# Supplementary material for: An automatic method for assessing structural importance of amino acid positions
Source: BMC Struct Biol. 2009 Mar 4;9:10. doi: 10.1186/1472-6807-9-10 (PMC2667441; doi:10.1186/1472-6807-9-10)
Supplement: Additional file 1 — PERL scripts for calculating correlations for MSA columns column_correl_final.pl) and generating data for associations between correlations and structural types (type_ss_stats.pl). [file 1472-6807-9-10-S1.zip]

Archive with 4 entries (3 files):
- software/
- software/column_correl_final.pl
- software/type_ss_stats.pl
- software/README
