# Supplementary material for: An automatic method for assessing structural importance of amino acid positions
Source: BMC Struct Biol. 2009 Mar 4;9:10. doi: 10.1186/1472-6807-9-10 (PMC2667441; doi:10.1186/1472-6807-9-10)
Supplement: Additional file 1 — PERL scripts for calculating correlations for MSA columns column_correl_final.pl) and generating data for associations between correlations and structural types (type_ss_stats.pl). [file 1472-6807-9-10-S1.zip › software/column_correl_final.pl]

#! /usr/bin/perl 

use English;
#
# Reads an alignment in .aln format and gets a correlation coefficient for each 
# column  
# Also reports the correlation with sequence similarity
# 
# 1) Takes an argument as the query - it then removes this sequence from the alignment and 
#    calculates the various statistics using it. Finally it can generate RMSD (*or whatever*) 
#    values vs. similarity scores for the "query" without having incorporated the information 
#    in that sequence
#
# 2) Generates its own similarity scores for the query, rather than depending on an external program (mGT_cons_3.java)
#    although it still creates the same output file
#
# 3) Uses large-scale options such as quiet and ignore_gaps to toggle some important behaviours
#
# 4) Tries to get round the irritating gap problem in a very simple way: we don't ignore columns
#    any more but we DO ignore any pair containing a gap since we can't actually make a comparison
#
#

### Uses partial correlations with the formula

##       Rxy - (Rxz Ryz)
##  ---------------------------
##  sqrt(1-r^2xz) sqrt(1-R^2yz)

## to correct for intrinsic correlations between 
## sequence and structure and the column and sequence

if(@ARGV<4)
	{
	die "Usage: $0 [alignment file] [quality file] [score matrix] [query code] <shuffle>\n";
	}

##
## Deal with command-line options
##

my $qualf=read_quality_file($ARGV[1]);
my $mat=read_score_matrix($ARGV[2]);
my $querycode=$ARGV[3];

my $shuffle=0;

$shuffle=1 if(@ARGV==5);

##
## Options relating to the process
## - global since they might need to be used in subroutines
##

## Don't produce a score

my $noscore=1;


## Select all of the columns regardless (probably needs some checks to be added too)

my $select_all_columns=1;

## Only produce the results (for batch use)

$quiet=0;

## Don't select any column containing a gap

$ignore_gaps=0;

## Make the rasmol script? 

$make_rasmol_script=0;

## Write the output to file?

$write_output=0;

## Print out what you're comparing with what

$print_colsims=0;


## Set this to minimise correlation with seQid as well


$minimise_sqid=0;

########  Main Bit  #######

## Read the alignment file: this bit should *really* be wrapped up. 
## But it isn't.
## 
## Well, actually it IS but not in this game
##

open IN, $ARGV[0] or die "Could not read $ARGV[0]\n";

my @file=<IN>;

close IN;

# Throw away the first two lines

shift(@file);
shift(@file);

my %seqs;

foreach my $line(@file)
	{
	$line=~tr/\n//d;
	my @junk=split(/\s+/, $line);
	if((@junk < 2) or $line=~/(\.)|(:)|(\*)/)
		{
		next;
		}
	$seqs{$junk[0]}.=$junk[1];
	}

my @codes=keys %seqs;

## Now we have to do two things: 

## 1) check the query code is actually IN the alignment (and throw an error if it isn't)
##
## 2) remove the query sequence from the alignment, leaving the remainder unchanged 
## 

## We don't actually do this "in place" as such since it's lazier to simply replace "seqs"

my %origseqs;

foreach my $code(@codes)
	{
	next if($code eq $querycode);
	$origseqs{$code}=$seqs{$code};
	}

@codes=keys %seqs;

##
## The first thing is to derive some sort of maximum-entropy assessment of informative columns. 
##

my @selected_columns=select_columns(\%seqs);

print int(@selected_columns) . " columns selected of ". length($seqs{$codes[0]}) . "\n" unless(1 or $quiet);

#
# The next bit is the main thing: we iterate through the alignment with the outermost loop
# - this specifies the target. Then for each selected column and for each template we record the pair
# of values indicating the similarity between the residue at that point and the structural 
# similarity between the template and the target. 
#
# We then end up with a set of lists of these pairs derived from each possible comparison and
# derive some sort of correlation statistic
#

my @cols;
my $count=0;

my @seqids;

my $seqid_href=get_pcnt_ids(\%origseqs, $mat);

for(my $i=0;$i<int(@codes);$i++)
	{
	for(my $j=$i+1;$j<int(@codes);$j++)
		{
		push(@seqids, $$seqid_href{$codes[$i].$codes[$j]});
		}
	}

foreach my $j(@selected_columns)
	{
	my $colstr="";

	for(my $i=0;$i<int(@codes);$i++)
		{
		my $seq=$seqs{$codes[$i]};
		my $char=substr($seq, $j,1);	
		
		$colstr.=$char;

		if($char eq "-")
			{
			next if($ignore_gaps);
			}

		for(my $k=$i+1;$k<int(@codes);$k++)
			{
			next if($k==$i);

			my $seq2=$seqs{$codes[$k]};
			my $char2=substr($seq2, $j, 1);

			if($char2 eq "-")
				{
				next if($ignore_gaps);
				}

			$char=~tr/[a-z]/[A-Z]/;
			$char2=~tr/[a-z]/[A-Z]/;

			my $score=$$mat{$char.$char2};

			if(!defined($score))
				{
				if(($char eq "-") and ($char2 eq "-"))
					{
					## Where they're both gaps we add the minimum
	
					$score=$$mat{"min"};
					}
				else
					{
					## This is a case where one is a gap

					$score=$$mat{"min"};
					}
				}

			my $quality=$$qualf{$codes[$i]}{$codes[$k]};

			#print "$codes[$i] $codes[$k] $char $char2 $score $quality\n";

			my $aref=$cols[$count];

			if(!defined($aref))
				{
				$aref=[];
				$$aref[0]=[];
				$$aref[1]=[];
				$$aref[2]=$j;
				$cols[$count]=$aref;
				}
			# push(@$aref, ($score, $quality));
			
			my $saref=$$aref[0];
			my $qaref=$$aref[1];
	
			push(@$saref, $score);
			push(@$qaref, $quality);
			}
		my $tmpar=$cols[$count];
		$$tmpar[3]=$colstr;
		}
	++$count;
	}

#
# The results stage: we need to check each column's two arrays and make spearman's
# correlation coefficients for each. Fortunately we already have code for this!
#
	
my $ssranked=transformtoranksretainingoriginalorder(\@seqids);

my %results;
 
for(my $i=0;$i<int(@cols);$i++)
	{
	my $column=$cols[$i];
	my $qaref=$$column[1];
	my $saref=$$column[0];

	my $qranked=transformtoranksretainingoriginalorder($qaref);
	my $sranked=transformtoranksretainingoriginalorder($saref);

	my $corr=correl($qranked, $sranked);

	my $corr2=correl($sranked, $ssranked);

	my $corr3=correl($qranked, $ssranked);


	## Get the partial CC

	my $pcc=$corr-($corr2*$corr3);
	my $denom=sqrt((1-($corr2**2))* (1-($corr3**2)));
	$pcc/=$denom;

	#printf ("$$column[3] %-3d %8.4f %8.4f\n", $$column[2],$corr,$corr2) unless($quiet);


	## finally get conservation values etc. 

	my @colarr=split("", $$column[3]);

	my @occ=column_occupancy(@colarr);

	## Just the number of types here

	my $col_occ=0;

	for(my $k=0;$k<20;$k++)
		{
		++$col_occ if($occ[$k]!=0);
		}

	## information scoring

	my $col_inf=calc_information(@colarr);

	## Conservation scoring

	my $cons=score_cons(\@colarr,$mat); 

	printf ("%-4d %8.4f %8.4f %8.4f %8.4f %8.4f %-4d %8.4f\n", $selected_columns[$i], $pcc, $corr, $corr2, $corr3, $col_inf, $col_occ, $cons) unless($quiet);
	
	my $aref=[];

	$$aref[0]=$selected_columns[$i];		## Indexes the column in the alignment
	$$aref[1]=$pcc;				## corrected correlation
	$$aref[2]=int(@$qaref);				## N
	$$aref[3]=$corr2;				## The overall rank correlation with sequence similarity
	$results{$selected_columns[$i]}=$aref;
	}

if($shuffle)
	{
	shuffle(\%results);
	}

## This method should be phased out as it combines two activities which really shouldn't
## be the case

select_and_write_columns(\%results, \%origseqs, $selection_threshold, $filename) if($write_output);

## ... but we'll leave it in for now

make_rasmol_script(\%results, \%origseqs, $querycode, $domdir) if($make_rasmol_script);

## The actual useful bit

score_target_selected(\%results, \%origseqs, $selection_threshold, $querycode, $qualf, $mat, $seqid_href) unless($noscore); 

########################################
#             SUBROUTINES              #
########################################

sub score_target_selected
{
my($hdhref, $seqs, $threshold, $querycode, $qualf, $mat, $seqid_href)=@_;

## We try changing the two thresholds independently

my ($str_threshold, $seq_threshold)=($threshold, $threshold);

my @arr; 


## If we want to minimse correlation with sequence 
## as well then we simply add the two scores

foreach my $column(keys %$hdhref)
	{
	my $aref=$$hdhref{$column};
	if($minimise_sqid)
		{
		push(@arr, ($$aref[1] + $$aref[3]));
		}
	else
		{
		push(@arr, $$aref[1]);
		}
	}

# If we use TM-score then this should be descending 
# but for RMSDs it must be ascending

my @sortedarr=sort numascending(@arr);

## print "ARR: ", $sortedarr[0], " ", $sortedarr[$#arr], "\n";	## MIS

#
# First we select the columns according to the threshold
# 
# the threshold is now a proportion to select (as it originally was)
#

my $colvec="";

my @kz=keys(%$seqs);
my $sq=$$seqs{$kz[0]};
my $length=length($sq);

my $where=($threshold * int(@arr))-1;

$threshold=$sortedarr[$where];

## keep track of how many residues we have selected. 

my $num_selected=0;

for(my $column=0;$column<$length;$column++)
	{
	my $aref=$$hdhref{$column};

	# Escape clause

	if(!defined($aref))
		{
		$colvec.="0";
		next;
		}

	## Now get the significances of the two ccs

	my $str_cc=$$aref[1];
	my $seq_cc=$$aref[3];
	my $column_N=$$aref[2];

	##### meaning: position SpearmanCCwithRMSD SpearmanCCwithseqID TvalueofCCwithRMSD TvalueofCCwithseqID seqToverstrT

	##### printf "%d %6.4f %6.4f %6.4f %6.4f %6.4f", $$aref[0], $$aref[1], $$aref[3], $str_T, $seq_T, $ratoi;

	## this assumes we use RMSD 

	my $select_this=($str_cc<=$threshold);

	if($select_this)	
		{
		$colvec.=1;
		++$num_selected;
		}	
	else
		{
		$colvec.=0;
		}
	}

## Now colvec details the columns that we have selected
## and we need to get the score for each sequence

my $queryseq=$$seqs{$querycode};

$queryseq=~tr/[a-z]/[A-Z]/;

for(my $i=0;$i<int(@kz);$i++)
	{
	my $key=$kz[$i];
	next if($key eq $querycode);

	## Calculate the score for each sequence

	my $seq=$$seqs{$key};

	$seq=~tr/[a-z]/[A-Z]/;

	my $total_score=0.0;
	my $max_score=0;

	my $qual=$$qualf{$querycode}{$key};

	for(my $i=0;$i<$length;$i++)
		{
		my $q=substr $queryseq, $i, 1;
		my $s=substr $seq, $i, 1;

		my $c=substr $colvec, $i, 1;

		my $score;


		if(($q eq "-") and ($s eq "-")) 
			{
			## Both gaps

			$score=($$mat{"mean"}-$$mat{"min"})/($$mat{"max"}-$$mat{"min"});
			}
		elsif(($q eq "-") or ($s eq "-"))
			{
			## Just one gap 

			#$score=($$mat{"mean"}-$$mat{"min"})/($$mat{"max"}-$$mat{"min"});
			$score=0;
			}
		else
			{
			## No gaps

			$score=($$mat{$q.$s}-$$mat{"min"})/($$mat{"max"}-$$mat{"min"});
			}

		print "$q $s $score\n" if(($print_colsims) and ($c eq "1"));
	
		if($c eq "1")
			{
			$total_score+=$score;
			$max_score+=1;
			}
		}

	my $final_score=0.0;

	$final_score=($total_score/$max_score) unless($max_score==0);

	## Print out the score

	printf "%-6s %-6s %-6d %-6.2f %-6.2f %-4.2f\n", $querycode, $key, $num_selected, $$seqid_href{$key.$querycode}, $final_score, $qual;
	}
}

#######################################

sub shuffle
{
my $href=shift;

my $num_shuffles=10000;

my @keys=keys(%$href);

for(my $i=0;$i<$num_shuffles;$i++)
	{
	my $rno=int(rand(int(@keys)));
	my $rno2;	

	do
		{
		$rno2=int(rand(int(@keys)));
		}
	while($rno2==$rno);

	my $tmp=$$href{$keys[$rno]};
	$$href{$keys[$rno]}=$$href{$keys[$rno2]};
	$$href{$keys[$rno2]}=$tmp;
	}
}

sub get_pcnt_ids
{
my ($seqs, $mathref)=@_;

my %pcntidhash;

my @keys=keys(%$seqs);

for(my $i=0;$i<int(@keys);$i++)
        {
        for(my $j=0;$j<int(@keys);$j++)
                {
                my $key1=$keys[$i].$keys[$j];
                my $key2=$keys[$j].$keys[$i];

                my $pid=percent_id($$seqs{$keys[$i]}, $$seqs{$keys[$j]}, $mathref);

		### print "$keys[$i] $keys[$j] $pid\n";

                $pcntidhash{$key1}=$pid;
                $pcntidhash{$key2}=$pid;
                }
        }

return \%pcntidhash;
}

sub percent_id
{
my ($s1, $s2, $mathref)=@_;

my $l1=0;
my $l2=0;

my $s=0;

my $coeff=1;
$coeff=$$mathref{"max"}-$$mathref{"min"} if(defined($mathref));

for(my $i=0;$i<length($s1);$i++)
        {
        my $c1=substr($s1, $i, 1);
        my $c2=substr($s2, $i, 1);

        ++$l1 if($c1 ne "-");
        ++$l2 if($c2 ne "-");

       	if(0 and defined($mathref))
		{
		if(!(($c1 eq '-') or ($c2 eq '-')))
			{
			$c1=~tr/[a-z]/[A-Z]/;
			$c2=~tr/[a-z]/[A-Z]/;
			$s+=($$mathref{$c1.$c2}-$$mathref{"min"})/$coeff;
			}
		elsif(($c1 eq '-') and ($c2 eq '-'))
			{
			$s+=0.5;
			}
		}
	else
		{
		++$s if(($c1 eq $c2) and not(($c1 eq '-') or ($c2 eq '-')));
		}
	
	}
$p=$s/($l1<$l2?$l1:$l2);
$p *=100;
return $p;
}


sub make_rasmol_script
{
my ($reshref, $alhref, $querycode, $domdir)=@_;

open OUT, ">correl_rasmol_script.txt" or die "Could not write rasmol script file\n";

print OUT "load " . $domdir . $querycode.".pdb\n";

print OUT "wireframe off\nribbon\n";
print OUT "colour group\n";

my $seq=$$alhref{$querycode};

my $counter=0;

for(my $i=0;$i<length($seq);$i++)
	{
	my $c=substr($seq, $i, 1);

	my $aref=$$reshref{$i};

	my $corr=$$aref[1];

	next if($c eq "-");

	if($corr < -0.6)
		{
		print OUT "select " . $counter . "\n";
		print OUT "colour red\n";
		print OUT "spacefill\n";
		}
	++$counter;
	}

print OUT "select hetero\n";
print OUT "spacefill\n";
print OUT "select hoh\n";
print OUT "spacefill off\n";
close OUT;
}

## Calculate the T value of this cc

sub calc_significance
{
my ($c, $n)=@_;

return 0 if($n < 3);

return ($c*sqrt($n-2))/(1-$c**2);
}

sub select_and_write_columns
{
my($hdhref, $seqs, $threshold, $filename)=@_;

my @arr; 

foreach my $column(keys %$hdhref)
	{
	my $aref=$$hdhref{$column};
	push(@arr, $$aref[1]);
	}

# If we use TM-score then this should be descending 
# but for RMSDs it must be ascending

my @sortedarr=sort numascending @arr;

#
# First we select the columns according to the threshold
# - The threshold is a T-value
#

my $colvec="";

my @kz=keys(%$seqs);
my $sq=$$seqs{$kz[0]};
my $length=length($sq);

for(my $column=0;$column<$length;$column++)
	{
	my $aref=$$hdhref{$column};

	# Escape clause

	if(!defined($aref))
		{
		$colvec.="0";
		next;
		}


	## Now get the significances of the two ccs

	my $abs_str_cc=abs($$aref[1]);
	my $abs_seq_cc=abs($$aref[3]);
	my $column_N=$$aref[2];

	my $str_T=calc_significance($abs_str_cc, $column_N);
	my $seq_T=calc_significance($abs_seq_cc, $column_N);

	
	if(($str_T >= $threshold) and ($seq_T < $threshold))
		{
		print "Selected column $column with $abs_str_cc $str_T $abs_seq_cc $seq_T $column_N\n" unless($quiet);
		$colvec.="1";	
		}
	else
		{
		$colvec.="0";
		}
	}

open OUT, ">$filename" or die "Could not write to $filename\n";

foreach my $seqname(keys %$seqs)
	{
	my $seqvec="";
	my $seq=$$seqs{$seqname};

	print OUT ">$seqname\n";

	## Doh doh doh we have to consider that the column *might* not be selected!

	my $trseq=$seq;
	$trseq=~tr/-//d;

	for(my $column=0;$column<length($seq);$column++)	
		{
		my $c=substr($seq, $column, 1);
		my $s=substr($colvec, $column, 1);	

		if($c ne "-")
			{
			$seqvec.=$s;
			}
		}
	print OUT $seqvec . "\n";
	}

close OUT;
}

sub numascending
{
if($a > $b)
	{
	return 1;
	}
elsif($a ==$b)
	{
	return 0;
	}

return -1;
}

sub numdescending
{
if($a < $b)
	{
	return 1;
	}
elsif($a ==$b)
	{
	return 0;
	}

return -1;
}

sub read_quality_file
{
my $filename=shift;
my $href;

open IN, $filename or die "Could not read $filename\n";

while(defined(my $line=<IN>))
	{
	my @junk=split(/\s+/, $line);

	my $href2=$$href{$junk[0]};
	$$href2{$junk[1]}=$junk[2];
	$$href{$junk[0]}=$href2;

	## Both sides please

	$href2=$$href{$junk[1]};
	$$href2{$junk[0]}=$junk[2];
	$$href{$junk[1]}=$href2;
	}
close IN;

return $href;
}

sub read_score_matrix
{
my $filename=shift;

my $href;

open IN, $filename or die "Could not read $filename\n";

my @file=<IN>;

close IN;

my $line0=shift(@file);

my @aas=split(/\s+/, $line0);
shift(@aas);

## We want to keep track of the minimum and 
## maximum values in the matrix

my $min=10000;
my $max=-1000;
my $mean=0;
my $n=0;

foreach my $line(@file)
	{
	$line=~tr/,//d;
	my @junk=split(/\s+/, $line);
	
	my $aac=shift(@junk);

	for(my $i=0;$i<int(@junk);$i++)
		{
		my $key1=$aac.$aas[$i];
		my $key2=$aas[$i].$aac;

		$$href{$key1}=$junk[$i];
		$$href{$key2}=$junk[$i];

		## Update the maximum, minimum and mean values 

		$max=$junk[$i] if($junk[$i] > $max);
		$min=$junk[$i] if($junk[$i] < $min);
		$mean+=$junk[$i];
		++$n;
		}
	}

## We key in the max and min values

$$href{"max"}=$max;
$$href{"min"}=$min;

## And the mean

$mean/=$n unless($n==0);

$$href{"mean"}=$mean;

return $href;
}

sub select_columns
{
my $href=shift;

## We no longer use entropy-based selection

my @codes=keys(%$href);

my $length=length($$href{$codes[0]});

my @selected;

for(my $i=0;$i<length($$href{$codes[0]});$i++)
	{
	my @column;

	foreach my $code(@codes)
		{
		my $char=substr($$href{$code}, $i, 1);
		push(@column, $char);
		}

	## A simpler way of selecting:

	## Get the composition of the column

	my @occ=column_occupancy(@column);

	## @occ is a 21-element array of AAs in alphabetical
	## order (by ONE-letter code) + gap in last place

	my $select=1;
	my $n=int(@column);
	
	## A simple decision function: if more than 1/4 of the column is gaps
	## or more then 90% of the column is one amino-acid character we ignore it

	for(my $i=0;$i<20;$i++)
		{
		if($occ[$i]>(9*($n/10)))	
			{
			$select=0;
			last;
			}
		}


	$select=0 if($occ[$#occ]>($n/4));

	## For the moment we just ignore all of this

	$select=1 if($select_all_columns);	## MIS

	if($select)
		{
		push(@selected, $i);
		}
	}


return @selected;
}

sub column_occupancy
{
my @column=@_;

my $aas="ACDEFGHIKLMNPQRSTVWY-";

my @counts;

for(my $i=0;$i<length($aas);$i++)
	{
	$counts[$i]=0;
	}

foreach my $aa(@column)
	{
	if($aas=~m/$aa/gi)
		{
		++$counts[pos($aas)-1];
		}

	$aas=~m/$aa/gi;
	}
return @counts;
}

sub lg
{
my $x=shift;
return log($x)/log(2);
}

#
# The following derive from spearcorrel_new.pl
#

sub transformtoranksretainingoriginalorder
{
my $aref=shift();

#
# make an array of (value, position) pairs.
#

my $aref2=[];
my $count=0;

foreach my $val(@$aref)
	{
	my @pair=($val, $count);
	$$aref2[$count]=\@pair;
	++$count;
	}

@$aref2=sort descending @$aref2;

my $aref3=[];
$count=1;

my $lastval=-1000;

for(my $i=0;$i<int(@$aref2);$i++)
	{
	$val=$$aref2[$i];

	if($lastval==-1000)
		{
		$lastval=$$val[0];
		}
	elsif($$val[0] != $lastval)
		{
		$lastval=$$val[0];
		++$count;
		}
	$$aref3[$$val[1]]=$count;
#	++$count;
	}
return $aref3;
}

sub descending
{
if($$a[0] > $$b[0])
	{
	return -1;
	}
elsif($$a[0] == $$b[0])
	{
	return 0;
	}
return 1;
}


sub correl
{
my $aref1=shift();
my $aref2=shift();

my $n=int(@$aref1);

my $sx=0;
my $sy=0;
my $sxy=0;
my $ssx=0;
my $ssy=0;
my $i=0;
my $ret;

for(;$i<int(@$aref1);$i++)
	{
	my $x=$$aref1[$i];
	my $y=$$aref2[$i];	

	$sx+=$x;
	$sy+=$y;

	$ssx+=$x*$x;
	$ssy+=$y*$y;
	$sxy+=($x * $y);
	}

my $nom=($n * $sxy) - ($sx * $sy);
my $denom=sqrt(($n * $ssx)-($sx*$sx)) * sqrt(($n * $ssy)-($sy*$sy));

if($denom==0)
	{
	$ret=0;		# To a first approximation
	}

else
	{
	$ret=$nom/$denom;
	}
return $ret;
}


sub mean
{
my $aref=shift();

my $cum=0;

foreach my $num(@$aref)
	{
	$cum+=$num;
	}

$cum/=int(@$aref);

return $cum;
}

sub calc_information
{
my @column=@_;

# perhaps we should translate some characters here? 

#for(my $i=0;$i<int(@column);$i++)
#	{
#	$column[$i]=~tr/ASGT/A/;
#	$column[$i]=~tr/DE/D/;
#	$column[$i]=~tr/KR/K/;
#	$column[$i]=~tr/ILVM/I/;
#	$column[$i]=~tr/QN/Q/;
#	}

my $aas="ACDEFGHIKLMNPQRSTVWY";

# This 11-character alphabet has a maximum of about 3.46

# my $aas="ACDFHIKPQWY";

my @counts;

for(my $i=0;$i<length($aas);$i++)
	{
	$counts[$i]=1;
	}

foreach my $aa(@column)
	{
	if($aas=~m/$aa/g)
		{
		++$counts[pos($aas)];
		}
	}

my $inf=0;

for(my $i=0;$i<length($aas);$i++)
	{
	$counts[$i]/=(int(@column)+length($aas));
	$inf+=$counts[$i] * lg($counts[$i]);
	}
$inf *=-1;
return $inf;
}

sub lg
{
my $x=shift;
return log($x)/log(2);
}

sub score_cons
{
my($col, $mat)=@_;

my $cons=0;

for(my $i=0;$i<int(@$col);$i++)
	{
	my $c1=$$col[$i];

	next if($c1 eq "-");

	for(my $j=$i+1;$j<int(@$col);$j++)
		{
		my $c2=$$col[$j];

		next if($c2 eq "-");

		my $sc=($$mat{$c1.$c2}-$$mat{"min"})/($$mat{"max"}-$$mat{"min"});

		$cons+=$sc;
		}
	}
$cons/=((int(@$col)/2)*int(@$col)-1);

return $cons;
}
