# Supplementary material for: An automatic method for assessing structural importance of amino acid positions
Source: BMC Struct Biol. 2009 Mar 4;9:10. doi: 10.1186/1472-6807-9-10 (PMC2667441; doi:10.1186/1472-6807-9-10)
Supplement: Additional file 1 — PERL scripts for calculating correlations for MSA columns column_correl_final.pl) and generating data for associations between correlations and structural types (type_ss_stats.pl). [file 1472-6807-9-10-S1.zip › software/type_ss_stats.pl]

#! /usr/bin/perl 

if(@ARGV < 2)
	{
	die "Usage: $0 [type/ss assignment dir] [aln file]\n";
	}


### Make filenames

my $seqs=read_aln($ARGV[1]);

my @alnkz=keys(%$seqs);

my $n=int(@alnkz)*((int(@alnkz)-1)/2);

my $ss_out=$ARGV[0]."/ss_out.txt";
my $type_out=$ARGV[0]."/type_out.txt";

my @CCs;

opendir DIRIN, "$ARGV[0]";

while($file=readdir(DIRIN))
	{
	if($file=~/_CC_final.txt$/)
		{
		my $fn=$ARGV[0] ."/".$file;

		my $ccaref=read_cc_file($fn);
		
		push(@CCs, $ccaref);
		}
	}

closedir DIRIN;

my $sshref=read_rc_file($ss_out);
my $typehref=read_rc_file($type_out);

my %type_correlated;
my %ss_correlated;
my %type_anticorrelated;
my %ss_anticorrelated;
my %type_not_correlated;
my %ss_not_correlated;

my %res_correlated;
my %res_not_correlated;
my %res_anticorrelated;

my %type_chars;
my %ss_chars;
my %res_chars;

my %res_types;
my %res_sss;
my %ss_types;

my @kz=keys(%$sshref);

#### Now do the stats

foreach my $seqname(@alnkz)
	{
	my $seq=$$seqs{$seqname};

	for(my $i=0;$i<length($seq);$i++)
		{
		my $c=substr($seq, $i, 1);

		$c=~tr/[a-z]/[A-Z]/;

		++$res_chars{$c};

		my $sig=0;

		foreach my $ccaref(@CCs)
			{
			my $cc=$$ccaref[$i];

			my $t=ccT($cc, $n);

			++$sig if($t > 1.96);
			--$sig if($t < -1.96);	
			}

		if(abs($sig)==int(@CCs))
			{
			## significant, one way or t'other

			if($sig > 0)
				{
				++$res_anticorrelated{$c};
				}
			else
				{
				++$res_correlated{$c};
				}
			}
		else
			{
			++$res_not_correlated{$c};
			}
		
		}

	my $ss_seq=$$sshref{$seqname};
	my $type_seq=$$typehref{$seqname};

	## Skip over undefined ss/type entries

	next unless(defined($ss_seq));
	
	for(my $i=0;$i<length($ss_seq);$i++)
		{
		my $ss=substr($ss_seq, $i, 1);
		my $type=substr($type_seq, $i, 1);
		my $c=substr($seq, $i, 1);

		$c=~tr/[a-z]/[A-Z]/;

		next if($ss eq "-");

		++$ss_chars{$ss};
		++$type_chars{$type};


		## Cross-references

		my $href2=$ss_types{$ss};

		$href2={} unless(defined($href2));

		++$$href2{$type};

		$ss_types{$ss}=$href2;

		############################################# 

		$href2=$res_sss{$c};

		$href2={} unless(defined($href2));

		++$$href2{$ss};

		$res_sss{$c}=$href2;
	
		#############################################

		$href2=$res_types{$c};

		$href2={} unless(defined($href2));

		++$$href2{$type};
	
		$res_types{$c}=$href2;	

		#############################################

		my $sig=0;

		foreach my $ccaref(@CCs)
			{
			my $cc=$$ccaref[$i];

			my $t=ccT($cc, $n);

			++$sig if($t > 1.96);
			--$sig if($t < -1.96);	
			}

		if(abs($sig)==int(@CCs))
			{
			## significant, one way or t'other

			if($sig > 0)
				{
				++$ss_anticorrelated{$ss};
				++$type_anticorrelated{$type};
				}
			else
				{
				++$ss_correlated{$ss};
				++$type_correlated{$type};
				}
			}
		else
			{
			++$ss_not_correlated{$ss};
			++$type_not_correlated{$type};
			}
		}
	}

## output


my @ss_labels=keys(%ss_chars);
my @type_labels=keys(%type_chars);

printf("\n       +     0     -      tot\n");

print("\nType\n\n");

## Reset type labels

@type_labels=("F", "N", "I", "B", "E");

foreach my $type(@type_labels)
	{
	printf("$type      %-5d %-5d %-5d %-5d\n", $type_correlated{$type}, $type_not_correlated{$type}, $type_anticorrelated{$type}, $type_chars{$type});
	}

print("\nSS\n\n");

## Reset ss_labels

@ss_labels=("S", "H", "T", "C", "G", "B", "E");

foreach my $ss(@ss_labels)
	{
	printf("$ss      %-5d %-5d %-5d %-5d\n", $ss_correlated{$ss}, $ss_not_correlated{$ss}, $ss_anticorrelated{$ss}, $ss_chars{$ss});
	}

print("\nResidues\n\n");

my $aas="ACDEFGHIKLMNPQRSTVWYX";

for(my $i=0;$i<length($aas);$i++)
	{
	my $c=substr($aas, $i, 1);

	printf("$c      %-5d %-5d %-5d %-5d\n", $res_correlated{$c}, $res_not_correlated{$c}, $res_anticorrelated{$c}, $res_chars{$c});
	}


print("\nCross-references\n\n");

## ss_types

print("SS / Type\n");

print "    ", join("    ", @type_labels), "\n";

foreach my $ss(@ss_labels)
	{
	print "$ss   ";

	my $href2=$ss_types{$ss};

	$href2={} unless(defined($href2));

	foreach my $type(@type_labels)
		{
		printf "%-4d ", defined($$href2{$type})?$$href2{$type}:0;
		}
	print "\n";
	}

print "\n";

print("Residue / Type\n");

print "    ", join("    ", @type_labels), "\n";

for(my $i=0;$i<length($aas);$i++)
	{
	my $aa=substr($aas, $i, 1);

	print "$aa   ";

	my $href2=$res_types{$aa};

	$href2={} unless(defined($href2));

	foreach my $type(@type_labels)
		{
		printf "%-4d ", defined($$href2{$type})?$$href2{$type}:0;
		}
	print "\n";
	}

print "\n";

print "    ", join("    ", @ss_labels), "\n";

for(my $i=0;$i<length($aas);$i++)
	{
	my $aa=substr($aas, $i, 1);

	print "$aa   ";

	my $href2=$res_sss{$aa};

	$href2={} unless(defined($href2));

	foreach my $ss(@ss_labels)
		{
		printf "%-4d ", defined($$href2{$ss})?$$href2{$ss}:0;
		}
	print "\n";
	}

print "\n";

exit 0;


###################################################################################

sub read_cc_file
{
my $fn=shift(@_);

my $aref=[];

open IN, $fn or die "Cannot read $fn\n";

while($line=<IN>)
	{
	$line=~tr/\n//d;
	
	my @jk=split(/\s+/, $line);

	push(@$aref, $jk[1]);
	}

close IN;

return $aref;
}

sub read_rc_file
{
my $fn=shift @_;

my $href={};

open IN, $fn or die "Cannot read $fn\n";

while($line=<IN>)
	{
	$line=~tr/\n//d;
	my @jk=split(/:/, $line);
	$$href{$jk[0]}=$jk[1];
	}

close IN;

return $href;
}


###################################################################################################
##
## Subroutines
##
###################################################################################################

sub ccT
{
my($cc, $n)=@_;

return 0 if($n < 3);

my $T=$cc/sqrt((1-$cc**2) / ($n-2));

return $T;
}

sub fisherTest
{
my($cc1, $cc2, $n)=@_;

## Test: 
## 1) calculate z values with 
##    z=1/2 ln(1+cc) - ln(1-cc)
##   
## 2) calculate SD = sqrt(1/2n-3)
##
## 3) get Z score with Z1-Z2 / sqrt
##

return 0 if($n < 4);

my $z1=log(1+$cc1) - log(1-$cc1) * 0.5;
my $z2=log(1+$cc2) - log(1-$cc2) * 0.5;

my $sd=sqrt(1/(2*$n - 3));

return ($z1 - $z2)/$sd;
}
	
sub usTtest
{
my($Imean, $Isd, $In, $Dmean, $Dsd, $Dn)=@_;

$diff=$Dmean - $Imean;	
my $Iv=($In-1)*($Isd**2);
my $Dv=($Dn-1)*($Dsd**2);
my $denom=$In+$Dn-2;
my $coeff=((1/$In) + (1/$Dn));
$Tval=$diff/sqrt((($Iv+$Dv)/$denom)*$coeff);

return $Tval;
}

sub transformtoranksretainingoriginalorder
{
my $aref=shift();
my $rmsd=shift();

#
# make an array of (value, position) pairs.
#

my $aref2=[];
my $count=0;

foreach my $val(@$aref)
	{
	my @pair=($val, $count);
	$$aref2[$count]=\@pair;
	++$count;
	}
if(defined($rmsd) and $rmsd==1)
	{
	@$aref2=sort ascending @$aref2;
	}

else
	{
	@$aref2=sort descending @$aref2;
	}

my $aref3=[];
$count=1;

my @aref4=cluster_ties($aref2);

foreach my $val(@aref4)
	{
	my $rank=0;

	foreach my $tmp(@$val)
		{
		$rank+=$count;
		++$count;
		}

	$rank/=int(@$val);

	foreach my $tmp(@$val)
		{
		$$aref3[$$tmp[1]]=$rank;
		}
	}

return $aref3;
}

sub cluster_ties
{
my $aref=shift;

my @arr;
my $tmp=[];

my $last=-1;

for(my $i=0;$i<int(@$aref);$i++)
	{
	my $ar2=$$aref[$i];

	if($$ar2[0]!=$last)
		{
		if(int(@$tmp)>0)
			{
			push(@arr, $tmp);
			$tmp=[];
			}
		push(@$tmp, $ar2);
		$last=$$ar2[0];
		}
	else
		{
		push(@$tmp, $ar2);
		}
	}

## We have to stick the last one in too

push(@arr, $tmp);

return @arr;
}


sub descending
{
if($$a[0] > $$b[0])
	{
	return -1;
	}
elsif($$a[0] == $$b[0])
	{
	return 0;
	}
return 1;
}

sub ascending
{
if($$a[0] > $$b[0])
	{
	return 1;
	}
elsif($$a[0]==$$b[0])
	{
	return 0;
	}
return -1;
}


sub get_ids
{
my $alignment=shift;
my $idhref={};

my @kz=keys(%$alignment);

foreach my $key(@kz)
	{
	foreach my $key2(@kz)
		{
		my $hr=$$idhref{$key};
		$hr={} unless(defined($hr));
		
		my $id=id_score_for($$alignment{$key}, $$alignment{$key2});
		$$hr{$key2}=$id;
		$$idhref{$key}=$hr;
		}
	}

return $idhref;
}


sub id_score_for
{
my ($seq1, $seq2)=@_;

my $score=0;
my $length=0;

for(my $i=0;$i<length($seq1);$i++)
	{
	my $q=substr($seq1, $i, 1);
	my $s=substr($seq2, $i, 1);
	
	next if(($q eq "-") or ($s eq "-"));

	++$length;
	++$score if($q eq $s);
	}

return 0 if($length==0);

$score*=100;
$score/=$length;

return $score;
}


sub deflate
{
my $inseq=shift;
my $outseq;

for(my $i=0;$i<length($inseq);$i++)
	{
	my $c=substr($inseq, $i, 1);
	next if($c eq "-");
	$outseq.=$c;
	}

return $outseq;
}


sub read_aln
{
my $fn=shift;

open IN, $fn or die "Cannot read $fn\n";

my @file=<IN>;

close IN;

shift(@file);
shift(@file);

my %seqs;

foreach my $line(@file)
	{
	next unless($line=~/\w+/);
	
	$line=~tr/\n//d;

	my @junk=split(/\s+/, $line);

	$seqs{$junk[0]}.=$junk[1];
	}

return \%seqs;
}

######################################################################

sub correl
{
my $aref1=shift();
my $aref2=shift();

my $n=int(@$aref1);

my $sx=0;
my $sy=0;
my $sxy=0;
my $ssx=0;
my $ssy=0;
my $i=0;
my $ret;

for(;$i<int(@$aref1);$i++)
        {
        my $x=$$aref1[$i];
        my $y=$$aref2[$i];

        $sx+=$x;
        $sy+=$y;
        $ssx+=$x*$x;
        $ssy+=$y*$y;
        $sxy+=($x * $y);
        }

my $nom=($n * $sxy) - ($sx * $sy);
my $denom=sqrt(($n * $ssx)-($sx*$sx)) * sqrt(($n * $ssy)-($sy*$sy));

if($denom==0)
        {
        $ret=0;         # To a first approximation
        }

else
        {
        $ret=$nom/$denom;
        }
return $ret;
}
