# Supplementary material for: An automatic method for assessing structural importance of amino acid positions
Source: BMC Struct Biol. 2009 Mar 4;9:10. doi: 10.1186/1472-6807-9-10 (PMC2667441; doi:10.1186/1472-6807-9-10)
Supplement: Additional file 1 — PERL scripts for calculating correlations for MSA columns column_correl_final.pl) and generating data for associations between correlations and structural types (type_ss_stats.pl). [file 1472-6807-9-10-S1.zip › software/README]

The two scripts are 

1) column_correl_final.pl - generates columnwise spearman correlations with global similarity values

usage should be fairly self-explanatory; just run the script with no args to see. Should look like: 

Usage: ./column_correl_final.pl [alignment file] [quality file] [score matrix] [query code] <shuffle>

The alignment file should be in something approximating CLUSTAL's aln format
The quality file should just be pairs of codes + a numerical value
Score matrix is as provided
query code must be a code represented in the alignment or "none" to specify no query 

specify anything at all as a fifth argument to randomly shuffle correlation scores


Output: 

Col   Partial  Str CC    Seq CC   Bg CC    Inf    Occ    Cons 
---   -------  ------    ------   ------   ---    ---    ----
70    -0.2108  -0.4500   0.4468  -0.7101   2.5060 5      0.0501 

Col     = Alignment column (counts from 0)
Partial = Partial (Spearman) CC, which is simply (Str CC - (Seq CC * Bg CC)) / (sqrt (1-SeqCC^2) * sqrt (1-BgCC^2))
Str CC  = Spearman CC between structural quality values (global) and column similarities (local)
Seq CC  = Spearman CC between sequence ID values (global) and column similarities (local)
BgCC	= Spearman CC between sequence ID values (global) and structural quality values (global)
Inf     = Shannon information of column
Occ     = Number of non-gap residues in column
Cons    = Conservation score for column (scaled mean similarity of non-gap chars using specified score matrix) 

Other options are implicit within the code; bunch of globals at the top deal with this although some methods 
are now "pseudomethods" in the sense that they exist in a relatively complete, functional form but are not 
actually called within the body of the code. For example a rasmol script can (theoretically) be generated to 
highlight these residues in the structure, however I make no guarantees as to its performance ;) 

-------------------------------

2) type_ss_stats.pl

Reads a directory of CC values and residue markup info and counts overlaps 

Usage: ./type_ss_stats.pl [type/ss assignment dir] [aln file]

Directory is straightforward (called "residue markup" in accompanying datasets file)
Aln file likewise

File formats aren't likely to be important to you since if you want to do anything ELSE
with this script you'd be as well off rewriting it, since it's a one-use job. Examine the
contents of the directory in conjunction with the code and it'll be pretty obvious. 


MIS 05/08/08
