# Supplementary material for: An automatic method for assessing structural importance of amino acid positions
Source: BMC Struct Biol. 2009 Mar 4;9:10. doi: 10.1186/1472-6807-9-10 (PMC2667441; doi:10.1186/1472-6807-9-10)
Supplement: Additional file 2 — Sets of quality values, multiple sequence alignment (aln format) and CC values for each of the six datasets. [file 1472-6807-9-10-S2.zip]

Archive with 80 entries (55 files):
- datasets/
- datasets/amylase/
- datasets/amylase/latest_multiple_alignments/
- datasets/amylase/latest_multiple_alignments/TC_alignment.aln
- datasets/amylase/latest_quality_files/
- datasets/amylase/latest_quality_files/tma_rms_quality.txt
- datasets/amylase/latest_quality_files/seqdep_quality_consistent.txt
- datasets/amylase/residue_classification/
- datasets/amylase/residue_classification/amylase_seqdep_CC_final.txt
- datasets/amylase/residue_classification/amylase_seqdep_p250_CC_final.txt
- datasets/amylase/residue_classification/amylase_tma_CC_final.txt
- datasets/amylase/residue_classification/amylase_tma_p250_CC_final.txt
- datasets/amylase/residue_classification/ss_out.txt
- datasets/amylase/residue_classification/type_out.txt
- datasets/cupredoxin/
- datasets/cupredoxin/latest_multiple_alignments/
- datasets/cupredoxin/latest_multiple_alignments/TC_alignment.aln
- datasets/cupredoxin/latest_quality_files/
- datasets/cupredoxin/latest_quality_files/tma_rms_quality.txt
- datasets/cupredoxin/latest_quality_files/seqdep_quality_consistent.txt
- datasets/cupredoxin/residue_classification/
- datasets/cupredoxin/residue_classification/cupredoxin_seqdep_CC_final.txt
- datasets/cupredoxin/residue_classification/cupredoxin_seqdep_p250_CC_final.txt
- datasets/cupredoxin/residue_classification/cupredoxin_tma_p250_CC_final.txt
- datasets/cupredoxin/residue_classification/cupredoxin_tma_rms_CC_final.txt
- datasets/cupredoxin/residue_classification/ss_out.txt
- datasets/cupredoxin/residue_classification/type_out.txt
- datasets/globins/
- datasets/globins/latest_multiple_alignments/
- datasets/globins/latest_multiple_alignments/TC_alignment.aln
- datasets/globins/latest_quality_files/
- datasets/globins/latest_quality_files/tma_rms_quality.txt
- datasets/globins/latest_quality_files/seqdep_quality_consistent.txt
- datasets/globins/residue_classification/
- datasets/globins/residue_classification/globins_seqdep_CC_final.txt
- datasets/globins/residue_classification/globins_seqdep_p250_CC_final.txt
- datasets/globins/residue_classification/globins_tma_p250_CC_final.txt
- datasets/globins/residue_classification/globins_tma_rms_CC_final.txt
- datasets/globins/residue_classification/ss_out.txt
- datasets/globins/residue_classification/type_out.txt
- datasets/lysozyme/
- datasets/lysozyme/latest_multiple_alignments/
- datasets/lysozyme/latest_multiple_alignments/TC_alignment.aln
- datasets/lysozyme/latest_quality_files/
- datasets/lysozyme/latest_quality_files/tma_rms_quality.txt
- datasets/lysozyme/latest_quality_files/seqdep_quality_consistent.txt
- datasets/lysozyme/residue_classification/
- datasets/lysozyme/residue_classification/lysozyme_seqdep_CC_final.txt
- datasets/lysozyme/residue_classification/lysozyme_seqdep_p250_CC_final.txt
- datasets/lysozyme/residue_classification/lysozyme_tma_p250_CC_final.txt
- datasets/lysozyme/residue_classification/lysozyme_tma_rms_CC_final.txt
- datasets/lysozyme/residue_classification/ss_out.txt
- datasets/lysozyme/residue_classification/type_out.txt
- datasets/README
- datasets/viral_capsid/
- datasets/viral_capsid/latest_multiple_alignments/
- datasets/viral_capsid/latest_multiple_alignments/TC_alignment.aln
- datasets/viral_capsid/latest_quality_files/
- datasets/viral_capsid/latest_quality_files/tma_rms_quality.txt
- datasets/viral_capsid/latest_quality_files/seqdep_quality_consistent.txt
- datasets/viral_capsid/residue_classification/
- datasets/viral_capsid/residue_classification/jellyroll_seqdep_CC_final.txt
- datasets/viral_capsid/residue_classification/jellyroll_seqdep_p250_CC_final.txt
- datasets/viral_capsid/residue_classification/jellyroll_tma_CC_final.txt
- datasets/viral_capsid/residue_classification/jellyroll_tma_p250_CC_final.txt
- datasets/viral_capsid/residue_classification/ss_out.txt
- datasets/viral_capsid/residue_classification/type_out.txt
- datasets/snake_venom_toxin/
- datasets/snake_venom_toxin/latest_multiple_alignments/
- datasets/snake_venom_toxin/latest_multiple_alignments/TC_alignment.aln
- datasets/snake_venom_toxin/latest_quality_files/
- datasets/snake_venom_toxin/latest_quality_files/tma_rms_quality.txt
- datasets/snake_venom_toxin/latest_quality_files/seqdep_quality_consistent.txt
- datasets/snake_venom_toxin/residue_classification/
- datasets/snake_venom_toxin/residue_classification/pla2_seqdep_CC_final.txt
- datasets/snake_venom_toxin/residue_classification/pla2_seqdep_p250_CC_final.txt
- datasets/snake_venom_toxin/residue_classification/pla2_tma_p250_CC_final.txt
- datasets/snake_venom_toxin/residue_classification/pla2_tma_rms_CC_final.txt
- datasets/snake_venom_toxin/residue_classification/ss_out.txt
- datasets/snake_venom_toxin/residue_classification/type_out.txt
