# Supplementary material for: An automatic method for assessing structural importance of amino acid positions
Source: BMC Struct Biol. 2009 Mar 4;9:10. doi: 10.1186/1472-6807-9-10 (PMC2667441; doi:10.1186/1472-6807-9-10)
Supplement: Additional file 2 — Sets of quality values, multiple sequence alignment (aln format) and CC values for each of the six datasets. [file 1472-6807-9-10-S2.zip › datasets/amylase/latest_multiple_alignments/TC_alignment.aln]

CLUSTAL FORMAT for T-COFFEE Version_3.79, CPU=500.91 sec, SCORE=44, Nseq=40, Len=772 

1b30A00         --------------ASVSIDAKFKAHGKKYLGTIGDQYTL--------------------
1gokA00         --------------AAQSVDQLIKARGKVYFGVATDQNRL--------------------
1ta3B00         ----------------ASLNDLFVAAGKSYFGTCSDQALL--------------------
1e0vA00         ---------------AESTLGAAAAQSGRYFGTAIASGR---------------------
1nq6A00         ----------------AGALGDAAAAKGRYFGAAVAANH---------------------
1exp000         ----------------ATTLKEAADGAGRDFGFALDPNR---------------------
1xyzB00         -----------------NALRDYAEARGIKIGTCVNYPFY--------------------
1clxA00         ---------------------GLASLADFPIGVAVAASG---------------------
1us3A02         -------------YSANVDHLRDLAPSDFPIGVAVSNTDS--------------------
1n82B00         ----------------SLPSLRDVFANDFRIGAAVNP-----------------------
1r85A00         ---------KPHISALNAPQLDQRYKNEFTIGAAVEPYQ---------------------
1bgaA00         --------------------TIFQFPQDFMWGTATAAYQIE------------GAYQEDG
1qoxA00         --------------------SIHMFPSDFKWGVATAAYQIE------------GAYNEDG
1uz1B00         --------------------NVKKFPEGFLWGVATASYQIE------------GSPLADG
1gnxB00         ---------------------ALTFPEGFLWGSATASYQIE------------GAAAEDG
1np2A00         -------------------------AEKFLWGVATSAYQIE------------GATQEDG
1cbg000         ------FKPLPISFDDFSDLNRSCFAPGFVFGTASSAFQYE------------GAAFEDG
1e1fA00         ------------MLSPSEIPQRDWFPSDFTFGAATSAYQIE------------GAWNEDG
1v02A00         ------------RLSPWEIPRRDWFPPSFLFGAATSAYQIE------------GAWNEDG
1dwjM00         --EITCQENLPFTCGNTDALNSSSFSSDFIFGVASSAYQIE------------GTI---G
3pbgB00         --------------------MTKTLPKDFIFGGATAAYQAE------------GATHTDG
1qvbA00         ----------------------MKFPKDFMIGYSSSPFQFE------------AGIPGSE
1uwqB00         ---------------------MYSFPNSFRFGWSQAGFQSE------------MGTPGSE
1nofA02         ----------------------------QGFGGMSGVGWI--------------------
1cen000         -------------------------MVSFKAGINLGGWISQ-------------------
1vjzA00         --------------------------IPRWRGFNLLEAF---------------------
1h4pB00         -----------------YYDYDHGSLGEPIRGVNIGGWLLLEPYITPSLFEAFRTNDDND
1kwgA01         -----------------------------MLGVCYYPE----------------------
1edg000         MYDASLIPNLQIPQKNIPNNDGMNFVKGLRLGWNLGNTFDA-------------------
1gzjA00         -------------------------KVFQWFGSNESGAEF--------------------
2manA00         ---------ATGLHVKNGRLYEANGQEFIIRGVSHPHNW---------------------
1egzA00         --------SVEPLSVN-GNKIYAGEKAKSFAGNSLFWSNN--------------------
1lf1A00         ----SVVEEHGQLSISNGELVNERGEQVQLKGMSSHGLQW--------------------
1fhlA00         --------------------------ALTYRGADISSLL---------------------
1hjqA00         --------------------------ALQYKGVDWSSVM---------------------
1ur4A00         ---------------GLYVEKVSGLRKDFIKGVDVSSII---------------------
1xc6A01         -------LLQKYVT-WDEHSIFVNGERLMIFSGEVHPYR---------------------
1bglB03         -----------E-VRIENGLLLLNGKPLLIRGVNRHEHHP--------------------
1bhgB03         -------------VAVTKSQFLINGKPFYFHGVNKHEDAD--------------------
1uuqA00         ---------EHF-VRVNGGHFELQGKPYVITGVNMWYAAY--------------------
                                               .                            

1b30A00         --------------------------------T-KNTKNPAIIKA------DFGQLTPEN
1gokA00         ----------------------------------TTGKNAAIIQA------DFGQVTPEN
1ta3B00         ----------------------------------QNSQNEAIVAS------QFGVITPEN
1e0vA00         ---------------------------------LSDSTYTSIAGR------EFNMVTAEN
1nq6A00         ---------------------------------LGEAAYASTLDA------QFGSVTPEN
1exp000         ---------------------------------LSEAQYKAIADS------EFNLVVAEN
1xyzB00         --------------------------------NNSDPTYNSILQR------EFSMVVCEN
1clxA00         ----------------------------GNADIFTSSARQNIVRA------EFNQITAEN
1us3A02         ----------------------------ATYNLLTNSREQAVVKK------HFNHLTAGN
1n82B00         ---------------------------------VTIEMQKQLLID------HVNSITAEN
1r85A00         ---------------------------------LQNEKDVQMLKR------HFNSIVAEN
1bgaA00         RGLSIWDTFAHT----PGKVFNGDNGNVACDSYHRYEEDIRLMKE-----LGIRTYRFS-
1qoxA00         RGMSIWDTFAHT----PGKVKNGDNGNVACDSYHRVEEDVQLLKD-----LGVKVYRFS-
1uz1B00         AGMSIWHTFSHT----PGNVKNGDTGDVACDHYNRWKEDIEIIEK-----LGVKAYRFS-
1gnxB00         RTPSIWDTYART----PGRVRNGDTGDVATDHYHRWREDVALMAE-----LGLGAYRFS-
1np2A00         RGPSIWDTFARR----PGAIRDGSTGEPACDHYHRYEEDIALMQS-----LGVGVYRFS-
1cbg000         KGPSIWDTFTHKY---PEKIKDRTNGDVAIDEYHRYKEDIGIMKD-----MNLDAYRFS-
1e1fA00         KGESNWDHFCHNH---PERILDGSNSDIGANSYHMYKTDVRLLKE-----MGMDAYRFS-
1v02A00         KGPSTWDHFCHNF---PEWIVDRSNGDVAADSYHMYAEDVRLLKE-----MGMDAYRFS-
1dwjM00         RGLNIWDGFTHRY--PNKSGPDHGNGDTTCDSFSYWQKDIDVLDE-----LNATGYRFS-
3pbgB00         KGPVAWDKYLED--------NYWYTAEPASDFYHKYPVDLELAEE-----YGVNGIRIS-
1qvbA00         DPNSDWWVWVHDPENTAAGLVSGDFPENGPGYWNLNQNDHDLAEK-----LGVNTIRVG-
1uwqB00         DPNTDWYKWVHDPENMAAGLVSGDLPENGPGYWGNYKTFHDNAQK-----MGLKIARLN-
1nofA02         --------------------------------NDLTTEQINTAYGSGVGQIGLSIMRVR-
1cen000         ----------------------YQVFSKEHFDTFITEKDIETIAE-----AGFDHVRLP-
1vjzA00         ---------------------------SIKSTGNFKEEDFLW-AQ-----WDFNFVRIP-
1h4pB00         EGIPVDEYHFC----QYLGKDLAKSRLQSHWSTFYQEQDFANIAS-----QGFNLVRIP-
1kwgA01         -----------------------------HWPKERWKEDARRMRE-----AGLSHVRIG-
1edg000         ----------F----NGTNITNELDYETSWSGIKTTKQMIDAIKQ-----KGFNTVRIP-
1gzjA00         -------------------GSQNLPGVEGKDYIWPDPNTIDTLIS-----KGMNIFRVP-
2manA00         --------------------------------YPQHTQAFADIKS-----HGANTVRVV-
1egzA00         ---------------------------GWGGEKFYTADTVASLKK----DWKSSIVRAA-
1lf1A00         ------------------------------YGQFVNYESMKWLRD----DWGITVFRAA-
1fhlA00         --------------------LLEDEGYSYKNLNGQTQALETILAD-----AGINSIRQR-
1hjqA00         --------------------VEERAGVRYKNVNGQEKPLEYILAE-----NGVNMVRQR-
1ur4A00         --------------------ALEESGVAFYNESGKKQDIFKTLKE-----AGVNYVRVR-
1xc6A01         -----------------------------LPVASLYIDIFEKVKA-----LGFNCVSFY-
1bglB03         -------------------------LHGQVMDEQTMVQDILLMKQ-----NNFNAVRCS-
1bhgB03         -------------------------IRGKGFDWPLLVKDFNLLRW-----LGANAFRTS-
1uuqA00         -----------------------LGAPNEVGDRDRLAKELDNLKA-----IGVNNLRVL-
                                                                            

1b30A00         SMKWDATEPNR------------------------------GQF---TFSGSDYLVNFAQ
1gokA00         SMKWDATEPSQ------------------------------GNF---NFAGADYLVNWAQ
1ta3B00         SMKWDALEPSQ------------------------------GNF---GWSGADYLVDYAT
1e0vA00         EMKIDATEPQR------------------------------GQF---NFSSADRVYNWAV
1nq6A00         EMKWDAVESSR------------------------------NSF---SFSAADRIVSHAQ
1exp000         AMKWDATEPSQ------------------------------NSF---SFGAGDRVASYAA
1xyzB00         EMKFDALQPRQ------------------------------NVF---DFSKGDQLLAFAE
1clxA00         IMKMSYMYSGS-------------------------------NF---SFTNSDRLVSWAA
1us3A02         IMKMSYMQPTE------------------------------GNF---NFTNADAFVDWAT
1n82B00         HMKFEHLQPEE------------------------------GKF---TFQEADRIVDFAC
1r85A00         VMKPISIQPEE------------------------------GKF---NFEQADRIVKFAK
1bgaA00         -VSWPRIFPNGD-----------------------------GEVNQEGLDYYHRVVDLLN
1qoxA00         -ISWPRVLPQGT-----------------------------GEVNRAGLDYYHRLVDELL
1uz1B00         -ISWPRILPEGT-----------------------------GRVNQKGLDFYNRIIDTLL
1gnxB00         -LAWPRIQPTGR-----------------------------GPALQKGLDFYRRLADELL
1np2A00         -VAWPRILPEGR-----------------------------GRINPKGLAFYDRLVDRLL
1cbg000         -ISWPRVLPKGK---------------------------LSGGVNREGINYYNNLINEVL
1e1fA00         -ISWPRILPKGT---------------------------KEGGINPDGIKYYRNLINLLL
1v02A00         -ISWPRILPKGT---------------------------LAGGINEKRVEYYNKLIDLLL
1dwjM00         -IAWSRIIPRGK---------------------------RSRGVNEKGIDYYHGLISGLI
3pbgB00         -IAWSRIFPTGY-----------------------------GEVNEKGVEFYHKLFAECH
1qvbA00         -VEWSRIFPKPTFNVKVPVERDENGSIVHVDVDDKAVERLDELANKEAVNHYVEMYKDWV
1uwqB00         -VEWSRIFPNPLPR----PFDESKQDVTEVEINENELKRLDEYANKDALNHYREIFKDLK
1nofA02         -IDPD----------------------------------------SSKWNIQLPSARQAV
1cen000         -FDYPIIESDD----------------------------NVGEYKEDGLSYIDRCLEWCK
1vjzA00         --CHLLWSDRG----------------------------NPFIIREDFFEKIDRVIFWGE
1h4pB00         -IGYWAFQILD----------------------------DDPYVSGLQESYLDQAIGWAR
1kwgA01         -EFAWALL--------------------------------EPEPGRLEWGWLDEAIATLA
1edg000         -VSWHPHVSGS-----------------------------DYKISDVWMNRVQEVVNYCI
1gzjA00         -FMMERLVPNS----------------------------MTGSPDPNYLADLIATVNAIT
2manA00         -LSNGVR------------------------------------WSKNGPSDVANVISLCK
1egzA00         -MGVQESG-------------------------------GYLQDPAGNKAKVERVVDAAI
1lf1A00         -MYTSS---------------------------------GGYIDDPSVKEKVKETVEAAI
1fhlA00         -VWVNP------------------------------------SDGSYDLDYNLELAKRVK
1hjqA00         -VWVNP------------------------------------WDGNYNLDYNIQLARRAK
1ur4A00         -IWNDPYDANG----------------------------NGYGGGNNDLEKAIQIGKRAT
1xc6A01         -VDWALLEGNP------------------------------GHYSAEGIFDLQPFFDAAK
1bglB03         -HY----------------------------------------------PNHPLWYTLCD
1bhgB03         -HY----------------------------------------------PYAEEVMQMCD
1uuqA00         -AVSEKS--------------------EINSAVKPAVTNGFGNYDETLLQGLDYLLVELA
                                                                            

1b30A00         SNGKLIRGHTLVWHSQ--LPGWVSS---------------------------------I-
1gokA00         QNGKLIRGHTLVWHSQ--LPSWVSS---------------------------------I-
1ta3B00         QHNKKVRGHTLVWHSQ--LPSWVSS---------------------------------I-
1e0vA00         QNGKQVRGHTLAWHSQ--QPGWMQS-----------------------------------
1nq6A00         SKGMKVRGHTLVWHSQ--LPGWVSP-----------------------------------
1exp000         DTGKELYGHTLVWHSQ--LPDWAKN-----------------------------------
1xyzB00         RNGMQMRGHTLIWHNQ--NPSWLTN--------------------------------GN-
1clxA00         QNGQTVHGHALVWHPSYQLPN---W--------------------------------AS-
1us3A02         ENNMTVHGHALVWHSDYQVPNFMKN--------------------------------WA-
1n82B00         SHRMAVRGHTLVWHNQ--TPDWVFQ----------------------------DGQGHF-
1r85A00         ANGMDIRFHTLVWHSQ--VPQWFFL------------DKEGKPMVNET-----DPVKRE-
1bgaA00         DNGIEPFCT-LYHW-D--LPQALQD--------------A-----------------GG-
1qoxA00         ANGIEPFCT-LYHW-D--LPQALQD--------------Q-----------------GG-
1uz1B00         EKGITPFVT-IYHW-D--LPFALQL--------------K-----------------GG-
1gnxB00         AKGIQPVAT-LYHW-D--LPQELEN--------------A-----------------GG-
1np2A00         AAGITPFLT-LYHW-D--LPQALED--------------R-----------------GG-
1cbg000         ANGMQPYVT-LFHW-D--VPQALED--------------E----------------YRG-
1e1fA00         ENGIEPYVT-IFHW-D--VPQALEE--------------K----------------YGGF
1v02A00         ENGIEPYIT-IFHW-D--TPQALVD--------------A----------------YGG-
1dwjM00         KKGITPFVT-LFHW-D--LPQTLQD--------------E----------------YEG-
3pbgB00         KRHVEPFVT-LHHF-D--TPEALHS--------------N-----------------GD-
1qvbA00         ERGRKLILN-LYHW-P--LPLWLHN--------------PIMVRRMGP-----DRAPSG-
1uwqB00         SRGLYFILN-MYHW-P--LPLWLHD--------------PIR-VRRGD-----FTGPSG-
1nofA02         SLGAKIMAT-PWSP-P--AYMKSNN--------------S-----------------LIN
1cen000         KYNLGLVLD-MHHA---------------------------------P-----GYTSTL-
1vjzA00         KYGIHICIS-LHRA-P--G--------------------YS--VNKEV-----EEKTNL-
1h4pB00         NNSLKVWVD-LHGA-A--G--------------------SQNGFDNSG-----LRDSYK-
1kwgA01         AEGLKVVLG-TPTA-T--PPKWLVD-----RYPEILPVDREGRRRRFG-----GRRHYC-
1edg000         DNKMYVILN-THHD-V--D--------------------------KVK-----GYFPSS-
1gzjA00         QKGAYAVVD-PHNY-G--R--------------------------------------YY-
2manA00         QNRLICMLE-VHDT-T--G-------------------------------------YGE-
1egzA00         ANDMYAIIG-WHSH----------------------------------------------
1lf1A00         DLGIYVIID-WHIL-S------------------------------------------D-
1fhlA00         AAGMSLYLD-LHLS-D--T--------------------WADPSDQTT-----PSGWST-
1hjqA00         AAGLGLYIN-FHYS-D--T--------------------WADPAHQTT-----P-AGWP-
1ur4A00         ANGMKLLAD-FHYS-D--F--------------------WADPAKQKA-----PKAWAN-
1xc6A01         EAGIYLLAR-PGPY-I--N--------------------AEVSGGGFPGWLQRVDGILR-
1bglB03         RYGLYVVDE-ANIE-T-----------------------------HGM-----VPMNRL-
1bhgB03         RYGIVVIDE-CPGV-G-----------------------------L---------ALPQ-
1uuqA00         KRDMTVVLY-FNNF-W-QWSGGMTQYMAWIEGEPVQDPNVTNEWEAFM-----AKSASF-
                                                                            

1b30A00         --TDKNTLISVLKNHITTVMTR--------YKG-------KIYAWDVLNEIFNEDGS---
1gokA00         --TDKNTLTNVMKNHITTLMTR--------YKG-------KIRAWDVVNEAFNEDGS---
1ta3B00         --GDANTLRSVMTNHINEVVGR--------YKG-------KIMHWDVVNEIFNEDGT---
1e0vA00         --LSGSALRQAMIDHINGVMAH--------YKG-------KIVQWDVVNEAFADGSS---
1nq6A00         --LAATDLRSAMNNHITQVMTH--------YKG-------KIHSWDVVNEAFQDGGS---
1exp000         --LNGSAFESAMVNHVTKVADH--------FEG-------KVASWDVVNEAFADGGG---
1xyzB00         --WNRDSLLAVMKNHITTVMTH--------YKG-------KIVEWDVANECMDDSGN---
1clxA00         --DSNANFRQDFARHIDTVAAH--------FAG-------QVKSWDVVNEALFDSAD---
1us3A02         --GSAEDFLAALDTHITTIVDH--------YEA----K-GNLVSWDVVNEAIDDN-----
1n82B00         --VSRDVLLERMKCHISTVVRR--------YKG-------KIYCWDVINEAVADEGD---
1r85A00         --QNKQLLLKRLETHIKTIVER--------YKD-------DIKYWDVVNEVVGDD-----
1bgaA00         --WGNRRTIQAFVQFAETMFRE--------FHG-------KIQHWLTFNEPWCIAFL---
1qoxA00         --WGSRITIDAFAEYAELMFKE--------LGG-------KIKQWITFNEPWCMAFL---
1uz1B00         --WANREIADWFAEYSRVLFEN--------FGD-------RVKNWITLNEPWVVAIV---
1gnxB00         --WPERATAERFAEYAAIAADA--------LGD-------RVKTWTTLNEPWCSAFL---
1np2A00         --WRSRETAFAFAEYAEAVARA--------LAD-------RVPFFATLNEPWCSAFL---
1cbg000         --FLGRNIVDDFRDYAELCFKE--------FGD-------RVKHWITLNEPWGVSMN---
1e1fA00         LDKSHKSIVEDYTYFAKVCFDN--------FGD-------KVKNWLTFNEPQTFTSF---
1v02A00         --FLDERIIKDYTDFAKVCFEK--------FGK-------TVKNWLTFNEPETFCSV---
1dwjM00         --FLDPQIIDDFKDYADLCFEE--------FGD-------SVKYWLTINQLYSVPTR---
3pbgB00         --FLNRENIEHFIDYAAFCFEE--------FP--------EVNYWTTFNEIGPIGDG---
1qvbA00         --WLNEESVVEFAKYAAYIAWK--------MGE-------LPVMWSTMNEPNVVYEQ---
1uwqB00         --WLSTRTVYEFARFSAYIAWK--------FDD-------LVDEYSTMNEPNVVGGL---
1nofA02         GGRLLPANYSAYTSHLLDFSKY--------MQT----NGAPLYAISIQNEPDWK------
1cen000         --FEDPNQQKRFVDIWRFLAKR--------YIN----ER-EHIAFELLNQVVEP------
1vjzA00         --WKDETAQEAFIHHWSFIARR--------YKG----ISSTHLSFNLINEPPFP------
1h4pB00         --FLEDSNLAVTINVLNYILKK--------YSAEEY-LD-IVIGIELINEPLGP------
1kwgA01         --FSSPVYREEARRIVTLLAER--------YGG----LE-AVAGFQTDNEYGCHDTVRCY
1edg000         --QYMASSKKYITSVWAQIAAR--------FAN----YD-EHLIFEGMNEPRLV------
1gzjA00         --NSIISSPSDFQTFWKTVASQ--------FAS----N--PLVIFDTNNEYHD-------
2manA00         --QSGASTLDQAVDYWIELKSV--------LQG----EE-DYVLINIGNEPYG-------
1egzA00         ---SAENNRSEAIRFFQEMARK--------YGN----K--PNVIYEIYNEPLQ-------
1lf1A00         --NDPNIYKEEAKDFFDEMSEL--------YGD----Y--PNVIYEIANEPNG-------
1fhlA00         --TDLGTLKWQLYNYTLEVCNT--------FAE----NDIDIEIISIGNEIRAG------
1hjqA00         --SDINNLAWKLYNYTLDSMNR--------FAD----AGIQVDIVSIGNEITQG------
1ur4A00         --LNFEDKKTALYQYTKQSLKA--------MKA----AGIDIGMVQVGNETNGG------
1xc6A01         --TSDEAYLKATDNYASNIAAT--------IAKAQITNGGPIILYQPENEYSGA------
1bglB03         --TDDPRWLPAMSERVTRMVQR--------DRN----H-PSVIIWSLGNESG--------
1bhgB03         --FFNNVSLHHHMQVMEEVVRR--------DKN----H-PAVVMWSVANEPAS-------
1uuqA00         --YRSEKAQQEYRKTLEKIITRVNSINGKAYVD----D-ATIMSWQLANEPRPGN-----
                                                                *:          

1b30A00         ----------------------------------------------------------LR
1gokA00         ----------------------------------------------------------LR
1ta3B00         ----------------------------------------------------------FR
1e0vA00         --------------------------------------------------------GAR-
1nq6A00         --------------------------------------------------------GARR
1exp000         --------------------------------------------------------RR-Q
1xyzB00         --------------------------------------------------------GL-R
1clxA00         -------------------------------DP----DGRGSA------------NGYRQ
1us3A02         --------------------------------------SPANF------------RTTDS
1n82B00         --------------------------------------------------------ELLR
1r85A00         --------------------------------------------------------GKLR
1bgaA00         -------------------------------SNMLG--VHAPGL------------TNLQ
1qoxA00         -------------------------------SNYLG--VHAPGN------------KDLQ
1uz1B00         -------------------------------GHLYG--VHAPGM------------RDIY
1gnxB00         -------------------------------GYGSG--VHAPGR------------TDPV
1np2A00         -------------------------------GHWTG--EHAPGL------------RNLE
1cbg000         -------------------------------AYAYG--TFAPGRCSDWLKLNCTGGDSGR
1e1fA00         -------------------------------SYGTG--VFAPGRCSPGLDCAYPTGNSLV
1v02A00         -------------------------------SYGTG--VLAPGRCSPGVSCAVPTGNSLS
1dwjM00         -------------------------------GYGSA--LDAPGRCSPTVDPSCYAGNSST
3pbgB00         -------------------------------QYLVG--KFPPGIK-----------YDLA
1qvbA00         -------------------------------GYMFVKGGFPPGY------------LSLE
1uwqB00         -------------------------------GYVGVKSGFPPGY------------LSFE
1nofA02         ------------------------------------------------------------
1cen000         ------------------------------------------------------------
1vjzA00         -----------------------------------------------------------D
1h4pB00         ------------------------------------------------------------
1kwgA01         CPRCQEAFRGWLEARYGTIEALNEAWGTAFWSQRYR--SFAEVELPHLTVAEPNPSHLLD
1edg000         -----------------------------------------------GHANEWWPELTNS
1gzjA00         ------------------------------------------------------------
2manA00         ------------------------------------------------------------
1egzA00         ------------------------------------------------------------
1lf1A00         ------------------------------------------------------------
1fhlA00         -------------------------------------------------------LLWPL
1hjqA00         -------------------------------------------------------LLWPL
1ur4A00         -----------------------------------------------------------L
1xc6A01         -------------------------------------------------------C----
1bglB03         ------------------------------------------------------------
1bhgB03         ------------------------------------------------------------
1uuqA00         ----------------------------------------------------------SQ
                                                                            

1b30A00         NSVFYNVIGEDYVRIAFETARS-VD---PNAKLYINDYNLDSA----------------G
1gokA00         QTVFLNVIGEDYIPIAFQTARA-AD---PNAKLYINDYNLDSA----------------S
1ta3B00         NSVFYNLLGEDFVRIAFETARA-AD---PDAKLYINDYNLDSA----------------S
1e0vA00         RDSNLQRSGNDWIEVAFRTARA-AD---PSAKLCYNDYNVENW----------------T
1nq6A00         SSPFQDKLGNGFIEEAFRTART-VD---ADAKLCYNDYNTDGQ-----------------
1exp000         DSAFQQKLGNGYIETAFRAARA-AD---PTAKLCINDYNVEGI-----------------
1xyzB00         SSIWRNVIGQDYLDYAFRYARE-AD---PDALLFYNDYNIEDL-----------------
1clxA00         SVFYRQFGGPEYIDEAFRRARA-AD---PTAELYYNDFNTEEN-----------------
1us3A02         AFYVKSGNSSVYIERAFQTARA-AD---PAVILYYNDYNIEQN-----------------
1n82B00         PSKWRQIIGDDFMEQAFLYAYE-AD---PDALLFYNDYNECF------------------
1r85A00         NSPWYQIAGIDYIKVAFQAARK-YGG--DNIKLYMNDYNTEV------------------
1bgaA00         TAIDVGHHLLVAHGLSVRRFRE-LG---TSGQIGIAPNVSWAVPYST-SEEDKAACARTI
1qoxA00         LAIDVSHHLLVAHGRAVTLFRE-LG---ISGEIGIAPNTSWAVPYRR-TKEDMEACLRVN
1uz1B00         VAFRAVHNLLRAHARAVKVFRE-TV----DGKIGIVFNNGYFEPASE-KEEDIRAVRFMH
1gnxB00         AALRAAHHLNLGHGLAVQALRD-RL--PADAQCSVTLNIHHVRPLTD-SDADADAVRRID
1np2A00         AALRAAHHLLLGHGLAVEALRA-AG----ARRVGIVLNFAPAYG------EDPEAVDVAD
1cbg000         EPYLAAHYQLLAHAAAARLYKT-KYQASQNGIIGITLVSHWFEPASK-EKADVDAAKRGL
1e1fA00         EPYTAGHNILLAHAEAVDLYNK-HYK-RDDTRIGLAFDVMGRVPYGT-SFLDKQAEERSW
1v02A00         EPYIVAHNLLRAHAETVDIYNK-YHK-GADGRIGLALNVFGRVPYTN-TFLDQQAQERSM
1dwjM00         EPYIVAHHQLLAHAKVVDLYRK-NYT-HQGGKIGPTMITRWFLPYNDTDRHSIAATERMK
3pbgB00         KVFQSHHNMMVSHARAVKLYKD-KGY---KGEIGVVHALPTKYPYDPENPADVRAAELED
1qvbA00         AADKARRNMIQAHARAYDNIKR-FSK----KPVGLIYAFQWFELLEG-P---AEVFDKFK
1uwqB00         LSRRAMYNIIQAHARAYDGIKS-VSK----KPVGIIYANSSFQPLTD-K--DMEAVEMAE
1nofA02         PDYESCEWSGDEFKSYLKSQGS-KFG---SLKVIVAESLGF-------------------
1cen000         ----DSTRWNKLMLECIKAIRE-I---DSTMWLYIGGNNYNS------------------
1vjzA00         PQI-SVEDHNSLIKRTITEIRK-I---DPERLIIIDGLGYGN------------------
1h4pB00         -VLDMDKMKNDYLAPAYEYLRNNI---KSDQVIIIHDAFQPY------------------
1kwgA01         YYRFASDQVRAFNRLQVEILRA-H---APGKFVTHNFMGFFT------------------
1edg000         DVVDSINCINQLNQDFVNTVRA-TGGKNASRYLMCPGYVASP------------------
1gzjA00         ---MDQTLVLNLNQAAIDGIRS-AG--ATSQYIFVEGNSWTG------------------
2manA00         NDSATVAAWATDTSAAIQRLRA-A---GFEHTLVVDAPNWGQ------------------
1egzA00         --VSWSNTIKPYAEAVISAIRA-I---DPDNLIIVGTPSWSQ------------------
1lf1A00         SDVTWDNQIKPYAEEVIPVIRD-N---DPNNIVIVGTGTWSQ------------------
1fhlA00         GETSSYSNIGALLHSGAWGVKD-SNL-ATTPKIMIHLDDGWS------------------
1hjqA00         GKTNNWYNIARLLHSAAWGVKD-SRL-NPKPKIMVHLDNGWN------------------
1ur4A00         AGETDWAKMSQLFNAGSQAVRE-T---DSNILVALHFTNPET------------------
1xc6A01         -CGYNGFPDGSYMQYIEDHARD-A---GIVVPFISNDAWA--------------------
1bglB03         --------HGANHDALYRWIKS-VD---PSRPVQYEGG----------------------
1bhgB03         ----HLESAGYYLKMVIAHTKS-LD---PSRPVTFVSNSNY-------------------
1uuqA00         TTAEEKQIYIDWVHAAAAYIKT-LD---AHHLVSSGSEGEMGS-----------------
                                                                            

1b30A00         YS-KVNGMVSHVK-------------------------------KWLAAGIPIDGIGSQT
1gokA00         YP-KTQAIVNRVK-------------------------------QWRAAGVPIDGIGSQT
1ta3B00         YA-KTQAMASYVK-------------------------------KWLAEGVPIDGIGSQA
1e0vA00         WA-KTQAMYNMVR-------------------------------DFKQRGVPIDCVGFQS
1nq6A00         NA-KSNAVYEMVK-------------------------------DFKQRGVPIDCVGFQS
1exp000         NA-KSNSLYDLVK-------------------------------DFKARGVPLDCVGFQS
1xyzB00         GP-KSNAVFNMIK-------------------------------SMKERGVPIDGVGFQC
1clxA00         GA-KTTALVNLVQ-------------------------------RLLNNGVPIDGVGFQM
1us3A02         NA-KTTKMVDMVK-------------------------------DFQARSIPIDGVGFQM
1n82B00         PE-KREKIFALVK-------------------------------SLRDKGIPIHGIGMQA
1r85A00         EP-KRTALYNLVK-------------------------------QLKEEGVPIDGIGHQS
1bgaA00         SL-HSDWFLQPIYQGSYPQFLVDWFAEQ-------GATVPIQDGDMDIIGEPIDMIGINY
1qoxA00         GW-SGDWYLDPIYFGEYPKFMLDWYENL-------GYKPPIVDGDMELIHQPIDFIGINY
1uz1B00         QFNNYPLFLNPIYRGDYPELVLEFAR---------EYLPENYKDDMSEIQEKIDFVGLNY
1gnxB00         AL-ANRVFTGPMLQGAYPEDLVKDTAGL-------TDWSFVRDGDLRLAHQKLDFLGVNY
1np2A00         RY-HNRYFLDPILGRGYPESPFQ----D-------PPPAPILSRDLEAIARPLDFLGVNY
1cbg000         DF-MLGWFMHPLTKGRYPESMRYLVR---------KRLPKFSTEESKELTGSFDFLGLNY
1e1fA00         DI-NLGWFLEPVVRGDYPFSMRSLAR---------ERLPFFKDEQKEKLAGSYNMLGLNY
1v02A00         DK-CLGWFLEPVVRGDYPFSMRVSAR---------DRVPYFKEKEQEKLVGSYDMIGINY
1dwjM00         EF-FLGWFMGPLTNGTYPQIMIDTVG---------ERLPSFSPEESNLVKGSYDFLGLNY
3pbgB00         II-HNKFILDATYLGHYSDKTMEGVNHILAENGGELDLRDEDFQALDAAKDLNDFLGINY
1qvbA00         SSK-LYYFTDIVSKGSSI----------------------INVEYRRDLANRLDWLGVNY
1uwqB00         NDN-RWWFFDAIIRGEIT----------------------REKIVRDDLKGRLDWIGVNY
1nofA02         ----NPALTDPVLK-------------------------------DSDASKYVSIIGGHL
1cen000         P---------------------------------------DELKNLADIDDDYIVYNFHF
1vjzA00         I-------------------------------------------PVDDLTIENTVQSCRG
1h4pB00         N--------Y------------------------------WDDFMTENDGYWGVTIDHHH
1kwgA01         D--------L----------------------------------DAFALAQDLDFASWDS
1edg000         DGA-TNDY--------------------------------FRMPNDISGNNNKIIVSVHA
1gzjA00         AWT-WTNV--------------------------------NDNMKSLTDPSDKIIYEMHQ
2manA00         DWT-NTMR-N------------------------------NADQVYASDPTGNTVFSIHM
1egzA00         N---------------------------------------VDEASRDPINAKNIAYTLHF
1lf1A00         D---------------------------------------VHHAADNQLADPNVMYAFHF
1fhlA00         WDQ-QNYFYE------------------------------TVLATGELLSTDFDYFGVSY
1hjqA00         WDT-QNWWYT------------------------------NVLSQGPFEMSDFDMMGVSF
1ur4A00         SGR-YAWIAE------------------------------T----LHRHHVDYDVFASSY
1xc6A01         ----------------------------------------AGHNAPGTGAGAVDIYGHDS
1bglB03         ----------------------------------------------GADTTATDIICPMY
1bhgB03         --------------------------------------------AADKGAPYVDVICLNS
1uuqA00         -VNDMQVF------------------------------------IDAHATPDIDYLTYHM
                                                                            

1b30A00         HLGA-------------------------------------------------------G
1gokA00         HLSA-------------------------------------------------------G
1ta3B00         HYSS--------------------------------------------------SH---W
1e0vA00         HFNS--------------------------------------------------G---SP
1nq6A00         HFNS--------------------------------------------------N---SP
1exp000         HLIV------------------------------------------------------GQ
1xyzB00         HFIN--------------------------------------------------GM-SPE
1clxA00         HVMN--------------------------------------------------DY---P
1us3A02         HVCM--------------------------------------------------NY---P
1n82B00         HWSL--------------------------------------------------TR---P
1r85A00         HIQI--------------------------------------------------GW---P
1bgaA00         YSMSVNRFNP------------------------EAGFLQSEEINMGLPVTDIGWP---V
1qoxA00         YTSSMNRYNPG----------------------EAGGMLSSEAISMGAPKTDIGWE---I
1uz1B00         YSGHLVKFDPD---------------------------AKVSFVERDLPKTAMGWE---I
1gnxB00         YSPTLVSHSP------------------------WPGADRVAFHQPPGETTAMGWA---V
1np2A00         YAPVRVAPG--------------------------TGPLPVRYLPPEGPVTAMGWE---V
1cbg000         YSSYYAAKAPRIPNARP-AIQTDSLINA--------T-FEHNGKPLGPMAASSWLC---I
1e1fA00         YTSRFSKNIDISPNYSPVLNTDDAYASQ--------EVNGPDGKPIGPPMGNPWIY---M
1v02A00         YTSTFSKHIDLSPNNSPVLNTDDAYASQ--------ETKGPDGNAIGPPTGNAWIN---M
1dwjM00         YFTQYAQPSPNPVNSTNHTAMMDAGAKL--TYINASGHYIGPLFEKDKADSTDNIY---Y
3pbgB00         YMSDWMQAFDGETEIIHNGKGE----KG--SSKYQIKGVGRRVAPDYVPRTDWDWI---I
1qvbA00         YSRLVYKIVDDKPII---------------LHGYGFLCTPGGISPAENPCSDFGWE---V
1uwqB00         YTRTVVKRTEKGYVS---------------LGGYGHGCERNSVSLAGLPTSDFGWE---F
1nofA02         YG----------------------------------------------------------
1cen000         YNPFFFTHQKAHWSESAMAYNRTVKYPGQYEGIEEF---VKNNPKYSFMMELNNLKLNKE
1vjzA00         YIPFSVTHYKAEWVDS-----------------------KDFPVPEWPNGWHFGEYWNRE
1h4pB00         YQVFAS------------------------------------------DQLERSIDEHIK
1kwgA01         YPLGFTDLMPLP----------------------------------PEEKLRYARTGHPD
1edg000         YCPWNFAGLAMAD--------------------------------GGTNAWNINDSKDQS
1gzjA00         YLDSD-------------------------------------------GSGTSATCVSST
2manA00         YGV--------------------------------------------------------Y
1egzA00         YAGT--------------------------------------------------------
1lf1A00         YAGT--------------------------------------------------------
1fhlA00         YPFYS----------------------------------------------------ASA
1hjqA00         YPFYS----------------------------------------------------ASA
1ur4A00         YPFW------------------------------------------------------HG
1xc6A01         YPLGFD-------------------------------------------CANPSTWPSGN
1bglB03         ARVD-----------------------------------------------EDQPF---P
1bhgB03         YYSWY--------------------------------------------HDYGHLE---L
1uuqA00         WIRNWS-----------------------------------WFDKTKPAETWPSAW---E
                                                                            

1b30A00         AGSAVAGALNALAS-AG-TKEIAITELDIA------------------------------
1gokA00         QGAGVLQALPLLAS-AG-TPEVAITELDVA------------------------------
1ta3B00         SSTEAAGALSSLAN-TG-VSEVAITELDIA------------------------------
1e0vA00         YNSNFRTTLQNFAA--L-GVDVAITELDIQ------------------------------
1nq6A00         VPSDFQANLQRFAD--L-GVDVQITELDIEG-----------------------------
1exp000         VPGDFRQNLQRFAD--L-GVDVRITELDIRMRT---------------------------
1xyzB00         YLASIDQNIKRYAE--I-GVIVSFTEIDIRIPQS--------------------------
1clxA00         SIANIRQAMQKIVA-LSPTLKIKITELDVRLNNPY----------------------DGN
1us3A02         SIANISAAMKKVVD-L--GLLVKITELDVAVNQPH----------------------C--
1n82B00         SLDEIRAAIERYAS--L-GVVLHITELDVSMFEFH----------------------DRR
1r85A00         SEAEIEKTINMFAA--L-GLDNQITELDVSMYGWP----------------------PRA
1bgaA00         ESRGLYEVLHYLQK-Y-GNIDIYITENGACINDEV-------------------------
1qoxA00         YAEGLYDLLRYTADKY-GNPTLYITENGACYNDGL-------------------------
1uz1B00         VPEGIYWILKKVKEEY-NPPEVYITENGAAFDDVV-------------------------
1gnxB00         DPSGLYELLRRLSSDF-PALPLVITENGAAFHDYA-------------------------
1np2A00         YPEGLYHLLKRLGREV--PWPLYITENGAAYPDLW-------------------------
1cbg000         YPQGIRKLLLYVKNHY-NNPVIYITENGRNEFNDP-------------------------
1e1fA00         YPEGLKDLLMIMKNKY-GNPPIYITENGIGDVDTK----------------------ET-
1v02A00         YPKGLHDILMTMKNKY-GNPPMYITENGMGDIDKG-------------------------
1dwjM00         YPKGIYSVMDYFKNKY-YNPLIYVTENGISTPGD--------------------------
3pbgB00         YPEGLYDQIMRVKNDYPNYKKIYITENGLGYKDEF-------------------------
1qvbA00         YPEGLYLLLKELYNRY--GVDLIVTENGVSDS----------------------------
1uwqB00         FPEGLYDVLTKYWNRY--HLYMYVTENGIADD----------------------------
1nofA02         ----TTPKPYPLAQ--NAGKQLWMTEHYVDSK----------------------------
1cen000         LLRKDLKPAIEFREK--KKCKLYCGEFGVIAI----------------------------
1vjzA00         KLLEHYLTWI-KLRQ--KGIEVFCGE-GAYNK----------------------------
1h4pB00         VACEWGTGVLN------ESHWIVCGEFAAALTDCIKWLNSVGFGARYDGSWVNGDQTSSY
1kwgA01         VAAFHHDLYRG---V--GRGRFWVMEQQPGPVN---------------------------
1edg000         EVTWFMDNIYNKYTS--RGIPVIIGECGAVDK----------------------------
1gzjA00         IGQERITSATQWLRA--NGKKGIIGEFAGGA-----------------------------
2manA00         SQASTITSYLEHFVN--AGLPLIIGEFGHD------------------------------
1egzA00         -HGESLRNKARQALN--NGIALFVTEWGTVNAD---------------------------
1lf1A00         -HGQNLRDQVDYALD--QGAAIFVSEWGTSAAT---------------------------
1fhlA00         TLASLKTSLANLQST--YDKPVVVVETNWPVSCPN-------------------------
1hjqA00         TLDSLRRSLNNMVSR--WGKEVAVVETNWPTSCPY-------------------------
1ur4A00         TLKNLTSVLTSVADT--YGKKVMVAETSYTYTAED----------------------GDG
1xc6A01         LPTYFHTSHEQQS----PSTPYSLVEFQGGAFDPW-------------------------
1bglB03         AVPKWSIKKWLSLPG--ETRPLILCEYAHAMG----------------------------
1bhgB03         IQLQLATQFENWYKK--YQKPIIQSEYGAETIAGF-------------------------
1uuqA00         KAQNYMRAHIDVAKQ--LNKPLVLEEFGLDRDMG--------------------------
                                         *                                  

1b30A00         ------------------GASSTDYVNVVNACLNQ-----AKCVGITVWGVADPD-SWRS
1gokA00         ------------------GASPTDYVNVVNACLNV-----QSCVGITVWGVADPD-SWRA
1ta3B00         ------------------GAASSDYLNLLNACLNE-----QKCVGITVWGVSDKD-SWRA
1e0vA00         ------------------GAPASTYANVTNDCLAV-----SRCLGITVWGVRDSD-SWRS
1nq6A00         ----------------SGSAQAANYTKVVNACLAV-----TRCTGITVWGVTDKY-SWRS
1exp000         -----------PSDATKLATQAADYKKVVQACMQV-----TRCQGVTVWGITDKY-SWVP
1xyzB00         -----------ENPATAFQVQANNYKELMKICLAN-----PNCNTFVMWGFTDKY-TWIP
1clxA00         SSNDYTNRNDCAVSCAGLDRQKARYKEIVQAYLEVVP--PGRRGGITVWGIADPD-SWLY
1us3A02         --DAYPANKINPLTEAAQLAQKKRYCDVVKAYLDTVP--VNQRGGISVWGTTDAN-TWLD
1n82B00         -------TDLAAPTSEMIERQAERYGQIFALFKEYR----DVIQSVTFWGIADDH-TWLD
1r85A00         ------YPTYDAIPKQKFLDQAARYDRLFKLYEKLS----DKISNVTFWGIADNH-TWLD
1bgaA00         -----------VNGKVQDDRRISYMQQHLVQVHRTIH-DGLHVKGYMAWSLLDNF-EWAE
1qoxA00         ----------SLDGRIHDQRRIDYLAMHLIQASRAIE-DGINLKGYMEWSLMDNF-EWAE
1uz1B00         ----------SEDGRVHDQNRIDYLKAHIGQAWKAIQ-EGVPLKGYFVWSLLDNF-EWAE
1gnxB00         ----------DPEGNVNDPERIAYVRDHLAAVHRAIK-DGSDVRGYFLWSLLDNF-EWAH
1np2A00         ----------TGEAVVEDPERVAYLEAHVEAALRARE-EGVDLRGYFVWSLMDNF-EWAF
1cbg000         --------TLSLQESLLDTPRIDYYYRHLYYVLTAIG-DGVNVKGYFAWSLFDNM-EWDS
1e1fA00         --------PLPMEAALNDYKRLDYIQRHIATLKESID-LGSNVQGYFAWSLLDNF-EWFA
1v02A00         --------DLPKPVALEDHTRLDYIQRHLSVLKQSID-LGADVRGYFAWSLLDNF-EWSS
1dwjM00         ---------ENRNQSMLDYTRIDYLCSHLCFLNKVIKEKDVNVKGYLAWALGDNY-EFNK
3pbgB00         -----------VDNTVYDDGRIDYVKQHLEVLSDAIA-DGANVKGYFIWSLMDVF-SWSN
1qvbA00         ----------------RDALRPAYLVSHVYSVWKAAN-EGIPVKGYLHWSLTDNY-EWAQ
1uwqB00         ----------------ADYQRPYYLVSHVYQVHRAIN-SGADVRGYLHWSLADNY-EWAS
1nofA02         -------------QSANNWTSAIEVGTELNASMVS------NYSAYVWWYIRR-------
1cen000         ---------------ADLESRIKWHEDYISLLEEY-------DIGGAVWNYKKMDFEIYN
1vjzA00         ---------------TPHDVVLKWLEDLLEIFKTL-------NIGFALWNFRGPF-GILD
1h4pB00         IGSCANNDDIAYWSDERKENTRRYVEAQLDAFE--------MRGGWIIWCYKTES-SLEW
1kwgA01         ------------WAPHNPSPAPGMVRLWTWEALAH------GAEVVSYFRWRQAP-FAQE
1edg000         ---------------NNLKTRVEYMSYYVAQAKAR-------GILCILWDNNNFS-GTGE
1gzjA00         -----------------NDVCETAITGMLDYMAQN----TDVWTGAIWWAAGPWW-GDYI
2manA00         ---------------------NPDEDTIMAEAERL-------KLGYIGWSWSGNG-GGVE
1egzA00         ---------------GNGGVNQTETDAWVTFMRDN-------NISNANWALNDKN-EGAS
1lf1A00         -----------------GGVFLDEAQVWIDFMDER-------NLSWANWSLTHKD-ESSA
1fhlA00         --PAYAFPSDLSSIPFSVAGQQEFLEKLAAVVEAT-----TDGLGVYYWEPAWIG-NAGL
1hjqA00         --PRYQFPADVRNVPFSAAGQTQYIQSVANVVSSV-----SKGVGLFYWEPAWIH-NANL
1ur4A00         HGNTAPKNGQTLNNPVTVQGQANAVRDVIQAVSDV----GEAGIGVFYWEPAWIP-VGPA
1xc6A01         --GGVGFAKC--AALLNHEFERVFYKNDFSF----------GVAFLNLYMIFGGT-NWGN
1bglB03         -------------------NSLGGFAKYWQAFRQY-----PRLQGGFVWDWVDQS-LIKY
1bhgB03         --------HQDPPLMFTEEYQKSLLEQYHLGLDQKRR---KYVVGELIWNFADFM-T---
1uuqA00         ----------SYAMDSTTEYRDNYFRGVFELMLASLE-QGEPSAGYNIWAWNGYG-RTTR
                                                                :           

1b30A00         ------------------------------------SSSPL-------------------
1gokA00         ------------------------------------STTPL-------------------
1ta3B00         ------------------------------------SDSPL-------------------
1e0vA00         ------------------------------------EQTPL-------------------
1nq6A00         ------------------------------------GGTPL-------------------
1exp000         ------------------------------------DVFPGE------------------
1xyzB00         ------------------------------------GTFPGY------------------
1clxA00         ------------------------------------THQNLP------------------
1us3A02         ------------------------------------GLYREQFEDEK-------------
1n82B00         ------------------------------------NFPVHGRK----------------
1r85A00         ------------------------------------SRADVYYDANGNVVVDPNAPYAKV
1bgaA00         ------------------------------------GYNMRFGMIHVDFRTQ--------
1qoxA00         ------------------------------------GYGMRFGLVHVDYDTL--------
1uz1B00         ------------------------------------GYSKRFGIVYVDYSTQ--------
1gnxB00         ------------------------------------GYSKRFGAVYVDYPTG--------
1np2A00         ------------------------------------GYTRRFGLYYVDFPSQ--------
1cbg000         ------------------------------------GYTVRFGLVFVDFKNNL-------
1e1fA00         ------------------------------------GFTERYGIVYVDRNNNC-------
1v02A00         ------------------------------------GYTERFGIVYVDRENGC-------
1dwjM00         ------------------------------------GFTVRFGLSYIDWNNVT-------
3pbgB00         ------------------------------------GYEKRYGLFYVDFDTQ--------
1qvbA00         ------------------------------------GFRQKFGLVMVDFKTK--------
1uwqB00         ------------------------------------GFSMRFGLLKVDYNTK--------
1nofA02         ----------------------------------------SYGLLTE-------------
1cen000         ------------------------------------E-DRK-------------------
1vjzA00         ------------------------------------SERKDVEYEEWYGH----------
1h4pB00         ------------------------------------DAQRLMFNGLFPQP----------
1kwgA01         ------------------------------------QMHAGLHRPDSAPD----------
1edg000         ------------------------------------LFGFFDRRSCQFKF----------
1gzjA00         ------------------------------------FSMEPDNGIAYQ------------
2manA00         ------------------------------------YLDMVYNFDGDNLS----------
1egzA00         ------------------------------------TYYPDSK-----------------
1lf1A00         ------------------------------------ALMPGANPTGGWTE----------
1fhlA00         ------------------------------------GSSCADNLMVDYTT----------
1hjqA00         ------------------------------------GSSCADNTMFTPS-----------
1ur4A00         HRLEKNKALWETYGSGWATSYAAEYDPEDAGKWFG-GSAVDNQALFDFK-----------
1xc6A01         -----------------------------LGHPGG-YTSYDYGSAISESR----------
1bglB03         ----------------DENGNPWSAYGGDFGDTPNDRQFCMNGLVFA-------------
1bhgB03         ------------------------------EQSPTRVLGNKKGIFTR-------------
1uuqA00         -------------------ANYWWQEGDDFMGDPPQEEQGMYGVF---------------
                                                                            

1b30A00         ----------LFDGNYNPKAAYNAIANAL-----------------------
1gokA00         ----------LFDGNFNPKPAYNAIVQDLQQ---------------------
1ta3B00         ----------LFDGNYQPKDAYNAIVNALS----------------------
1e0vA00         ----------LFNNDGSKKAAYTAVLDALNG---------------------
1nq6A00         ----------LFDGDYNKKPAYDAVLAAL-----------------------
1exp000         ------GAALVWDASYAKKPAYAAVMEAF-----------------------
1xyzB00         ------GNPLIYDSNYNPKPAYNAIKEALM----------------------
1clxA00         ------DWPLLFNDNLQPKPAYQGVVEALS----------------------
1us3A02         -----ISWPLLFDNNYNDKPALRGFADALIGTQC----TNTH----------
1n82B00         ------NWPLLFDEQHKPKPAFWRAVSV------------------------
1r85A00         EKGKGKDAPFVFGPDYKVKPAYWAIIDHK-----------------------
1bgaA00         --------------VRTPKESYYWYRNVVSNNWLETRR--------------
1qoxA00         --------------VRTPKDSFYWYKGVISRGWLDL----------------
1uz1B00         --------------KRIVKDSGYWYSNVVKNNGL------------------
1gnxB00         --------------TRIPKASARWYAEVARTGVLPTA---------------
1np2A00         --------------RRIPKRSALWYRERIARAQ-------------------
1cbg000         --------------KRHPKLSAHWFKSFLKK---------------------
1e1fA00         --------------TRYMKESAKWLKEFNTA---------------------
1v02A00         --------------ERTMKRSARWLQEFNG----------------------
1dwjM00         --------------DRDLKKSGQWYQTFISP---------------------
3pbgB00         --------------ERYPKKSAHWYKKLAETQVIE-----------------
1qvbA00         --------------KRYLRPSALVFREIATHNGIPDELQHLTLI-------Q
1uwqB00         --------------RLYWRPSALVYREIATNGAITDEIEHLNSVPPVKPLRH
1nofA02         --------------DGKVSKRGYVMSQYARFVRP------------------
1cen000         ---------------PVSQELVNI----LAR---------------------
1vjzA00         ---------------KLDRK-LEL----LRKY--------------------
1h4pB00         ---------------LTDRKYPNQ----CGTISN------------------
1kwgA01         ---------------QGFFEAKRV----AEELAALALPP-------------
1edg000         ------------------PEIIDG----MVKYAFGLIN--------------
1gzjA00         -------------------QILPI----LTPYL-------------------
2manA00         ---------------PWGERIFYGPNG-IASTAKEAVIFG------------
1egzA00         ----------------NLTESGKKVKSIIQSWPYKA----------------
1lf1A00         ---------------AELSPSGTFVREKIR----------------------
1fhlA00         ---------------DEVYESIETLGEL------------------------
1hjqA00         ---------------GQALSSLSVFHRI------------------------
1ur4A00         ---------------GRPLPSLHVFQYVDTGTPF------------------
1xc6A01         ---------------NITREKYSELKLLGNFAKVSPG---------------
1bglB03         --------------DRTPHPALTEAKHQQ-----------------------
1bhgB03         --------------QRQPKSAAFLLRERYWKIAN------------------
1uuqA00         ---------------DTDTSTIAIMKEFNARFQP------------------
                                                                    
