# Supplementary material for: An automatic method for assessing structural importance of amino acid positions
Source: BMC Struct Biol. 2009 Mar 4;9:10. doi: 10.1186/1472-6807-9-10 (PMC2667441; doi:10.1186/1472-6807-9-10)
Supplement: Additional file 2 — Sets of quality values, multiple sequence alignment (aln format) and CC values for each of the six datasets. [file 1472-6807-9-10-S2.zip › datasets/amylase/latest_quality_files/tma_rms_quality.txt]

1fhlA00 1egzA00   3.75
1fhlA00 1uuqA00   4.17
1fhlA00 1ur4A00   1.99
1fhlA00 1cen000   3.74
1fhlA00 1xyzB00   3.64
1fhlA00 3pbgB00   4.02
1fhlA00 1xc6A01   4.36
1fhlA00 1nq6A00   3.32
1fhlA00 1n82B00   3.79
1fhlA00 1ta3B00   3.44
1fhlA00 1nofA02   3.46
1fhlA00 1vjzA00   4.33
1fhlA00 1qvbA00   4.14
1fhlA00 1r85A00   3.71
1fhlA00 1b30A00   3.39
1fhlA00 1exp000   3.64
1fhlA00 1kwgA01   4.03
1fhlA00 1us3A02   3.83
1fhlA00 1clxA00   3.82
1fhlA00 1uz1B00   3.92
1fhlA00 1np2A00   4.01
1fhlA00 1edg000   4.00
1fhlA00 1bhgB03   3.86
1fhlA00 2manA00   3.77
1fhlA00 1gnxB00   4.13
1fhlA00 1gzjA00   3.77
1fhlA00 1cbg000   4.14
1fhlA00 1hjqA00   0.77
1fhlA00 1uwqB00   4.06
1fhlA00 1v02A00   4.15
1fhlA00 1bgaA00   4.03
1fhlA00 1h4pB00   4.06
1fhlA00 1e1fA00   4.02
1fhlA00 1lf1A00   3.70
1fhlA00 1gokA00   3.42
1fhlA00 1qoxA00   4.07
1fhlA00 1dwjM00   4.10
1fhlA00 1e0vA00   3.42
1fhlA00 1bglB03   4.04
1egzA00 1uuqA00   3.57
1egzA00 1ur4A00   3.97
1egzA00 1cen000   2.78
1egzA00 1xyzB00   4.24
1egzA00 3pbgB00   3.56
1egzA00 1xc6A01   3.73
1egzA00 1nq6A00   3.78
1egzA00 1n82B00   4.03
1egzA00 1ta3B00   3.82
1egzA00 1nofA02   3.35
1egzA00 1vjzA00   2.82
1egzA00 1qvbA00   3.47
1egzA00 1r85A00   3.86
1egzA00 1b30A00   3.86
1egzA00 1exp000   4.10
1egzA00 1kwgA01   3.37
1egzA00 1us3A02   4.17
1egzA00 1clxA00   4.11
1egzA00 1uz1B00   3.60
1egzA00 1np2A00   3.67
1egzA00 1edg000   3.30
1egzA00 1bhgB03   3.40
1egzA00 2manA00   2.92
1egzA00 1gnxB00   3.61
1egzA00 1gzjA00   2.89
1egzA00 1cbg000   3.79
1egzA00 1hjqA00   3.70
1egzA00 1uwqB00   3.50
1egzA00 1v02A00   3.51
1egzA00 1bgaA00   3.48
1egzA00 1h4pB00   3.39
1egzA00 1e1fA00   3.56
1egzA00 1lf1A00   1.01
1egzA00 1gokA00   4.64
1egzA00 1qoxA00   3.61
1egzA00 1dwjM00   3.63
1egzA00 1e0vA00   3.93
1egzA00 1bglB03   3.32
1uuqA00 1ur4A00   4.68
1uuqA00 1cen000   3.07
1uuqA00 1xyzB00   4.15
1uuqA00 3pbgB00   4.02
1uuqA00 1xc6A01   3.64
1uuqA00 1nq6A00   3.64
1uuqA00 1n82B00   3.94
1uuqA00 1ta3B00   3.61
1uuqA00 1nofA02   3.48
1uuqA00 1vjzA00   3.03
1uuqA00 1qvbA00   4.07
1uuqA00 1r85A00   4.34
1uuqA00 1b30A00   3.74
1uuqA00 1exp000   3.92
1uuqA00 1kwgA01   3.76
1uuqA00 1us3A02   4.12
1uuqA00 1clxA00   3.99
1uuqA00 1uz1B00   4.10
1uuqA00 1np2A00   3.86
1uuqA00 1edg000   3.57
1uuqA00 1bhgB03   2.60
1uuqA00 2manA00   3.29
1uuqA00 1gnxB00   4.00
1uuqA00 1gzjA00   3.47
1uuqA00 1cbg000   4.11
1uuqA00 1hjqA00   4.31
1uuqA00 1uwqB00   3.99
1uuqA00 1v02A00   4.15
1uuqA00 1bgaA00   4.17
1uuqA00 1h4pB00   3.54
1uuqA00 1e1fA00   4.10
1uuqA00 1lf1A00   3.35
1uuqA00 1gokA00   3.68
1uuqA00 1qoxA00   4.28
1uuqA00 1dwjM00   3.95
1uuqA00 1e0vA00   3.53
1uuqA00 1bglB03   3.22
1ur4A00 1cen000   3.85
1ur4A00 1xyzB00   4.07
1ur4A00 3pbgB00   4.13
1ur4A00 1xc6A01   4.46
1ur4A00 1nq6A00   3.45
1ur4A00 1n82B00   4.41
1ur4A00 1ta3B00   3.66
1ur4A00 1nofA02   3.32
1ur4A00 1vjzA00   4.20
1ur4A00 1qvbA00   3.90
1ur4A00 1r85A00   4.49
1ur4A00 1b30A00   3.97
1ur4A00 1exp000   4.11
1ur4A00 1kwgA01   4.06
1ur4A00 1us3A02   4.56
1ur4A00 1clxA00   3.96
1ur4A00 1uz1B00   3.87
1ur4A00 1np2A00   4.25
1ur4A00 1edg000   4.10
1ur4A00 1bhgB03   3.93
1ur4A00 2manA00   3.83
1ur4A00 1gnxB00   3.93
1ur4A00 1gzjA00   3.78
1ur4A00 1cbg000   4.20
1ur4A00 1hjqA00   1.92
1ur4A00 1uwqB00   3.87
1ur4A00 1v02A00   4.17
1ur4A00 1bgaA00   4.07
1ur4A00 1h4pB00   4.51
1ur4A00 1e1fA00   4.29
1ur4A00 1lf1A00   3.85
1ur4A00 1gokA00   3.86
1ur4A00 1qoxA00   4.10
1ur4A00 1dwjM00   4.09
1ur4A00 1e0vA00   3.44
1ur4A00 1bglB03   4.23
1cen000 1xyzB00   3.77
1cen000 3pbgB00   3.36
1cen000 1xc6A01   3.44
1cen000 1nq6A00   3.46
1cen000 1n82B00   3.57
1cen000 1ta3B00   3.60
1cen000 1nofA02   3.01
1cen000 1vjzA00   2.18
1cen000 1qvbA00   3.51
1cen000 1r85A00   3.65
1cen000 1b30A00   3.54
1cen000 1exp000   3.50
1cen000 1kwgA01   2.96
1cen000 1us3A02   3.67
1cen000 1clxA00   3.63
1cen000 1uz1B00   3.54
1cen000 1np2A00   3.45
1cen000 1edg000   2.62
1cen000 1bhgB03   3.06
1cen000 2manA00   3.22
1cen000 1gnxB00   3.34
1cen000 1gzjA00   2.85
1cen000 1cbg000   3.38
1cen000 1hjqA00   3.73
1cen000 1uwqB00   3.42
1cen000 1v02A00   3.42
1cen000 1bgaA00   3.56
1cen000 1h4pB00   2.96
1cen000 1e1fA00   3.30
1cen000 1lf1A00   2.89
1cen000 1gokA00   3.59
1cen000 1qoxA00   3.48
1cen000 1dwjM00   3.27
1cen000 1e0vA00   3.49
1cen000 1bglB03   3.33
1xyzB00 3pbgB00   4.11
1xyzB00 1xc6A01   4.51
1xyzB00 1nq6A00   1.66
1xyzB00 1n82B00   1.74
1xyzB00 1ta3B00   1.74
1xyzB00 1nofA02   4.02
1xyzB00 1vjzA00   4.07
1xyzB00 1qvbA00   3.85
1xyzB00 1r85A00   1.77
1xyzB00 1b30A00   1.63
1xyzB00 1exp000   1.34
1xyzB00 1kwgA01   3.72
1xyzB00 1us3A02   1.50
1xyzB00 1clxA00   1.87
1xyzB00 1uz1B00   4.18
1xyzB00 1np2A00   3.98
1xyzB00 1edg000   4.04
1xyzB00 1bhgB03   3.81
1xyzB00 2manA00   4.03
1xyzB00 1gnxB00   4.14
1xyzB00 1gzjA00   3.73
1xyzB00 1cbg000   4.04
1xyzB00 1hjqA00   3.80
1xyzB00 1uwqB00   3.89
1xyzB00 1v02A00   3.94
1xyzB00 1bgaA00   3.98
1xyzB00 1h4pB00   4.07
1xyzB00 1e1fA00   4.02
1xyzB00 1lf1A00   4.24
1xyzB00 1gokA00   1.54
1xyzB00 1qoxA00   3.99
1xyzB00 1dwjM00   4.10
1xyzB00 1e0vA00   1.62
1xyzB00 1bglB03   4.18
3pbgB00 1xc6A01   3.78
3pbgB00 1nq6A00   3.51
3pbgB00 1n82B00   3.82
3pbgB00 1ta3B00   3.41
3pbgB00 1nofA02   3.18
3pbgB00 1vjzA00   3.98
3pbgB00 1qvbA00   2.90
3pbgB00 1r85A00   3.91
3pbgB00 1b30A00   3.60
3pbgB00 1exp000   3.77
3pbgB00 1kwgA01   3.72
3pbgB00 1us3A02   4.04
3pbgB00 1clxA00   3.88
3pbgB00 1uz1B00   1.58
3pbgB00 1np2A00   1.77
3pbgB00 1edg000   4.33
3pbgB00 1bhgB03   3.52
3pbgB00 2manA00   3.71
3pbgB00 1gnxB00   1.73
3pbgB00 1gzjA00   3.91
3pbgB00 1cbg000   2.05
3pbgB00 1hjqA00   3.85
3pbgB00 1uwqB00   2.82
3pbgB00 1v02A00   2.09
3pbgB00 1bgaA00   1.42
3pbgB00 1h4pB00   4.79
3pbgB00 1e1fA00   2.12
3pbgB00 1lf1A00   3.83
3pbgB00 1gokA00   3.47
3pbgB00 1qoxA00   1.59
3pbgB00 1dwjM00   2.20
3pbgB00 1e0vA00   3.62
3pbgB00 1bglB03   3.49
1xc6A01 1nq6A00   3.66
1xc6A01 1n82B00   4.33
1xc6A01 1ta3B00   3.93
1xc6A01 1nofA02   3.87
1xc6A01 1vjzA00   3.42
1xc6A01 1qvbA00   3.59
1xc6A01 1r85A00   4.51
1xc6A01 1b30A00   3.97
1xc6A01 1exp000   4.20
1xc6A01 1kwgA01   3.28
1xc6A01 1us3A02   4.38
1xc6A01 1clxA00   4.18
1xc6A01 1uz1B00   3.81
1xc6A01 1np2A00   3.77
1xc6A01 1edg000   4.08
1xc6A01 1bhgB03   3.19
1xc6A01 2manA00   3.81
1xc6A01 1gnxB00   3.82
1xc6A01 1gzjA00   3.59
1xc6A01 1cbg000   3.90
1xc6A01 1hjqA00   4.24
1xc6A01 1uwqB00   3.55
1xc6A01 1v02A00   3.80
1xc6A01 1bgaA00   3.87
1xc6A01 1h4pB00   4.20
1xc6A01 1e1fA00   4.03
1xc6A01 1lf1A00   3.71
1xc6A01 1gokA00   4.03
1xc6A01 1qoxA00   3.86
1xc6A01 1dwjM00   3.67
1xc6A01 1e0vA00   3.72
1xc6A01 1bglB03   3.41
1nq6A00 1n82B00   1.57
1nq6A00 1ta3B00   1.17
1nq6A00 1nofA02   3.34
1nq6A00 1vjzA00   3.88
1nq6A00 1qvbA00   3.45
1nq6A00 1r85A00   1.67
1nq6A00 1b30A00   1.39
1nq6A00 1exp000   1.32
1nq6A00 1kwgA01   3.53
1nq6A00 1us3A02   1.56
1nq6A00 1clxA00   1.77
1nq6A00 1uz1B00   3.54
1nq6A00 1np2A00   3.55
1nq6A00 1edg000   4.01
1nq6A00 1bhgB03   3.58
1nq6A00 2manA00   3.92
1nq6A00 1gnxB00   3.62
1nq6A00 1gzjA00   3.50
1nq6A00 1cbg000   3.74
1nq6A00 1hjqA00   3.43
1nq6A00 1uwqB00   3.45
1nq6A00 1v02A00   3.74
1nq6A00 1bgaA00   3.45
1nq6A00 1h4pB00   3.71
1nq6A00 1e1fA00   3.65
1nq6A00 1lf1A00   3.96
1nq6A00 1gokA00   1.34
1nq6A00 1qoxA00   3.44
1nq6A00 1dwjM00   3.78
1nq6A00 1e0vA00   1.14
1nq6A00 1bglB03   3.96
1n82B00 1ta3B00   1.47
1n82B00 1nofA02   3.70
1n82B00 1vjzA00   3.92
1n82B00 1qvbA00   3.71
1n82B00 1r85A00   1.25
1n82B00 1b30A00   1.42
1n82B00 1exp000   1.54
1n82B00 1kwgA01   3.65
1n82B00 1us3A02   1.88
1n82B00 1clxA00   1.98
1n82B00 1uz1B00   3.91
1n82B00 1np2A00   3.98
1n82B00 1edg000   4.11
1n82B00 1bhgB03   3.68
1n82B00 2manA00   4.12
1n82B00 1gnxB00   3.95
1n82B00 1gzjA00   3.61
1n82B00 1cbg000   4.00
1n82B00 1hjqA00   3.77
1n82B00 1uwqB00   3.66
1n82B00 1v02A00   3.88
1n82B00 1bgaA00   3.84
1n82B00 1h4pB00   3.83
1n82B00 1e1fA00   4.04
1n82B00 1lf1A00   4.00
1n82B00 1gokA00   1.40
1n82B00 1qoxA00   3.90
1n82B00 1dwjM00   3.96
1n82B00 1e0vA00   1.70
1n82B00 1bglB03   3.92
1ta3B00 1nofA02   3.57
1ta3B00 1vjzA00   3.84
1ta3B00 1qvbA00   3.39
1ta3B00 1r85A00   1.55
1ta3B00 1b30A00   0.82
1ta3B00 1exp000   1.41
1ta3B00 1kwgA01   3.48
1ta3B00 1us3A02   1.59
1ta3B00 1clxA00   1.75
1ta3B00 1uz1B00   3.67
1ta3B00 1np2A00   3.53
1ta3B00 1edg000   3.92
1ta3B00 1bhgB03   3.59
1ta3B00 2manA00   4.00
1ta3B00 1gnxB00   3.71
1ta3B00 1gzjA00   3.55
1ta3B00 1cbg000   3.47
1ta3B00 1hjqA00   3.43
1ta3B00 1uwqB00   3.47
1ta3B00 1v02A00   3.53
1ta3B00 1bgaA00   3.64
1ta3B00 1h4pB00   3.89
1ta3B00 1e1fA00   3.53
1ta3B00 1lf1A00   3.95
1ta3B00 1gokA00   0.80
1ta3B00 1qoxA00   3.54
1ta3B00 1dwjM00   3.77
1ta3B00 1e0vA00   1.16
1ta3B00 1bglB03   4.01
1nofA02 1vjzA00   3.36
1nofA02 1qvbA00   3.45
1nofA02 1r85A00   3.73
1nofA02 1b30A00   3.51
1nofA02 1exp000   3.60
1nofA02 1kwgA01   3.30
1nofA02 1us3A02   3.60
1nofA02 1clxA00   3.40
1nofA02 1uz1B00   3.23
1nofA02 1np2A00   3.34
1nofA02 1edg000   3.48
1nofA02 1bhgB03   3.29
1nofA02 2manA00   3.80
1nofA02 1gnxB00   3.30
1nofA02 1gzjA00   3.01
1nofA02 1cbg000   3.40
1nofA02 1hjqA00   3.46
1nofA02 1uwqB00   3.44
1nofA02 1v02A00   3.35
1nofA02 1bgaA00   3.25
1nofA02 1h4pB00   3.63
1nofA02 1e1fA00   3.41
1nofA02 1lf1A00   3.45
1nofA02 1gokA00   3.63
1nofA02 1qoxA00   3.36
1nofA02 1dwjM00   3.33
1nofA02 1e0vA00   3.49
1nofA02 1bglB03   3.62
1vjzA00 1qvbA00   3.75
1vjzA00 1r85A00   4.04
1vjzA00 1b30A00   3.94
1vjzA00 1exp000   3.54
1vjzA00 1kwgA01   3.62
1vjzA00 1us3A02   3.76
1vjzA00 1clxA00   4.21
1vjzA00 1uz1B00   3.84
1vjzA00 1np2A00   3.77
1vjzA00 1edg000   2.91
1vjzA00 1bhgB03   3.07
1vjzA00 2manA00   3.34
1vjzA00 1gnxB00   3.85
1vjzA00 1gzjA00   2.79
1vjzA00 1cbg000   3.93
1vjzA00 1hjqA00   4.25
1vjzA00 1uwqB00   3.96
1vjzA00 1v02A00   3.92
1vjzA00 1bgaA00   3.71
1vjzA00 1h4pB00   2.97
1vjzA00 1e1fA00   3.96
1vjzA00 1lf1A00   3.21
1vjzA00 1gokA00   3.89
1vjzA00 1qoxA00   3.79
1vjzA00 1dwjM00   3.73
1vjzA00 1e0vA00   3.89
1vjzA00 1bglB03   3.48
1qvbA00 1r85A00   4.11
1qvbA00 1b30A00   3.61
1qvbA00 1exp000   3.63
1qvbA00 1kwgA01   3.98
1qvbA00 1us3A02   3.75
1qvbA00 1clxA00   3.74
1qvbA00 1uz1B00   2.24
1qvbA00 1np2A00   2.42
1qvbA00 1edg000   4.61
1qvbA00 1bhgB03   3.03
1qvbA00 2manA00   3.64
1qvbA00 1gnxB00   2.17
1qvbA00 1gzjA00   3.63
1qvbA00 1cbg000   2.37
1qvbA00 1hjqA00   4.19
1qvbA00 1uwqB00   1.56
1qvbA00 1v02A00   2.32
1qvbA00 1bgaA00   2.38
1qvbA00 1h4pB00   4.49
1qvbA00 1e1fA00   2.29
1qvbA00 1lf1A00   3.77
1qvbA00 1gokA00   3.46
1qvbA00 1qoxA00   2.20
1qvbA00 1dwjM00   2.29
1qvbA00 1e0vA00   3.41
1qvbA00 1bglB03   3.43
1r85A00 1b30A00   1.51
1r85A00 1exp000   1.66
1r85A00 1kwgA01   3.90
1r85A00 1us3A02   2.17
1r85A00 1clxA00   2.02
1r85A00 1uz1B00   4.12
1r85A00 1np2A00   3.95
1r85A00 1edg000   4.34
1r85A00 1bhgB03   3.73
1r85A00 2manA00   3.83
1r85A00 1gnxB00   4.10
1r85A00 1gzjA00   3.58
1r85A00 1cbg000   4.09
1r85A00 1hjqA00   3.73
1r85A00 1uwqB00   3.76
1r85A00 1v02A00   3.94
1r85A00 1bgaA00   3.94
1r85A00 1h4pB00   3.84
1r85A00 1e1fA00   4.03
1r85A00 1lf1A00   3.94
1r85A00 1gokA00   1.53
1r85A00 1qoxA00   4.04
1r85A00 1dwjM00   4.06
1r85A00 1e0vA00   1.77
1r85A00 1bglB03   4.27
1b30A00 1exp000   1.47
1b30A00 1kwgA01   3.49
1b30A00 1us3A02   1.66
1b30A00 1clxA00   1.68
1b30A00 1uz1B00   3.71
1b30A00 1np2A00   3.72
1b30A00 1edg000   4.05
1b30A00 1bhgB03   3.54
1b30A00 2manA00   4.16
1b30A00 1gnxB00   3.59
1b30A00 1gzjA00   3.41
1b30A00 1cbg000   3.67
1b30A00 1hjqA00   3.39
1b30A00 1uwqB00   3.40
1b30A00 1v02A00   3.68
1b30A00 1bgaA00   3.64
1b30A00 1h4pB00   3.81
1b30A00 1e1fA00   3.58
1b30A00 1lf1A00   4.04
1b30A00 1gokA00   0.51
1b30A00 1qoxA00   3.48
1b30A00 1dwjM00   3.61
1b30A00 1e0vA00   1.43
1b30A00 1bglB03   4.12
1exp000 1kwgA01   3.61
1exp000 1us3A02   1.35
1exp000 1clxA00   1.76
1exp000 1uz1B00   3.59
1exp000 1np2A00   3.70
1exp000 1edg000   4.09
1exp000 1bhgB03   3.54
1exp000 2manA00   4.03
1exp000 1gnxB00   3.88
1exp000 1gzjA00   3.60
1exp000 1cbg000   4.01
1exp000 1hjqA00   3.70
1exp000 1uwqB00   3.56
1exp000 1v02A00   3.84
1exp000 1bgaA00   3.79
1exp000 1h4pB00   3.76
1exp000 1e1fA00   3.85
1exp000 1lf1A00   4.08
1exp000 1gokA00   1.41
1exp000 1qoxA00   3.80
1exp000 1dwjM00   3.98
1exp000 1e0vA00   1.28
1exp000 1bglB03   4.04
1kwgA01 1us3A02   3.74
1kwgA01 1clxA00   3.70
1kwgA01 1uz1B00   3.51
1kwgA01 1np2A00   3.52
1kwgA01 1edg000   4.04
1kwgA01 1bhgB03   2.68
1kwgA01 2manA00   3.19
1kwgA01 1gnxB00   3.59
1kwgA01 1gzjA00   3.48
1kwgA01 1cbg000   3.57
1kwgA01 1hjqA00   3.92
1kwgA01 1uwqB00   3.88
1kwgA01 1v02A00   3.65
1kwgA01 1bgaA00   3.58
1kwgA01 1h4pB00   3.79
1kwgA01 1e1fA00   3.71
1kwgA01 1lf1A00   3.29
1kwgA01 1gokA00   3.43
1kwgA01 1qoxA00   3.46
1kwgA01 1dwjM00   3.45
1kwgA01 1e0vA00   3.30
1kwgA01 1bglB03   3.08
1us3A02 1clxA00   1.59
1us3A02 1uz1B00   4.08
1us3A02 1np2A00   4.16
1us3A02 1edg000   4.21
1us3A02 1bhgB03   3.69
1us3A02 2manA00   3.89
1us3A02 1gnxB00   4.21
1us3A02 1gzjA00   3.71
1us3A02 1cbg000   4.17
1us3A02 1hjqA00   3.97
1us3A02 1uwqB00   3.71
1us3A02 1v02A00   4.35
1us3A02 1bgaA00   4.12
1us3A02 1h4pB00   4.24
1us3A02 1e1fA00   4.20
1us3A02 1lf1A00   4.08
1us3A02 1gokA00   1.53
1us3A02 1qoxA00   4.14
1us3A02 1dwjM00   4.32
1us3A02 1e0vA00   1.63
1us3A02 1bglB03   4.11
1clxA00 1uz1B00   3.88
1clxA00 1np2A00   3.86
1clxA00 1edg000   4.01
1clxA00 1bhgB03   3.69
1clxA00 2manA00   3.83
1clxA00 1gnxB00   4.00
1clxA00 1gzjA00   3.63
1clxA00 1cbg000   3.91
1clxA00 1hjqA00   3.90
1clxA00 1uwqB00   3.67
1clxA00 1v02A00   4.08
1clxA00 1bgaA00   3.82
1clxA00 1h4pB00   3.99
1clxA00 1e1fA00   4.03
1clxA00 1lf1A00   4.05
1clxA00 1gokA00   1.61
1clxA00 1qoxA00   3.90
1clxA00 1dwjM00   3.89
1clxA00 1e0vA00   1.86
1clxA00 1bglB03   4.10
1uz1B00 1np2A00   1.45
1uz1B00 1edg000   3.94
1uz1B00 1bhgB03   3.38
1uz1B00 2manA00   3.65
1uz1B00 1gnxB00   1.37
1uz1B00 1gzjA00   3.58
1uz1B00 1cbg000   1.63
1uz1B00 1hjqA00   3.85
1uz1B00 1uwqB00   2.08
1uz1B00 1v02A00   1.61
1uz1B00 1bgaA00   1.08
1uz1B00 1h4pB00   4.62
1uz1B00 1e1fA00   1.54
1uz1B00 1lf1A00   3.80
1uz1B00 1gokA00   3.62
1uz1B00 1qoxA00   1.17
1uz1B00 1dwjM00   1.58
1uz1B00 1e0vA00   3.42
1uz1B00 1bglB03   3.62
1np2A00 1edg000   3.85
1np2A00 1bhgB03   3.15
1np2A00 2manA00   3.56
1np2A00 1gnxB00   1.58
1np2A00 1gzjA00   3.68
1np2A00 1cbg000   1.88
1np2A00 1hjqA00   4.00
1np2A00 1uwqB00   2.29
1np2A00 1v02A00   1.85
1np2A00 1bgaA00   1.51
1np2A00 1h4pB00   4.62
1np2A00 1e1fA00   1.89
1np2A00 1lf1A00   3.87
1np2A00 1gokA00   3.57
1np2A00 1qoxA00   1.66
1np2A00 1dwjM00   1.83
1np2A00 1e0vA00   3.53
1np2A00 1bglB03   3.29
1edg000 1bhgB03   3.77
1edg000 2manA00   3.48
1edg000 1gnxB00   4.10
1edg000 1gzjA00   2.93
1edg000 1cbg000   4.47
1edg000 1hjqA00   3.92
1edg000 1uwqB00   4.56
1edg000 1v02A00   4.43
1edg000 1bgaA00   3.96
1edg000 1h4pB00   3.91
1edg000 1e1fA00   4.42
1edg000 1lf1A00   3.22
1edg000 1gokA00   3.98
1edg000 1qoxA00   4.01
1edg000 1dwjM00   4.27
1edg000 1e0vA00   3.95
1edg000 1bglB03   3.95
1bhgB03 2manA00   3.21
1bhgB03 1gnxB00   3.40
1bhgB03 1gzjA00   3.49
1bhgB03 1cbg000   3.49
1bhgB03 1hjqA00   3.79
1bhgB03 1uwqB00   3.04
1bhgB03 1v02A00   3.53
1bhgB03 1bgaA00   3.31
1bhgB03 1h4pB00   3.39
1bhgB03 1e1fA00   3.51
1bhgB03 1lf1A00   3.09
1bhgB03 1gokA00   3.74
1bhgB03 1qoxA00   3.42
1bhgB03 1dwjM00   3.41
1bhgB03 1e0vA00   3.56
1bhgB03 1bglB03   2.31
2manA00 1gnxB00   3.71
2manA00 1gzjA00   3.25
2manA00 1cbg000   3.72
2manA00 1hjqA00   3.65
2manA00 1uwqB00   3.66
2manA00 1v02A00   3.85
2manA00 1bgaA00   3.65
2manA00 1h4pB00   3.45
2manA00 1e1fA00   3.90
2manA00 1lf1A00   2.64
2manA00 1gokA00   3.99
2manA00 1qoxA00   3.70
2manA00 1dwjM00   3.57
2manA00 1e0vA00   4.02
2manA00 1bglB03   3.25
1gnxB00 1gzjA00   3.60
1gnxB00 1cbg000   1.95
1gnxB00 1hjqA00   3.95
1gnxB00 1uwqB00   2.17
1gnxB00 1v02A00   1.73
1gnxB00 1bgaA00   1.46
1gnxB00 1h4pB00   4.76
1gnxB00 1e1fA00   1.74
1gnxB00 1lf1A00   3.81
1gnxB00 1gokA00   3.67
1gnxB00 1qoxA00   1.59
1gnxB00 1dwjM00   1.78
1gnxB00 1e0vA00   3.61
1gnxB00 1bglB03   3.59
1gzjA00 1cbg000   3.79
1gzjA00 1hjqA00   3.71
1gzjA00 1uwqB00   3.72
1gzjA00 1v02A00   3.66
1gzjA00 1bgaA00   3.59
1gzjA00 1h4pB00   3.40
1gzjA00 1e1fA00   3.64
1gzjA00 1lf1A00   3.10
1gzjA00 1gokA00   3.59
1gzjA00 1qoxA00   3.60
1gzjA00 1dwjM00   3.72
1gzjA00 1e0vA00   3.43
1gzjA00 1bglB03   3.68
1cbg000 1hjqA00   4.07
1cbg000 1uwqB00   2.26
1cbg000 1v02A00   1.38
1cbg000 1bgaA00   1.66
1cbg000 1h4pB00   4.73
1cbg000 1e1fA00   1.49
1cbg000 1lf1A00   4.19
1cbg000 1gokA00   3.69
1cbg000 1qoxA00   1.71
1cbg000 1dwjM00   1.81
1cbg000 1e0vA00   3.80
1cbg000 1bglB03   3.60
1hjqA00 1uwqB00   4.09
1hjqA00 1v02A00   4.07
1hjqA00 1bgaA00   3.98
1hjqA00 1h4pB00   4.18
1hjqA00 1e1fA00   4.01
1hjqA00 1lf1A00   3.64
1hjqA00 1gokA00   3.44
1hjqA00 1qoxA00   4.01
1hjqA00 1dwjM00   3.97
1hjqA00 1e0vA00   3.33
1hjqA00 1bglB03   3.91
1uwqB00 1v02A00   2.33
1uwqB00 1bgaA00   2.33
1uwqB00 1h4pB00   4.42
1uwqB00 1e1fA00   2.29
1uwqB00 1lf1A00   3.76
1uwqB00 1gokA00   3.43
1uwqB00 1qoxA00   2.19
1uwqB00 1dwjM00   2.16
1uwqB00 1e0vA00   3.37
1uwqB00 1bglB03   5.12
1v02A00 1bgaA00   1.71
1v02A00 1h4pB00   4.79
1v02A00 1e1fA00   0.57
1v02A00 1lf1A00   3.96
1v02A00 1gokA00   3.58
1v02A00 1qoxA00   1.71
1v02A00 1dwjM00   1.71
1v02A00 1e0vA00   3.72
1v02A00 1bglB03   3.53
1bgaA00 1h4pB00   4.75
1bgaA00 1e1fA00   1.69
1bgaA00 1lf1A00   3.68
1bgaA00 1gokA00   3.63
1bgaA00 1qoxA00   0.81
1bgaA00 1dwjM00   1.69
1bgaA00 1e0vA00   3.50
1bgaA00 1bglB03   3.57
1h4pB00 1e1fA00   4.73
1h4pB00 1lf1A00   3.21
1h4pB00 1gokA00   3.86
1h4pB00 1qoxA00   4.91
1h4pB00 1dwjM00   4.57
1h4pB00 1e0vA00   3.76
1h4pB00 1bglB03   3.78
1e1fA00 1lf1A00   4.05
1e1fA00 1gokA00   3.62
1e1fA00 1qoxA00   1.71
1e1fA00 1dwjM00   1.75
1e1fA00 1e0vA00   3.74
1e1fA00 1bglB03   3.63
1lf1A00 1gokA00   4.02
1lf1A00 1qoxA00   3.95
1lf1A00 1dwjM00   3.82
1lf1A00 1e0vA00   3.94
1lf1A00 1bglB03   3.25
1gokA00 1qoxA00   3.55
1gokA00 1dwjM00   3.59
1gokA00 1e0vA00   1.37
1gokA00 1bglB03   4.09
1qoxA00 1dwjM00   1.85
1qoxA00 1e0vA00   3.38
1qoxA00 1bglB03   3.55
1dwjM00 1e0vA00   3.82
1dwjM00 1bglB03   3.49
1e0vA00 1bglB03   3.96
