# Supplementary material for: An automatic method for assessing structural importance of amino acid positions
Source: BMC Struct Biol. 2009 Mar 4;9:10. doi: 10.1186/1472-6807-9-10 (PMC2667441; doi:10.1186/1472-6807-9-10)
Supplement: Additional file 2 — Sets of quality values, multiple sequence alignment (aln format) and CC values for each of the six datasets. [file 1472-6807-9-10-S2.zip › datasets/amylase/latest_quality_files/seqdep_quality_consistent.txt]

3pbgB00 1gnxB00 1.2960073155308776
3pbgB00 1nofA02 3.1801119544626544
3pbgB00 1h4pB00 3.7557225635625087
3pbgB00 1cbg000 1.0654423336957708
3pbgB00 1kwgA01 2.7317359918493653
3pbgB00 1uz1B00 1.2506769054916873
3pbgB00 1dwjM00 1.1487784889788792
3pbgB00 1qvbA00 1.3667711588738523
3pbgB00 1hjqA00 3.038687610100333
3pbgB00 1exp000 3.3377368593524155
3pbgB00 1uuqA00 2.3151548400143036
3pbgB00 1n82B00 3.338609892491169
3pbgB00 1us3A02 3.3234315480159706
3pbgB00 1clxA00 3.225142639979525
3pbgB00 1nq6A00 3.286437118327262
3pbgB00 1uwqB00 1.311357550610154
3pbgB00 1egzA00 3.4325974417267537
3pbgB00 1xyzB00 3.5336508742186177
3pbgB00 1qoxA00 1.2751978042162757
3pbgB00 1ur4A00 3.25468864020669
3pbgB00 1gzjA00 3.1491819927443885
3pbgB00 1bhgB03 2.7211418509351617
3pbgB00 1edg000 3.23670176500727
3pbgB00 1bgaA00 1.1966374832148785
3pbgB00 1vjzA00 6.711391937223631
3pbgB00 1e0vA00 3.180533881144179
3pbgB00 1bglB03 3.4215756521612803
3pbgB00 1np2A00 1.2908253793392184
3pbgB00 1e1fA00 1.3262610639514723
3pbgB00 1ta3B00 3.2365923554318248
3pbgB00 1xc6A01 3.0237200253686938
3pbgB00 1lf1A00 3.406544635254926
3pbgB00 1v02A00 1.0704133965750873
3pbgB00 1b30A00 3.356644200301442
3pbgB00 2manA00 3.787012136906348
3pbgB00 1fhlA00 3.1346157009891833
3pbgB00 1gokA00 3.283978256117711
3pbgB00 1cen000 2.636609334631138
3pbgB00 1r85A00 3.358347379400412
1gnxB00 1nofA02 3.457914823012945
1gnxB00 1h4pB00 4.161319994441174
1gnxB00 1cbg000 1.050615267280593
1gnxB00 1kwgA01 2.8828406605658636
1gnxB00 1uz1B00 0.740277777000322
1gnxB00 1dwjM00 1.0257346809196373
1gnxB00 1qvbA00 1.1096545203791237
1gnxB00 1hjqA00 3.0907458127468184
1gnxB00 1exp000 3.5793112995384737
1gnxB00 1uuqA00 2.5980009857790622
1gnxB00 1n82B00 3.513348496053848
1gnxB00 1us3A02 3.494062269052634
1gnxB00 1clxA00 3.4748786726710947
1gnxB00 1nq6A00 3.5471340684899966
1gnxB00 1uwqB00 1.1039771305440984
1gnxB00 1egzA00 3.458783545646214
1gnxB00 1xyzB00 3.700142601380358
1gnxB00 1qoxA00 0.7860778198205757
1gnxB00 1ur4A00 3.2192354289603093
1gnxB00 1gzjA00 3.3215527591867606
1gnxB00 1bhgB03 2.6563638427208125
1gnxB00 1edg000 3.580395324516846
1gnxB00 1bgaA00 0.769468662909048
1gnxB00 1vjzA00 6.698911619392934
1gnxB00 1e0vA00 3.4384797286576347
1gnxB00 1bglB03 3.464026044967424
1gnxB00 1np2A00 0.5655428060825161
1gnxB00 1e1fA00 1.2586976192483768
1gnxB00 1ta3B00 3.484994345947889
1gnxB00 1xc6A01 3.0819719505262904
1gnxB00 1lf1A00 3.4415413479217403
1gnxB00 1v02A00 1.0297534355040805
1gnxB00 1b30A00 3.596168393606283
1gnxB00 2manA00 3.90345503967399
1gnxB00 1fhlA00 3.2006420101524213
1gnxB00 1gokA00 3.5093131284204837
1gnxB00 1cen000 2.8737925782935596
1gnxB00 1r85A00 3.529344042804628
1nofA02 1h4pB00 4.0589144338599
1nofA02 1cbg000 3.375819174280513
1nofA02 1kwgA01 3.5456721630434482
1nofA02 1uz1B00 3.425609112384456
1nofA02 1dwjM00 3.339657968268646
1nofA02 1qvbA00 3.4222684763898186
1nofA02 1hjqA00 3.40772778864718
1nofA02 1exp000 3.4830348110642153
1nofA02 1uuqA00 3.0088019208572794
1nofA02 1n82B00 3.4914217536628143
1nofA02 1us3A02 3.6348568964116814
1nofA02 1clxA00 3.6091164811212706
1nofA02 1nq6A00 3.2751893866235613
1nofA02 1uwqB00 3.3938913792249092
1nofA02 1egzA00 3.9327335566052404
1nofA02 1xyzB00 3.6325733205548256
1nofA02 1qoxA00 3.537382823509465
1nofA02 1ur4A00 3.513684828930257
1nofA02 1gzjA00 3.583332126054888
1nofA02 1bhgB03 3.5995905584750254
1nofA02 1edg000 3.6176806209216514
1nofA02 1bgaA00 3.4573333149131926
1nofA02 1vjzA00 7.117981753469451
1nofA02 1e0vA00 3.286040209000577
1nofA02 1bglB03 4.049232700651302
1nofA02 1np2A00 3.4821900770170187
1nofA02 1e1fA00 3.3908117833555544
1nofA02 1ta3B00 3.349774663305888
1nofA02 1xc6A01 3.7790025115317634
1nofA02 1lf1A00 3.9516834108772025
1nofA02 1v02A00 3.3676495173529806
1nofA02 1b30A00 3.345204413942621
1nofA02 2manA00 4.198298435548319
1nofA02 1fhlA00 3.4072702497214764
1nofA02 1gokA00 3.376268430731038
1nofA02 1cen000 3.1783156530178074
1nofA02 1r85A00 3.577986315569035
1h4pB00 1cbg000 4.056928564908191
1h4pB00 1kwgA01 3.5859099582614076
1h4pB00 1uz1B00 4.11404187848081
1h4pB00 1dwjM00 4.034159763086644
1h4pB00 1qvbA00 3.9848464480964405
1h4pB00 1hjqA00 4.389189690891763
1h4pB00 1exp000 3.8449725332461164
1h4pB00 1uuqA00 3.6333667446455884
1h4pB00 1n82B00 4.045311568944382
1h4pB00 1us3A02 4.101720065827331
1h4pB00 1clxA00 3.9217469542189622
1h4pB00 1nq6A00 3.6058318317162623
1h4pB00 1uwqB00 4.031945732973025
1h4pB00 1egzA00 4.099293223932799
1h4pB00 1xyzB00 4.096369737372895
1h4pB00 1qoxA00 4.113325591530054
1h4pB00 1ur4A00 4.38298152615753
1h4pB00 1gzjA00 3.6072405699434893
1h4pB00 1bhgB03 4.36774967905272
1h4pB00 1edg000 3.233074219835254
1h4pB00 1bgaA00 4.070943363405701
1h4pB00 1vjzA00 7.737597009294525
1h4pB00 1e0vA00 3.579199318865688
1h4pB00 1bglB03 4.62035967047818
1h4pB00 1np2A00 4.070437536047137
1h4pB00 1e1fA00 4.043822834371872
1h4pB00 1ta3B00 3.702180435423141
1h4pB00 1xc6A01 4.209331475442211
1h4pB00 1lf1A00 4.068062082120873
1h4pB00 1v02A00 3.982722879073782
1h4pB00 1b30A00 3.8441909645766645
1h4pB00 2manA00 4.127554221925292
1h4pB00 1fhlA00 4.457106409144265
1h4pB00 1gokA00 3.7902255622643843
1h4pB00 1cen000 2.992735685656581
1h4pB00 1r85A00 4.020497937317755
1cbg000 1kwgA01 2.9392561713856717
1cbg000 1uz1B00 0.9705059064105537
1cbg000 1dwjM00 0.5949827810848315
1cbg000 1qvbA00 1.0758129422820384
1cbg000 1hjqA00 3.1279916308786433
1cbg000 1exp000 3.4423397155191684
1cbg000 1uuqA00 2.6072600515523345
1cbg000 1n82B00 3.3838527266699954
1cbg000 1us3A02 3.3612427320642144
1cbg000 1clxA00 3.3306364456329263
1cbg000 1nq6A00 3.4223542494615926
1cbg000 1uwqB00 1.0353596645941938
1cbg000 1egzA00 3.545068981540894
1cbg000 1xyzB00 3.5623739562109646
1cbg000 1qoxA00 0.871217101859416
1cbg000 1ur4A00 3.2880721961045194
1cbg000 1gzjA00 3.4460914348825207
1cbg000 1bhgB03 2.7478142836142263
1cbg000 1edg000 3.554909466800953
1cbg000 1bgaA00 0.8285508779638228
1cbg000 1vjzA00 6.7131322875829715
1cbg000 1e0vA00 3.2927847711278595
1cbg000 1bglB03 3.4831088643929
1cbg000 1np2A00 1.0475009200678276
1cbg000 1e1fA00 1.0464902439266024
1cbg000 1ta3B00 3.384664362249799
1cbg000 1xc6A01 3.1103674717530416
1cbg000 1lf1A00 3.5575300516389228
1cbg000 1v02A00 0.6625720218315154
1cbg000 1b30A00 3.4772445646743604
1cbg000 2manA00 3.989730901626724
1cbg000 1fhlA00 3.202238897768966
1cbg000 1gokA00 3.41162523983019
1cbg000 1cen000 2.959662659086823
1cbg000 1r85A00 3.3790792391002245
1kwgA01 1uz1B00 2.8650261744006627
1kwgA01 1dwjM00 2.8340414734425594
1kwgA01 1qvbA00 2.8318417641200324
1kwgA01 1hjqA00 3.138760370891471
1kwgA01 1exp000 3.286250402860494
1kwgA01 1uuqA00 2.3150698865360386
1kwgA01 1n82B00 3.259792330453114
1kwgA01 1us3A02 3.3169413788198994
1kwgA01 1clxA00 3.2914252424893307
1kwgA01 1nq6A00 3.0473817314194864
1kwgA01 1uwqB00 2.8564377815609445
1kwgA01 1egzA00 3.7107910789698373
1kwgA01 1xyzB00 3.4365232502392913
1kwgA01 1qoxA00 2.9098904425551795
1kwgA01 1ur4A00 2.8455523149209423
1kwgA01 1gzjA00 3.6067139181164993
1kwgA01 1bhgB03 2.564273555219775
1kwgA01 1edg000 3.7763138143837605
1kwgA01 1bgaA00 2.851613264186036
1kwgA01 1vjzA00 6.6662049481037915
1kwgA01 1e0vA00 2.966481412138107
1kwgA01 1bglB03 2.9097255719459088
1kwgA01 1np2A00 2.8244178385720353
1kwgA01 1e1fA00 2.811576268642575
1kwgA01 1ta3B00 3.0692886896930194
1kwgA01 1xc6A01 2.665571071331358
1kwgA01 1lf1A00 3.63874336002208
1kwgA01 1v02A00 2.886635276582448
1kwgA01 1b30A00 3.1663756142715886
1kwgA01 2manA00 4.296274435434916
1kwgA01 1fhlA00 3.1579679006423245
1kwgA01 1gokA00 3.1784448555826295
1kwgA01 1cen000 2.747867337717101
1kwgA01 1r85A00 3.348322777535704
1uz1B00 1dwjM00 0.9196174503404138
1uz1B00 1qvbA00 1.0521748702530245
1uz1B00 1hjqA00 3.0358079370555
1uz1B00 1exp000 3.4583429745370253
1uz1B00 1uuqA00 2.6525428277284298
1uz1B00 1n82B00 3.38583061419401
1uz1B00 1us3A02 3.355428423674222
1uz1B00 1clxA00 3.357814965398818
1uz1B00 1nq6A00 3.4215809614466175
1uz1B00 1uwqB00 1.035993095097159
1uz1B00 1egzA00 3.5038185040280427
1uz1B00 1xyzB00 3.557921788879375
1uz1B00 1qoxA00 0.7236338676797275
1uz1B00 1ur4A00 3.1444756486044882
1uz1B00 1gzjA00 3.4004143352638474
1uz1B00 1bhgB03 2.7261462075546583
1uz1B00 1edg000 3.641123895105499
1uz1B00 1bgaA00 0.7458519511549325
1uz1B00 1vjzA00 6.780234944882347
1uz1B00 1e0vA00 3.303573153041642
1uz1B00 1bglB03 3.5416923983311466
1uz1B00 1np2A00 0.6871105716110323
1uz1B00 1e1fA00 1.1932232746049098
1uz1B00 1ta3B00 3.3235540233139376
1uz1B00 1xc6A01 3.0881178977656307
1uz1B00 1lf1A00 3.5059848423954394
1uz1B00 1v02A00 0.9591283461809121
1uz1B00 1b30A00 3.416608926035969
1uz1B00 2manA00 4.013964881331706
1uz1B00 1fhlA00 3.1309522976055812
1uz1B00 1gokA00 3.344447433273794
1uz1B00 1cen000 2.9213672690522645
1uz1B00 1r85A00 3.3875435358538217
1dwjM00 1qvbA00 1.0492921122888097
1dwjM00 1hjqA00 3.101508876496374
1dwjM00 1exp000 3.397571609658915
1dwjM00 1uuqA00 2.5572408817036023
1dwjM00 1n82B00 3.3251442177728627
1dwjM00 1us3A02 3.3145585633087804
1dwjM00 1clxA00 3.328407090480513
1dwjM00 1nq6A00 3.353043544605468
1dwjM00 1uwqB00 0.9820263853331346
1dwjM00 1egzA00 3.515391397054028
1dwjM00 1xyzB00 3.5064500463546477
1dwjM00 1qoxA00 0.818734408761126
1dwjM00 1ur4A00 3.227806160911788
1dwjM00 1gzjA00 3.458401482065634
1dwjM00 1bhgB03 2.65003958171389
1dwjM00 1edg000 3.575683161670039
1dwjM00 1bgaA00 0.8308719100339028
1dwjM00 1vjzA00 6.737826763396534
1dwjM00 1e0vA00 3.2391875859979784
1dwjM00 1bglB03 3.405340273037377
1dwjM00 1np2A00 1.0099594240228496
1dwjM00 1e1fA00 0.9319516791257852
1dwjM00 1ta3B00 3.332769832163044
1dwjM00 1xc6A01 3.004567581285069
1dwjM00 1lf1A00 3.5475576137427156
1dwjM00 1v02A00 0.5641962234749077
1dwjM00 1b30A00 3.4241205237498824
1dwjM00 2manA00 3.979968213463896
1dwjM00 1fhlA00 3.1942247192842426
1dwjM00 1gokA00 3.3390641275621
1dwjM00 1cen000 2.9301175852104
1dwjM00 1r85A00 3.351348514081554
1qvbA00 1hjqA00 3.0269774906658626
1qvbA00 1exp000 3.3150937085943126
1qvbA00 1uuqA00 2.6100239750063268
1qvbA00 1n82B00 3.290881797039463
1qvbA00 1us3A02 3.2661996828387982
1qvbA00 1clxA00 3.255030897934886
1qvbA00 1nq6A00 3.313398730963947
1qvbA00 1uwqB00 0.6340051535282961
1qvbA00 1egzA00 3.598238164328806
1qvbA00 1xyzB00 3.4842194695395006
1qvbA00 1qoxA00 1.1076398519120514
1qvbA00 1ur4A00 3.16937542850209
1qvbA00 1gzjA00 3.425284044828943
1qvbA00 1bhgB03 2.7561025021633467
1qvbA00 1edg000 3.5326701745805087
1qvbA00 1bgaA00 1.1016869055439376
1qvbA00 1vjzA00 6.70225402323887
1qvbA00 1e0vA00 3.186644332823082
1qvbA00 1bglB03 3.527372198305239
1qvbA00 1np2A00 0.960715800968684
1qvbA00 1e1fA00 1.3080604479646947
1qvbA00 1ta3B00 3.247894086988408
1qvbA00 1xc6A01 3.0418938685953245
1qvbA00 1lf1A00 3.5910189325260604
1qvbA00 1v02A00 1.0686347312628905
1qvbA00 1b30A00 3.356690109077586
1qvbA00 2manA00 4.039653566343136
1qvbA00 1fhlA00 3.123984285306892
1qvbA00 1gokA00 3.286165194702583
1qvbA00 1cen000 3.019502225815969
1qvbA00 1r85A00 3.310169827337428
1hjqA00 1exp000 3.041868926446737
1hjqA00 1uuqA00 2.95372727226438
1hjqA00 1n82B00 3.247609221100583
1hjqA00 1us3A02 3.1140881953655315
1hjqA00 1clxA00 3.189118495158074
1hjqA00 1nq6A00 3.100829785445587
1hjqA00 1uwqB00 3.0527448793119225
1hjqA00 1egzA00 4.304581016648705
1hjqA00 1xyzB00 3.0591096042335777
1hjqA00 1qoxA00 3.122241508191453
1hjqA00 1ur4A00 1.5747129985448458
1hjqA00 1gzjA00 3.8857514676805165
1hjqA00 1bhgB03 3.357275088959884
1hjqA00 1edg000 3.8546948360556703
1hjqA00 1bgaA00 3.05149598458726
1hjqA00 1vjzA00 7.50018224101209
1hjqA00 1e0vA00 3.1300943066056726
1hjqA00 1bglB03 3.8526927356205483
1hjqA00 1np2A00 3.0913888519805637
1hjqA00 1e1fA00 2.8997715442473253
1hjqA00 1ta3B00 3.0593461003690376
1hjqA00 1xc6A01 3.3361051418859207
1hjqA00 1lf1A00 4.206870045905701
1hjqA00 1v02A00 3.115344035668671
1hjqA00 1b30A00 2.977834904113973
1hjqA00 2manA00 4.943603647438292
1hjqA00 1fhlA00 0.5678750394518274
1hjqA00 1gokA00 3.1052430673092566
1hjqA00 1cen000 3.3994951514765974
1hjqA00 1r85A00 3.050036220172636
1exp000 1uuqA00 2.9750621029674256
1exp000 1n82B00 1.5993951036666174
1exp000 1us3A02 1.2009770190353266
1exp000 1clxA00 1.3335302452635636
1exp000 1nq6A00 1.3879647040278615
1exp000 1uwqB00 3.350593268299588
1exp000 1egzA00 4.481887379431004
1exp000 1xyzB00 1.14495514040583
1exp000 1qoxA00 3.5312024786831175
1exp000 1ur4A00 3.020089554855358
1exp000 1gzjA00 4.25865994577065
1exp000 1bhgB03 3.445685713017947
1exp000 1edg000 4.178939637873508
1exp000 1bgaA00 3.4769504316849735
1exp000 1vjzA00 7.335654564542115
1exp000 1e0vA00 1.3815454570660222
1exp000 1bglB03 4.094523531528631
1exp000 1np2A00 3.4355592113765065
1exp000 1e1fA00 3.356944519894658
1exp000 1ta3B00 1.5415271202903047
1exp000 1xc6A01 3.3398874906774054
1exp000 1lf1A00 4.4878236765056725
1exp000 1v02A00 3.461523123003556
1exp000 1b30A00 1.6506458080022173
1exp000 2manA00 4.830430004453377
1exp000 1fhlA00 3.0188485917326213
1exp000 1gokA00 1.6044756850663995
1exp000 1cen000 3.728555009519897
1exp000 1r85A00 1.1312001741864726
1uuqA00 1n82B00 3.000218715836094
1uuqA00 1us3A02 3.064602956037832
1uuqA00 1clxA00 3.0505096945055774
1uuqA00 1nq6A00 2.918759818388891
1uuqA00 1uwqB00 2.6466298999340445
1uuqA00 1egzA00 3.364419212567472
1uuqA00 1xyzB00 3.1504963245778566
1uuqA00 1qoxA00 2.672054793945046
1uuqA00 1ur4A00 3.0864100039142492
1uuqA00 1gzjA00 3.190753777782139
1uuqA00 1bhgB03 2.348831116434143
1uuqA00 1edg000 3.404671612281975
1uuqA00 1bgaA00 2.5832412746361073
1uuqA00 1vjzA00 6.6587415740267035
1uuqA00 1e0vA00 2.934234689781622
1uuqA00 1bglB03 2.8012835068103774
1uuqA00 1np2A00 2.565615685822173
1uuqA00 1e1fA00 2.5433617379447355
1uuqA00 1ta3B00 2.972549924533948
1uuqA00 1xc6A01 2.6308784592453285
1uuqA00 1lf1A00 3.2722936841923334
1uuqA00 1v02A00 2.578360425122646
1uuqA00 1b30A00 3.106190844536235
1uuqA00 2manA00 3.8357771397698004
1uuqA00 1fhlA00 2.9908392784244127
1uuqA00 1gokA00 3.0565355237199596
1uuqA00 1cen000 2.5497139858211297
1uuqA00 1r85A00 3.0457439078913944
1n82B00 1us3A02 1.3613339460295446
1n82B00 1clxA00 1.8888667390285936
1n82B00 1nq6A00 1.9223717565648755
1n82B00 1uwqB00 3.310719274109092
1n82B00 1egzA00 4.377764254615938
1n82B00 1xyzB00 1.643871834710759
1n82B00 1qoxA00 3.465156164696935
1n82B00 1ur4A00 3.2118701074795877
1n82B00 1gzjA00 4.254755072598437
1n82B00 1bhgB03 3.431751384299827
1n82B00 1edg000 4.300088869541033
1n82B00 1bgaA00 3.4083837031124307
1n82B00 1vjzA00 7.329366609672486
1n82B00 1e0vA00 1.9652216424992044
1n82B00 1bglB03 4.0361027503077285
1n82B00 1np2A00 3.3710866271116946
1n82B00 1e1fA00 3.222221359287168
1n82B00 1ta3B00 1.8869833284565865
1n82B00 1xc6A01 3.324154134828204
1n82B00 1lf1A00 4.410852944526723
1n82B00 1v02A00 3.401884169736302
1n82B00 1b30A00 1.9497808319799848
1n82B00 2manA00 5.045448180180844
1n82B00 1fhlA00 3.219431660055497
1n82B00 1gokA00 1.8924000615824461
1n82B00 1cen000 3.7730509154948075
1n82B00 1r85A00 1.2654012339217866
1us3A02 1clxA00 1.4069910528643357
1us3A02 1nq6A00 1.8728116991600514
1us3A02 1uwqB00 3.2833130705571505
1us3A02 1egzA00 4.556349954656154
1us3A02 1xyzB00 1.2597116958861123
1us3A02 1qoxA00 3.4382775253637115
1us3A02 1ur4A00 3.0751302521914226
1us3A02 1gzjA00 4.415497304344638
1us3A02 1bhgB03 3.4979884125062415
1us3A02 1edg000 4.372169715383105
1us3A02 1bgaA00 3.3907765324619557
1us3A02 1vjzA00 7.453342155003717
1us3A02 1e0vA00 1.8813196038062883
1us3A02 1bglB03 4.099709638196643
1us3A02 1np2A00 3.36057646012558
1us3A02 1e1fA00 3.2217414698113247
1us3A02 1ta3B00 1.9248100334580847
1us3A02 1xc6A01 3.4216811472212596
1us3A02 1lf1A00 4.597414607283906
1us3A02 1v02A00 3.4155720615703746
1us3A02 1b30A00 2.0271164405411417
1us3A02 2manA00 5.078198759248546
1us3A02 1fhlA00 3.101827596487446
1us3A02 1gokA00 1.9387819680281315
1us3A02 1cen000 3.879319417871478
1us3A02 1r85A00 1.065681910744697
1clxA00 1nq6A00 1.8296798975523134
1clxA00 1uwqB00 3.2909683308991564
1clxA00 1egzA00 4.448551381689856
1clxA00 1xyzB00 1.6747416025267339
1clxA00 1qoxA00 3.4106042492614788
1clxA00 1ur4A00 3.1482494036108566
1clxA00 1gzjA00 4.158290445546585
1clxA00 1bhgB03 3.547018473098491
1clxA00 1edg000 4.263066691550848
1clxA00 1bgaA00 3.347303730142862
1clxA00 1vjzA00 7.3858040077919505
1clxA00 1e0vA00 1.7971968058194192
1clxA00 1bglB03 4.201297390186754
1clxA00 1np2A00 3.3577228404807267
1clxA00 1e1fA00 3.3517251998413626
1clxA00 1ta3B00 1.8837167293744248
1clxA00 1xc6A01 3.5011177713090857
1clxA00 1lf1A00 4.474973301344764
1clxA00 1v02A00 3.3867006225905087
1clxA00 1b30A00 1.999024338693721
1clxA00 2manA00 4.747008680083459
1clxA00 1fhlA00 3.136874480790888
1clxA00 1gokA00 1.9395028346557008
1clxA00 1cen000 3.6661509275109614
1clxA00 1r85A00 1.581494009194481
1nq6A00 1uwqB00 3.3487047163220365
1nq6A00 1egzA00 4.325012206711319
1nq6A00 1xyzB00 1.628073520123552
1nq6A00 1qoxA00 3.496363292269999
1nq6A00 1ur4A00 2.9076655575970274
1nq6A00 1gzjA00 3.90171810736104
1nq6A00 1bhgB03 3.3976916445765664
1nq6A00 1edg000 3.87889185332835
1nq6A00 1bgaA00 3.446853905940608
1nq6A00 1vjzA00 7.346655811774225
1nq6A00 1e0vA00 0.6672726423603117
1nq6A00 1bglB03 4.031441379960146
1nq6A00 1np2A00 3.426606722499683
1nq6A00 1e1fA00 3.279578869095217
1nq6A00 1ta3B00 0.8043839851144493
1nq6A00 1xc6A01 3.246513256210651
1nq6A00 1lf1A00 4.317776519013694
1nq6A00 1v02A00 3.4278549093264865
1nq6A00 1b30A00 1.0311287831997455
1nq6A00 2manA00 4.6636040866683155
1nq6A00 1fhlA00 3.067125573010341
1nq6A00 1gokA00 0.9595246297943552
1nq6A00 1cen000 3.3487475981655312
1nq6A00 1r85A00 1.806102490974809
1uwqB00 1egzA00 3.642303173118781
1uwqB00 1xyzB00 3.5059370121592264
1uwqB00 1qoxA00 1.0888104291011866
1uwqB00 1ur4A00 3.1969312610486997
1uwqB00 1gzjA00 3.490166554131044
1uwqB00 1bhgB03 2.836265112883966
1uwqB00 1edg000 3.5653229577083385
1uwqB00 1bgaA00 1.072806480676738
1uwqB00 1vjzA00 6.7723747989634075
1uwqB00 1e0vA00 3.198983027534949
1uwqB00 1bglB03 3.6192976012056004
1uwqB00 1np2A00 0.9815121670479666
1uwqB00 1e1fA00 1.264206007338789
1uwqB00 1ta3B00 3.2938070502113517
1uwqB00 1xc6A01 3.06564725858465
1uwqB00 1lf1A00 3.6493689628094357
1uwqB00 1v02A00 1.0174194444377667
1uwqB00 1b30A00 3.3867219163907536
1uwqB00 2manA00 4.050890449989708
1uwqB00 1fhlA00 3.1454271215997576
1uwqB00 1gokA00 3.311469770005964
1uwqB00 1cen000 3.0152574082606014
1uwqB00 1r85A00 3.3346711523494545
1egzA00 1xyzB00 4.677286398429491
1egzA00 1qoxA00 3.506163930307686
1egzA00 1ur4A00 4.193560408983573
1egzA00 1gzjA00 2.6715129799187665
1egzA00 1bhgB03 3.6980194141113993
1egzA00 1edg000 3.5514738081624744
1egzA00 1bgaA00 3.4374898133714678
1egzA00 1vjzA00 7.091002521321768
1egzA00 1e0vA00 4.264543086093672
1egzA00 1bglB03 3.7950954489821846
1egzA00 1np2A00 3.4777662218758443
1egzA00 1e1fA00 3.6718457161965845
1egzA00 1ta3B00 4.351709512610259
1egzA00 1xc6A01 3.8201307118364154
1egzA00 1lf1A00 0.8002387310910056
1egzA00 1v02A00 3.500620877895145
1egzA00 1b30A00 4.490443937556666
1egzA00 2manA00 3.221156765644109
1egzA00 1fhlA00 4.368402474143268
1egzA00 1gokA00 4.418965332625674
1egzA00 1cen000 2.7561628687347164
1egzA00 1r85A00 4.49014778456894
1xyzB00 1qoxA00 3.6626754097911736
1xyzB00 1ur4A00 3.03216731333927
1xyzB00 1gzjA00 4.498105289561763
1xyzB00 1bhgB03 3.5694642542044632
1xyzB00 1edg000 4.401597203044686
1xyzB00 1bgaA00 3.5947803679753236
1xyzB00 1vjzA00 7.543314425522069
1xyzB00 1e0vA00 1.6093383752578707
1xyzB00 1bglB03 4.171539132064455
1xyzB00 1np2A00 3.583909116057693
1xyzB00 1e1fA00 3.406868243970576
1xyzB00 1ta3B00 1.7881848734145678
1xyzB00 1xc6A01 3.5537855542894223
1xyzB00 1lf1A00 4.688029325820999
1xyzB00 1v02A00 3.6018447263072293
1xyzB00 1b30A00 1.7527956063067263
1xyzB00 2manA00 5.14369068631922
1xyzB00 1fhlA00 3.016184794935421
1xyzB00 1gokA00 1.7751335244136526
1xyzB00 1cen000 3.8793908249641174
1xyzB00 1r85A00 1.2353228888994894
1qoxA00 1ur4A00 3.264082302065566
1qoxA00 1gzjA00 3.447871158048419
1qoxA00 1bhgB03 2.7438798360926473
1qoxA00 1edg000 3.598508136714
1qoxA00 1bgaA00 0.48003218182104096
1qoxA00 1vjzA00 6.798161544450884
1qoxA00 1e0vA00 3.3930809749976047
1qoxA00 1bglB03 3.5150041028259515
1qoxA00 1np2A00 0.8078393250050809
1qoxA00 1e1fA00 1.0816587122567554
1qoxA00 1ta3B00 3.4371158490756044
1qoxA00 1xc6A01 3.10786478668794
1qoxA00 1lf1A00 3.5088507663723063
1qoxA00 1v02A00 0.7912933206895781
1qoxA00 1b30A00 3.546687929973224
1qoxA00 2manA00 4.012365490200332
1qoxA00 1fhlA00 3.2199398652803493
1qoxA00 1gokA00 3.4669685242175325
1qoxA00 1cen000 2.9190248354255397
1qoxA00 1r85A00 3.4647095206979737
1ur4A00 1gzjA00 4.059419205732384
1ur4A00 1bhgB03 3.217823260195308
1ur4A00 1edg000 4.211873128447511
1ur4A00 1bgaA00 3.1833707136123515
1ur4A00 1vjzA00 7.412882537600189
1ur4A00 1e0vA00 2.9230580028403734
1ur4A00 1bglB03 3.6938071275833755
1ur4A00 1np2A00 3.1991269027933784
1ur4A00 1e1fA00 3.0722803315099863
1ur4A00 1ta3B00 2.9097280534564187
1ur4A00 1xc6A01 3.0819632112516824
1ur4A00 1lf1A00 4.11821171551225
1ur4A00 1v02A00 3.2781003542721407
1ur4A00 1b30A00 2.7959224911871807
1ur4A00 2manA00 5.03595261318594
1ur4A00 1fhlA00 1.5710490443612284
1ur4A00 1gokA00 2.9585588314574696
1ur4A00 1cen000 3.404771865646287
1ur4A00 1r85A00 3.084130501437575
1gzjA00 1bhgB03 3.9212318293884554
1gzjA00 1edg000 2.5104733325143176
1gzjA00 1bgaA00 3.3939866164840473
1gzjA00 1vjzA00 7.261868404897213
1gzjA00 1e0vA00 3.898561742379247
1gzjA00 1bglB03 4.161369475930602
1gzjA00 1np2A00 3.3878198080801782
1gzjA00 1e1fA00 3.567317179154947
1gzjA00 1ta3B00 3.8958202250047815
1gzjA00 1xc6A01 3.9350095950299804
1gzjA00 1lf1A00 2.654271039098983
1gzjA00 1v02A00 3.4147434773096563
1gzjA00 1b30A00 4.055730170119299
1gzjA00 2manA00 2.9196591127470533
1gzjA00 1fhlA00 3.9530778061116405
1gzjA00 1gokA00 4.010122091357982
1gzjA00 1cen000 2.391458042681751
1gzjA00 1r85A00 4.325410929018941
1bhgB03 1edg000 4.2561531722282835
1bhgB03 1bgaA00 2.699888147420829
1bhgB03 1vjzA00 6.20616086376873
1bhgB03 1e0vA00 3.3358159610003213
1bhgB03 1bglB03 2.2916533957686145
1bhgB03 1np2A00 2.6227904907677355
1bhgB03 1e1fA00 2.7386878353837147
1bhgB03 1ta3B00 3.4102107623277367
1bhgB03 1xc6A01 2.866662458514384
1bhgB03 1lf1A00 3.645094884895986
1bhgB03 1v02A00 2.7534602884792174
1bhgB03 1b30A00 3.492814346757036
1bhgB03 2manA00 4.40709241057066
1bhgB03 1fhlA00 3.3988322858791444
1bhgB03 1gokA00 3.4560027278395604
1bhgB03 1cen000 3.1622028876047508
1bhgB03 1r85A00 3.4927051078612896
1edg000 1bgaA00 3.571786406208222
1edg000 1vjzA00 7.566514133130064
1edg000 1e0vA00 3.93550762386471
1edg000 1bglB03 4.503528413824807
1edg000 1np2A00 3.612553392394147
1edg000 1e1fA00 3.457667255394228
1edg000 1ta3B00 3.959896054326459
1edg000 1xc6A01 4.041920558166792
1edg000 1lf1A00 3.3999005176600714
1edg000 1v02A00 3.441553204506365
1edg000 1b30A00 4.090031589722455
1edg000 2manA00 3.588157264278972
1edg000 1fhlA00 3.9263921240619752
1edg000 1gokA00 4.048301615712926
1edg000 1cen000 2.3741757316625183
1edg000 1r85A00 4.3078622853552675
1bgaA00 1vjzA00 6.747411752094387
1bgaA00 1e0vA00 3.3337218031396882
1bgaA00 1bglB03 3.4667353149248448
1bgaA00 1np2A00 0.8195176493355889
1bgaA00 1e1fA00 1.0535043395352768
1bgaA00 1ta3B00 3.3880545910724504
1bgaA00 1xc6A01 3.048201205246004
1bgaA00 1lf1A00 3.427572085766272
1bgaA00 1v02A00 0.7846487305156892
1bgaA00 1b30A00 3.4842338062909093
1bgaA00 2manA00 3.954549260508977
1bgaA00 1fhlA00 3.133755625732136
1bgaA00 1gokA00 3.4084241528877812
1bgaA00 1cen000 2.8366962038192347
1bgaA00 1r85A00 3.4296972717228216
1vjzA00 1e0vA00 7.255139456073285
1vjzA00 1bglB03 6.469577411903738
1vjzA00 1np2A00 6.655944106970508
1vjzA00 1e1fA00 6.845335918766505
1vjzA00 1ta3B00 7.314538343958712
1vjzA00 1xc6A01 6.700122740597451
1vjzA00 1lf1A00 6.967848859720247
1vjzA00 1v02A00 6.779410023690179
1vjzA00 1b30A00 7.350689423705293
1vjzA00 2manA00 7.371627721719352
1vjzA00 1fhlA00 7.506033994747081
1vjzA00 1gokA00 7.361374457358246
1vjzA00 1cen000 6.9315680655884675
1vjzA00 1r85A00 7.406506902687062
1e0vA00 1bglB03 3.9840543205337626
1e0vA00 1np2A00 3.3024236430361205
1e0vA00 1e1fA00 3.248348976110743
1e0vA00 1ta3B00 0.9435931988321102
1e0vA00 1xc6A01 3.2360309201071806
1e0vA00 1lf1A00 4.266761510598219
1e0vA00 1v02A00 3.3290998462374213
1e0vA00 1b30A00 1.0841165209266157
1e0vA00 2manA00 4.543561855982442
1e0vA00 1fhlA00 3.1028504523280542
1e0vA00 1gokA00 1.0411889085173043
1e0vA00 1cen000 3.3482877172722136
1e0vA00 1r85A00 1.8283397256766554
1bglB03 1np2A00 3.4563014753657932
1bglB03 1e1fA00 3.405010951083645
1bglB03 1ta3B00 4.062127028745093
1bglB03 1xc6A01 3.20832329697792
1bglB03 1lf1A00 3.7585075998426225
1bglB03 1v02A00 3.4785465477565376
1bglB03 1b30A00 4.126927830428183
1bglB03 2manA00 4.747871962249166
1bglB03 1fhlA00 3.8903263788751863
1bglB03 1gokA00 4.092367807840478
1bglB03 1cen000 3.5536803319888772
1bglB03 1r85A00 4.111727288146747
1np2A00 1e1fA00 1.2349703350701249
1np2A00 1ta3B00 3.3416452035101
1np2A00 1xc6A01 3.0429541801575275
1np2A00 1lf1A00 3.4491574992927285
1np2A00 1v02A00 1.035815833399269
1np2A00 1b30A00 3.4575612115024823
1np2A00 2manA00 3.934331121319841
1np2A00 1fhlA00 3.192937941639167
1np2A00 1gokA00 3.3649230726003045
1np2A00 1cen000 2.8935553978687336
1np2A00 1r85A00 3.3932907811824062
1e1fA00 1ta3B00 3.2410927515803265
1e1fA00 1xc6A01 2.971839504881336
1e1fA00 1lf1A00 3.6460734448621466
1e1fA00 1v02A00 0.8697345555299828
1e1fA00 1b30A00 3.3197432996849083
1e1fA00 2manA00 4.241606823793971
1e1fA00 1fhlA00 2.9894363914493627
1e1fA00 1gokA00 3.2432265500125155
1e1fA00 1cen000 2.8884053278511024
1e1fA00 1r85A00 3.2613174958025017
1ta3B00 1xc6A01 3.2775247171838493
1ta3B00 1lf1A00 4.325899294924732
1ta3B00 1v02A00 3.4069867844623207
1ta3B00 1b30A00 0.6869598523271011
1ta3B00 2manA00 4.721656897136381
1ta3B00 1fhlA00 3.0230143004650034
1ta3B00 1gokA00 0.5996902568262109
1ta3B00 1cen000 3.426448325568471
1ta3B00 1r85A00 1.8089012924194852
1xc6A01 1lf1A00 3.758761547955024
1xc6A01 1v02A00 3.0441470409825744
1xc6A01 1b30A00 3.3911593642309845
1xc6A01 2manA00 4.561967059379206
1xc6A01 1fhlA00 3.429276848504781
1xc6A01 1gokA00 3.3394693732321947
1xc6A01 1cen000 3.315738110828897
1xc6A01 1r85A00 3.419559211684022
1lf1A00 1v02A00 3.5087863031411426
1lf1A00 1b30A00 4.463336988641463
1lf1A00 2manA00 3.269910723888875
1lf1A00 1fhlA00 4.268141155961765
1lf1A00 1gokA00 4.41052228901307
1lf1A00 1cen000 2.623788556299278
1lf1A00 1r85A00 4.491079931600688
1v02A00 1b30A00 3.4957327154246824
1v02A00 2manA00 3.936064829627995
1v02A00 1fhlA00 3.2104702068401454
1v02A00 1gokA00 3.413890889542397
1v02A00 1cen000 2.8749153846575495
1v02A00 1r85A00 3.4395358033581647
1b30A00 2manA00 4.881240542729219
1b30A00 1fhlA00 2.9174383915311877
1b30A00 1gokA00 0.7088026991950256
1b30A00 1cen000 3.5441189013823102
1b30A00 1r85A00 1.878428181955931
2manA00 1fhlA00 5.027093508921737
2manA00 1gokA00 4.734917335812754
2manA00 1cen000 3.283505967610062
2manA00 1r85A00 5.088350036317113
1fhlA00 1gokA00 3.0641949797186636
1fhlA00 1cen000 3.426768471325296
1fhlA00 1r85A00 2.9935052874898966
1gokA00 1cen000 3.4914504290989847
1gokA00 1r85A00 1.8782666190499857
1cen000 1r85A00 3.850773893993689
