# Supplementary material for: An automatic method for assessing structural importance of amino acid positions
Source: BMC Struct Biol. 2009 Mar 4;9:10. doi: 10.1186/1472-6807-9-10 (PMC2667441; doi:10.1186/1472-6807-9-10)
Supplement: Additional file 2 — Sets of quality values, multiple sequence alignment (aln format) and CC values for each of the six datasets. [file 1472-6807-9-10-S2.zip › datasets/amylase/residue_classification/amylase_seqdep_CC_final.txt]

0      0.0000   0.0000   0.0000  -0.5370
1      0.0000   0.0000   0.0000  -0.5370
2     -0.0073   0.0255  -0.0590  -0.5370
3     -0.0073   0.0255  -0.0590  -0.5370
4      0.0272   0.0243  -0.0026  -0.5370
5      0.0272   0.0243  -0.0026  -0.5370
6      0.0256   0.0278  -0.0115  -0.5370
7      0.0067   0.0145  -0.0165  -0.5370
8      0.0293   0.0324  -0.0143  -0.5370
9      0.0186   0.0479  -0.0600  -0.5370
10     0.0336   0.0430  -0.0273  -0.5370
11    -0.0561   0.0160  -0.1174  -0.5370
12     0.0665   0.0366   0.0362  -0.5370
13     0.0008  -0.0137   0.0269  -0.5370
14     0.0267  -0.0044   0.0502  -0.5370
15     0.0417   0.0152   0.0372  -0.5370
16    -0.0274  -0.0437   0.0383  -0.5370
17     0.0375  -0.0192   0.0945  -0.5370
18     0.0255  -0.0190   0.0753  -0.5370
19     0.0836   0.0628   0.0143  -0.5370
20     0.0382  -0.0407   0.1352  -0.5370
21    -0.0378  -0.1003   0.1279  -0.5370
22     0.0364  -0.0423   0.1354  -0.5370
23     0.0078  -0.1070   0.2113  -0.5370
24    -0.1045  -0.2705   0.3499  -0.5370
25    -0.1044  -0.2595   0.3284  -0.5370
26    -0.0503  -0.1882   0.2745  -0.5370
27     0.0063  -0.1452   0.2800  -0.5370
28    -0.2009  -0.3299   0.3147  -0.5370
29    -0.1349  -0.1643   0.0951  -0.5370
30    -0.1622  -0.2758   0.2682  -0.5370
31     0.1270   0.0159   0.1671  -0.5370
32    -0.0445  -0.0990   0.1148  -0.5370
33     0.0715  -0.2000   0.4715  -0.5370
34    -0.1037  -0.2474   0.3056  -0.5370
35    -0.2218  -0.3397   0.3003  -0.5370
36    -0.1784  -0.2748   0.2398  -0.5370
37    -0.1555  -0.2753   0.2779  -0.5370
38    -0.0808  -0.2585   0.3632  -0.5370
39    -0.0807  -0.1970   0.2438  -0.5370
40    -0.2929  -0.4489   0.4178  -0.5370
41     0.0000   0.0000   0.0000  -0.5370
42     0.0000   0.0000   0.0000  -0.5370
43     0.0000   0.0000   0.0000  -0.5370
44     0.0000   0.0000   0.0000  -0.5370
45     0.0000   0.0000   0.0000  -0.5370
46     0.0000   0.0000   0.0000  -0.5370
47     0.0000   0.0000   0.0000  -0.5370
48     0.0000   0.0000   0.0000  -0.5370
49     0.0000   0.0000   0.0000  -0.5370
50     0.0000   0.0000   0.0000  -0.5370
51     0.0000   0.0000   0.0000  -0.5370
52     0.0000   0.0000   0.0000  -0.5370
53    -0.2266  -0.4075   0.4389  -0.5370
54    -0.2093  -0.3839   0.4158  -0.5370
55    -0.1916  -0.3429   0.3575  -0.5370
56    -0.1378  -0.2700   0.2961  -0.5370
57    -0.1405  -0.2855   0.3228  -0.5370
58    -0.1686  -0.3363   0.3814  -0.5370
59    -0.2038  -0.3838   0.4249  -0.5370
60    -0.1834  -0.3427   0.3707  -0.5370
61    -0.1754  -0.3289   0.3549  -0.5370
62    -0.1608  -0.3027   0.3247  -0.5370
63    -0.2364  -0.4115   0.4313  -0.5370
64    -0.1586  -0.3041   0.3312  -0.5370
65    -0.2775  -0.4684   0.4930  -0.5370
66    -0.1652  -0.3202   0.3537  -0.5370
67    -0.2006  -0.3656   0.3908  -0.5370
68    -0.2367  -0.4236   0.4583  -0.5370
69    -0.2306  -0.4115   0.4411  -0.5370
70    -0.2472  -0.4265   0.4468  -0.5370
71    -0.2265  -0.4101   0.4449  -0.5370
72    -0.0866  -0.1814   0.2047  -0.5370
73    -0.0238  -0.0610   0.0764  -0.5370
74    -0.0238  -0.0610   0.0764  -0.5370
75    -0.0032   0.0096  -0.0230  -0.5370
76    -0.1825  -0.3551   0.3983  -0.5370
77    -0.1738  -0.3362   0.3728  -0.5370
78    -0.1267  -0.2365   0.2476  -0.5370
79    -0.1337  -0.2790   0.3207  -0.5370
80    -0.1574  -0.2823   0.2890  -0.5370
81    -0.1708  -0.3291   0.3628  -0.5370
82    -0.1826  -0.3153   0.3150  -0.5370
83    -0.2726  -0.3764   0.2913  -0.5370
84    -0.2408  -0.3385   0.2656  -0.5370
85    -0.2538  -0.3694   0.3086  -0.5370
86    -0.2741  -0.4170   0.3779  -0.5370
87    -0.0752  -0.1851   0.2297  -0.5370
88    -0.1358  -0.2522   0.2638  -0.5370
89    -0.1572  -0.2285   0.1828  -0.5370
90    -0.1434  -0.2624   0.2720  -0.5370
91    -0.1018  -0.1538   0.1278  -0.5370
92    -0.1237  -0.2640   0.3066  -0.5370
93    -0.1075  -0.2348   0.2749  -0.5370
94    -0.1538  -0.2416   0.2139  -0.5370
95    -0.1165  -0.2220   0.2355  -0.5370
96    -0.0825  -0.1335   0.1200  -0.5370
97     0.1002   0.0661   0.0342  -0.5370
98    -0.1088  -0.2241   0.2519  -0.5370
99    -0.0750  -0.1577   0.1776  -0.5370
100   -0.1069  -0.1547   0.1214  -0.5370
101   -0.2205  -0.3851   0.3996  -0.5370
102   -0.1197  -0.1258   0.0465  -0.5370
103   -0.0108  -0.0418   0.0610  -0.5370
104   -0.0551  -0.1038   0.1073  -0.5370
105    0.0000   0.0000   0.0000  -0.5370
106    0.0000   0.0000   0.0000  -0.5370
107    0.0000   0.0000   0.0000  -0.5370
108    0.0000   0.0000   0.0000  -0.5370
109    0.0067  -0.0180   0.0441  -0.5370
110   -0.2755  -0.3492   0.2290  -0.5370
111   -0.1908  -0.2664   0.2026  -0.5370
112   -0.0531  -0.1541   0.2054  -0.5370
113    0.1159   0.1334  -0.0666  -0.5370
114    0.0291  -0.0800   0.1937  -0.5370
115   -0.0305  -0.1139   0.1649  -0.5370
116   -0.1111  -0.2417   0.2827  -0.5370
117   -0.1103  -0.2458   0.2919  -0.5370
118   -0.1403  -0.4045   0.5727  -0.5370
119   -0.1538  -0.3712   0.4793  -0.5370
120   -0.1300  -0.3290   0.4281  -0.5370
121   -0.1690  -0.3454   0.3999  -0.5370
122   -0.1151  -0.3496   0.4937  -0.5370
123   -0.1393  -0.2797   0.3132  -0.5370
124   -0.2716  -0.4169   0.3821  -0.5370
125   -0.2334  -0.4158   0.4462  -0.5370
126   -0.2941  -0.4036   0.3129  -0.5370
127   -0.1421  -0.3063   0.3623  -0.5370
128   -0.1289  -0.3232   0.4179  -0.5370
129   -0.0968  -0.2364   0.2949  -0.5370
130   -0.1271  -0.3319   0.4387  -0.5370
131   -0.2549  -0.4423   0.4702  -0.5370
132    0.0000   0.0000   0.0000  -0.5370
133   -0.0238  -0.0610   0.0764  -0.5370
134    0.0000   0.0000   0.0000  -0.5370
135    0.0000   0.0000   0.0000  -0.5370
136    0.0000   0.0000   0.0000  -0.5370
137    0.0000   0.0000   0.0000  -0.5370
138   -0.0238  -0.0610   0.0764  -0.5370
139   -0.0238  -0.0610   0.0764  -0.5370
140   -0.0238  -0.0610   0.0764  -0.5370
141   -0.0238  -0.0610   0.0764  -0.5370
142   -0.0238  -0.0610   0.0764  -0.5370
143   -0.0238  -0.0610   0.0764  -0.5370
144   -0.0238  -0.0610   0.0764  -0.5370
145   -0.0238  -0.0610   0.0764  -0.5370
146   -0.0238  -0.0610   0.0764  -0.5370
147   -0.0687  -0.0803   0.0416  -0.5370
148   -0.0687  -0.0819   0.0447  -0.5370
149   -0.0687  -0.0819   0.0447  -0.5370
150   -0.0687  -0.0819   0.0447  -0.5370
151   -0.0661  -0.0805   0.0462  -0.5370
152   -0.0687  -0.0819   0.0447  -0.5370
153   -0.0687  -0.0803   0.0416  -0.5370
154   -0.0661  -0.0805   0.0462  -0.5370
155   -0.0814  -0.0731   0.0082  -0.5370
156   -0.0814  -0.0731   0.0082  -0.5370
157   -0.0687  -0.0819   0.0447  -0.5370
158   -0.0687  -0.0819   0.0447  -0.5370
159    0.0291  -0.0302   0.1017  -0.5370
160    0.0002  -0.0031   0.0061  -0.5370
161   -0.2198  -0.3270   0.2772  -0.5370
162   -0.2252  -0.2605   0.1346  -0.5370
163   -0.1545  -0.3341   0.3998  -0.5370
164   -0.1946  -0.2737   0.2110  -0.5370
165   -0.1277  -0.1835   0.1431  -0.5370
166   -0.1236  -0.2071   0.1952  -0.5370
167   -0.2157  -0.3489   0.3298  -0.5370
168   -0.3810  -0.5083   0.3973  -0.5370
169    0.0367  -0.0820   0.2091  -0.5370
170   -0.1663  -0.2978   0.3059  -0.5370
171   -0.2610  -0.4732   0.5348  -0.5370
172   -0.0114  -0.1679   0.2954  -0.5370
173    0.1126  -0.0209   0.2118  -0.5370
174   -0.1408  -0.2917   0.3349  -0.5370
175    0.1705   0.0860   0.1063  -0.5370
176   -0.0234  -0.1340   0.2136  -0.5370
177    0.0046  -0.1244   0.2387  -0.5370
178   -0.1633  -0.2780   0.2707  -0.5370
179   -0.0580  -0.1037   0.1025  -0.5370
180   -0.0363  -0.0636   0.0615  -0.5370
181    0.0429  -0.0702   0.1968  -0.5370
182   -0.0991  -0.1686   0.1603  -0.5370
183   -0.0926  -0.1411   0.1182  -0.5370
184   -0.0800  -0.1323   0.1215  -0.5370
185   -0.0694  -0.1451   0.1625  -0.5370
186   -0.2586  -0.4150   0.4007  -0.5370
187   -0.1144  -0.2776   0.3485  -0.5370
188   -0.1131  -0.3619   0.5224  -0.5370
189   -0.1383  -0.3475   0.4535  -0.5370
190   -0.0649  -0.2560   0.3825  -0.5370
191    0.0348  -0.2398   0.4942  -0.5370
192   -0.4421  -0.6256   0.6203  -0.5370
193   -0.2585  -0.4947   0.5948  -0.5370
194   -0.1484  -0.3619   0.4680  -0.5370
195   -0.1554  -0.3818   0.4995  -0.5370
196   -0.0116  -0.0478   0.0708  -0.5370
197   -0.0542  -0.0560   0.0191  -0.5370
198   -0.2416  -0.4022   0.4014  -0.5370
199   -0.3623  -0.5176   0.4577  -0.5370
200   -0.3076  -0.4829   0.4738  -0.5370
201   -0.3644  -0.5157   0.4488  -0.5370
202   -0.3914  -0.5287   0.4292  -0.5370
203   -0.2912  -0.4665   0.4635  -0.5370
204   -0.3164  -0.4430   0.3615  -0.5370
205    0.0000   0.0000   0.0000  -0.5370
206    0.0000   0.0000   0.0000  -0.5370
207    0.0000   0.0000   0.0000  -0.5370
208    0.0000   0.0000   0.0000  -0.5370
209    0.0000   0.0000   0.0000  -0.5370
210   -0.0845  -0.0419  -0.0544  -0.5370
211   -0.0845  -0.0419  -0.0544  -0.5370
212   -0.0845  -0.0419  -0.0544  -0.5370
213   -0.0845  -0.0419  -0.0544  -0.5370
214   -0.0845  -0.0419  -0.0544  -0.5370
215   -0.0845  -0.0419  -0.0544  -0.5370
216   -0.0845  -0.0419  -0.0544  -0.5370
217   -0.1056  -0.0435  -0.0842  -0.5370
218   -0.1119  -0.0479  -0.0860  -0.5370
219   -0.2233  -0.2779   0.1719  -0.5370
220   -0.0461  -0.0081  -0.0572  -0.5370
221   -0.1365  -0.0699  -0.0835  -0.5370
222   -0.1533  -0.0929  -0.0673  -0.5370
223   -0.0595  -0.0048  -0.0842  -0.5370
224   -0.0586   0.0047  -0.1004  -0.5370
225    0.0253   0.0753  -0.1006  -0.5370
226    0.0231   0.0698  -0.0939  -0.5370
227   -0.0422   0.0287  -0.1194  -0.5370
228    0.0000   0.0000   0.0000  -0.5370
229    0.0000   0.0000   0.0000  -0.5370
230    0.0000   0.0000   0.0000  -0.5370
231    0.0000   0.0000   0.0000  -0.5370
232    0.0000   0.0000   0.0000  -0.5370
233   -0.0495  -0.0006  -0.0764  -0.5370
234   -0.0296   0.0545  -0.1475  -0.5370
235   -0.0808  -0.0101  -0.1074  -0.5370
236   -0.0383  -0.0129  -0.0363  -0.5370
237   -0.0615  -0.1220   0.1316  -0.5370
238   -0.1520  -0.2857   0.3047  -0.5370
239   -0.0080   0.0036  -0.0192  -0.5370
240    0.0000   0.0000   0.0000  -0.5370
241   -0.0080   0.0036  -0.0192  -0.5370
242   -0.1730  -0.2309   0.1618  -0.5370
243    0.0127  -0.0288   0.0736  -0.5370
244   -0.0979  -0.1990   0.2206  -0.5370
245   -0.0605  -0.1451   0.1766  -0.5370
246    0.0626   0.0235   0.0544  -0.5370
247   -0.1448  -0.2983   0.3417  -0.5370
248   -0.0084  -0.0956   0.1651  -0.5370
249    0.0440   0.0023   0.0646  -0.5370
250    0.0035  -0.0424   0.0845  -0.5370
251   -0.2208  -0.3974   0.4263  -0.5370
252    0.0117  -0.0658   0.1406  -0.5370
253   -0.0644  -0.1157   0.1149  -0.5370
254   -0.1352  -0.3719   0.5097  -0.5370
255   -0.3691  -0.5488   0.5305  -0.5370
256   -0.0639  -0.1530   0.1864  -0.5370
257    0.0329  -0.0881   0.2146  -0.5370
258    0.0845   0.0157   0.1027  -0.5370
259   -0.0766  -0.2065   0.2686  -0.5370
260    0.0500   0.0231   0.0354  -0.5370
261   -0.1146  -0.1690   0.1364  -0.5370
262    0.0000   0.0000   0.0000  -0.5370
263    0.0000   0.0000   0.0000  -0.5370
264    0.0000   0.0000   0.0000  -0.5370
265    0.0000   0.0000   0.0000  -0.5370
266    0.0000   0.0000   0.0000  -0.5370
267    0.0000   0.0000   0.0000  -0.5370
268    0.0000   0.0000   0.0000  -0.5370
269    0.0000   0.0000   0.0000  -0.5370
270   -0.0595  -0.1218   0.1342  -0.5370
271   -0.0045  -0.1537   0.2794  -0.5370
272    0.0252  -0.1198   0.2613  -0.5370
273    0.0333   0.0459  -0.0332  -0.5370
274    0.0333   0.0459  -0.0332  -0.5370
275    0.0333   0.0459  -0.0332  -0.5370
276    0.0000   0.0000   0.0000  -0.5370
277    0.1706   0.1724  -0.0536  -0.5370
278    0.1361   0.1425  -0.0519  -0.5370
279    0.0097   0.0140  -0.0108  -0.5370
280   -0.0224  -0.1980   0.3356  -0.5370
281   -0.4028  -0.4715   0.2687  -0.5370
282    0.0346  -0.0796   0.2014  -0.5370
283    0.0150  -0.0809   0.1738  -0.5370
284   -0.1505  -0.3291   0.3958  -0.5370
285    0.0061  -0.1305   0.2524  -0.5370
286   -0.1876  -0.3841   0.4526  -0.5370
287    0.0207  -0.1720   0.3507  -0.5370
288    0.0000   0.0000   0.0000  -0.5370
289    0.1877   0.1112   0.0867  -0.5370
290    0.0356  -0.1068   0.2531  -0.5370
291   -0.0054  -0.2096   0.3825  -0.5370
292   -0.0928  -0.1422   0.1199  -0.5370
293   -0.3261  -0.4905   0.4581  -0.5370
294   -0.3331  -0.4931   0.4513  -0.5370
295   -0.2592  -0.4250   0.4225  -0.5370
296   -0.2567  -0.4443   0.4719  -0.5370
297    0.0000   0.0000   0.0000  -0.5370
298    0.0000   0.0000   0.0000  -0.5370
299    0.0000   0.0000   0.0000  -0.5370
300    0.0000   0.0000   0.0000  -0.5370
301    0.0000   0.0000   0.0000  -0.5370
302    0.0000   0.0000   0.0000  -0.5370
303    0.0000   0.0000   0.0000  -0.5370
304    0.0000   0.0000   0.0000  -0.5370
305    0.0000   0.0000   0.0000  -0.5370
306    0.0000   0.0000   0.0000  -0.5370
307    0.0000   0.0000   0.0000  -0.5370
308    0.0000   0.0000   0.0000  -0.5370
309    0.0000   0.0000   0.0000  -0.5370
310    0.0000   0.0000   0.0000  -0.5370
311    0.0000   0.0000   0.0000  -0.5370
312    0.0000   0.0000   0.0000  -0.5370
313    0.0000   0.0000   0.0000  -0.5370
314    0.0000   0.0000   0.0000  -0.5370
315    0.0000   0.0000   0.0000  -0.5370
316    0.0000   0.0000   0.0000  -0.5370
317    0.0000   0.0000   0.0000  -0.5370
318    0.0000   0.0000   0.0000  -0.5370
319    0.0000   0.0000   0.0000  -0.5370
320    0.0000   0.0000   0.0000  -0.5370
321    0.0000   0.0000   0.0000  -0.5370
322    0.0000   0.0000   0.0000  -0.5370
323    0.0000   0.0000   0.0000  -0.5370
324    0.0000   0.0000   0.0000  -0.5370
325    0.0000   0.0000   0.0000  -0.5370
326    0.0000   0.0000   0.0000  -0.5370
327    0.0000   0.0000   0.0000  -0.5370
328    0.0000   0.0000   0.0000  -0.5370
329    0.0000   0.0000   0.0000  -0.5370
330    0.0000   0.0000   0.0000  -0.5370
331   -0.3031  -0.4434   0.3866  -0.5370
332   -0.2898  -0.4480   0.4215  -0.5370
333   -0.2279  -0.3670   0.3479  -0.5370
334   -0.2663  -0.4019   0.3577  -0.5370
335   -0.2557  -0.4363   0.4546  -0.5370
336   -0.0238  -0.0610   0.0764  -0.5370
337   -0.0411  -0.0498   0.0283  -0.5370
338   -0.2565  -0.3892   0.3470  -0.5370
339   -0.2732  -0.4200   0.3863  -0.5370
340   -0.2772  -0.4163   0.3708  -0.5370
341   -0.3136  -0.4843   0.4661  -0.5370
342   -0.2883  -0.4597   0.4520  -0.5370
343   -0.2508  -0.4072   0.3967  -0.5370
344   -0.1310  -0.1787   0.1288  -0.5370
345   -0.0995  -0.1599   0.1432  -0.5370
346   -0.0965  -0.1555   0.1395  -0.5370
347   -0.0542  -0.0707   0.0466  -0.5370
348   -0.1022  -0.1470   0.1143  -0.5370
349   -0.0631  -0.0978   0.0832  -0.5370
350   -0.0999  -0.1090   0.0461  -0.5370
351   -0.0723  -0.0837   0.0424  -0.5370
352   -0.0705  -0.1123   0.0989  -0.5370
353   -0.0860  -0.1012   0.0535  -0.5370
354   -0.0677  -0.0856   0.0533  -0.5370
355   -0.1325  -0.1335   0.0406  -0.5370
356   -0.1979  -0.3585   0.3799  -0.5370
357   -0.2756  -0.4224   0.3874  -0.5370
358   -0.2979  -0.3844   0.2645  -0.5370
359   -0.2503  -0.3929   0.3657  -0.5370
360   -0.1102  -0.2245   0.2505  -0.5370
361   -0.1431  -0.2856   0.3189  -0.5370
362    0.0693  -0.0379   0.1778  -0.5370
363   -0.1834  -0.2738   0.2295  -0.5370
364   -0.1333  -0.2429   0.2494  -0.5370
365   -0.1341  -0.2496   0.2616  -0.5370
366   -0.2101  -0.3831   0.4128  -0.5370
367   -0.2215  -0.3527   0.3281  -0.5370
368   -0.2039  -0.4079   0.4783  -0.5370
369    0.0053  -0.1129   0.2184  -0.5370
370   -0.0782  -0.1531   0.1640  -0.5370
371   -0.0778  -0.2217   0.2962  -0.5370
372   -0.2559  -0.4266   0.4318  -0.5370
373    0.0540  -0.0645   0.2031  -0.5370
374    0.0052  -0.0733   0.1447  -0.5370
375   -0.0643  -0.2306   0.3342  -0.5370
376   -0.0189  -0.2409   0.4217  -0.5370
377    0.0377  -0.0616   0.1730  -0.5370
378    0.0187  -0.0979   0.2111  -0.5370
379   -0.0744  -0.2782   0.4115  -0.5370
380    0.1174   0.0470   0.0960  -0.5370
381    0.0335  -0.0057   0.0632  -0.5370
382    0.0000   0.0000   0.0000  -0.5370
383    0.1009  -0.0032   0.1624  -0.5370
384   -0.2069  -0.3552   0.3581  -0.5370
385   -0.1082  -0.1760   0.1600  -0.5370
386    0.0064   0.0243  -0.0352  -0.5370
387    0.1392   0.1279  -0.0196  -0.5370
388    0.0875   0.0597   0.0262  -0.5370
389    0.2490   0.1842   0.0477  -0.5370
390   -0.0244  -0.2593   0.4485  -0.5370
391   -0.0759  -0.2068   0.2703  -0.5370
392    0.0107  -0.1125   0.2260  -0.5370
393   -0.1430  -0.3286   0.4068  -0.5370
394    0.1806   0.0050   0.2644  -0.5370
395   -0.1759  -0.3269   0.3499  -0.5370
396   -0.0775  -0.2630   0.3771  -0.5370
397   -0.2218  -0.3769   0.3797  -0.5370
398   -0.1051  -0.2112   0.2328  -0.5370
399   -0.1523  -0.2505   0.2340  -0.5370
400   -0.1103  -0.2559   0.3119  -0.5370
401   -0.0594  -0.1267   0.1436  -0.5370
402   -0.1985  -0.3621   0.3867  -0.5370
403   -0.2555  -0.4456   0.4771  -0.5370
404   -0.2154  -0.3814   0.4001  -0.5370
405   -0.2203  -0.3824   0.3939  -0.5370
406   -0.2054  -0.3625   0.3761  -0.5370
407   -0.0307  -0.0513   0.0473  -0.5370
408   -0.2175  -0.3892   0.4138  -0.5370
409   -0.1347  -0.2826   0.3264  -0.5370
410   -0.1705  -0.3454   0.3975  -0.5370
411   -0.2277  -0.4160   0.4563  -0.5370
412   -0.2395  -0.4128   0.4289  -0.5370
413   -0.2342  -0.4080   0.4271  -0.5370
414   -0.2669  -0.4596   0.4906  -0.5370
415   -0.2447  -0.4272   0.4527  -0.5370
416   -0.2417  -0.4135   0.4267  -0.5370
417   -0.2277  -0.3998   0.4199  -0.5370
418   -0.2430  -0.4234   0.4470  -0.5370
419   -0.1687  -0.3289   0.3658  -0.5370
420    0.0695  -0.0486   0.1976  -0.5370
421   -0.2810  -0.4464   0.4335  -0.5370
422   -0.0326  -0.0487   0.0395  -0.5370
423   -0.2034  -0.4461   0.5677  -0.5370
424   -0.1678  -0.3002   0.3082  -0.5370
425   -0.1649  -0.2977   0.3080  -0.5370
426   -0.3034  -0.4771   0.4670  -0.5370
427   -0.4040  -0.5501   0.4614  -0.5370
428   -0.3005  -0.4804   0.4807  -0.5370
429   -0.1633  -0.3391   0.3960  -0.5370
430   -0.2560  -0.4851   0.5741  -0.5370
431   -0.1730  -0.3962   0.5029  -0.5370
432   -0.2520  -0.5007   0.6227  -0.5370
433   -0.1969  -0.3589   0.3827  -0.5370
434   -0.2703  -0.4574   0.4791  -0.5370
435   -0.2256  -0.3970   0.4172  -0.5370
436   -0.2541  -0.4494   0.4885  -0.5370
437   -0.2458  -0.4418   0.4849  -0.5370
438   -0.1666  -0.3352   0.3823  -0.5370
439   -0.1650  -0.3349   0.3844  -0.5370
440   -0.1777  -0.3554   0.4068  -0.5370
441   -0.1573  -0.3219   0.3697  -0.5370
442   -0.1689  -0.3381   0.3847  -0.5370
443   -0.1327  -0.2788   0.3218  -0.5370
444   -0.1538  -0.3080   0.3471  -0.5370
445   -0.1489  -0.3083   0.3554  -0.5370
446   -0.0548  -0.1259   0.1493  -0.5370
447   -0.0605  -0.1393   0.1657  -0.5370
448    0.0000   0.0000   0.0000  -0.5370
449    0.0000   0.0000   0.0000  -0.5370
450    0.0000   0.0000   0.0000  -0.5370
451    0.0000   0.0000   0.0000  -0.5370
452    0.0000   0.0000   0.0000  -0.5370
453    0.0000   0.0000   0.0000  -0.5370
454    0.0000   0.0000   0.0000  -0.5370
455   -0.1671  -0.3404   0.3925  -0.5370
456   -0.1767  -0.3539   0.4053  -0.5370
457   -0.1656  -0.3315   0.3763  -0.5370
458   -0.1743  -0.3537   0.4087  -0.5370
459   -0.1398  -0.2919   0.3367  -0.5370
460   -0.0774  -0.1776   0.2119  -0.5370
461   -0.1047  -0.1855   0.1837  -0.5370
462   -0.0212  -0.1234   0.1972  -0.5370
463   -0.1256  -0.2284   0.2334  -0.5370
464   -0.0633  -0.1941   0.2656  -0.5370
465   -0.0333  -0.2101   0.3420  -0.5370
466    0.0047  -0.1425   0.2724  -0.5370
467    0.0700   0.0436   0.0286  -0.5370
468   -0.1327  -0.2674   0.2990  -0.5370
469   -0.0425  -0.1895   0.2889  -0.5370
470   -0.1472  -0.3324   0.4078  -0.5370
471   -0.0235  -0.2381   0.4099  -0.5370
472   -0.3915  -0.4976   0.3508  -0.5370
473   -0.5252  -0.5969   0.3339  -0.5370
474   -0.1612  -0.3304   0.3812  -0.5370
475   -0.1701  -0.3254   0.3562  -0.5370
476   -0.2877  -0.4464   0.4213  -0.5370
477   -0.1182  -0.2605   0.3086  -0.5370
478   -0.3684  -0.5661   0.5846  -0.5370
479   -0.2690  -0.3939   0.3355  -0.5370
480   -0.1506  -0.3617   0.4639  -0.5370
481   -0.1283  -0.2539   0.2794  -0.5370
482   -0.0582  -0.1571   0.2031  -0.5370
483   -0.0280  -0.1219   0.1837  -0.5370
484   -0.3260  -0.3555   0.1562  -0.5370
485   -0.2305  -0.2650   0.1347  -0.5370
486   -0.1991  -0.3488   0.3574  -0.5370
487   -0.1227  -0.2266   0.2346  -0.5370
488   -0.1949  -0.3085   0.2807  -0.5370
489   -0.2117  -0.3240   0.2845  -0.5370
490   -0.0803  -0.1390   0.1339  -0.5370
491   -0.0690  -0.0883   0.0562  -0.5370
492   -0.0595  -0.1376   0.1640  -0.5370
493   -0.0834  -0.1608   0.1705  -0.5370
494   -0.0714  -0.1375   0.1451  -0.5370
495   -0.0107  -0.0564   0.0882  -0.5370
496   -0.1028  -0.1659   0.1493  -0.5370
497   -0.0998  -0.1281   0.0823  -0.5370
498   -0.1190  -0.1629   0.1178  -0.5370
499   -0.1144  -0.1727   0.1436  -0.5370
500   -0.1254  -0.1769   0.1342  -0.5370
501   -0.1140  -0.1733   0.1456  -0.5370
502   -0.0923  -0.1587   0.1522  -0.5370
503   -0.0910  -0.1568   0.1507  -0.5370
504   -0.0882  -0.1326   0.1092  -0.5370
505   -0.0904  -0.1545   0.1472  -0.5370
506   -0.1105  -0.1866   0.1766  -0.5370
507   -0.1038  -0.1511   0.1195  -0.5370
508    0.0000   0.0000   0.0000  -0.5370
509    0.0000   0.0000   0.0000  -0.5370
510   -0.1025  -0.1367   0.0942  -0.5370
511   -0.1126  -0.1216   0.0497  -0.5370
512   -0.0712  -0.1053   0.0847  -0.5370
513   -0.1128  -0.1541   0.1108  -0.5370
514   -0.1629  -0.2291   0.1747  -0.5370
515   -0.1878  -0.2694   0.2136  -0.5370
516   -0.1959  -0.3521   0.3697  -0.5370
517   -0.1857  -0.3365   0.3539  -0.5370
518   -0.2177  -0.3905   0.4161  -0.5370
519   -0.1142  -0.2700   0.3336  -0.5370
520   -0.1640  -0.3120   0.3385  -0.5370
521   -0.2564  -0.4093   0.3917  -0.5370
522   -0.2392  -0.3453   0.2826  -0.5370
523   -0.1752  -0.3108   0.3179  -0.5370
524   -0.1925  -0.3112   0.2902  -0.5370
525   -0.2029  -0.3279   0.3073  -0.5370
526   -0.2519  -0.3466   0.2638  -0.5370
527   -0.1820  -0.2443   0.1734  -0.5370
528   -0.2305  -0.3569   0.3217  -0.5370
529   -0.2581  -0.2893   0.1371  -0.5370
530   -0.3259  -0.4040   0.2576  -0.5370
531   -0.1248  -0.1995   0.1787  -0.5370
532   -0.1503  -0.2096   0.1572  -0.5370
533   -0.1770  -0.2275   0.1486  -0.5370
534   -0.2225  -0.3285   0.2757  -0.5370
535   -0.1394  -0.1345   0.0315  -0.5370
536    0.0561   0.0480  -0.0012  -0.5370
537    0.1110   0.1125  -0.0353  -0.5370
538    0.0297   0.0457  -0.0385  -0.5370
539   -0.1756  -0.3177   0.3313  -0.5370
540   -0.1916  -0.2691   0.2066  -0.5370
541   -0.1764  -0.2685   0.2304  -0.5370
542   -0.2777  -0.3836   0.2980  -0.5370
543   -0.0964  -0.3209   0.4634  -0.5370
544   -0.3209  -0.4678   0.4116  -0.5370
545   -0.2657  -0.3678   0.2848  -0.5370
546   -0.0950  -0.1276   0.0889  -0.5370
547   -0.1203  -0.2345   0.2540  -0.5370
548   -0.2514  -0.4195   0.4235  -0.5370
549   -0.1320  -0.2385   0.2429  -0.5370
550   -0.0918  -0.1378   0.1134  -0.5370
551   -0.2065  -0.3178   0.2804  -0.5370
552   -0.0362  -0.2120   0.3413  -0.5370
553   -0.2095  -0.3640   0.3724  -0.5370
554   -0.0852  -0.1792   0.2028  -0.5370
555   -0.2598  -0.4566   0.4961  -0.5370
556   -0.0977  -0.2298   0.2806  -0.5370
557    0.0277  -0.0054   0.0534  -0.5370
558    0.1566   0.0813   0.0935  -0.5370
559    0.0610  -0.0547   0.1959  -0.5370
560   -0.0168  -0.0822   0.1270  -0.5370
561    0.0166  -0.0711   0.1581  -0.5370
562   -0.1495  -0.3262   0.3914  -0.5370
563   -0.1221  -0.2543   0.2900  -0.5370
564   -0.1730  -0.4101   0.5340  -0.5370
565    0.0000   0.0000   0.0000  -0.5370
566   -0.3810  -0.5747   0.5846  -0.5370
567   -0.2123  -0.4390   0.5360  -0.5370
568   -0.1100  -0.2308   0.2631  -0.5370
569   -0.0570  -0.1364   0.1658  -0.5370
570   -0.0399  -0.0750   0.0772  -0.5370
571   -0.0697  -0.0510  -0.0144  -0.5370
572   -0.1578  -0.2120   0.1498  -0.5370
573   -0.2394  -0.2534   0.0976  -0.5370
574   -0.1579  -0.1884   0.1042  -0.5370
575    0.0000   0.0000   0.0000  -0.5370
576    0.0000   0.0000   0.0000  -0.5370
577    0.0000   0.0000   0.0000  -0.5370
578    0.0000   0.0000   0.0000  -0.5370
579    0.0000   0.0000   0.0000  -0.5370
580    0.0000   0.0000   0.0000  -0.5370
581    0.0000   0.0000   0.0000  -0.5370
582    0.0000   0.0000   0.0000  -0.5370
583    0.0000   0.0000   0.0000  -0.5370
584    0.0000   0.0000   0.0000  -0.5370
585    0.0000   0.0000   0.0000  -0.5370
586    0.0000   0.0000   0.0000  -0.5370
587    0.0000   0.0000   0.0000  -0.5370
588    0.0000   0.0000   0.0000  -0.5370
589    0.0000   0.0000   0.0000  -0.5370
590    0.0000   0.0000   0.0000  -0.5370
591    0.0000   0.0000   0.0000  -0.5370
592    0.0000   0.0000   0.0000  -0.5370
593    0.0000   0.0000   0.0000  -0.5370
594    0.0000   0.0000   0.0000  -0.5370
595    0.0000   0.0000   0.0000  -0.5370
596    0.0000   0.0000   0.0000  -0.5370
597   -0.0130  -0.0073  -0.0069  -0.5370
598   -0.0028   0.0073  -0.0179  -0.5370
599   -0.0299  -0.0377   0.0232  -0.5370
600   -0.0030   0.0178  -0.0377  -0.5370
601    0.0313   0.0477  -0.0398  -0.5370
602   -0.0236  -0.0099  -0.0187  -0.5370
603   -0.0476  -0.0186  -0.0401  -0.5370
604   -0.0743  -0.0388  -0.0444  -0.5370
605   -0.0371  -0.0141  -0.0321  -0.5370
606   -0.0469  -0.0297  -0.0182  -0.5370
607   -0.0732  -0.0541  -0.0141  -0.5370
608   -0.0849  -0.0531  -0.0344  -0.5370
609   -0.0998  -0.0838  -0.0009  -0.5370
610   -0.1965  -0.2242   0.1107  -0.5370
611   -0.1978  -0.2499   0.1587  -0.5370
612   -0.2852  -0.3586   0.2321  -0.5370
613   -0.2772  -0.2858   0.0988  -0.5370
614   -0.2897  -0.2873   0.0813  -0.5370
615   -0.1948  -0.2382   0.1405  -0.5370
616   -0.2220  -0.1846  -0.0050  -0.5370
617   -0.2527  -0.3793   0.3319  -0.5370
618   -0.1503  -0.1622   0.0666  -0.5370
619   -0.0745  -0.1591   0.1813  -0.5370
620   -0.5335  -0.5876   0.2929  -0.5370
621   -0.0563  -0.1914   0.2713  -0.5370
622   -0.0379  -0.1585   0.2374  -0.5370
623   -0.2735  -0.3748   0.2862  -0.5370
624   -0.2078  -0.3790   0.4077  -0.5370
625    0.0208   0.0158   0.0033  -0.5370
626   -0.0777  -0.1618   0.1811  -0.5370
627   -0.2754  -0.4524   0.4577  -0.5370
628    0.1006  -0.0219   0.1958  -0.5370
629    0.0254  -0.0465   0.1262  -0.5370
630    0.0097  -0.0593   0.1255  -0.5370
631   -0.1051  -0.2914   0.3907  -0.5370
632    0.0463  -0.0766   0.2138  -0.5370
633   -0.0525  -0.1624   0.2219  -0.5370
634   -0.1690  -0.3135   0.3335  -0.5370
635   -0.2894  -0.4132   0.3424  -0.5370
636   -0.3272  -0.4488   0.3553  -0.5370
637    0.0000   0.0000   0.0000  -0.5370
638   -0.2772  -0.4098   0.3562  -0.5370
639   -0.3349  -0.4569   0.3601  -0.5370
640   -0.3436  -0.4848   0.4106  -0.5370
641   -0.3671  -0.4817   0.3586  -0.5370
642   -0.2340  -0.4179   0.4499  -0.5370
643   -0.1060  -0.2237   0.2557  -0.5370
644    0.0084  -0.1418   0.2768  -0.5370
645   -0.2858  -0.4322   0.3917  -0.5370
646   -0.0856  -0.2902   0.4183  -0.5370
647   -0.1194  -0.1992   0.1867  -0.5370
648    0.2714   0.0773   0.2670  -0.5370
649   -0.1319  -0.4211   0.6220  -0.5370
650   -0.0554  -0.2875   0.4581  -0.5370
651   -0.0669  -0.1742   0.2218  -0.5370
652   -0.0008  -0.2171   0.4031  -0.5370
653   -0.0392  -0.2331   0.3771  -0.5370
654   -0.0142  -0.1899   0.3326  -0.5370
655    0.0000   0.0000   0.0000  -0.5370
656   -0.2140  -0.3940   0.4302  -0.5370
657   -0.1999  -0.4086   0.4865  -0.5370
658   -0.0485  -0.1957   0.2915  -0.5370
659   -0.0146  -0.0796   0.1255  -0.5370
660    0.0000   0.0000   0.0000  -0.5370
661    0.0000   0.0000   0.0000  -0.5370
662    0.0000   0.0000   0.0000  -0.5370
663    0.0000   0.0000   0.0000  -0.5370
664    0.0000   0.0000   0.0000  -0.5370
665    0.0000   0.0000   0.0000  -0.5370
666    0.0000   0.0000   0.0000  -0.5370
667    0.0000   0.0000   0.0000  -0.5370
668    0.0000   0.0000   0.0000  -0.5370
669    0.0000   0.0000   0.0000  -0.5370
670    0.0000   0.0000   0.0000  -0.5370
671    0.0000   0.0000   0.0000  -0.5370
672    0.0000   0.0000   0.0000  -0.5370
673    0.0000   0.0000   0.0000  -0.5370
674    0.0000   0.0000   0.0000  -0.5370
675    0.0000   0.0000   0.0000  -0.5370
676    0.0000   0.0000   0.0000  -0.5370
677    0.0232   0.0311  -0.0215  -0.5370
678    0.0232   0.0311  -0.0215  -0.5370
679   -0.0296  -0.0202  -0.0089  -0.5370
680   -0.0202  -0.0256   0.0158  -0.5370
681   -0.0070   0.0034  -0.0173  -0.5370
682   -0.0202  -0.0256   0.0158  -0.5370
683   -0.0040   0.0017  -0.0094  -0.5370
684   -0.0297  -0.0284   0.0062  -0.5370
685   -0.0344  -0.0288  -0.0005  -0.5370
686   -0.0202  -0.0256   0.0158  -0.5370
687   -0.0344  -0.0288  -0.0005  -0.5370
688   -0.0190  -0.0156  -0.0009  -0.5370
689   -0.0687  -0.0542  -0.0070  -0.5370
690   -0.0741  -0.0566  -0.0110  -0.5370
691   -0.0769  -0.0654   0.0011  -0.5370
692   -0.0699  -0.0776   0.0347  -0.5370
693   -0.0802  -0.0883   0.0386  -0.5370
694   -0.0703  -0.0555  -0.0071  -0.5370
695   -0.0349  -0.0637   0.0639  -0.5370
696   -0.2121  -0.3875   0.4190  -0.5370
697   -0.0889  -0.2521   0.3380  -0.5370
698   -0.1604  -0.2343   0.1889  -0.5370
699    0.0424  -0.1091   0.2673  -0.5370
700   -0.2251  -0.3828   0.3866  -0.5370
701   -0.0856  -0.1618   0.1687  -0.5370
702   -0.2132  -0.3063   0.2457  -0.5370
703   -0.1940  -0.2699   0.2044  -0.5370
704   -0.1330  -0.2126   0.1909  -0.5370
705   -0.1098  -0.2306   0.2631  -0.5370
706   -0.1493  -0.2952   0.3282  -0.5370
707   -0.1620  -0.3086   0.3349  -0.5370
708   -0.1214  -0.2494   0.2814  -0.5370
709   -0.0760  -0.1546   0.1702  -0.5370
710   -0.2537  -0.4393   0.4652  -0.5370
711   -0.2127  -0.3758   0.3924  -0.5370
712   -0.0536  -0.1280   0.1553  -0.5370
713    0.0000   0.0000   0.0000  -0.5370
714    0.0000   0.0000   0.0000  -0.5370
715    0.0000   0.0000   0.0000  -0.5370
716    0.0000   0.0000   0.0000  -0.5370
717    0.0000   0.0000   0.0000  -0.5370
718    0.0000   0.0000   0.0000  -0.5370
719    0.0000   0.0000   0.0000  -0.5370
720    0.0000   0.0000   0.0000  -0.5370
721    0.0000   0.0000   0.0000  -0.5370
722    0.0000   0.0000   0.0000  -0.5370
723    0.0000   0.0000   0.0000  -0.5370
724    0.0000   0.0000   0.0000  -0.5370
725   -0.0319  -0.0535   0.0496  -0.5370
726   -0.0774  -0.1737   0.2044  -0.5370
727   -0.0627  -0.1450   0.1730  -0.5370
728   -0.0832  -0.1828   0.2128  -0.5370
729   -0.0816  -0.1824   0.2145  -0.5370
730   -0.1349  -0.3354   0.4336  -0.5370
731   -0.1435  -0.3507   0.4521  -0.5370
732   -0.1409  -0.3521   0.4592  -0.5370
733   -0.1319  -0.3342   0.4358  -0.5370
734   -0.1772  -0.3655   0.4293  -0.5370
735   -0.3001  -0.4846   0.4919  -0.5370
736   -0.1118  -0.2094   0.2185  -0.5370
737   -0.0139  -0.1682   0.2923  -0.5370
738   -0.0589  -0.2755   0.4295  -0.5370
739   -0.0144  -0.0634   0.0955  -0.5370
740   -0.4877  -0.6111   0.4562  -0.5370
741   -0.0841  -0.2840   0.4083  -0.5370
742    0.0133  -0.0262   0.0696  -0.5370
743   -0.1778  -0.3637   0.4243  -0.5370
744   -0.3369  -0.4970   0.4539  -0.5370
745   -0.2138  -0.3663   0.3702  -0.5370
746   -0.1787  -0.3119   0.3143  -0.5370
747   -0.3132  -0.4566   0.3992  -0.5370
748    0.1680   0.0322   0.1987  -0.5370
749   -0.0553  -0.0790   0.0604  -0.5370
750   -0.0270  -0.0780   0.1031  -0.5370
751    0.0552  -0.0042   0.0943  -0.5370
752   -0.0265  -0.0105  -0.0220  -0.5370
753   -0.1092  -0.1380   0.0861  -0.5370
754   -0.0304  -0.0639   0.0715  -0.5370
755   -0.0062  -0.0315   0.0490  -0.5370
756   -0.0165  -0.0406   0.0497  -0.5370
757    0.0160   0.0137  -0.0003  -0.5370
758   -0.0593  -0.0415  -0.0160  -0.5370
759   -0.0056  -0.0178   0.0244  -0.5370
760   -0.0368  -0.0581   0.0505  -0.5370
761   -0.0445  -0.0431   0.0104  -0.5370
762   -0.0238  -0.0610   0.0764  -0.5370
763   -0.0238  -0.0610   0.0764  -0.5370
764    0.0000   0.0000   0.0000  -0.5370
765    0.0000   0.0000   0.0000  -0.5370
766    0.0000   0.0000   0.0000  -0.5370
767    0.0000   0.0000   0.0000  -0.5370
768    0.0000   0.0000   0.0000  -0.5370
769    0.0000   0.0000   0.0000  -0.5370
770    0.0000   0.0000   0.0000  -0.5370
771   -0.0238  -0.0610   0.0764  -0.5370
