# Supplementary material for: An automatic method for assessing structural importance of amino acid positions
Source: BMC Struct Biol. 2009 Mar 4;9:10. doi: 10.1186/1472-6807-9-10 (PMC2667441; doi:10.1186/1472-6807-9-10)
Supplement: Additional file 2 — Sets of quality values, multiple sequence alignment (aln format) and CC values for each of the six datasets. [file 1472-6807-9-10-S2.zip › datasets/amylase/residue_classification/amylase_seqdep_p250_CC_final.txt]

0      0.0000   0.0000   0.0000  -0.5370
1      0.0000   0.0000   0.0000  -0.5370
2     -0.0073   0.0255  -0.0590  -0.5370
3     -0.0073   0.0255  -0.0590  -0.5370
4      0.0272   0.0243  -0.0026  -0.5370
5      0.0335   0.0236   0.0087  -0.5370
6      0.0240   0.0304  -0.0190  -0.5370
7      0.0106   0.0166  -0.0143  -0.5370
8      0.0264   0.0282  -0.0110  -0.5370
9      0.0246   0.0483  -0.0513  -0.5370
10     0.0200   0.0351  -0.0341  -0.5370
11    -0.0191   0.0362  -0.0973  -0.5370
12     0.0589   0.0348   0.0277  -0.5370
13     0.0211   0.0181  -0.0005  -0.5370
14     0.0439   0.0141   0.0426  -0.5370
15     0.0538   0.0510  -0.0105  -0.5370
16    -0.0403  -0.0429   0.0165  -0.5370
17     0.0595   0.0238   0.0491  -0.5370
18     0.0322   0.0044   0.0422  -0.5370
19     0.0793   0.0582   0.0163  -0.5370
20     0.0531  -0.0188   0.1178  -0.5370
21    -0.0222  -0.1022   0.1558  -0.5370
22     0.0272  -0.0556   0.1457  -0.5370
23     0.0357  -0.0578   0.1630  -0.5370
24    -0.0917  -0.2442   0.3182  -0.5370
25    -0.1053  -0.2732   0.3541  -0.5370
26    -0.0034  -0.1352   0.2467  -0.5370
27     0.0602  -0.1226   0.3180  -0.5370
28    -0.1740  -0.3058   0.3097  -0.5370
29    -0.1490  -0.1687   0.0809  -0.5370
30    -0.1030  -0.1951   0.2049  -0.5370
31     0.1270   0.0159   0.1671  -0.5370
32    -0.0540  -0.0904   0.0838  -0.5370
33     0.0981  -0.0921   0.3176  -0.5370
34     0.0028  -0.1310   0.2483  -0.5370
35    -0.0804  -0.2036   0.2571  -0.5370
36    -0.1408  -0.1825   0.1203  -0.5370
37    -0.1510  -0.2899   0.3148  -0.5370
38    -0.0456  -0.2056   0.3150  -0.5370
39    -0.0796  -0.1764   0.2062  -0.5370
40    -0.2927  -0.4490   0.4186  -0.5370
41     0.0000   0.0000   0.0000  -0.5370
42     0.0000   0.0000   0.0000  -0.5370
43     0.0000   0.0000   0.0000  -0.5370
44     0.0000   0.0000   0.0000  -0.5370
45     0.0000   0.0000   0.0000  -0.5370
46     0.0000   0.0000   0.0000  -0.5370
47     0.0000   0.0000   0.0000  -0.5370
48     0.0000   0.0000   0.0000  -0.5370
49     0.0000   0.0000   0.0000  -0.5370
50     0.0000   0.0000   0.0000  -0.5370
51     0.0000   0.0000   0.0000  -0.5370
52     0.0000   0.0000   0.0000  -0.5370
53    -0.2373  -0.4244   0.4592  -0.5370
54    -0.2135  -0.3828   0.4063  -0.5370
55    -0.1872  -0.3280   0.3337  -0.5370
56    -0.1636  -0.3047   0.3244  -0.5370
57    -0.1385  -0.2787   0.3123  -0.5370
58    -0.1543  -0.3110   0.3522  -0.5370
59    -0.2038  -0.3838   0.4249  -0.5370
60    -0.2063  -0.3706   0.3920  -0.5370
61    -0.1900  -0.3477   0.3702  -0.5370
62    -0.1739  -0.3138   0.3262  -0.5370
63    -0.2170  -0.3811   0.3967  -0.5370
64    -0.1583  -0.3022   0.3278  -0.5370
65    -0.2520  -0.4303   0.4472  -0.5370
66    -0.1806  -0.3423   0.3744  -0.5370
67    -0.2409  -0.4171   0.4362  -0.5370
68    -0.2391  -0.4241   0.4553  -0.5370
69    -0.2270  -0.3992   0.4198  -0.5370
70    -0.2430  -0.4197   0.4384  -0.5370
71    -0.2235  -0.4000   0.4275  -0.5370
72    -0.0965  -0.1905   0.2063  -0.5370
73    -0.0238  -0.0610   0.0764  -0.5370
74    -0.0238  -0.0610   0.0764  -0.5370
75    -0.0121   0.0060  -0.0303  -0.5370
76    -0.1960  -0.3674   0.4024  -0.5370
77    -0.1814  -0.3444   0.3775  -0.5370
78    -0.1428  -0.2690   0.2861  -0.5370
79    -0.1467  -0.2907   0.3233  -0.5370
80    -0.1729  -0.2950   0.2894  -0.5370
81    -0.1683  -0.3212   0.3506  -0.5370
82    -0.1812  -0.2955   0.2766  -0.5370
83    -0.2958  -0.3846   0.2686  -0.5370
84    -0.2712  -0.3379   0.2129  -0.5370
85    -0.3114  -0.4230   0.3252  -0.5370
86    -0.2865  -0.4073   0.3343  -0.5370
87    -0.0850  -0.2033   0.2492  -0.5370
88    -0.1311  -0.2237   0.2154  -0.5370
89    -0.2076  -0.2360   0.1155  -0.5370
90    -0.1484  -0.2173   0.1751  -0.5370
91    -0.1203  -0.1346   0.0621  -0.5370
92    -0.0685  -0.1594   0.1911  -0.5370
93    -0.0909  -0.1730   0.1818  -0.5370
94    -0.1840  -0.2683   0.2175  -0.5370
95    -0.0501  -0.1737   0.2473  -0.5370
96    -0.0996  -0.1552   0.1339  -0.5370
97     0.1045   0.0723   0.0293  -0.5370
98    -0.0493  -0.1328   0.1711  -0.5370
99    -0.0685  -0.1630   0.1982  -0.5370
100   -0.1638  -0.1838   0.0860  -0.5370
101   -0.2685  -0.4272   0.4112  -0.5370
102   -0.1463  -0.1450   0.0404  -0.5370
103   -0.0184  -0.0558   0.0752  -0.5370
104   -0.0331  -0.0580   0.0560  -0.5370
105    0.0000   0.0000   0.0000  -0.5370
106    0.0000   0.0000   0.0000  -0.5370
107    0.0000   0.0000   0.0000  -0.5370
108    0.0000   0.0000   0.0000  -0.5370
109    0.0067  -0.0180   0.0441  -0.5370
110   -0.2526  -0.3343   0.2370  -0.5370
111   -0.1653  -0.2406   0.1933  -0.5370
112   -0.0750  -0.1597   0.1814  -0.5370
113    0.0303   0.0351  -0.0179  -0.5370
114    0.0295  -0.0674   0.1712  -0.5370
115   -0.0723  -0.1713   0.2080  -0.5370
116   -0.0911  -0.1980   0.2295  -0.5370
117   -0.1586  -0.2655   0.2535  -0.5370
118    0.0279  -0.2564   0.5150  -0.5370
119   -0.1538  -0.3712   0.4793  -0.5370
120   -0.1304  -0.3291   0.4278  -0.5370
121   -0.1806  -0.3375   0.3644  -0.5370
122   -0.1522  -0.3436   0.4231  -0.5370
123   -0.1339  -0.2617   0.2857  -0.5370
124   -0.2285  -0.3500   0.3106  -0.5370
125   -0.2488  -0.3914   0.3649  -0.5370
126   -0.2507  -0.3487   0.2701  -0.5370
127   -0.1331  -0.2917   0.3472  -0.5370
128   -0.1517  -0.3231   0.3814  -0.5370
129   -0.1109  -0.2479   0.2953  -0.5370
130   -0.1289  -0.3117   0.3944  -0.5370
131   -0.2486  -0.4363   0.4672  -0.5370
132   -0.0238  -0.0610   0.0764  -0.5370
133   -0.0238  -0.0610   0.0764  -0.5370
134    0.0000   0.0000   0.0000  -0.5370
135    0.0000   0.0000   0.0000  -0.5370
136    0.0000   0.0000   0.0000  -0.5370
137    0.0000   0.0000   0.0000  -0.5370
138   -0.0238  -0.0610   0.0764  -0.5370
139   -0.0238  -0.0610   0.0764  -0.5370
140   -0.0238  -0.0610   0.0764  -0.5370
141   -0.0238  -0.0610   0.0764  -0.5370
142   -0.0238  -0.0610   0.0764  -0.5370
143   -0.0238  -0.0610   0.0764  -0.5370
144   -0.0238  -0.0610   0.0764  -0.5370
145   -0.0238  -0.0610   0.0764  -0.5370
146   -0.0238  -0.0610   0.0764  -0.5370
147   -0.0778  -0.0798   0.0264  -0.5370
148   -0.0687  -0.0819   0.0447  -0.5370
149   -0.0687  -0.0819   0.0447  -0.5370
150   -0.0687  -0.0819   0.0447  -0.5370
151   -0.0661  -0.0805   0.0462  -0.5370
152   -0.0687  -0.0819   0.0447  -0.5370
153   -0.0687  -0.0819   0.0447  -0.5370
154   -0.0687  -0.0803   0.0416  -0.5370
155   -0.0814  -0.0731   0.0082  -0.5370
156   -0.0814  -0.0731   0.0082  -0.5370
157   -0.0833  -0.0805   0.0191  -0.5370
158   -0.0687  -0.0819   0.0447  -0.5370
159    0.0201  -0.0308   0.0888  -0.5370
160    0.0122   0.0115  -0.0023  -0.5370
161   -0.2356  -0.3259   0.2483  -0.5370
162   -0.2273  -0.2631   0.1362  -0.5370
163   -0.1700  -0.3193   0.3438  -0.5370
164   -0.1408  -0.1820   0.1194  -0.5370
165   -0.0968  -0.1444   0.1179  -0.5370
166   -0.1054  -0.1815   0.1750  -0.5370
167   -0.2410  -0.3313   0.2505  -0.5370
168   -0.3259  -0.4289   0.3124  -0.5370
169    0.0554  -0.0713   0.2177  -0.5370
170   -0.1481  -0.2850   0.3095  -0.5370
171   -0.2279  -0.4280   0.4837  -0.5370
172    0.0065  -0.1308   0.2535  -0.5370
173    0.1348   0.0167   0.1772  -0.5370
174   -0.1368  -0.2804   0.3184  -0.5370
175    0.1089   0.0607   0.0577  -0.5370
176   -0.1701  -0.2532   0.2104  -0.5370
177   -0.0322  -0.1471   0.2247  -0.5370
178   -0.1117  -0.2193   0.2379  -0.5370
179   -0.0269  -0.0894   0.1246  -0.5370
180    0.0543   0.0096   0.0672  -0.5370
181   -0.0719  -0.1761   0.2177  -0.5370
182   -0.1092  -0.1659   0.1390  -0.5370
183   -0.0846  -0.1259   0.1021  -0.5370
184   -0.1058  -0.1644   0.1417  -0.5370
185   -0.1305  -0.1842   0.1400  -0.5370
186   -0.2544  -0.3986   0.3713  -0.5370
187   -0.0419  -0.1525   0.2197  -0.5370
188   -0.0517  -0.2879   0.4642  -0.5370
189   -0.1383  -0.3475   0.4535  -0.5370
190   -0.0936  -0.2562   0.3388  -0.5370
191   -0.0372  -0.3065   0.5208  -0.5370
192   -0.3262  -0.5328   0.5716  -0.5370
193   -0.2003  -0.4156   0.5019  -0.5370
194   -0.1496  -0.3648   0.4721  -0.5370
195   -0.0541  -0.2472   0.3818  -0.5370
196   -0.0116  -0.0478   0.0708  -0.5370
197   -0.0542  -0.0560   0.0191  -0.5370
198   -0.1816  -0.3298   0.3465  -0.5370
199   -0.3623  -0.5176   0.4577  -0.5370
200   -0.3455  -0.5053   0.4587  -0.5370
201   -0.3751  -0.5261   0.4549  -0.5370
202   -0.3830  -0.5148   0.4098  -0.5370
203   -0.3283  -0.4842   0.4381  -0.5370
204   -0.3642  -0.4940   0.3942  -0.5370
205    0.0000   0.0000   0.0000  -0.5370
206    0.0000   0.0000   0.0000  -0.5370
207    0.0000   0.0000   0.0000  -0.5370
208    0.0000   0.0000   0.0000  -0.5370
209    0.0000   0.0000   0.0000  -0.5370
210   -0.0845  -0.0419  -0.0544  -0.5370
211   -0.0845  -0.0419  -0.0544  -0.5370
212   -0.0845  -0.0419  -0.0544  -0.5370
213   -0.0845  -0.0419  -0.0544  -0.5370
214   -0.0845  -0.0419  -0.0544  -0.5370
215   -0.0845  -0.0419  -0.0544  -0.5370
216   -0.0845  -0.0419  -0.0544  -0.5370
217   -0.1114  -0.0457  -0.0891  -0.5370
218   -0.1119  -0.0479  -0.0860  -0.5370
219   -0.2868  -0.3221   0.1547  -0.5370
220   -0.0715  -0.0093  -0.0945  -0.5370
221   -0.1500  -0.0779  -0.0896  -0.5370
222   -0.1375  -0.0687  -0.0873  -0.5370
223   -0.0709  -0.0012  -0.1084  -0.5370
224   -0.0499   0.0067  -0.0907  -0.5370
225    0.0267   0.0780  -0.1035  -0.5370
226    0.0407   0.0805  -0.0862  -0.5370
227   -0.0425   0.0329  -0.1276  -0.5370
228    0.0000   0.0000   0.0000  -0.5370
229    0.0000   0.0000   0.0000  -0.5370
230    0.0000   0.0000   0.0000  -0.5370
231    0.0000   0.0000   0.0000  -0.5370
232    0.0000   0.0000   0.0000  -0.5370
233   -0.0454   0.0423  -0.1493  -0.5370
234   -0.0482   0.0448  -0.1582  -0.5370
235   -0.0692   0.0213  -0.1472  -0.5370
236   -0.0498   0.0213  -0.1173  -0.5370
237   -0.1158  -0.1268   0.0545  -0.5370
238   -0.0989  -0.1999   0.2207  -0.5370
239   -0.0080   0.0036  -0.0192  -0.5370
240   -0.0080   0.0036  -0.0192  -0.5370
241   -0.0080   0.0036  -0.0192  -0.5370
242   -0.1979  -0.2393   0.1376  -0.5370
243    0.0044  -0.0627   0.1236  -0.5370
244   -0.0178  -0.1083   0.1741  -0.5370
245   -0.0517  -0.1202   0.1435  -0.5370
246    0.0528   0.0100   0.0641  -0.5370
247   -0.2054  -0.3648   0.3810  -0.5370
248   -0.0223  -0.0953   0.1427  -0.5370
249    0.0996   0.0588   0.0469  -0.5370
250   -0.0362  -0.0668   0.0676  -0.5370
251   -0.2435  -0.4091   0.4137  -0.5370
252    0.0958   0.0196   0.1131  -0.5370
253    0.0346   0.0094   0.0369  -0.5370
254   -0.1680  -0.3798   0.4750  -0.5370
255   -0.3582  -0.5134   0.4549  -0.5370
256   -0.0161  -0.0920   0.1464  -0.5370
257   -0.0110  -0.1188   0.2043  -0.5370
258    0.1474   0.1113   0.0242  -0.5370
259   -0.0698  -0.1729   0.2148  -0.5370
260    0.0741   0.0472   0.0286  -0.5370
261   -0.0819  -0.1298   0.1138  -0.5370
262    0.0000   0.0000   0.0000  -0.5370
263    0.0000   0.0000   0.0000  -0.5370
264    0.0000   0.0000   0.0000  -0.5370
265    0.0000   0.0000   0.0000  -0.5370
266    0.0000   0.0000   0.0000  -0.5370
267    0.0000   0.0000   0.0000  -0.5370
268    0.0000   0.0000   0.0000  -0.5370
269    0.0000   0.0000   0.0000  -0.5370
270   -0.0804  -0.1258   0.1087  -0.5370
271   -0.0346  -0.1752   0.2741  -0.5370
272    0.0322  -0.1170   0.2665  -0.5370
273    0.0333   0.0459  -0.0332  -0.5370
274    0.0333   0.0459  -0.0332  -0.5370
275    0.0333   0.0459  -0.0332  -0.5370
276    0.0000   0.0000   0.0000  -0.5370
277    0.1720   0.1852  -0.0755  -0.5370
278    0.1386   0.1532  -0.0680  -0.5370
279    0.0154   0.0253  -0.0229  -0.5370
280    0.0233  -0.1615   0.3352  -0.5370
281   -0.4179  -0.4752   0.2492  -0.5370
282    0.0164  -0.0832   0.1802  -0.5370
283    0.0706  -0.0167   0.1409  -0.5370
284   -0.1239  -0.3089   0.3966  -0.5370
285    0.0605  -0.0488   0.1844  -0.5370
286   -0.0276  -0.2025   0.3362  -0.5370
287    0.0057  -0.1669   0.3194  -0.5370
288    0.0000   0.0000   0.0000  -0.5370
289    0.1877   0.1112   0.0867  -0.5370
290    0.1230  -0.0082   0.2044  -0.5370
291   -0.0036  -0.1373   0.2502  -0.5370
292   -0.1946  -0.2302   0.1255  -0.5370
293   -0.4251  -0.5184   0.3365  -0.5370
294   -0.3478  -0.5040   0.4509  -0.5370
295   -0.2874  -0.4414   0.4102  -0.5370
296   -0.2824  -0.4659   0.4779  -0.5370
297    0.0000   0.0000   0.0000  -0.5370
298    0.0000   0.0000   0.0000  -0.5370
299    0.0000   0.0000   0.0000  -0.5370
300    0.0000   0.0000   0.0000  -0.5370
301    0.0000   0.0000   0.0000  -0.5370
302    0.0000   0.0000   0.0000  -0.5370
303    0.0000   0.0000   0.0000  -0.5370
304    0.0000   0.0000   0.0000  -0.5370
305    0.0000   0.0000   0.0000  -0.5370
306    0.0000   0.0000   0.0000  -0.5370
307    0.0000   0.0000   0.0000  -0.5370
308    0.0000   0.0000   0.0000  -0.5370
309    0.0000   0.0000   0.0000  -0.5370
310    0.0000   0.0000   0.0000  -0.5370
311    0.0000   0.0000   0.0000  -0.5370
312    0.0000   0.0000   0.0000  -0.5370
313    0.0000   0.0000   0.0000  -0.5370
314    0.0000   0.0000   0.0000  -0.5370
315    0.0000   0.0000   0.0000  -0.5370
316    0.0000   0.0000   0.0000  -0.5370
317    0.0000   0.0000   0.0000  -0.5370
318    0.0000   0.0000   0.0000  -0.5370
319    0.0000   0.0000   0.0000  -0.5370
320    0.0000   0.0000   0.0000  -0.5370
321    0.0000   0.0000   0.0000  -0.5370
322    0.0000   0.0000   0.0000  -0.5370
323    0.0000   0.0000   0.0000  -0.5370
324    0.0000   0.0000   0.0000  -0.5370
325    0.0000   0.0000   0.0000  -0.5370
326    0.0000   0.0000   0.0000  -0.5370
327    0.0000   0.0000   0.0000  -0.5370
328    0.0000   0.0000   0.0000  -0.5370
329    0.0000   0.0000   0.0000  -0.5370
330    0.0000   0.0000   0.0000  -0.5370
331   -0.2992  -0.4407   0.3873  -0.5370
332   -0.2782  -0.4363   0.4147  -0.5370
333   -0.2870  -0.4330   0.3916  -0.5370
334   -0.2812  -0.4178   0.3672  -0.5370
335   -0.2687  -0.4583   0.4842  -0.5370
336   -0.0238  -0.0610   0.0764  -0.5370
337   -0.0413  -0.0509   0.0300  -0.5370
338   -0.2773  -0.4134   0.3640  -0.5370
339   -0.2673  -0.4083   0.3703  -0.5370
340   -0.2940  -0.4342   0.3816  -0.5370
341   -0.2899  -0.4597   0.4493  -0.5370
342   -0.3057  -0.4673   0.4388  -0.5370
343   -0.2494  -0.4105   0.4063  -0.5370
344   -0.1168  -0.1869   0.1672  -0.5370
345   -0.0995  -0.1599   0.1432  -0.5370
346   -0.1032  -0.1402   0.0997  -0.5370
347   -0.0744  -0.0789   0.0302  -0.5370
348   -0.0887  -0.1395   0.1216  -0.5370
349   -0.0615  -0.0929   0.0766  -0.5370
350   -0.0905  -0.0832   0.0128  -0.5370
351   -0.0630  -0.0806   0.0513  -0.5370
352   -0.0874  -0.1342   0.1134  -0.5370
353   -0.1021  -0.1124   0.0491  -0.5370
354   -0.0681  -0.0811   0.0441  -0.5370
355   -0.1564  -0.1230  -0.0166  -0.5370
356   -0.2257  -0.3766   0.3723  -0.5370
357   -0.2800  -0.4135   0.3596  -0.5370
358   -0.3659  -0.4496   0.2867  -0.5370
359   -0.2413  -0.3769   0.3463  -0.5370
360   -0.0995  -0.2176   0.2539  -0.5370
361   -0.1350  -0.2434   0.2478  -0.5370
362    0.0541  -0.0566   0.1889  -0.5370
363   -0.2170  -0.3095   0.2460  -0.5370
364   -0.1852  -0.2295   0.1393  -0.5370
365   -0.0727  -0.1724   0.2094  -0.5370
366   -0.1874  -0.3211   0.3191  -0.5370
367   -0.2286  -0.3337   0.2762  -0.5370
368   -0.1884  -0.3793   0.4407  -0.5370
369   -0.0544  -0.1902   0.2721  -0.5370
370   -0.0663  -0.1364   0.1510  -0.5370
371   -0.0057  -0.1253   0.2245  -0.5370
372   -0.2479  -0.4024   0.3911  -0.5370
373    0.0723  -0.0258   0.1602  -0.5370
374    0.0267  -0.0513   0.1371  -0.5370
375   -0.0744  -0.2216   0.3013  -0.5370
376    0.0784  -0.1200   0.3392  -0.5370
377    0.0184  -0.0440   0.1108  -0.5370
378   -0.0234  -0.1215   0.1901  -0.5370
379   -0.0617  -0.2352   0.3472  -0.5370
380    0.1175   0.0579   0.0761  -0.5370
381   -0.0027  -0.0193   0.0317  -0.5370
382    0.0000   0.0000   0.0000  -0.5370
383    0.1090   0.0567   0.0653  -0.5370
384   -0.2199  -0.3618   0.3502  -0.5370
385   -0.1053  -0.1718   0.1565  -0.5370
386    0.0064   0.0243  -0.0352  -0.5370
387    0.1305   0.1219  -0.0221  -0.5370
388    0.1037   0.0911  -0.0067  -0.5370
389    0.2361   0.1730   0.0483  -0.5370
390    0.0009  -0.1829   0.3419  -0.5370
391   -0.0429  -0.1805   0.2714  -0.5370
392   -0.0223  -0.1207   0.1903  -0.5370
393   -0.0960  -0.2775   0.3771  -0.5370
394    0.1330  -0.0408   0.2768  -0.5370
395   -0.0517  -0.1611   0.2209  -0.5370
396    0.0077  -0.1483   0.2878  -0.5370
397   -0.2123  -0.3887   0.4215  -0.5370
398   -0.1092  -0.1892   0.1836  -0.5370
399   -0.3023  -0.3669   0.2201  -0.5370
400   -0.0197  -0.1397   0.2301  -0.5370
401   -0.0385  -0.1153   0.1548  -0.5370
402   -0.2277  -0.4023   0.4254  -0.5370
403   -0.2651  -0.4566   0.4865  -0.5370
404   -0.2057  -0.3665   0.3842  -0.5370
405   -0.2342  -0.4044   0.4190  -0.5370
406   -0.2318  -0.4005   0.4144  -0.5370
407   -0.0307  -0.0513   0.0473  -0.5370
408   -0.2216  -0.3916   0.4121  -0.5370
409   -0.1528  -0.3120   0.3568  -0.5370
410   -0.1676  -0.3406   0.3920  -0.5370
411   -0.2277  -0.4160   0.4563  -0.5370
412   -0.2254  -0.3926   0.4078  -0.5370
413   -0.2434  -0.4221   0.4433  -0.5370
414   -0.2669  -0.4596   0.4906  -0.5370
415   -0.2456  -0.4290   0.4553  -0.5370
416   -0.2577  -0.4368   0.4524  -0.5370
417   -0.2437  -0.4234   0.4456  -0.5370
418   -0.2522  -0.4376   0.4638  -0.5370
419   -0.1918  -0.3706   0.4162  -0.5370
420    0.1032  -0.0341   0.2217  -0.5370
421   -0.3603  -0.5026   0.4231  -0.5370
422   -0.0191  -0.0395   0.0437  -0.5370
423   -0.2024  -0.4362   0.5460  -0.5370
424   -0.2205  -0.3623   0.3502  -0.5370
425   -0.1939  -0.3356   0.3383  -0.5370
426   -0.2765  -0.4463   0.4414  -0.5370
427   -0.3705  -0.5161   0.4377  -0.5370
428   -0.2877  -0.4649   0.4657  -0.5370
429   -0.2346  -0.4083   0.4271  -0.5370
430   -0.2610  -0.5007   0.6064  -0.5370
431   -0.1742  -0.4047   0.5201  -0.5370
432   -0.2663  -0.5000   0.5949  -0.5370
433   -0.1981  -0.3596   0.3822  -0.5370
434   -0.2703  -0.4574   0.4791  -0.5370
435   -0.2580  -0.4429   0.4663  -0.5370
436   -0.2550  -0.4510   0.4907  -0.5370
437   -0.2476  -0.4438   0.4867  -0.5370
438   -0.1737  -0.3465   0.3945  -0.5370
439   -0.1807  -0.3574   0.4062  -0.5370
440   -0.1807  -0.3601   0.4120  -0.5370
441   -0.1723  -0.3452   0.3941  -0.5370
442   -0.1702  -0.3404   0.3875  -0.5370
443   -0.1537  -0.3123   0.3559  -0.5370
444   -0.1497  -0.3003   0.3379  -0.5370
445   -0.1474  -0.3034   0.3478  -0.5370
446   -0.0547  -0.1260   0.1497  -0.5370
447   -0.0710  -0.1638   0.1956  -0.5370
448    0.0000   0.0000   0.0000  -0.5370
449    0.0000   0.0000   0.0000  -0.5370
450    0.0000   0.0000   0.0000  -0.5370
451    0.0000   0.0000   0.0000  -0.5370
452    0.0000   0.0000   0.0000  -0.5370
453    0.0000   0.0000   0.0000  -0.5370
454    0.0000   0.0000   0.0000  -0.5370
455   -0.1800  -0.3625   0.4182  -0.5370
456   -0.1696  -0.3396   0.3867  -0.5370
457   -0.1776  -0.3527   0.4011  -0.5370
458   -0.1858  -0.3693   0.4233  -0.5370
459   -0.1673  -0.3352   0.3813  -0.5370
460   -0.1085  -0.2189   0.2422  -0.5370
461   -0.0925  -0.1703   0.1742  -0.5370
462   -0.0585  -0.1539   0.1966  -0.5370
463   -0.1291  -0.2396   0.2498  -0.5370
464   -0.0957  -0.2009   0.2277  -0.5370
465   -0.0483  -0.1972   0.2949  -0.5370
466    0.0501  -0.0939   0.2511  -0.5370
467    0.0726   0.0570   0.0080  -0.5370
468   -0.0707  -0.2060   0.2769  -0.5370
469    0.0189  -0.1094   0.2327  -0.5370
470   -0.2269  -0.3974   0.4157  -0.5370
471   -0.0290  -0.2172   0.3621  -0.5370
472   -0.4004  -0.5008   0.3412  -0.5370
473   -0.5356  -0.6139   0.3574  -0.5370
474   -0.1022  -0.2233   0.2609  -0.5370
475   -0.1786  -0.3175   0.3260  -0.5370
476   -0.2656  -0.4144   0.3871  -0.5370
477   -0.1052  -0.2312   0.2715  -0.5370
478   -0.0836  -0.2016   0.2483  -0.5370
479   -0.2296  -0.3547   0.3185  -0.5370
480   -0.0651  -0.1912   0.2573  -0.5370
481   -0.1069  -0.2014   0.2109  -0.5370
482    0.0065  -0.0854   0.1691  -0.5370
483   -0.1102  -0.1770   0.1586  -0.5370
484   -0.3307  -0.3606   0.1585  -0.5370
485   -0.2555  -0.2915   0.1458  -0.5370
486   -0.2114  -0.3458   0.3305  -0.5370
487   -0.1745  -0.2850   0.2665  -0.5370
488   -0.2313  -0.3555   0.3174  -0.5370
489   -0.1817  -0.2803   0.2453  -0.5370
490   -0.0987  -0.1612   0.1468  -0.5370
491   -0.0910  -0.1093   0.0609  -0.5370
492   -0.0768  -0.1504   0.1611  -0.5370
493   -0.0838  -0.1549   0.1585  -0.5370
494   -0.0683  -0.1359   0.1469  -0.5370
495   -0.0091  -0.0531   0.0848  -0.5370
496   -0.1122  -0.1774   0.1563  -0.5370
497   -0.0977  -0.1354   0.0994  -0.5370
498   -0.1189  -0.1669   0.1255  -0.5370
499   -0.1125  -0.1838   0.1681  -0.5370
500   -0.1243  -0.1775   0.1372  -0.5370
501   -0.1165  -0.1756   0.1459  -0.5370
502   -0.0923  -0.1587   0.1522  -0.5370
503   -0.0910  -0.1568   0.1507  -0.5370
504   -0.0855  -0.1360   0.1199  -0.5370
505   -0.0904  -0.1545   0.1472  -0.5370
506   -0.1157  -0.1818   0.1592  -0.5370
507   -0.1174  -0.1675   0.1289  -0.5370
508    0.0000   0.0000   0.0000  -0.5370
509    0.0000   0.0000   0.0000  -0.5370
510   -0.1009  -0.1304   0.0849  -0.5370
511   -0.1128  -0.1211   0.0485  -0.5370
512   -0.1091  -0.1332   0.0772  -0.5370
513   -0.1137  -0.1570   0.1150  -0.5370
514   -0.1739  -0.2366   0.1715  -0.5370
515   -0.1879  -0.2848   0.2441  -0.5370
516   -0.2249  -0.3958   0.4158  -0.5370
517   -0.1907  -0.3476   0.3690  -0.5370
518   -0.2444  -0.4289   0.4573  -0.5370
519   -0.1462  -0.3063   0.3558  -0.5370
520   -0.1762  -0.3400   0.3767  -0.5370
521   -0.2860  -0.4377   0.4043  -0.5370
522   -0.2430  -0.3550   0.2964  -0.5370
523   -0.2271  -0.3621   0.3386  -0.5370
524   -0.1786  -0.3136   0.3180  -0.5370
525   -0.2113  -0.3410   0.3206  -0.5370
526   -0.3280  -0.4203   0.2895  -0.5370
527   -0.2201  -0.3002   0.2219  -0.5370
528   -0.2161  -0.3239   0.2771  -0.5370
529   -0.2368  -0.2834   0.1605  -0.5370
530   -0.3524  -0.4124   0.2291  -0.5370
531   -0.1646  -0.2281   0.1699  -0.5370
532   -0.1938  -0.2425   0.1506  -0.5370
533   -0.1946  -0.2129   0.0920  -0.5370
534   -0.2326  -0.2957   0.1920  -0.5370
535   -0.1421  -0.1520   0.0602  -0.5370
536    0.0440   0.0428  -0.0106  -0.5370
537    0.1123   0.1170  -0.0415  -0.5370
538    0.0290   0.0565  -0.0597  -0.5370
539   -0.2584  -0.3574   0.2753  -0.5370
540   -0.2183  -0.2809   0.1863  -0.5370
541   -0.1548  -0.2445   0.2180  -0.5370
542   -0.2315  -0.3237   0.2508  -0.5370
543   -0.0083  -0.2428   0.4404  -0.5370
544   -0.3376  -0.4622   0.3676  -0.5370
545   -0.2046  -0.2914   0.2299  -0.5370
546   -0.1098  -0.1097   0.0319  -0.5370
547   -0.1497  -0.2568   0.2506  -0.5370
548   -0.3212  -0.4708   0.4185  -0.5370
549   -0.1841  -0.2929   0.2668  -0.5370
550   -0.1335  -0.1583   0.0859  -0.5370
551   -0.1949  -0.3206   0.3056  -0.5370
552   -0.0219  -0.1968   0.3341  -0.5370
553   -0.1572  -0.3147   0.3551  -0.5370
554   -0.0929  -0.1857   0.2029  -0.5370
555   -0.2548  -0.4498   0.4883  -0.5370
556   -0.1083  -0.2442   0.2922  -0.5370
557    0.0378   0.0338  -0.0035  -0.5370
558    0.2150   0.1136   0.1237  -0.5370
559    0.1119   0.0087   0.1575  -0.5370
560   -0.0274  -0.0931   0.1308  -0.5370
561    0.0365  -0.0492   0.1484  -0.5370
562   -0.0580  -0.2432   0.3681  -0.5370
563   -0.1643  -0.2877   0.2886  -0.5370
564   -0.0499  -0.3112   0.5122  -0.5370
565    0.0000   0.0000   0.0000  -0.5370
566   -0.3487  -0.4904   0.4149  -0.5370
567   -0.1134  -0.3063   0.4077  -0.5370
568   -0.0893  -0.1905   0.2179  -0.5370
569   -0.2191  -0.2185   0.0634  -0.5370
570   -0.0529  -0.0552   0.0196  -0.5370
571   -0.1093  -0.0783  -0.0259  -0.5370
572   -0.1676  -0.2066   0.1235  -0.5370
573   -0.3019  -0.3195   0.1245  -0.5370
574   -0.1686  -0.2103   0.1289  -0.5370
575    0.0000   0.0000   0.0000  -0.5370
576    0.0000   0.0000   0.0000  -0.5370
577    0.0000   0.0000   0.0000  -0.5370
578    0.0000   0.0000   0.0000  -0.5370
579    0.0000   0.0000   0.0000  -0.5370
580    0.0000   0.0000   0.0000  -0.5370
581    0.0000   0.0000   0.0000  -0.5370
582    0.0000   0.0000   0.0000  -0.5370
583    0.0000   0.0000   0.0000  -0.5370
584    0.0000   0.0000   0.0000  -0.5370
585    0.0000   0.0000   0.0000  -0.5370
586    0.0000   0.0000   0.0000  -0.5370
587    0.0000   0.0000   0.0000  -0.5370
588    0.0000   0.0000   0.0000  -0.5370
589    0.0000   0.0000   0.0000  -0.5370
590    0.0000   0.0000   0.0000  -0.5370
591    0.0000   0.0000   0.0000  -0.5370
592    0.0000   0.0000   0.0000  -0.5370
593    0.0000   0.0000   0.0000  -0.5370
594    0.0000   0.0000   0.0000  -0.5370
595    0.0000   0.0000   0.0000  -0.5370
596    0.0000   0.0000   0.0000  -0.5370
597   -0.0240  -0.0131  -0.0134  -0.5370
598   -0.0132   0.0073  -0.0342  -0.5370
599   -0.0293  -0.0416   0.0314  -0.5370
600    0.0109   0.0283  -0.0356  -0.5370
601    0.0313   0.0477  -0.0398  -0.5370
602   -0.0223  -0.0119  -0.0129  -0.5370
603   -0.0683  -0.0351  -0.0419  -0.5370
604   -0.0743  -0.0388  -0.0444  -0.5370
605   -0.0415  -0.0118  -0.0433  -0.5370
606   -0.0423  -0.0217  -0.0260  -0.5370
607   -0.0925  -0.0629  -0.0280  -0.5370
608   -0.0862  -0.0533  -0.0361  -0.5370
609   -0.1049  -0.0897   0.0023  -0.5370
610   -0.2094  -0.2369   0.1143  -0.5370
611   -0.2184  -0.2967   0.2176  -0.5370
612   -0.3672  -0.4068   0.1914  -0.5370
613   -0.3049  -0.3061   0.0931  -0.5370
614   -0.3444  -0.3214   0.0583  -0.5370
615   -0.1957  -0.2238   0.1111  -0.5370
616   -0.2299  -0.1884  -0.0102  -0.5370
617   -0.2158  -0.2686   0.1660  -0.5370
618   -0.1700  -0.1988   0.1045  -0.5370
619   -0.0769  -0.1370   0.1355  -0.5370
620   -0.5077  -0.5602   0.2769  -0.5370
621   -0.1267  -0.2398   0.2541  -0.5370
622   -0.0297  -0.1166   0.1713  -0.5370
623   -0.2806  -0.3727   0.2697  -0.5370
624   -0.2427  -0.4054   0.4067  -0.5370
625    0.0728   0.0807  -0.0360  -0.5370
626   -0.0139  -0.1172   0.1970  -0.5370
627   -0.2555  -0.4322   0.4455  -0.5370
628    0.0991  -0.0056   0.1640  -0.5370
629    0.1610   0.0718   0.1174  -0.5370
630   -0.0025  -0.0338   0.0589  -0.5370
631   -0.0763  -0.2830   0.4181  -0.5370
632    0.0257  -0.1128   0.2492  -0.5370
633   -0.0666  -0.1775   0.2287  -0.5370
634   -0.1473  -0.2860   0.3128  -0.5370
635   -0.2940  -0.4210   0.3516  -0.5370
636   -0.3398  -0.4670   0.3747  -0.5370
637    0.0000   0.0000   0.0000  -0.5370
638   -0.2997  -0.4324   0.3675  -0.5370
639   -0.3328  -0.4527   0.3542  -0.5370
640   -0.3717  -0.5113   0.4230  -0.5370
641   -0.4522  -0.5432   0.3446  -0.5370
642   -0.3154  -0.4456   0.3693  -0.5370
643   -0.0683  -0.1987   0.2665  -0.5370
644    0.0276  -0.1238   0.2723  -0.5370
645   -0.2344  -0.3772   0.3587  -0.5370
646   -0.0456  -0.2202   0.3428  -0.5370
647   -0.0661  -0.1314   0.1419  -0.5370
648    0.2616   0.0689   0.2677  -0.5370
649   -0.0729  -0.3408   0.5380  -0.5370
650   -0.0203  -0.2543   0.4450  -0.5370
651   -0.0586  -0.1727   0.2321  -0.5370
652    0.0580  -0.1156   0.3021  -0.5370
653   -0.0026  -0.1447   0.2657  -0.5370
654   -0.0324  -0.1940   0.3129  -0.5370
655    0.0000   0.0000   0.0000  -0.5370
656   -0.0809  -0.2750   0.3953  -0.5370
657   -0.1322  -0.3428   0.4533  -0.5370
658   -0.0682  -0.1700   0.2118  -0.5370
659   -0.0325  -0.0857   0.1088  -0.5370
660    0.0000   0.0000   0.0000  -0.5370
661    0.0000   0.0000   0.0000  -0.5370
662    0.0000   0.0000   0.0000  -0.5370
663    0.0000   0.0000   0.0000  -0.5370
664    0.0000   0.0000   0.0000  -0.5370
665    0.0000   0.0000   0.0000  -0.5370
666    0.0000   0.0000   0.0000  -0.5370
667    0.0000   0.0000   0.0000  -0.5370
668    0.0000   0.0000   0.0000  -0.5370
669    0.0000   0.0000   0.0000  -0.5370
670    0.0000   0.0000   0.0000  -0.5370
671    0.0000   0.0000   0.0000  -0.5370
672    0.0000   0.0000   0.0000  -0.5370
673    0.0000   0.0000   0.0000  -0.5370
674    0.0000   0.0000   0.0000  -0.5370
675    0.0000   0.0000   0.0000  -0.5370
676    0.0232   0.0311  -0.0215  -0.5370
677    0.0232   0.0311  -0.0215  -0.5370
678    0.0232   0.0311  -0.0215  -0.5370
679   -0.0190  -0.0156  -0.0009  -0.5370
680   -0.0202  -0.0256   0.0158  -0.5370
681   -0.0070   0.0034  -0.0173  -0.5370
682   -0.0202  -0.0256   0.0158  -0.5370
683   -0.0008  -0.0001  -0.0012  -0.5370
684   -0.0115  -0.0179   0.0153  -0.5370
685   -0.0296  -0.0202  -0.0089  -0.5370
686   -0.0202  -0.0256   0.0158  -0.5370
687   -0.0344  -0.0288  -0.0005  -0.5370
688   -0.0190  -0.0156  -0.0009  -0.5370
689   -0.0687  -0.0542  -0.0070  -0.5370
690   -0.0712  -0.0532  -0.0128  -0.5370
691   -0.0762  -0.0692   0.0092  -0.5370
692   -0.0832  -0.0817   0.0215  -0.5370
693   -0.0833  -0.0862   0.0298  -0.5370
694   -0.0936  -0.0723  -0.0125  -0.5370
695   -0.0327  -0.0621   0.0643  -0.5370
696   -0.2339  -0.3910   0.3898  -0.5370
697   -0.0840  -0.2572   0.3557  -0.5370
698   -0.1733  -0.2258   0.1515  -0.5370
699    0.0099  -0.1363   0.2689  -0.5370
700   -0.2071  -0.3741   0.3982  -0.5370
701   -0.0650  -0.1248   0.1311  -0.5370
702   -0.1541  -0.2286   0.1880  -0.5370
703   -0.1512  -0.2019   0.1409  -0.5370
704   -0.1062  -0.1605   0.1336  -0.5370
705   -0.0740  -0.1629   0.1891  -0.5370
706   -0.1158  -0.2141   0.2213  -0.5370
707   -0.1258  -0.2362   0.2484  -0.5370
708   -0.1110  -0.2282   0.2563  -0.5370
709   -0.0530  -0.1322   0.1640  -0.5370
710   -0.2509  -0.4341   0.4581  -0.5370
711   -0.2169  -0.3834   0.4019  -0.5370
712   -0.0439  -0.1047   0.1266  -0.5370
713    0.0000   0.0000   0.0000  -0.5370
714    0.0000   0.0000   0.0000  -0.5370
715    0.0000   0.0000   0.0000  -0.5370
716    0.0000   0.0000   0.0000  -0.5370
717    0.0000   0.0000   0.0000  -0.5370
718    0.0000   0.0000   0.0000  -0.5370
719    0.0000   0.0000   0.0000  -0.5370
720    0.0000   0.0000   0.0000  -0.5370
721    0.0000   0.0000   0.0000  -0.5370
722    0.0000   0.0000   0.0000  -0.5370
723    0.0000   0.0000   0.0000  -0.5370
724    0.0000   0.0000   0.0000  -0.5370
725   -0.0319  -0.0535   0.0496  -0.5370
726   -0.0757  -0.1703   0.2007  -0.5370
727   -0.0702  -0.1602   0.1901  -0.5370
728   -0.0832  -0.1828   0.2128  -0.5370
729   -0.0816  -0.1824   0.2145  -0.5370
730   -0.1353  -0.3368   0.4360  -0.5370
731   -0.1446  -0.3529   0.4548  -0.5370
732   -0.1457  -0.3597   0.4674  -0.5370
733   -0.1384  -0.3454   0.4489  -0.5370
734   -0.1646  -0.3366   0.3887  -0.5370
735   -0.3262  -0.4799   0.4314  -0.5370
736   -0.2019  -0.2645   0.1805  -0.5370
737   -0.0532  -0.1839   0.2618  -0.5370
738   -0.0027  -0.1893   0.3485  -0.5370
739   -0.0186  -0.0758   0.1122  -0.5370
740   -0.4758  -0.5834   0.4021  -0.5370
741   -0.0314  -0.2157   0.3556  -0.5370
742   -0.0210  -0.0366   0.0351  -0.5370
743   -0.0890  -0.2212   0.2775  -0.5370
744   -0.3561  -0.5024   0.4308  -0.5370
745   -0.2286  -0.3786   0.3716  -0.5370
746   -0.1765  -0.3238   0.3425  -0.5370
747   -0.3473  -0.4829   0.3990  -0.5370
748    0.1376   0.0118   0.1903  -0.5370
749   -0.0456  -0.0507   0.0228  -0.5370
750   -0.0462  -0.0939   0.1028  -0.5370
751    0.0341   0.0052   0.0438  -0.5370
752   -0.0326  -0.0051  -0.0417  -0.5370
753   -0.1027  -0.1006   0.0261  -0.5370
754   -0.0286  -0.0586   0.0643  -0.5370
755   -0.0115  -0.0255   0.0295  -0.5370
756   -0.0081  -0.0203   0.0249  -0.5370
757    0.0231   0.0216  -0.0039  -0.5370
758   -0.0604  -0.0408  -0.0190  -0.5370
759   -0.0056  -0.0178   0.0244  -0.5370
760   -0.0368  -0.0581   0.0505  -0.5370
761   -0.0445  -0.0431   0.0104  -0.5370
762   -0.0238  -0.0610   0.0764  -0.5370
763   -0.0238  -0.0610   0.0764  -0.5370
764    0.0000   0.0000   0.0000  -0.5370
765    0.0000   0.0000   0.0000  -0.5370
766    0.0000   0.0000   0.0000  -0.5370
767    0.0000   0.0000   0.0000  -0.5370
768    0.0000   0.0000   0.0000  -0.5370
769    0.0000   0.0000   0.0000  -0.5370
770    0.0000   0.0000   0.0000  -0.5370
771   -0.0238  -0.0610   0.0764  -0.5370
