# Supplementary material for: An automatic method for assessing structural importance of amino acid positions
Source: BMC Struct Biol. 2009 Mar 4;9:10. doi: 10.1186/1472-6807-9-10 (PMC2667441; doi:10.1186/1472-6807-9-10)
Supplement: Additional file 2 — Sets of quality values, multiple sequence alignment (aln format) and CC values for each of the six datasets. [file 1472-6807-9-10-S2.zip › datasets/amylase/residue_classification/amylase_tma_CC_final.txt]

0      0.0000   0.0000   0.0000  -0.7101
1      0.0000   0.0000   0.0000  -0.7101
2      0.0055   0.0458  -0.0590  -0.7101
3      0.0055   0.0458  -0.0590  -0.7101
4      0.0083   0.0077  -0.0026  -0.7101
5      0.0083   0.0077  -0.0026  -0.7101
6      0.0370   0.0343  -0.0115  -0.7101
7      0.0348   0.0362  -0.0165  -0.7101
8     -0.0055   0.0063  -0.0143  -0.7101
9      0.0193   0.0562  -0.0600  -0.7101
10     0.0383   0.0463  -0.0273  -0.7101
11    -0.0267   0.0647  -0.1174  -0.7101
12     0.0368   0.0002   0.0362  -0.7101
13     0.0342   0.0050   0.0269  -0.7101
14     0.0088  -0.0295   0.0502  -0.7101
15     0.0237  -0.0097   0.0372  -0.7101
16    -0.0229  -0.0434   0.0383  -0.7101
17    -0.0127  -0.0760   0.0945  -0.7101
18    -0.0011  -0.0543   0.0753  -0.7101
19     0.0686   0.0382   0.0143  -0.7101
20     0.0363  -0.0707   0.1352  -0.7101
21     0.0242  -0.0739   0.1279  -0.7101
22     0.1500   0.0085   0.1354  -0.7101
23     0.0153  -0.1395   0.2113  -0.7101
24    -0.0808  -0.3017   0.3499  -0.7101
25    -0.0511  -0.2672   0.3284  -0.7101
26     0.1463  -0.0959   0.2745  -0.7101
27     0.1032  -0.1291   0.2800  -0.7101
28     0.0063  -0.2193   0.3147  -0.7101
29    -0.1221  -0.1531   0.0951  -0.7101
30    -0.3106  -0.4011   0.2682  -0.7101
31    -0.0165  -0.1301   0.1671  -0.7101
32     0.0836  -0.0231   0.1148  -0.7101
33    -0.0649  -0.3751   0.4715  -0.7101
34    -0.0931  -0.2794   0.3056  -0.7101
35    -0.0389  -0.2393   0.3003  -0.7101
36    -0.0112  -0.1779   0.2398  -0.7101
37    -0.1297  -0.2851   0.2779  -0.7101
38    -0.0256  -0.2747   0.3632  -0.7101
39    -0.0958  -0.2386   0.2438  -0.7101
40    -0.2261  -0.4413   0.4178  -0.7101
41     0.0000   0.0000   0.0000  -0.7101
42     0.0000   0.0000   0.0000  -0.7101
43     0.0000   0.0000   0.0000  -0.7101
44     0.0000   0.0000   0.0000  -0.7101
45     0.0000   0.0000   0.0000  -0.7101
46     0.0000   0.0000   0.0000  -0.7101
47     0.0000   0.0000   0.0000  -0.7101
48     0.0000   0.0000   0.0000  -0.7101
49     0.0000   0.0000   0.0000  -0.7101
50     0.0000   0.0000   0.0000  -0.7101
51     0.0000   0.0000   0.0000  -0.7101
52     0.0000   0.0000   0.0000  -0.7101
53    -0.2309  -0.4577   0.4389  -0.7101
54    -0.2082  -0.4286   0.4158  -0.7101
55    -0.1660  -0.3630   0.3575  -0.7101
56    -0.1224  -0.2926   0.2961  -0.7101
57    -0.1402  -0.3227   0.3228  -0.7101
58    -0.1921  -0.3959   0.3814  -0.7101
59    -0.2253  -0.4454   0.4249  -0.7101
60    -0.1781  -0.3797   0.3707  -0.7101
61    -0.1657  -0.3611   0.3549  -0.7101
62    -0.1581  -0.3359   0.3247  -0.7101
63    -0.2168  -0.4440   0.4313  -0.7101
64    -0.1521  -0.3362   0.3312  -0.7101
65    -0.2721  -0.5167   0.4930  -0.7101
66    -0.1655  -0.3602   0.3537  -0.7101
67    -0.1918  -0.4018   0.3908  -0.7101
68    -0.2389  -0.4749   0.4583  -0.7101
69    -0.2226  -0.4539   0.4411  -0.7101
70    -0.2108  -0.4500   0.4468  -0.7101
71    -0.2376  -0.4657   0.4449  -0.7101
72    -0.0908  -0.2079   0.2047  -0.7101
73    -0.0265  -0.0728   0.0764  -0.7101
74    -0.0265  -0.0728   0.0764  -0.7101
75     0.0714   0.0666  -0.0230  -0.7101
76    -0.1698  -0.3925   0.3983  -0.7101
77    -0.1561  -0.3667   0.3728  -0.7101
78    -0.0867  -0.2350   0.2476  -0.7101
79    -0.1076  -0.2995   0.3207  -0.7101
80     0.0930  -0.1425   0.2890  -0.7101
81    -0.0407  -0.2843   0.3628  -0.7101
82    -0.0382  -0.2492   0.3150  -0.7101
83     0.0004  -0.2066   0.2913  -0.7101
84     0.0099  -0.1819   0.2656  -0.7101
85     0.0482  -0.1869   0.3086  -0.7101
86    -0.1096  -0.3398   0.3779  -0.7101
87    -0.0239  -0.1795   0.2297  -0.7101
88     0.0233  -0.1715   0.2638  -0.7101
89    -0.0355  -0.1544   0.1828  -0.7101
90    -0.0130  -0.2020   0.2720  -0.7101
91     0.0460  -0.0586   0.1278  -0.7101
92    -0.1576  -0.3234   0.3066  -0.7101
93    -0.1242  -0.2793   0.2749  -0.7101
94    -0.0327  -0.1744   0.2139  -0.7101
95    -0.2345  -0.3277   0.2355  -0.7101
96     0.0455  -0.0534   0.1200  -0.7101
97    -0.1286  -0.1147   0.0342  -0.7101
98    -0.1985  -0.3141   0.2519  -0.7101
99    -0.2242  -0.2815   0.1776  -0.7101
100   -0.0167  -0.0979   0.1214  -0.7101
101   -0.0705  -0.3293   0.3996  -0.7101
102    0.0749   0.0197   0.0465  -0.7101
103    0.1576   0.0675   0.0610  -0.7101
104    0.0426  -0.0463   0.1073  -0.7101
105    0.0000   0.0000   0.0000  -0.7101
106    0.0000   0.0000   0.0000  -0.7101
107    0.0000   0.0000   0.0000  -0.7101
108    0.0000   0.0000   0.0000  -0.7101
109   -0.0734  -0.0829   0.0441  -0.7101
110   -0.1408  -0.2591   0.2290  -0.7101
111   -0.0386  -0.1705   0.2026  -0.7101
112   -0.1135  -0.2240   0.2054  -0.7101
113    0.0815   0.1045  -0.0666  -0.7101
114   -0.0363  -0.1627   0.1937  -0.7101
115   -0.2009  -0.2566   0.1649  -0.7101
116   -0.1828  -0.3242   0.2827  -0.7101
117   -0.2650  -0.3857   0.2919  -0.7101
118   -0.2955  -0.5772   0.5727  -0.7101
119   -0.3617  -0.5638   0.4793  -0.7101
120   -0.3022  -0.4963   0.4281  -0.7101
121    0.0060  -0.2801   0.3999  -0.7101
122   -0.3733  -0.5792   0.4937  -0.7101
123   -0.1197  -0.3024   0.3132  -0.7101
124   -0.2051  -0.4048   0.3821  -0.7101
125   -0.2165  -0.4532   0.4462  -0.7101
126   -0.1541  -0.3252   0.3129  -0.7101
127   -0.1996  -0.3883   0.3623  -0.7101
128   -0.1014  -0.3616   0.4179  -0.7101
129   -0.0428  -0.2382   0.2949  -0.7101
130   -0.2239  -0.4532   0.4387  -0.7101
131   -0.2526  -0.4909   0.4702  -0.7101
132    0.0000   0.0000   0.0000  -0.7101
133   -0.0265  -0.0728   0.0764  -0.7101
134    0.0000   0.0000   0.0000  -0.7101
135    0.0000   0.0000   0.0000  -0.7101
136    0.0000   0.0000   0.0000  -0.7101
137    0.0000   0.0000   0.0000  -0.7101
138   -0.0265  -0.0728   0.0764  -0.7101
139   -0.0265  -0.0728   0.0764  -0.7101
140   -0.0265  -0.0728   0.0764  -0.7101
141   -0.0265  -0.0728   0.0764  -0.7101
142   -0.0265  -0.0728   0.0764  -0.7101
143   -0.0265  -0.0728   0.0764  -0.7101
144   -0.0265  -0.0728   0.0764  -0.7101
145   -0.0265  -0.0728   0.0764  -0.7101
146   -0.0265  -0.0728   0.0764  -0.7101
147   -0.0067  -0.0343   0.0416  -0.7101
148   -0.0034  -0.0342   0.0447  -0.7101
149   -0.0034  -0.0342   0.0447  -0.7101
150   -0.0034  -0.0342   0.0447  -0.7101
151   -0.0000  -0.0328   0.0462  -0.7101
152   -0.0034  -0.0342   0.0447  -0.7101
153   -0.0067  -0.0343   0.0416  -0.7101
154   -0.0000  -0.0328   0.0462  -0.7101
155    0.0216   0.0094   0.0082  -0.7101
156    0.0216   0.0094   0.0082  -0.7101
157   -0.0034  -0.0342   0.0447  -0.7101
158   -0.0034  -0.0342   0.0447  -0.7101
159   -0.0489  -0.1065   0.1017  -0.7101
160    0.0667   0.0426   0.0061  -0.7101
161   -0.0831  -0.2531   0.2772  -0.7101
162   -0.0546  -0.1336   0.1346  -0.7101
163   -0.2231  -0.4279   0.3998  -0.7101
164   -0.0250  -0.1670   0.2110  -0.7101
165   -0.0636  -0.1459   0.1431  -0.7101
166   -0.1154  -0.2183   0.1952  -0.7101
167   -0.1621  -0.3420   0.3298  -0.7101
168   -0.1657  -0.3891   0.3973  -0.7101
169    0.0404  -0.1207   0.2091  -0.7101
170   -0.0424  -0.2456   0.3059  -0.7101
171   -0.4517  -0.6485   0.5348  -0.7101
172   -0.2266  -0.3622   0.2954  -0.7101
173    0.1152  -0.0712   0.2118  -0.7101
174    0.1293  -0.1520   0.3349  -0.7101
175   -0.0948  -0.1419   0.1063  -0.7101
176    0.0157  -0.1409   0.2136  -0.7101
177   -0.1795  -0.2922   0.2387  -0.7101
178   -0.1719  -0.3087   0.2707  -0.7101
179   -0.0962  -0.1402   0.1025  -0.7101
180   -0.0438  -0.0745   0.0615  -0.7101
181    0.1198  -0.0570   0.1968  -0.7101
182   -0.0117  -0.1220   0.1603  -0.7101
183   -0.0170  -0.0958   0.1182  -0.7101
184   -0.0144  -0.0964   0.1215  -0.7101
185   -0.3598  -0.3654   0.1625  -0.7101
186   -0.2162  -0.4240   0.4007  -0.7101
187   -0.1336  -0.3356   0.3485  -0.7101
188   -0.4022  -0.6125   0.5224  -0.7101
189   -0.3434  -0.5375   0.4535  -0.7101
190    0.0210  -0.2580   0.3825  -0.7101
191   -0.1632  -0.4508   0.4942  -0.7101
192   -0.4209  -0.6729   0.6203  -0.7101
193   -0.4340  -0.6680   0.5948  -0.7101
194   -0.3578  -0.5549   0.4680  -0.7101
195   -0.0417  -0.3801   0.4995  -0.7101
196   -0.0292  -0.0708   0.0708  -0.7101
197    0.0148  -0.0031   0.0191  -0.7101
198   -0.0027  -0.2868   0.4014  -0.7101
199   -0.1638  -0.4276   0.4577  -0.7101
200   -0.2038  -0.4628   0.4738  -0.7101
201   -0.3959  -0.5678   0.4488  -0.7101
202   -0.1857  -0.4229   0.4292  -0.7101
203   -0.2087  -0.4593   0.4635  -0.7101
204   -0.1884  -0.3803   0.3615  -0.7101
205    0.0000   0.0000   0.0000  -0.7101
206    0.0000   0.0000   0.0000  -0.7101
207    0.0000   0.0000   0.0000  -0.7101
208    0.0000   0.0000   0.0000  -0.7101
209    0.0000   0.0000   0.0000  -0.7101
210   -0.0366   0.0129  -0.0544  -0.7101
211   -0.0366   0.0129  -0.0544  -0.7101
212   -0.0366   0.0129  -0.0544  -0.7101
213   -0.0366   0.0129  -0.0544  -0.7101
214   -0.0366   0.0129  -0.0544  -0.7101
215   -0.0366   0.0129  -0.0544  -0.7101
216   -0.0366   0.0129  -0.0544  -0.7101
217   -0.0099   0.0528  -0.0842  -0.7101
218   -0.0258   0.0430  -0.0860  -0.7101
219   -0.0784  -0.1765   0.1719  -0.7101
220    0.0519   0.0771  -0.0572  -0.7101
221    0.0333   0.0827  -0.0835  -0.7101
222    0.0684   0.0959  -0.0673  -0.7101
223    0.0806   0.1164  -0.0842  -0.7101
224    0.0757   0.1243  -0.1004  -0.7101
225    0.1108   0.1490  -0.1006  -0.7101
226    0.0851   0.1263  -0.0939  -0.7101
227    0.0565   0.1243  -0.1194  -0.7101
228    0.0000   0.0000   0.0000  -0.7101
229    0.0000   0.0000   0.0000  -0.7101
230    0.0000   0.0000   0.0000  -0.7101
231    0.0000   0.0000   0.0000  -0.7101
232    0.0000   0.0000   0.0000  -0.7101
233    0.0012   0.0551  -0.0764  -0.7101
234    0.0734   0.1559  -0.1475  -0.7101
235    0.0492   0.1107  -0.1074  -0.7101
236    0.0063   0.0302  -0.0363  -0.7101
237    0.0702  -0.0444   0.1316  -0.7101
238   -0.0966  -0.2811   0.3047  -0.7101
239   -0.0343  -0.0105  -0.0192  -0.7101
240    0.0000   0.0000   0.0000  -0.7101
241   -0.0343  -0.0105  -0.0192  -0.7101
242   -0.0745  -0.1667   0.1618  -0.7101
243   -0.0775  -0.1067   0.0736  -0.7101
244   -0.1381  -0.2515   0.2206  -0.7101
245   -0.0514  -0.1610   0.1766  -0.7101
246    0.0208  -0.0240   0.0544  -0.7101
247   -0.1662  -0.3526   0.3417  -0.7101
248   -0.0574  -0.1570   0.1651  -0.7101
249   -0.1563  -0.1557   0.0646  -0.7101
250    0.0259  -0.0418   0.0845  -0.7101
251   -0.2368  -0.4535   0.4263  -0.7101
252   -0.1096  -0.1763   0.1406  -0.7101
253   -0.0892  -0.1439   0.1149  -0.7101
254   -0.1197  -0.4345   0.5097  -0.7101
255   -0.3428  -0.5813   0.5305  -0.7101
256   -0.0433  -0.1623   0.1864  -0.7101
257   -0.1193  -0.2344   0.2146  -0.7101
258   -0.2064  -0.2175   0.1027  -0.7101
259   -0.1592  -0.2987   0.2686  -0.7101
260   -0.0504  -0.0606   0.0354  -0.7101
261   -0.1923  -0.2310   0.1364  -0.7101
262    0.0000   0.0000   0.0000  -0.7101
263    0.0000   0.0000   0.0000  -0.7101
264    0.0000   0.0000   0.0000  -0.7101
265    0.0000   0.0000   0.0000  -0.7101
266    0.0000   0.0000   0.0000  -0.7101
267    0.0000   0.0000   0.0000  -0.7101
268    0.0000   0.0000   0.0000  -0.7101
269    0.0000   0.0000   0.0000  -0.7101
270   -0.1187  -0.1781   0.1342  -0.7101
271   -0.1144  -0.2757   0.2794  -0.7101
272   -0.0662  -0.2306   0.2613  -0.7101
273    0.0267   0.0424  -0.0332  -0.7101
274    0.0267   0.0424  -0.0332  -0.7101
275    0.0267   0.0424  -0.0332  -0.7101
276    0.0000   0.0000   0.0000  -0.7101
277   -0.0560  -0.0014  -0.0536  -0.7101
278    0.0106   0.0443  -0.0519  -0.7101
279   -0.0547  -0.0308  -0.0108  -0.7101
280   -0.0957  -0.3018   0.3356  -0.7101
281    0.0048  -0.1875   0.2687  -0.7101
282   -0.1360  -0.2368   0.2014  -0.7101
283   -0.1078  -0.1981   0.1738  -0.7101
284   -0.1382  -0.3704   0.3958  -0.7101
285   -0.3883  -0.4438   0.2524  -0.7101
286   -0.3778  -0.5586   0.4526  -0.7101
287   -0.1873  -0.3725   0.3507  -0.7101
288    0.0000   0.0000   0.0000  -0.7101
289    0.1904   0.0720   0.0867  -0.7101
290   -0.1365  -0.2727   0.2531  -0.7101
291   -0.1271  -0.3543   0.3825  -0.7101
292   -0.0384  -0.1120   0.1199  -0.7101
293   -0.2950  -0.5099   0.4581  -0.7101
294   -0.2101  -0.4525   0.4513  -0.7101
295   -0.3178  -0.5028   0.4225  -0.7101
296   -0.2529  -0.4920   0.4719  -0.7101
297    0.0000   0.0000   0.0000  -0.7101
298    0.0000   0.0000   0.0000  -0.7101
299    0.0000   0.0000   0.0000  -0.7101
300    0.0000   0.0000   0.0000  -0.7101
301    0.0000   0.0000   0.0000  -0.7101
302    0.0000   0.0000   0.0000  -0.7101
303    0.0000   0.0000   0.0000  -0.7101
304    0.0000   0.0000   0.0000  -0.7101
305    0.0000   0.0000   0.0000  -0.7101
306    0.0000   0.0000   0.0000  -0.7101
307    0.0000   0.0000   0.0000  -0.7101
308    0.0000   0.0000   0.0000  -0.7101
309    0.0000   0.0000   0.0000  -0.7101
310    0.0000   0.0000   0.0000  -0.7101
311    0.0000   0.0000   0.0000  -0.7101
312    0.0000   0.0000   0.0000  -0.7101
313    0.0000   0.0000   0.0000  -0.7101
314    0.0000   0.0000   0.0000  -0.7101
315    0.0000   0.0000   0.0000  -0.7101
316    0.0000   0.0000   0.0000  -0.7101
317    0.0000   0.0000   0.0000  -0.7101
318    0.0000   0.0000   0.0000  -0.7101
319    0.0000   0.0000   0.0000  -0.7101
320    0.0000   0.0000   0.0000  -0.7101
321    0.0000   0.0000   0.0000  -0.7101
322    0.0000   0.0000   0.0000  -0.7101
323    0.0000   0.0000   0.0000  -0.7101
324    0.0000   0.0000   0.0000  -0.7101
325    0.0000   0.0000   0.0000  -0.7101
326    0.0000   0.0000   0.0000  -0.7101
327    0.0000   0.0000   0.0000  -0.7101
328    0.0000   0.0000   0.0000  -0.7101
329    0.0000   0.0000   0.0000  -0.7101
330    0.0000   0.0000   0.0000  -0.7101
331   -0.2161  -0.4149   0.3866  -0.7101
332   -0.2317  -0.4472   0.4215  -0.7101
333   -0.2015  -0.3800   0.3479  -0.7101
334   -0.2241  -0.4014   0.3577  -0.7101
335   -0.2717  -0.4933   0.4546  -0.7101
336   -0.0265  -0.0728   0.0764  -0.7101
337   -0.0285  -0.0401   0.0283  -0.7101
338   -0.1747  -0.3617   0.3470  -0.7101
339   -0.1656  -0.3819   0.3863  -0.7101
340   -0.1287  -0.3475   0.3708  -0.7101
341   -0.2445  -0.4832   0.4661  -0.7101
342   -0.2133  -0.4549   0.4520  -0.7101
343   -0.2298  -0.4302   0.3967  -0.7101
344   -0.1032  -0.1635   0.1288  -0.7101
345   -0.0925  -0.1661   0.1432  -0.7101
346   -0.0908  -0.1623   0.1395  -0.7101
347   -0.0037  -0.0357   0.0466  -0.7101
348   -0.0791  -0.1365   0.1143  -0.7101
349   -0.0237  -0.0757   0.0832  -0.7101
350   -0.0614  -0.0759   0.0461  -0.7101
351   -0.0317  -0.0524   0.0424  -0.7101
352   -0.0229  -0.0863   0.0989  -0.7101
353   -0.0695  -0.0868   0.0535  -0.7101
354   -0.0285  -0.0579   0.0533  -0.7101
355   -0.0447  -0.0603   0.0406  -0.7101
356    0.0381  -0.2449   0.3799  -0.7101
357   -0.1271  -0.3576   0.3874  -0.7101
358   -0.0882  -0.2477   0.2645  -0.7101
359    0.0085  -0.2542   0.3657  -0.7101
360    0.0211  -0.1635   0.2505  -0.7101
361   -0.0215  -0.2408   0.3189  -0.7101
362    0.0561  -0.0873   0.1778  -0.7101
363   -0.0922  -0.2261   0.2295  -0.7101
364   -0.1175  -0.2572   0.2494  -0.7101
365   -0.2372  -0.3470   0.2616  -0.7101
366   -0.2588  -0.4591   0.4128  -0.7101
367   -0.0969  -0.2974   0.3281  -0.7101
368   -0.2445  -0.4908   0.4783  -0.7101
369   -0.1497  -0.2580   0.2184  -0.7101
370   -0.2011  -0.2562   0.1640  -0.7101
371   -0.2890  -0.4047   0.2962  -0.7101
372   -0.4169  -0.5714   0.4318  -0.7101
373   -0.2045  -0.2852   0.2031  -0.7101
374   -0.0041  -0.1056   0.1447  -0.7101
375    0.0018  -0.2361   0.3342  -0.7101
376   -0.3570  -0.5274   0.4217  -0.7101
377   -0.0668  -0.1692   0.1730  -0.7101
378   -0.0495  -0.1839   0.2111  -0.7101
379   -0.2596  -0.4588   0.4115  -0.7101
380    0.1035   0.0044   0.0960  -0.7101
381   -0.0315  -0.0670   0.0632  -0.7101
382    0.0000   0.0000   0.0000  -0.7101
383   -0.0229  -0.1312   0.1624  -0.7101
384   -0.1836  -0.3750   0.3581  -0.7101
385    0.0148  -0.1033   0.1600  -0.7101
386    0.0428   0.0551  -0.0352  -0.7101
387    0.0570   0.0541  -0.0196  -0.7101
388   -0.1009  -0.0897   0.0262  -0.7101
389    0.0216  -0.0187   0.0477  -0.7101
390   -0.2445  -0.4723   0.4485  -0.7101
391   -0.0638  -0.2352   0.2703  -0.7101
392   -0.1652  -0.2738   0.2260  -0.7101
393   -0.3909  -0.5403   0.4068  -0.7101
394    0.0030  -0.1857   0.2644  -0.7101
395   -0.3627  -0.4877   0.3499  -0.7101
396   -0.2458  -0.4281   0.3771  -0.7101
397   -0.3136  -0.4739   0.3797  -0.7101
398   -0.2191  -0.3153   0.2328  -0.7101
399   -0.1344  -0.2581   0.2340  -0.7101
400   -0.0948  -0.2849   0.3119  -0.7101
401   -0.0579  -0.1423   0.1436  -0.7101
402   -0.0962  -0.3371   0.3867  -0.7101
403   -0.2700  -0.5059   0.4771  -0.7101
404   -0.2158  -0.4234   0.4001  -0.7101
405   -0.2140  -0.4182   0.3939  -0.7101
406   -0.2110  -0.4047   0.3761  -0.7101
407   -0.0186  -0.0467   0.0473  -0.7101
408   -0.2286  -0.4404   0.4138  -0.7101
409   -0.1910  -0.3589   0.3264  -0.7101
410   -0.2286  -0.4299   0.3975  -0.7101
411   -0.2530  -0.4826   0.4563  -0.7101
412   -0.2257  -0.4482   0.4289  -0.7101
413   -0.2162  -0.4409   0.4271  -0.7101
414   -0.2744  -0.5167   0.4906  -0.7101
415   -0.2514  -0.4793   0.4527  -0.7101
416   -0.2228  -0.4449   0.4267  -0.7101
417   -0.2204  -0.4390   0.4199  -0.7101
418   -0.2478  -0.4735   0.4470  -0.7101
419   -0.1876  -0.3827   0.3658  -0.7101
420    0.0695  -0.0924   0.1976  -0.7101
421   -0.1437  -0.3990   0.4335  -0.7101
422    0.0991   0.0416   0.0395  -0.7101
423   -0.1856  -0.5107   0.5677  -0.7101
424   -0.0362  -0.2432   0.3082  -0.7101
425   -0.0094  -0.2251   0.3080  -0.7101
426   -0.1072  -0.3984   0.4670  -0.7101
427   -0.0606  -0.3655   0.4614  -0.7101
428   -0.1613  -0.4410   0.4807  -0.7101
429    0.0015  -0.2802   0.3960  -0.7101
430   -0.3700  -0.6210   0.5741  -0.7101
431   -0.1989  -0.4782   0.5029  -0.7101
432   -0.4153  -0.6710   0.6227  -0.7101
433   -0.2389  -0.4272   0.3827  -0.7101
434   -0.2671  -0.5053   0.4791  -0.7101
435   -0.2253  -0.4404   0.4172  -0.7101
436   -0.2755  -0.5162   0.4885  -0.7101
437   -0.2691  -0.5101   0.4849  -0.7101
438   -0.2154  -0.4116   0.3823  -0.7101
439   -0.2100  -0.4095   0.3844  -0.7101
440   -0.2243  -0.4332   0.4068  -0.7101
441   -0.2260  -0.4104   0.3697  -0.7101
442   -0.2284  -0.4216   0.3847  -0.7101
443   -0.1864  -0.3528   0.3218  -0.7101
444   -0.1955  -0.3755   0.3471  -0.7101
445   -0.2034  -0.3862   0.3554  -0.7101
446   -0.1000  -0.1756   0.1493  -0.7101
447   -0.0960  -0.1844   0.1657  -0.7101
448    0.0000   0.0000   0.0000  -0.7101
449    0.0000   0.0000   0.0000  -0.7101
450    0.0000   0.0000   0.0000  -0.7101
451    0.0000   0.0000   0.0000  -0.7101
452    0.0000   0.0000   0.0000  -0.7101
453    0.0000   0.0000   0.0000  -0.7101
454    0.0000   0.0000   0.0000  -0.7101
455   -0.2140  -0.4174   0.3925  -0.7101
456   -0.2248  -0.4325   0.4053  -0.7101
457   -0.2065  -0.4020   0.3763  -0.7101
458   -0.2173  -0.4299   0.4087  -0.7101
459   -0.1894  -0.3647   0.3367  -0.7101
460    0.0331  -0.1277   0.2119  -0.7101
461   -0.0314  -0.1522   0.1837  -0.7101
462   -0.0135  -0.1493   0.1972  -0.7101
463   -0.0415  -0.1941   0.2334  -0.7101
464   -0.0632  -0.2315   0.2656  -0.7101
465   -0.0658  -0.2864   0.3420  -0.7101
466   -0.0170  -0.2050   0.2724  -0.7101
467   -0.0628  -0.0645   0.0286  -0.7101
468   -0.1945  -0.3431   0.2990  -0.7101
469   -0.1655  -0.3167   0.2889  -0.7101
470   -0.2428  -0.4457   0.4078  -0.7101
471   -0.1090  -0.3610   0.4099  -0.7101
472   -0.1470  -0.3460   0.3508  -0.7101
473    0.0063  -0.2329   0.3339  -0.7101
474   -0.2352  -0.4238   0.3812  -0.7101
475   -0.0518  -0.2870   0.3562  -0.7101
476   -0.0718  -0.3450   0.4213  -0.7101
477   -0.0453  -0.2495   0.3086  -0.7101
478   -0.3709  -0.6270   0.5846  -0.7101
479   -0.1532  -0.3399   0.3355  -0.7101
480   -0.2824  -0.5056   0.4639  -0.7101
481   -0.1487  -0.2990   0.2794  -0.7101
482   -0.0413  -0.1727   0.2031  -0.7101
483    0.0134  -0.1212   0.1837  -0.7101
484   -0.1175  -0.1926   0.1562  -0.7101
485   -0.0985  -0.1644   0.1347  -0.7101
486   -0.2045  -0.3883   0.3574  -0.7101
487   -0.1480  -0.2679   0.2346  -0.7101
488   -0.1529  -0.3026   0.2807  -0.7101
489   -0.2062  -0.3412   0.2845  -0.7101
490   -0.0853  -0.1546   0.1339  -0.7101
491   -0.0435  -0.0705   0.0562  -0.7101
492   -0.0556  -0.1551   0.1640  -0.7101
493   -0.1174  -0.2025   0.1705  -0.7101
494   -0.1032  -0.1749   0.1451  -0.7101
495   -0.0930  -0.1278   0.0882  -0.7101
496   -0.1127  -0.1845   0.1493  -0.7101
497   -0.0892  -0.1210   0.0823  -0.7101
498   -0.1103  -0.1607   0.1178  -0.7101
499   -0.1032  -0.1739   0.1436  -0.7101
500   -0.1139  -0.1747   0.1342  -0.7101
501   -0.1079  -0.1785   0.1456  -0.7101
502   -0.1019  -0.1790   0.1522  -0.7101
503   -0.1005  -0.1770   0.1507  -0.7101
504   -0.1084  -0.1534   0.1092  -0.7101
505   -0.1001  -0.1742   0.1472  -0.7101
506   -0.1080  -0.2002   0.1766  -0.7101
507   -0.0972  -0.1528   0.1195  -0.7101
508    0.0000   0.0000   0.0000  -0.7101
509    0.0000   0.0000   0.0000  -0.7101
510   -0.0685  -0.1149   0.0942  -0.7101
511   -0.0691  -0.0839   0.0497  -0.7101
512   -0.0475  -0.0934   0.0847  -0.7101
513   -0.0679  -0.1262   0.1108  -0.7101
514   -0.1265  -0.2117   0.1747  -0.7101
515   -0.1590  -0.2610   0.2136  -0.7101
516   -0.1905  -0.3872   0.3697  -0.7101
517   -0.1789  -0.3692   0.3539  -0.7101
518   -0.2223  -0.4378   0.4161  -0.7101
519   -0.1753  -0.3533   0.3336  -0.7101
520   -0.2113  -0.3804   0.3385  -0.7101
521   -0.2532  -0.4422   0.3917  -0.7101
522   -0.1603  -0.3089   0.2826  -0.7101
523   -0.1712  -0.3401   0.3179  -0.7101
524   -0.1567  -0.3117   0.2902  -0.7101
525   -0.1447  -0.3152   0.3073  -0.7101
526   -0.1207  -0.2693   0.2638  -0.7101
527   -0.1055  -0.1963   0.1734  -0.7101
528   -0.1786  -0.3475   0.3217  -0.7101
529   -0.1257  -0.1850   0.1371  -0.7101
530   -0.1741  -0.3014   0.2576  -0.7101
531   -0.0977  -0.1946   0.1787  -0.7101
532   -0.0936  -0.1768   0.1572  -0.7101
533   -0.1627  -0.2188   0.1486  -0.7101
534   -0.2326  -0.3532   0.2757  -0.7101
535   -0.0108  -0.0300   0.0315  -0.7101
536   -0.0253  -0.0170  -0.0012  -0.7101
537   -0.0330   0.0019  -0.0353  -0.7101
538   -0.0742  -0.0249  -0.0385  -0.7101
539   -0.1638  -0.3441   0.3313  -0.7101
540   -0.1065  -0.2201   0.2066  -0.7101
541   -0.1102  -0.2391   0.2304  -0.7101
542   -0.0453  -0.2420   0.2980  -0.7101
543   -0.1451  -0.4196   0.4634  -0.7101
544    0.0969  -0.2301   0.4116  -0.7101
545   -0.1972  -0.3353   0.2848  -0.7101
546    0.0020  -0.0617   0.0889  -0.7101
547   -0.1762  -0.3004   0.2540  -0.7101
548    0.0270  -0.2835   0.4235  -0.7101
549   -0.0588  -0.2127   0.2429  -0.7101
550   -0.0165  -0.0921   0.1134  -0.7101
551   -0.0501  -0.2330   0.2804  -0.7101
552   -0.0427  -0.2706   0.3413  -0.7101
553   -0.0724  -0.3118   0.3724  -0.7101
554   -0.0129  -0.1528   0.2028  -0.7101
555   -0.2224  -0.4882   0.4961  -0.7101
556   -0.2216  -0.3490   0.2806  -0.7101
557   -0.1041  -0.1111   0.0534  -0.7101
558    0.0648  -0.0209   0.0935  -0.7101
559    0.0048  -0.1358   0.1959  -0.7101
560    0.0022  -0.0886   0.1270  -0.7101
561    0.0231  -0.0962   0.1581  -0.7101
562   -0.2178  -0.4191   0.3914  -0.7101
563    0.0715  -0.1578   0.2900  -0.7101
564   -0.0817  -0.4278   0.5340  -0.7101
565    0.0000   0.0000   0.0000  -0.7101
566   -0.4984  -0.6998   0.5846  -0.7101
567   -0.2515  -0.5301   0.5360  -0.7101
568   -0.2683  -0.3691   0.2631  -0.7101
569   -0.0155  -0.1285   0.1658  -0.7101
570    0.0424  -0.0250   0.0772  -0.7101
571    0.1483   0.1146  -0.0144  -0.7101
572    0.0551  -0.0680   0.1498  -0.7101
573    0.1502   0.0360   0.0976  -0.7101
574    0.1082   0.0018   0.1042  -0.7101
575    0.0000   0.0000   0.0000  -0.7101
576    0.0000   0.0000   0.0000  -0.7101
577    0.0000   0.0000   0.0000  -0.7101
578    0.0000   0.0000   0.0000  -0.7101
579    0.0000   0.0000   0.0000  -0.7101
580    0.0000   0.0000   0.0000  -0.7101
581    0.0000   0.0000   0.0000  -0.7101
582    0.0000   0.0000   0.0000  -0.7101
583    0.0000   0.0000   0.0000  -0.7101
584    0.0000   0.0000   0.0000  -0.7101
585    0.0000   0.0000   0.0000  -0.7101
586    0.0000   0.0000   0.0000  -0.7101
587    0.0000   0.0000   0.0000  -0.7101
588    0.0000   0.0000   0.0000  -0.7101
589    0.0000   0.0000   0.0000  -0.7101
590    0.0000   0.0000   0.0000  -0.7101
591    0.0000   0.0000   0.0000  -0.7101
592    0.0000   0.0000   0.0000  -0.7101
593    0.0000   0.0000   0.0000  -0.7101
594    0.0000   0.0000   0.0000  -0.7101
595    0.0000   0.0000   0.0000  -0.7101
596    0.0000   0.0000   0.0000  -0.7101
597    0.0724   0.0558  -0.0069  -0.7101
598    0.0492   0.0474  -0.0179  -0.7101
599    0.0292   0.0041   0.0232  -0.7101
600    0.0350   0.0514  -0.0377  -0.7101
601    0.0572   0.0685  -0.0398  -0.7101
602    0.0622   0.0571  -0.0187  -0.7101
603    0.0697   0.0775  -0.0401  -0.7101
604    0.0164   0.0431  -0.0444  -0.7101
605    0.0733   0.0743  -0.0321  -0.7101
606    0.0887   0.0754  -0.0182  -0.7101
607    0.0509   0.0459  -0.0141  -0.7101
608    0.1255   0.1127  -0.0344  -0.7101
609    0.1021   0.0725  -0.0009  -0.7101
610    0.1693   0.0398   0.1107  -0.7101
611    0.1444  -0.0122   0.1587  -0.7101
612    0.1054  -0.0926   0.2321  -0.7101
613    0.0726  -0.0193   0.0988  -0.7101
614    0.0547  -0.0194   0.0813  -0.7101
615   -0.0053  -0.1035   0.1405  -0.7101
616    0.0510   0.0395  -0.0050  -0.7101
617   -0.2004  -0.3688   0.3319  -0.7101
618   -0.0036  -0.0498   0.0666  -0.7101
619   -0.1496  -0.2323   0.1813  -0.7101
620   -0.0565  -0.2460   0.2929  -0.7101
621   -0.2101  -0.3350   0.2713  -0.7101
622    0.0170  -0.1569   0.2374  -0.7101
623   -0.0441  -0.2330   0.2862  -0.7101
624   -0.1343  -0.3758   0.4077  -0.7101
625    0.0628   0.0419   0.0033  -0.7101
626   -0.0378  -0.1548   0.1811  -0.7101
627   -0.4212  -0.5887   0.4577  -0.7101
628    0.0207  -0.1247   0.1958  -0.7101
629   -0.0122  -0.0981   0.1262  -0.7101
630    0.0298  -0.0683   0.1255  -0.7101
631   -0.1043  -0.3450   0.3907  -0.7101
632   -0.0578  -0.1915   0.2138  -0.7101
633   -0.0698  -0.2055   0.2219  -0.7101
634   -0.0870  -0.2945   0.3335  -0.7101
635   -0.0599  -0.2827   0.3424  -0.7101
636   -0.1061  -0.3221   0.3553  -0.7101
637    0.0000   0.0000   0.0000  -0.7101
638   -0.1829  -0.3732   0.3562  -0.7101
639   -0.0758  -0.3055   0.3601  -0.7101
640   -0.0591  -0.3295   0.4106  -0.7101
641   -0.0479  -0.2861   0.3586  -0.7101
642   -0.2868  -0.4998   0.4499  -0.7101
643   -0.2116  -0.3256   0.2557  -0.7101
644    0.0307  -0.1758   0.2768  -0.7101
645   -0.2310  -0.4278   0.3917  -0.7101
646   -0.2298  -0.4440   0.4183  -0.7101
647   -0.0787  -0.1870   0.1867  -0.7101
648    0.1570  -0.0831   0.2670  -0.7101
649   -0.3170  -0.6164   0.6220  -0.7101
650   -0.3034  -0.5152   0.4581  -0.7101
651   -0.2091  -0.3010   0.2218  -0.7101
652   -0.1745  -0.3987   0.4031  -0.7101
653   -0.1043  -0.3358   0.3771  -0.7101
654   -0.1299  -0.3225   0.3326  -0.7101
655    0.0000   0.0000   0.0000  -0.7101
656   -0.1143  -0.3782   0.4302  -0.7101
657   -0.0721  -0.3898   0.4865  -0.7101
658   -0.0169  -0.2184   0.2915  -0.7101
659   -0.0159  -0.1002   0.1255  -0.7101
660    0.0000   0.0000   0.0000  -0.7101
661    0.0000   0.0000   0.0000  -0.7101
662    0.0000   0.0000   0.0000  -0.7101
663    0.0000   0.0000   0.0000  -0.7101
664    0.0000   0.0000   0.0000  -0.7101
665    0.0000   0.0000   0.0000  -0.7101
666    0.0000   0.0000   0.0000  -0.7101
667    0.0000   0.0000   0.0000  -0.7101
668    0.0000   0.0000   0.0000  -0.7101
669    0.0000   0.0000   0.0000  -0.7101
670    0.0000   0.0000   0.0000  -0.7101
671    0.0000   0.0000   0.0000  -0.7101
672    0.0000   0.0000   0.0000  -0.7101
673    0.0000   0.0000   0.0000  -0.7101
674    0.0000   0.0000   0.0000  -0.7101
675    0.0000   0.0000   0.0000  -0.7101
676    0.0000   0.0000   0.0000  -0.7101
677    0.0405   0.0438  -0.0215  -0.7101
678    0.0405   0.0438  -0.0215  -0.7101
679    0.0740   0.0584  -0.0089  -0.7101
680    0.0510   0.0247   0.0158  -0.7101
681    0.0701   0.0616  -0.0173  -0.7101
682    0.0510   0.0247   0.0158  -0.7101
683    0.0637   0.0515  -0.0094  -0.7101
684    0.0635   0.0404   0.0062  -0.7101
685    0.0685   0.0485  -0.0005  -0.7101
686    0.0510   0.0247   0.0158  -0.7101
687    0.0685   0.0485  -0.0005  -0.7101
688    0.0667   0.0476  -0.0009  -0.7101
689    0.0174   0.0172  -0.0070  -0.7101
690    0.0186   0.0208  -0.0110  -0.7101
691    0.0113   0.0072   0.0011  -0.7101
692   -0.0312  -0.0466   0.0347  -0.7101
693   -0.0334  -0.0509   0.0386  -0.7101
694    0.0226   0.0209  -0.0071  -0.7101
695   -0.0145  -0.0556   0.0639  -0.7101
696    0.0589  -0.2599   0.4190  -0.7101
697   -0.0436  -0.2689   0.3380  -0.7101
698    0.0689  -0.0865   0.1889  -0.7101
699   -0.0739  -0.2400   0.2673  -0.7101
700   -0.1937  -0.4003   0.3866  -0.7101
701   -0.0137  -0.1293   0.1687  -0.7101
702   -0.1156  -0.2534   0.2457  -0.7101
703   -0.0108  -0.1526   0.2044  -0.7101
704    0.0417  -0.1067   0.1909  -0.7101
705   -0.0227  -0.2022   0.2631  -0.7101
706   -0.1384  -0.3252   0.3282  -0.7101
707   -0.0976  -0.3026   0.3349  -0.7101
708   -0.0303  -0.2203   0.2814  -0.7101
709   -0.0357  -0.1457   0.1702  -0.7101
710   -0.2282  -0.4725   0.4652  -0.7101
711   -0.1650  -0.3855   0.3924  -0.7101
712   -0.0386  -0.1371   0.1553  -0.7101
713    0.0000   0.0000   0.0000  -0.7101
714    0.0000   0.0000   0.0000  -0.7101
715    0.0000   0.0000   0.0000  -0.7101
716    0.0000   0.0000   0.0000  -0.7101
717    0.0000   0.0000   0.0000  -0.7101
718    0.0000   0.0000   0.0000  -0.7101
719    0.0000   0.0000   0.0000  -0.7101
720    0.0000   0.0000   0.0000  -0.7101
721    0.0000   0.0000   0.0000  -0.7101
722    0.0000   0.0000   0.0000  -0.7101
723    0.0000   0.0000   0.0000  -0.7101
724    0.0000   0.0000   0.0000  -0.7101
725   -0.0192  -0.0487   0.0496  -0.7101
726   -0.1385  -0.2406   0.2044  -0.7101
727   -0.1036  -0.1947   0.1730  -0.7101
728   -0.1366  -0.2451   0.2128  -0.7101
729   -0.1471  -0.2535   0.2145  -0.7101
730   -0.3173  -0.5092   0.4336  -0.7101
731   -0.3314  -0.5291   0.4521  -0.7101
732   -0.3447  -0.5417   0.4592  -0.7101
733   -0.3074  -0.5043   0.4358  -0.7101
734   -0.2236  -0.4470   0.4293  -0.7101
735   -0.3359  -0.5553   0.4919  -0.7101
736   -0.0845  -0.2132   0.2185  -0.7101
737    0.0803  -0.1535   0.2923  -0.7101
738   -0.0948  -0.3653   0.4295  -0.7101
739   -0.0563  -0.1073   0.0955  -0.7101
740   -0.0833  -0.3761   0.4562  -0.7101
741   -0.1251  -0.3703   0.4083  -0.7101
742   -0.0236  -0.0660   0.0696  -0.7101
743   -0.3420  -0.5193   0.4243  -0.7101
744   -0.0286  -0.3403   0.4539  -0.7101
745   -0.0225  -0.2776   0.3702  -0.7101
746    0.0638  -0.1805   0.3143  -0.7101
747   -0.0133  -0.2921   0.3992  -0.7101
748   -0.1436  -0.2402   0.1987  -0.7101
749   -0.0587  -0.0841   0.0604  -0.7101
750   -0.0237  -0.0898   0.1031  -0.7101
751   -0.0531  -0.1041   0.0943  -0.7101
752    0.0198   0.0296  -0.0220  -0.7101
753   -0.0590  -0.1026   0.0861  -0.7101
754   -0.0684  -0.0988   0.0715  -0.7101
755   -0.0575  -0.0752   0.0490  -0.7101
756   -0.0242  -0.0523   0.0497  -0.7101
757   -0.0128  -0.0088  -0.0003  -0.7101
758   -0.0145   0.0011  -0.0160  -0.7101
759   -0.0139  -0.0272   0.0244  -0.7101
760   -0.0210  -0.0506   0.0505  -0.7101
761   -0.0293  -0.0280   0.0104  -0.7101
762   -0.0265  -0.0728   0.0764  -0.7101
763   -0.0265  -0.0728   0.0764  -0.7101
764    0.0000   0.0000   0.0000  -0.7101
765    0.0000   0.0000   0.0000  -0.7101
766    0.0000   0.0000   0.0000  -0.7101
767    0.0000   0.0000   0.0000  -0.7101
768    0.0000   0.0000   0.0000  -0.7101
769    0.0000   0.0000   0.0000  -0.7101
770    0.0000   0.0000   0.0000  -0.7101
771   -0.0265  -0.0728   0.0764  -0.7101
