# Supplementary material for: An automatic method for assessing structural importance of amino acid positions
Source: BMC Struct Biol. 2009 Mar 4;9:10. doi: 10.1186/1472-6807-9-10 (PMC2667441; doi:10.1186/1472-6807-9-10)
Supplement: Additional file 2 — Sets of quality values, multiple sequence alignment (aln format) and CC values for each of the six datasets. [file 1472-6807-9-10-S2.zip › datasets/amylase/residue_classification/amylase_tma_p250_CC_final.txt]

0      0.0000   0.0000   0.0000  -0.7101
1      0.0000   0.0000   0.0000  -0.7101
2      0.0055   0.0458  -0.0590  -0.7101
3      0.0055   0.0458  -0.0590  -0.7101
4      0.0083   0.0077  -0.0026  -0.7101
5      0.0141   0.0037   0.0087  -0.7101
6      0.0368   0.0394  -0.0190  -0.7101
7      0.0348   0.0346  -0.0143  -0.7101
8      0.0005   0.0081  -0.0110  -0.7101
9      0.0081   0.0421  -0.0513  -0.7101
10     0.0341   0.0482  -0.0341  -0.7101
11    -0.0179   0.0565  -0.0973  -0.7101
12     0.0476   0.0138   0.0277  -0.7101
13     0.0430   0.0306  -0.0005  -0.7101
14     0.0207  -0.0157   0.0426  -0.7101
15     0.0901   0.0709  -0.0105  -0.7101
16    -0.0209  -0.0265   0.0165  -0.7101
17     0.0093  -0.0283   0.0491  -0.7101
18     0.0455   0.0020   0.0422  -0.7101
19     0.0732   0.0400   0.0163  -0.7101
20     0.0665  -0.0372   0.1178  -0.7101
21     0.0753  -0.0583   0.1558  -0.7101
22     0.1534   0.0033   0.1457  -0.7101
23     0.1016  -0.0452   0.1630  -0.7101
24    -0.0240  -0.2419   0.3182  -0.7101
25    -0.0260  -0.2686   0.3541  -0.7101
26     0.2089  -0.0326   0.2467  -0.7101
27     0.1531  -0.1236   0.3180  -0.7101
28     0.0268  -0.2019   0.3097  -0.7101
29    -0.0777  -0.1119   0.0809  -0.7101
30    -0.2701  -0.3316   0.2049  -0.7101
31    -0.0165  -0.1301   0.1671  -0.7101
32     0.0320  -0.0371   0.0838  -0.7101
33     0.1109  -0.1515   0.3176  -0.7101
34    -0.0453  -0.2072   0.2483  -0.7101
35    -0.0279  -0.2016   0.2571  -0.7101
36     0.0060  -0.0812   0.1203  -0.7101
37    -0.1242  -0.3065   0.3148  -0.7101
38     0.0597  -0.1838   0.3150  -0.7101
39    -0.0927  -0.2103   0.2062  -0.7101
40    -0.2270  -0.4424   0.4186  -0.7101
41     0.0000   0.0000   0.0000  -0.7101
42     0.0000   0.0000   0.0000  -0.7101
43     0.0000   0.0000   0.0000  -0.7101
44     0.0000   0.0000   0.0000  -0.7101
45     0.0000   0.0000   0.0000  -0.7101
46     0.0000   0.0000   0.0000  -0.7101
47     0.0000   0.0000   0.0000  -0.7101
48     0.0000   0.0000   0.0000  -0.7101
49     0.0000   0.0000   0.0000  -0.7101
50     0.0000   0.0000   0.0000  -0.7101
51     0.0000   0.0000   0.0000  -0.7101
52     0.0000   0.0000   0.0000  -0.7101
53    -0.2497  -0.4822   0.4592  -0.7101
54    -0.1962  -0.4148   0.4063  -0.7101
55    -0.1520  -0.3378   0.3337  -0.7101
56    -0.1383  -0.3224   0.3244  -0.7101
57    -0.1327  -0.3105   0.3123  -0.7101
58    -0.1688  -0.3613   0.3522  -0.7101
59    -0.2253  -0.4454   0.4249  -0.7101
60    -0.1933  -0.4036   0.3920  -0.7101
61    -0.1738  -0.3766   0.3702  -0.7101
62    -0.1557  -0.3353   0.3262  -0.7101
63    -0.1912  -0.4053   0.3967  -0.7101
64    -0.1489  -0.3318   0.3278  -0.7101
65    -0.2308  -0.4629   0.4472  -0.7101
66    -0.1791  -0.3828   0.3744  -0.7101
67    -0.2253  -0.4525   0.4362  -0.7101
68    -0.2362  -0.4714   0.4553  -0.7101
69    -0.2075  -0.4308   0.4198  -0.7101
70    -0.2036  -0.4402   0.4384  -0.7101
71    -0.2251  -0.4468   0.4275  -0.7101
72    -0.0914  -0.2095   0.2063  -0.7101
73    -0.0265  -0.0728   0.0764  -0.7101
74    -0.0265  -0.0728   0.0764  -0.7101
75     0.0616   0.0648  -0.0303  -0.7101
76    -0.1684  -0.3943   0.4024  -0.7101
77    -0.1486  -0.3649   0.3775  -0.7101
78    -0.1020  -0.2720   0.2861  -0.7101
79    -0.1082  -0.3017   0.3233  -0.7101
80     0.0981  -0.1394   0.2894  -0.7101
81    -0.0083  -0.2544   0.3506  -0.7101
82     0.0554  -0.1589   0.2766  -0.7101
83     0.0214  -0.1762   0.2686  -0.7101
84     0.0712  -0.1022   0.2129  -0.7101
85     0.0532  -0.1955   0.3252  -0.7101
86    -0.0569  -0.2751   0.3343  -0.7101
87    -0.0043  -0.1799   0.2492  -0.7101
88     0.0719  -0.1036   0.2154  -0.7101
89     0.0160  -0.0708   0.1155  -0.7101
90     0.0734  -0.0734   0.1751  -0.7101
91     0.0822   0.0137   0.0621  -0.7101
92    -0.0647  -0.1804   0.1911  -0.7101
93    -0.0300  -0.1498   0.1818  -0.7101
94    -0.0678  -0.2010   0.2175  -0.7101
95    -0.2304  -0.3328   0.2473  -0.7101
96     0.0203  -0.0809   0.1339  -0.7101
97    -0.1083  -0.0970   0.0293  -0.7101
98    -0.1452  -0.2222   0.1711  -0.7101
99    -0.2158  -0.2897   0.1982  -0.7101
100   -0.0520  -0.0976   0.0860  -0.7101
101   -0.0775  -0.3417   0.4112  -0.7101
102    0.1028   0.0436   0.0404  -0.7101
103    0.1662   0.0633   0.0752  -0.7101
104    0.0319  -0.0174   0.0560  -0.7101
105    0.0000   0.0000   0.0000  -0.7101
106    0.0000   0.0000   0.0000  -0.7101
107    0.0000   0.0000   0.0000  -0.7101
108    0.0000   0.0000   0.0000  -0.7101
109   -0.0734  -0.0829   0.0441  -0.7101
110   -0.1402  -0.2642   0.2370  -0.7101
111   -0.0486  -0.1708   0.1933  -0.7101
112   -0.1157  -0.2090   0.1814  -0.7101
113    0.0500   0.0479  -0.0179  -0.7101
114   -0.0708  -0.1707   0.1712  -0.7101
115   -0.2228  -0.3012   0.2080  -0.7101
116   -0.1301  -0.2521   0.2295  -0.7101
117   -0.3438  -0.4141   0.2535  -0.7101
118   -0.2616  -0.5236   0.5150  -0.7101
119   -0.3617  -0.5638   0.4793  -0.7101
120   -0.3010  -0.4953   0.4278  -0.7101
121    0.0391  -0.2331   0.3644  -0.7101
122   -0.3532  -0.5258   0.4231  -0.7101
123   -0.1273  -0.2887   0.2857  -0.7101
124   -0.0710  -0.2681   0.3106  -0.7101
125   -0.0827  -0.3133   0.3649  -0.7101
126   -0.1056  -0.2634   0.2701  -0.7101
127   -0.1415  -0.3400   0.3472  -0.7101
128   -0.0731  -0.3184   0.3814  -0.7101
129   -0.0536  -0.2457   0.2953  -0.7101
130   -0.1389  -0.3699   0.3944  -0.7101
131   -0.2498  -0.4873   0.4672  -0.7101
132   -0.0265  -0.0728   0.0764  -0.7101
133   -0.0265  -0.0728   0.0764  -0.7101
134    0.0000   0.0000   0.0000  -0.7101
135    0.0000   0.0000   0.0000  -0.7101
136    0.0000   0.0000   0.0000  -0.7101
137    0.0000   0.0000   0.0000  -0.7101
138   -0.0265  -0.0728   0.0764  -0.7101
139   -0.0265  -0.0728   0.0764  -0.7101
140   -0.0265  -0.0728   0.0764  -0.7101
141   -0.0265  -0.0728   0.0764  -0.7101
142   -0.0265  -0.0728   0.0764  -0.7101
143   -0.0265  -0.0728   0.0764  -0.7101
144   -0.0265  -0.0728   0.0764  -0.7101
145   -0.0265  -0.0728   0.0764  -0.7101
146   -0.0265  -0.0728   0.0764  -0.7101
147    0.0004  -0.0184   0.0264  -0.7101
148   -0.0034  -0.0342   0.0447  -0.7101
149   -0.0034  -0.0342   0.0447  -0.7101
150   -0.0034  -0.0342   0.0447  -0.7101
151   -0.0000  -0.0328   0.0462  -0.7101
152   -0.0034  -0.0342   0.0447  -0.7101
153   -0.0034  -0.0342   0.0447  -0.7101
154   -0.0067  -0.0343   0.0416  -0.7101
155    0.0216   0.0094   0.0082  -0.7101
156    0.0216   0.0094   0.0082  -0.7101
157    0.0104  -0.0062   0.0191  -0.7101
158   -0.0034  -0.0342   0.0447  -0.7101
159   -0.0440  -0.0939   0.0888  -0.7101
160    0.0442   0.0327  -0.0023  -0.7101
161   -0.1040  -0.2472   0.2483  -0.7101
162    0.0211  -0.0820   0.1362  -0.7101
163   -0.1115  -0.3179   0.3438  -0.7101
164    0.0231  -0.0686   0.1194  -0.7101
165   -0.0186  -0.0967   0.1179  -0.7101
166   -0.1064  -0.1980   0.1750  -0.7101
167   -0.0724  -0.2272   0.2505  -0.7101
168   -0.0477  -0.2538   0.3124  -0.7101
169    0.0402  -0.1270   0.2177  -0.7101
170   -0.0799  -0.2733   0.3095  -0.7101
171   -0.4523  -0.6222   0.4837  -0.7101
172   -0.1509  -0.2827   0.2535  -0.7101
173    0.1050  -0.0531   0.1772  -0.7101
174    0.1518  -0.1248   0.3184  -0.7101
175   -0.0992  -0.1108   0.0577  -0.7101
176    0.0107  -0.1421   0.2104  -0.7101
177   -0.1425  -0.2574   0.2247  -0.7101
178   -0.1078  -0.2426   0.2379  -0.7101
179   -0.1557  -0.1973   0.1246  -0.7101
180    0.0313  -0.0257   0.0672  -0.7101
181    0.0929  -0.0908   0.2177  -0.7101
182    0.0104  -0.0915   0.1390  -0.7101
183    0.0228  -0.0565   0.1021  -0.7101
184   -0.0198  -0.1144   0.1417  -0.7101
185   -0.3188  -0.3217   0.1400  -0.7101
186   -0.2030  -0.3963   0.3713  -0.7101
187   -0.0614  -0.1982   0.2197  -0.7101
188   -0.4081  -0.5841   0.4642  -0.7101
189   -0.3434  -0.5375   0.4535  -0.7101
190    0.0480  -0.2088   0.3388  -0.7101
191   -0.2680  -0.5310   0.5208  -0.7101
192   -0.4137  -0.6449   0.5716  -0.7101
193   -0.3657  -0.5791   0.5019  -0.7101
194   -0.3583  -0.5577   0.4721  -0.7101
195    0.0473  -0.2404   0.3818  -0.7101
196   -0.0292  -0.0708   0.0708  -0.7101
197    0.0148  -0.0031   0.0191  -0.7101
198    0.0278  -0.2277   0.3465  -0.7101
199   -0.1638  -0.4276   0.4577  -0.7101
200   -0.1867  -0.4425   0.4587  -0.7101
201   -0.3893  -0.5672   0.4549  -0.7101
202   -0.1654  -0.3973   0.4098  -0.7101
203   -0.2316  -0.4576   0.4381  -0.7101
204   -0.1939  -0.4054   0.3942  -0.7101
205    0.0000   0.0000   0.0000  -0.7101
206    0.0000   0.0000   0.0000  -0.7101
207    0.0000   0.0000   0.0000  -0.7101
208    0.0000   0.0000   0.0000  -0.7101
209    0.0000   0.0000   0.0000  -0.7101
210   -0.0366   0.0129  -0.0544  -0.7101
211   -0.0366   0.0129  -0.0544  -0.7101
212   -0.0366   0.0129  -0.0544  -0.7101
213   -0.0366   0.0129  -0.0544  -0.7101
214   -0.0366   0.0129  -0.0544  -0.7101
215   -0.0366   0.0129  -0.0544  -0.7101
216   -0.0366   0.0129  -0.0544  -0.7101
217   -0.0199   0.0493  -0.0891  -0.7101
218   -0.0258   0.0430  -0.0860  -0.7101
219   -0.0642  -0.1545   0.1547  -0.7101
220    0.0702   0.1163  -0.0945  -0.7101
221    0.0379   0.0902  -0.0896  -0.7101
222    0.0760   0.1153  -0.0873  -0.7101
223    0.0833   0.1353  -0.1084  -0.7101
224    0.0874   0.1256  -0.0907  -0.7101
225    0.1157   0.1545  -0.1035  -0.7101
226    0.1109   0.1390  -0.0862  -0.7101
227    0.0547   0.1288  -0.1276  -0.7101
228    0.0000   0.0000   0.0000  -0.7101
229    0.0000   0.0000   0.0000  -0.7101
230    0.0000   0.0000   0.0000  -0.7101
231    0.0000   0.0000   0.0000  -0.7101
232    0.0000   0.0000   0.0000  -0.7101
233    0.0217   0.1212  -0.1493  -0.7101
234    0.0699   0.1609  -0.1582  -0.7101
235    0.0339   0.1282  -0.1472  -0.7101
236    0.0207   0.0978  -0.1173  -0.7101
237    0.0955   0.0285   0.0545  -0.7101
238    0.0202  -0.1429   0.2207  -0.7101
239   -0.0343  -0.0105  -0.0192  -0.7101
240   -0.0343  -0.0105  -0.0192  -0.7101
241   -0.0343  -0.0105  -0.0192  -0.7101
242   -0.1258  -0.1855   0.1376  -0.7101
243   -0.0370  -0.1137   0.1236  -0.7101
244   -0.1644  -0.2376   0.1741  -0.7101
245   -0.1350  -0.1959   0.1435  -0.7101
246    0.0374  -0.0192   0.0641  -0.7101
247   -0.2074  -0.4055   0.3810  -0.7101
248   -0.0396  -0.1289   0.1427  -0.7101
249   -0.1161  -0.1149   0.0469  -0.7101
250   -0.0020  -0.0494   0.0676  -0.7101
251   -0.1868  -0.4135   0.4137  -0.7101
252   -0.1701  -0.1993   0.1131  -0.7101
253   -0.0232  -0.0425   0.0369  -0.7101
254   -0.1004  -0.3995   0.4750  -0.7101
255   -0.2275  -0.4657   0.4549  -0.7101
256   -0.0246  -0.1211   0.1464  -0.7101
257   -0.1031  -0.2162   0.2043  -0.7101
258   -0.0914  -0.0815   0.0242  -0.7101
259   -0.1276  -0.2403   0.2148  -0.7101
260   -0.0148  -0.0307   0.0286  -0.7101
261   -0.1796  -0.2065   0.1138  -0.7101
262    0.0000   0.0000   0.0000  -0.7101
263    0.0000   0.0000   0.0000  -0.7101
264    0.0000   0.0000   0.0000  -0.7101
265    0.0000   0.0000   0.0000  -0.7101
266    0.0000   0.0000   0.0000  -0.7101
267    0.0000   0.0000   0.0000  -0.7101
268    0.0000   0.0000   0.0000  -0.7101
269    0.0000   0.0000   0.0000  -0.7101
270   -0.1004  -0.1475   0.1087  -0.7101
271   -0.0868  -0.2534   0.2741  -0.7101
272   -0.0450  -0.2198   0.2665  -0.7101
273    0.0267   0.0424  -0.0332  -0.7101
274    0.0267   0.0424  -0.0332  -0.7101
275    0.0267   0.0424  -0.0332  -0.7101
276    0.0000   0.0000   0.0000  -0.7101
277   -0.0759   0.0003  -0.0755  -0.7101
278    0.0048   0.0517  -0.0680  -0.7101
279   -0.0481  -0.0176  -0.0229  -0.7101
280   -0.0920  -0.2991   0.3352  -0.7101
281    0.0032  -0.1748   0.2492  -0.7101
282   -0.1065  -0.2017   0.1802  -0.7101
283   -0.0752  -0.1525   0.1409  -0.7101
284   -0.1526  -0.3803   0.3966  -0.7101
285   -0.2967  -0.3363   0.1844  -0.7101
286   -0.2590  -0.4104   0.3362  -0.7101
287   -0.2124  -0.3685   0.3194  -0.7101
288    0.0000   0.0000   0.0000  -0.7101
289    0.1904   0.0720   0.0867  -0.7101
290   -0.0232  -0.1611   0.2044  -0.7101
291   -0.1012  -0.2467   0.2502  -0.7101
292   -0.0211  -0.1039   0.1255  -0.7101
293   -0.1896  -0.3647   0.3365  -0.7101
294   -0.1738  -0.4294   0.4509  -0.7101
295   -0.3004  -0.4841   0.4102  -0.7101
296   -0.2532  -0.4960   0.4779  -0.7101
297    0.0000   0.0000   0.0000  -0.7101
298    0.0000   0.0000   0.0000  -0.7101
299    0.0000   0.0000   0.0000  -0.7101
300    0.0000   0.0000   0.0000  -0.7101
301    0.0000   0.0000   0.0000  -0.7101
302    0.0000   0.0000   0.0000  -0.7101
303    0.0000   0.0000   0.0000  -0.7101
304    0.0000   0.0000   0.0000  -0.7101
305    0.0000   0.0000   0.0000  -0.7101
306    0.0000   0.0000   0.0000  -0.7101
307    0.0000   0.0000   0.0000  -0.7101
308    0.0000   0.0000   0.0000  -0.7101
309    0.0000   0.0000   0.0000  -0.7101
310    0.0000   0.0000   0.0000  -0.7101
311    0.0000   0.0000   0.0000  -0.7101
312    0.0000   0.0000   0.0000  -0.7101
313    0.0000   0.0000   0.0000  -0.7101
314    0.0000   0.0000   0.0000  -0.7101
315    0.0000   0.0000   0.0000  -0.7101
316    0.0000   0.0000   0.0000  -0.7101
317    0.0000   0.0000   0.0000  -0.7101
318    0.0000   0.0000   0.0000  -0.7101
319    0.0000   0.0000   0.0000  -0.7101
320    0.0000   0.0000   0.0000  -0.7101
321    0.0000   0.0000   0.0000  -0.7101
322    0.0000   0.0000   0.0000  -0.7101
323    0.0000   0.0000   0.0000  -0.7101
324    0.0000   0.0000   0.0000  -0.7101
325    0.0000   0.0000   0.0000  -0.7101
326    0.0000   0.0000   0.0000  -0.7101
327    0.0000   0.0000   0.0000  -0.7101
328    0.0000   0.0000   0.0000  -0.7101
329    0.0000   0.0000   0.0000  -0.7101
330    0.0000   0.0000   0.0000  -0.7101
331   -0.2007  -0.4053   0.3873  -0.7101
332   -0.2172  -0.4336   0.4147  -0.7101
333   -0.2350  -0.4303   0.3916  -0.7101
334   -0.2259  -0.4087   0.3672  -0.7101
335   -0.2798  -0.5162   0.4842  -0.7101
336   -0.0265  -0.0728   0.0764  -0.7101
337   -0.0245  -0.0386   0.0300  -0.7101
338   -0.1579  -0.3620   0.3640  -0.7101
339   -0.1305  -0.3483   0.3703  -0.7101
340   -0.1412  -0.3629   0.3816  -0.7101
341   -0.1916  -0.4396   0.4493  -0.7101
342   -0.2138  -0.4468   0.4388  -0.7101
343   -0.2394  -0.4426   0.4063  -0.7101
344   -0.1047  -0.1914   0.1672  -0.7101
345   -0.0925  -0.1661   0.1432  -0.7101
346   -0.0830  -0.1290   0.0997  -0.7101
347   -0.0098  -0.0283   0.0302  -0.7101
348   -0.0754  -0.1390   0.1216  -0.7101
349   -0.0151  -0.0650   0.0766  -0.7101
350   -0.0436  -0.0397   0.0128  -0.7101
351   -0.0305  -0.0579   0.0513  -0.7101
352   -0.0469  -0.1133   0.1134  -0.7101
353   -0.0664  -0.0816   0.0491  -0.7101
354   -0.0412  -0.0603   0.0441  -0.7101
355    0.0143   0.0219  -0.0166  -0.7101
356    0.0680  -0.2199   0.3723  -0.7101
357   -0.0210  -0.2692   0.3596  -0.7101
358   -0.0589  -0.2433   0.2867  -0.7101
359    0.0008  -0.2453   0.3463  -0.7101
360    0.0731  -0.1305   0.2539  -0.7101
361    0.0979  -0.1092   0.2478  -0.7101
362    0.0787  -0.0797   0.1889  -0.7101
363   -0.0276  -0.1935   0.2460  -0.7101
364   -0.0517  -0.1350   0.1393  -0.7101
365   -0.1663  -0.2632   0.2094  -0.7101
366   -0.1845  -0.3497   0.3191  -0.7101
367   -0.0692  -0.2430   0.2762  -0.7101
368   -0.1777  -0.4252   0.4407  -0.7101
369   -0.2067  -0.3333   0.2721  -0.7101
370   -0.2054  -0.2502   0.1510  -0.7101
371   -0.2960  -0.3625   0.2245  -0.7101
372   -0.3886  -0.5295   0.3911  -0.7101
373   -0.0577  -0.1539   0.1602  -0.7101
374   -0.0154  -0.1081   0.1371  -0.7101
375    0.0662  -0.1696   0.3013  -0.7101
376   -0.3339  -0.4620   0.3392  -0.7101
377   -0.1004  -0.1489   0.1108  -0.7101
378   -0.0918  -0.1984   0.1901  -0.7101
379   -0.2533  -0.4138   0.3472  -0.7101
380    0.0993   0.0156   0.0761  -0.7101
381    0.0181  -0.0097   0.0317  -0.7101
382    0.0000   0.0000   0.0000  -0.7101
383   -0.0296  -0.0672   0.0653  -0.7101
384   -0.0923  -0.3096   0.3502  -0.7101
385    0.0360  -0.0861   0.1565  -0.7101
386    0.0428   0.0551  -0.0352  -0.7101
387    0.0380   0.0424  -0.0221  -0.7101
388   -0.0681  -0.0432  -0.0067  -0.7101
389    0.0227  -0.0183   0.0483  -0.7101
390   -0.0973  -0.3071   0.3419  -0.7101
391   -0.0199  -0.2062   0.2714  -0.7101
392   -0.2305  -0.2944   0.1903  -0.7101
393   -0.4249  -0.5449   0.3771  -0.7101
394   -0.0283  -0.2157   0.2768  -0.7101
395   -0.2494  -0.3282   0.2209  -0.7101
396   -0.2055  -0.3429   0.2878  -0.7101
397   -0.3368  -0.5143   0.4215  -0.7101
398   -0.1478  -0.2326   0.1836  -0.7101
399   -0.0742  -0.2073   0.2201  -0.7101
400   -0.0862  -0.2224   0.2301  -0.7101
401    0.0117  -0.1018   0.1548  -0.7101
402   -0.0764  -0.3508   0.4254  -0.7101
403   -0.2742  -0.5142   0.4865  -0.7101
404   -0.2050  -0.4061   0.3842  -0.7101
405   -0.2302  -0.4447   0.4190  -0.7101
406   -0.2312  -0.4424   0.4144  -0.7101
407   -0.0186  -0.0467   0.0473  -0.7101
408   -0.2242  -0.4365   0.4121  -0.7101
409   -0.2057  -0.3887   0.3568  -0.7101
410   -0.2258  -0.4247   0.3920  -0.7101
411   -0.2530  -0.4826   0.4563  -0.7101
412   -0.2117  -0.4257   0.4078  -0.7101
413   -0.2270  -0.4581   0.4433  -0.7101
414   -0.2744  -0.5167   0.4906  -0.7101
415   -0.2498  -0.4799   0.4553  -0.7101
416   -0.2393  -0.4715   0.4524  -0.7101
417   -0.2354  -0.4648   0.4456  -0.7101
418   -0.2595  -0.4912   0.4638  -0.7101
419   -0.2087  -0.4291   0.4162  -0.7101
420    0.0736  -0.1069   0.2217  -0.7101
421   -0.0772  -0.3497   0.4231  -0.7101
422    0.1134   0.0488   0.0437  -0.7101
423   -0.1227  -0.4601   0.5460  -0.7101
424   -0.0068  -0.2532   0.3502  -0.7101
425    0.0500  -0.2072   0.3383  -0.7101
426   -0.0857  -0.3676   0.4414  -0.7101
427   -0.0285  -0.3289   0.4377  -0.7101
428   -0.1328  -0.4134   0.4657  -0.7101
429   -0.0011  -0.3040   0.4271  -0.7101
430   -0.3425  -0.6224   0.6064  -0.7101
431   -0.1745  -0.4742   0.5201  -0.7101
432   -0.4240  -0.6624   0.5949  -0.7101
433   -0.2395  -0.4272   0.3822  -0.7101
434   -0.2671  -0.5053   0.4791  -0.7101
435   -0.2562  -0.4907   0.4663  -0.7101
436   -0.2766  -0.5181   0.4907  -0.7101
437   -0.2722  -0.5130   0.4867  -0.7101
438   -0.2243  -0.4253   0.3945  -0.7101
439   -0.2251  -0.4332   0.4062  -0.7101
440   -0.2281  -0.4389   0.4120  -0.7101
441   -0.2375  -0.4335   0.3941  -0.7101
442   -0.2309  -0.4250   0.3875  -0.7101
443   -0.1970  -0.3824   0.3559  -0.7101
444   -0.1913  -0.3667   0.3379  -0.7101
445   -0.2054  -0.3826   0.3478  -0.7101
446   -0.1023  -0.1775   0.1497  -0.7101
447   -0.1114  -0.2158   0.1956  -0.7101
448    0.0000   0.0000   0.0000  -0.7101
449    0.0000   0.0000   0.0000  -0.7101
450    0.0000   0.0000   0.0000  -0.7101
451    0.0000   0.0000   0.0000  -0.7101
452    0.0000   0.0000   0.0000  -0.7101
453    0.0000   0.0000   0.0000  -0.7101
454    0.0000   0.0000   0.0000  -0.7101
455   -0.2308  -0.4445   0.4182  -0.7101
456   -0.2120  -0.4123   0.3867  -0.7101
457   -0.2204  -0.4270   0.4011  -0.7101
458   -0.2269  -0.4453   0.4233  -0.7101
459   -0.2171  -0.4121   0.3813  -0.7101
460    0.0448  -0.1414   0.2422  -0.7101
461    0.0013  -0.1228   0.1742  -0.7101
462   -0.0036  -0.1421   0.1966  -0.7101
463   -0.0237  -0.1936   0.2498  -0.7101
464   -0.0707  -0.2102   0.2277  -0.7101
465   -0.0285  -0.2285   0.2949  -0.7101
466    0.0425  -0.1494   0.2511  -0.7101
467   -0.1189  -0.0894   0.0080  -0.7101
468   -0.1296  -0.2843   0.2769  -0.7101
469   -0.2021  -0.3036   0.2327  -0.7101
470   -0.2810  -0.4752   0.4157  -0.7101
471   -0.0407  -0.2839   0.3621  -0.7101
472   -0.1224  -0.3233   0.3412  -0.7101
473   -0.0025  -0.2554   0.3574  -0.7101
474   -0.1904  -0.3146   0.2609  -0.7101
475    0.0325  -0.2099   0.3260  -0.7101
476   -0.0211  -0.2886   0.3871  -0.7101
477    0.0260  -0.1752   0.2715  -0.7101
478   -0.2929  -0.3761   0.2483  -0.7101
479   -0.1374  -0.3178   0.3185  -0.7101
480   -0.0923  -0.2455   0.2573  -0.7101
481   -0.1122  -0.2270   0.2109  -0.7101
482   -0.0277  -0.1393   0.1691  -0.7101
483    0.0201  -0.0987   0.1586  -0.7101
484   -0.0934  -0.1775   0.1585  -0.7101
485   -0.1229  -0.1891   0.1458  -0.7101
486   -0.2078  -0.3728   0.3305  -0.7101
487   -0.1787  -0.3106   0.2665  -0.7101
488   -0.1755  -0.3426   0.3174  -0.7101
489   -0.1702  -0.2904   0.2453  -0.7101
490   -0.0898  -0.1668   0.1468  -0.7101
491   -0.0579  -0.0840   0.0609  -0.7101
492   -0.0465  -0.1467   0.1611  -0.7101
493   -0.1176  -0.1943   0.1585  -0.7101
494   -0.1053  -0.1777   0.1469  -0.7101
495   -0.0928  -0.1253   0.0848  -0.7101
496   -0.1163  -0.1919   0.1563  -0.7101
497   -0.0902  -0.1338   0.0994  -0.7101
498   -0.1094  -0.1655   0.1255  -0.7101
499   -0.1067  -0.1934   0.1681  -0.7101
500   -0.1137  -0.1767   0.1372  -0.7101
501   -0.1121  -0.1817   0.1459  -0.7101
502   -0.1019  -0.1790   0.1522  -0.7101
503   -0.1005  -0.1770   0.1507  -0.7101
504   -0.1070  -0.1600   0.1199  -0.7101
505   -0.1001  -0.1742   0.1472  -0.7101
506   -0.1084  -0.1884   0.1592  -0.7101
507   -0.1086  -0.1674   0.1289  -0.7101
508    0.0000   0.0000   0.0000  -0.7101
509    0.0000   0.0000   0.0000  -0.7101
510   -0.0711  -0.1101   0.0849  -0.7101
511   -0.0683  -0.0825   0.0485  -0.7101
512   -0.0721  -0.1055   0.0772  -0.7101
513   -0.0680  -0.1292   0.1150  -0.7101
514   -0.1353  -0.2156   0.1715  -0.7101
515   -0.1643  -0.2855   0.2441  -0.7101
516   -0.2133  -0.4319   0.4158  -0.7101
517   -0.1835  -0.3821   0.3690  -0.7101
518   -0.2490  -0.4806   0.4573  -0.7101
519   -0.1947  -0.3808   0.3558  -0.7101
520   -0.2317  -0.4186   0.3767  -0.7101
521   -0.2515  -0.4491   0.4043  -0.7101
522   -0.1771  -0.3296   0.2964  -0.7101
523   -0.1904  -0.3666   0.3386  -0.7101
524   -0.1646  -0.3357   0.3180  -0.7101
525   -0.1451  -0.3245   0.3206  -0.7101
526   -0.1655  -0.3171   0.2895  -0.7101
527   -0.1195  -0.2397   0.2219  -0.7101
528   -0.1494  -0.2979   0.2771  -0.7101
529   -0.1340  -0.2071   0.1605  -0.7101
530   -0.1762  -0.2834   0.2291  -0.7101
531   -0.1388  -0.2169   0.1699  -0.7101
532   -0.1100  -0.1835   0.1506  -0.7101
533   -0.1413  -0.1644   0.0920  -0.7101
534   -0.2093  -0.2809   0.1920  -0.7101
535   -0.0259  -0.0610   0.0602  -0.7101
536   -0.0526  -0.0295  -0.0106  -0.7101
537   -0.0287   0.0093  -0.0415  -0.7101
538   -0.0675  -0.0051  -0.0597  -0.7101
539   -0.0542  -0.2322   0.2753  -0.7101
540   -0.0906  -0.1950   0.1863  -0.7101
541   -0.1006  -0.2240   0.2180  -0.7101
542    0.0708  -0.1299   0.2508  -0.7101
543   -0.0023  -0.3142   0.4404  -0.7101
544    0.0787  -0.2095   0.3676  -0.7101
545   -0.2067  -0.3049   0.2299  -0.7101
546   -0.0095  -0.0293   0.0319  -0.7101
547   -0.2575  -0.3535   0.2506  -0.7101
548    0.0529  -0.2634   0.4185  -0.7101
549   -0.0574  -0.2284   0.2668  -0.7101
550   -0.0158  -0.0721   0.0859  -0.7101
551   -0.0641  -0.2599   0.3056  -0.7101
552    0.0127  -0.2288   0.3341  -0.7101
553   -0.0321  -0.2733   0.3551  -0.7101
554   -0.0049  -0.1475   0.2029  -0.7101
555   -0.2078  -0.4745   0.4883  -0.7101
556   -0.2405  -0.3695   0.2922  -0.7101
557   -0.0957  -0.0649  -0.0035  -0.7101
558    0.0806  -0.0315   0.1237  -0.7101
559    0.0284  -0.0921   0.1575  -0.7101
560   -0.0266  -0.1114   0.1308  -0.7101
561    0.0198  -0.0916   0.1484  -0.7101
562   -0.2015  -0.3933   0.3681  -0.7101
563    0.0698  -0.1579   0.2886  -0.7101
564   -0.0625  -0.4015   0.5122  -0.7101
565    0.0000   0.0000   0.0000  -0.7101
566   -0.3620  -0.5266   0.4149  -0.7101
567   -0.0805  -0.3413   0.4077  -0.7101
568   -0.3227  -0.3764   0.2179  -0.7101
569   -0.0471  -0.0782   0.0634  -0.7101
570    0.0589   0.0275   0.0196  -0.7101
571    0.1493   0.1234  -0.0259  -0.7101
572    0.1269   0.0010   0.1235  -0.7101
573    0.1857   0.0413   0.1245  -0.7101
574    0.1747   0.0305   0.1289  -0.7101
575    0.0000   0.0000   0.0000  -0.7101
576    0.0000   0.0000   0.0000  -0.7101
577    0.0000   0.0000   0.0000  -0.7101
578    0.0000   0.0000   0.0000  -0.7101
579    0.0000   0.0000   0.0000  -0.7101
580    0.0000   0.0000   0.0000  -0.7101
581    0.0000   0.0000   0.0000  -0.7101
582    0.0000   0.0000   0.0000  -0.7101
583    0.0000   0.0000   0.0000  -0.7101
584    0.0000   0.0000   0.0000  -0.7101
585    0.0000   0.0000   0.0000  -0.7101
586    0.0000   0.0000   0.0000  -0.7101
587    0.0000   0.0000   0.0000  -0.7101
588    0.0000   0.0000   0.0000  -0.7101
589    0.0000   0.0000   0.0000  -0.7101
590    0.0000   0.0000   0.0000  -0.7101
591    0.0000   0.0000   0.0000  -0.7101
592    0.0000   0.0000   0.0000  -0.7101
593    0.0000   0.0000   0.0000  -0.7101
594    0.0000   0.0000   0.0000  -0.7101
595    0.0000   0.0000   0.0000  -0.7101
596    0.0000   0.0000   0.0000  -0.7101
597    0.0924   0.0745  -0.0134  -0.7101
598    0.0607   0.0670  -0.0342  -0.7101
599    0.0319   0.0002   0.0314  -0.7101
600    0.0427   0.0553  -0.0356  -0.7101
601    0.0572   0.0685  -0.0398  -0.7101
602    0.0677   0.0568  -0.0129  -0.7101
603    0.0636   0.0745  -0.0419  -0.7101
604    0.0164   0.0431  -0.0444  -0.7101
605    0.0754   0.0838  -0.0433  -0.7101
606    0.0825   0.0766  -0.0260  -0.7101
607    0.0608   0.0627  -0.0280  -0.7101
608    0.1461   0.1284  -0.0361  -0.7101
609    0.1220   0.0843   0.0023  -0.7101
610    0.1932   0.0540   0.1143  -0.7101
611    0.1602  -0.0444   0.2176  -0.7101
612    0.1618  -0.0241   0.1914  -0.7101
613    0.1236   0.0205   0.0931  -0.7101
614    0.1094   0.0354   0.0583  -0.7101
615    0.0464  -0.0464   0.1111  -0.7101
616    0.0752   0.0602  -0.0102  -0.7101
617   -0.0643  -0.1625   0.1660  -0.7101
618    0.0278  -0.0548   0.1045  -0.7101
619   -0.0942  -0.1619   0.1355  -0.7101
620   -0.0489  -0.2297   0.2769  -0.7101
621   -0.2227  -0.3321   0.2541  -0.7101
622    0.0503  -0.0868   0.1713  -0.7101
623   -0.0439  -0.2213   0.2697  -0.7101
624   -0.1239  -0.3685   0.4067  -0.7101
625    0.0272   0.0447  -0.0360  -0.7101
626   -0.0033  -0.1422   0.1970  -0.7101
627   -0.3081  -0.5105   0.4455  -0.7101
628    0.0157  -0.1056   0.1640  -0.7101
629    0.0068  -0.0786   0.1174  -0.7101
630    0.0309  -0.0201   0.0589  -0.7101
631   -0.0852  -0.3514   0.4181  -0.7101
632   -0.0986  -0.2442   0.2492  -0.7101
633   -0.1088  -0.2369   0.2287  -0.7101
634   -0.0555  -0.2593   0.3128  -0.7101
635   -0.0532  -0.2848   0.3516  -0.7101
636   -0.1026  -0.3331   0.3747  -0.7101
637    0.0000   0.0000   0.0000  -0.7101
638   -0.1825  -0.3804   0.3675  -0.7101
639   -0.0536  -0.2868   0.3542  -0.7101
640   -0.0274  -0.3179   0.4230  -0.7101
641   -0.0080  -0.2500   0.3446  -0.7101
642   -0.2107  -0.4001   0.3693  -0.7101
643   -0.2291  -0.3447   0.2665  -0.7101
644   -0.0033  -0.1956   0.2723  -0.7101
645   -0.2106  -0.3932   0.3587  -0.7101
646   -0.1398  -0.3358   0.3428  -0.7101
647   -0.0286  -0.1207   0.1419  -0.7101
648    0.1285  -0.1029   0.2677  -0.7101
649   -0.1481  -0.4700   0.5380  -0.7101
650   -0.2394  -0.4670   0.4450  -0.7101
651   -0.2536  -0.3385   0.2321  -0.7101
652   -0.2306  -0.3693   0.3021  -0.7101
653    0.0741  -0.1383   0.2657  -0.7101
654   -0.0991  -0.2885   0.3129  -0.7101
655    0.0000   0.0000   0.0000  -0.7101
656   -0.0058  -0.2845   0.3953  -0.7101
657   -0.0829  -0.3739   0.4533  -0.7101
658    0.0831  -0.0932   0.2118  -0.7101
659    0.0525  -0.0405   0.1088  -0.7101
660    0.0000   0.0000   0.0000  -0.7101
661    0.0000   0.0000   0.0000  -0.7101
662    0.0000   0.0000   0.0000  -0.7101
663    0.0000   0.0000   0.0000  -0.7101
664    0.0000   0.0000   0.0000  -0.7101
665    0.0000   0.0000   0.0000  -0.7101
666    0.0000   0.0000   0.0000  -0.7101
667    0.0000   0.0000   0.0000  -0.7101
668    0.0000   0.0000   0.0000  -0.7101
669    0.0000   0.0000   0.0000  -0.7101
670    0.0000   0.0000   0.0000  -0.7101
671    0.0000   0.0000   0.0000  -0.7101
672    0.0000   0.0000   0.0000  -0.7101
673    0.0000   0.0000   0.0000  -0.7101
674    0.0000   0.0000   0.0000  -0.7101
675    0.0000   0.0000   0.0000  -0.7101
676    0.0405   0.0438  -0.0215  -0.7101
677    0.0405   0.0438  -0.0215  -0.7101
678    0.0405   0.0438  -0.0215  -0.7101
679    0.0667   0.0476  -0.0009  -0.7101
680    0.0510   0.0247   0.0158  -0.7101
681    0.0701   0.0616  -0.0173  -0.7101
682    0.0510   0.0247   0.0158  -0.7101
683    0.0550   0.0396  -0.0012  -0.7101
684    0.0467   0.0220   0.0153  -0.7101
685    0.0740   0.0584  -0.0089  -0.7101
686    0.0510   0.0247   0.0158  -0.7101
687    0.0685   0.0485  -0.0005  -0.7101
688    0.0667   0.0476  -0.0009  -0.7101
689    0.0174   0.0172  -0.0070  -0.7101
690    0.0163   0.0206  -0.0128  -0.7101
691   -0.0046  -0.0098   0.0092  -0.7101
692   -0.0210  -0.0300   0.0215  -0.7101
693   -0.0118  -0.0295   0.0298  -0.7101
694    0.0280   0.0286  -0.0125  -0.7101
695   -0.0073  -0.0508   0.0643  -0.7101
696    0.1248  -0.1958   0.3898  -0.7101
697   -0.0343  -0.2751   0.3557  -0.7101
698    0.0774  -0.0538   0.1515  -0.7101
699   -0.0627  -0.2334   0.2689  -0.7101
700   -0.2368  -0.4358   0.3982  -0.7101
701   -0.0088  -0.0992   0.1311  -0.7101
702   -0.0856  -0.1926   0.1880  -0.7101
703    0.0405  -0.0719   0.1409  -0.7101
704    0.0883  -0.0332   0.1336  -0.7101
705    0.0117  -0.1262   0.1891  -0.7101
706   -0.0029  -0.1591   0.2213  -0.7101
707   -0.0277  -0.1953   0.2484  -0.7101
708    0.0053  -0.1784   0.2563  -0.7101
709   -0.0091  -0.1228   0.1640  -0.7101
710   -0.2271  -0.4674   0.4581  -0.7101
711   -0.1610  -0.3892   0.4019  -0.7101
712   -0.0105  -0.0972   0.1266  -0.7101
713    0.0000   0.0000   0.0000  -0.7101
714    0.0000   0.0000   0.0000  -0.7101
715    0.0000   0.0000   0.0000  -0.7101
716    0.0000   0.0000   0.0000  -0.7101
717    0.0000   0.0000   0.0000  -0.7101
718    0.0000   0.0000   0.0000  -0.7101
719    0.0000   0.0000   0.0000  -0.7101
720    0.0000   0.0000   0.0000  -0.7101
721    0.0000   0.0000   0.0000  -0.7101
722    0.0000   0.0000   0.0000  -0.7101
723    0.0000   0.0000   0.0000  -0.7101
724    0.0000   0.0000   0.0000  -0.7101
725   -0.0192  -0.0487   0.0496  -0.7101
726   -0.1375  -0.2373   0.2007  -0.7101
727   -0.1177  -0.2163   0.1901  -0.7101
728   -0.1366  -0.2451   0.2128  -0.7101
729   -0.1471  -0.2535   0.2145  -0.7101
730   -0.3214  -0.5132   0.4360  -0.7101
731   -0.3354  -0.5333   0.4548  -0.7101
732   -0.3559  -0.5534   0.4674  -0.7101
733   -0.3221  -0.5214   0.4489  -0.7101
734   -0.2030  -0.4077   0.3887  -0.7101
735   -0.3203  -0.5098   0.4314  -0.7101
736   -0.0829  -0.1856   0.1805  -0.7101
737    0.0596  -0.1454   0.2618  -0.7101
738   -0.0645  -0.2901   0.3485  -0.7101
739   -0.0617  -0.1228   0.1122  -0.7101
740   -0.0057  -0.2892   0.4021  -0.7101
741   -0.1069  -0.3229   0.3556  -0.7101
742   -0.0063  -0.0293   0.0351  -0.7101
743   -0.3330  -0.4223   0.2775  -0.7101
744    0.0034  -0.3038   0.4308  -0.7101
745    0.0006  -0.2635   0.3716  -0.7101
746    0.0458  -0.2129   0.3425  -0.7101
747    0.0473  -0.2528   0.3990  -0.7101
748   -0.1553  -0.2425   0.1903  -0.7101
749   -0.0532  -0.0536   0.0228  -0.7101
750   -0.0267  -0.0917   0.1028  -0.7101
751   -0.0382  -0.0580   0.0438  -0.7101
752    0.0237   0.0463  -0.0417  -0.7101
753   -0.0441  -0.0496   0.0261  -0.7101
754   -0.0441  -0.0766   0.0643  -0.7101
755   -0.0536  -0.0586   0.0295  -0.7101
756   -0.0118  -0.0260   0.0249  -0.7101
757   -0.0033   0.0005  -0.0039  -0.7101
758   -0.0246  -0.0038  -0.0190  -0.7101
759   -0.0139  -0.0272   0.0244  -0.7101
760   -0.0210  -0.0506   0.0505  -0.7101
761   -0.0293  -0.0280   0.0104  -0.7101
762   -0.0265  -0.0728   0.0764  -0.7101
763   -0.0265  -0.0728   0.0764  -0.7101
764    0.0000   0.0000   0.0000  -0.7101
765    0.0000   0.0000   0.0000  -0.7101
766    0.0000   0.0000   0.0000  -0.7101
767    0.0000   0.0000   0.0000  -0.7101
768    0.0000   0.0000   0.0000  -0.7101
769    0.0000   0.0000   0.0000  -0.7101
770    0.0000   0.0000   0.0000  -0.7101
771   -0.0265  -0.0728   0.0764  -0.7101
