# Supplementary material for: An automatic method for assessing structural importance of amino acid positions
Source: BMC Struct Biol. 2009 Mar 4;9:10. doi: 10.1186/1472-6807-9-10 (PMC2667441; doi:10.1186/1472-6807-9-10)
Supplement: Additional file 2 — Sets of quality values, multiple sequence alignment (aln format) and CC values for each of the six datasets. [file 1472-6807-9-10-S2.zip › datasets/amylase/residue_classification/ss_out.txt]

1gnxB00:---------------------CEECCTTCEEEEECCHHHHC------------CCTTSTTCCCBHHHHHHTS----TTSSGGGCCTTTTTCHHHHHHHHHHHHHH-----TTCSEEEEE--CCHHHHSTTSS-----------------------------SCCCHHHHHHHHHHHHHHHHTTCEEEEE-EESS-C--CBHHHHH--------------T-----------------TC---TTSHHHHHHHHHHHHHHHHH--------HTT-------TCCEEEEEECHHHHHHH----------------------------------HHTSC--SSTTCC------------CCHHHHHHHHHHHHHHHHHHHHHHHH-HS--CTTCEEEEEEECCCEEESSS-CHHHHHHHHHHHHH-HTHHHHHHHHHSSCCHHHHHHTTTT-------CCCTTSCTTHHHHHCCCCSEEEEECSCCEEECCCS------------------------STTCTTCCEECCSSCBCTTCCB---CCHHHHHHHHHHHHHHC-TTSCEEEEEECCCCCCCC-----------------------------------CTTSCCCCHHHHHHHHHHHHHHHHHHH-TTCCEEEEEEECSBCCC-CGGG------------------------------------GGGCCCCSEEEETTTT----------------------EEEECHHHHHHHHHHHHCEECCM---------------
1gzjA00:-------------------------CCSSEEEEEECCTTC---------------------------------------CTTSSSCCBTTTBCCCCHHHHHHHHH-----TTCCEEEEE--ECHHHHSCSC----------------------------TTSCCCHHHHHHHHHHHHHHHTTTCEEEEE-ECCT-T--E--------------------------------------ET---TEECCCHHHHHHHHHHHHHT--------TTT----C--TTEEEECCSCCCS----------------------------------------------------------------------SCHHHHHHHHHHHHHHHHH-TT--CCSSCEEEECTGGGB------------------GGG-HHHH--------------------------------SGGGGGCCCTTCCEEEEEEEECSTT-------------------------------------------SSSCCSCCSCTTHHHHHHHHHHHHHHH--TTCCEEEEEEECCS----------------------------------------------SHHHHHHHHHHHHHHHTT----TTTEEEEEEEEECTTC-TTCT------------------------------------TCCCTTTCHHHH-------------------------------HTHHH----HGGGC-------------------
1uz1B00:--------------------CCCBCCTTCEEEEECCHHHHC------------CCTTGGGCCCBHHHHHHTS----TTSSGGGCCSSSTTCHHHHHHHHHHHHHH-----HTCCEEEEE--CCHHHHCTTSS-----------------------------SCCCHHHHHHHHHHHHHHHHTTCEEEEE-EESS-C--CBHHHHT--------------T-----------------TG---GGSTTHHHHHHHHHHHHHHH--------HTT-------TCCEEEEEECHHHHHHH----------------------------------HHTSC--CSTTCC------------CCHHHHHHHHHHHHHHHHHHHHHHHH-HC----CCEEEEEECCCEEEESSS-CHHHHHHHHHHHHHHSTHHHHHHHHHSSCCHHHHHHHG---------GGSCTTGGGGHHHHTCCCSEEEEECCCEEEEEECCC---------------------------CCEEEECCSSCBCTTCCB---CCTTHHHHHHHHHHHHH-CCSCEEEEEECCCCCCCC-----------------------------------CTTSCBCCHHHHHHHHHHHHHHHHHHH-TTCCEEEEEEECSBCCC-CGGG------------------------------------GGGCCCCSEEEETTTT----------------------EEEEBHHHHHHHHHHHTTBC------------------
1nq6A00:----------------CCHHHHHHHTTTCEEEEEECGGG------------------------------------------------------TTSHHHHHHHHH------HCSEEEESSTTSHHHHCSBT------------------------------TBC---CCHHHHHHHHHHHHHTCEEEEEEEEESTT--CCTTTTT-------------------------------------SCHHHHHHHHHHHHHHHHHH--------TTT-------SCSEEEEEECCBCSSSC-----------------------------------------------------------CCBCCCHHHHHHCTTHHHHHHHHHHH-HC---TTSEEEEEESSCSSS-----------------SH-HHHHHHHHHH-------------------------------HHHHHTCCCCEEEECCEEBT--------------------------------------------------T---BCCCTTHHHHHHHHHT--T-TCEEEEEEEEECC---------------------------------------------CHHHHHHHHHHHHHHHHTS-----TTEEEEEESCSCGGG-CTTG------------------------------------GGCCS-----------------------------SBCTTSCBCHHHHHHHHHC-----------------------
1lf1A00:----CHHHHHCSCEEETTEEECTTSCBCCCEEEEECCHHH--------------------------------------------------HGGGCSHHHHHHHHH----HTCCCEEEEE--EESST---------------------------------TSTTTCTTHHHHHHHHHHHHHHHTCEEEEE-EECS-S------------------------------------------S---CSTTTTHHHHHHHHHHHHHH--------HTT----S--TTEEEECCSCCCS-------------------------------------------------------------------TTCCTTTTHHHHHHHHHHHHHT-T---CSSSCEEECCHHHHT------------------C---------------------------------------HHHHHHSCCSCTTEEEEEEEETTT---------------------------------------------------------CCHHHHHHHHHHHH--TTCCEEEEEEESBCCC--------------------------------------------CCBCHHHHHHHHHHHHHT-------TCCEEEEEESCCS-STTC------------------------------------CBCTTCCTTCCCCG-------------------------GGBCHHHHHHHHHHC----------------------
1vjzA00:--------------------------CCCCEEEECCTTS------------------------------------------------STTCCCCCCHHHHHH-HH-----HTTCCEEEE---EEEGGGTSC----------------------------SSCTTCCCGGGHHHHHHHHHHHHHHTCEEE-EEEE-E--E--------------------TT--EESCT-----TSCCSS---CTTTCHHHHHHHHHHHHHHH--------HHH----TTSCTTTEEEECSSCCC-----------------------------------------------------------------CCBT-TTBCHHHHHHHHHHHHHH-H---HHHCTTCCEEEECHH------------------H-------------------------------------------HTBCCTTCCCSSEEEEEEECCSHHHHSTTCTT-----------------------TTCTTCCCCCSSSEEETTEEECHHHHHHHHH-HHHG--GGGGTCEEE-EEEEC-------------------------------------------CCTTSCHHHHHHHHHHHHHH-------HHHTTCEEEESCS-BSTT------------------------------------SSBSCCCTTCCCEE-------------------------ETTEE-ECH----HHHH--------------------
1xyzB00:-----------------CCHHHHHHHTTCEEEEEECTHHH----------------------------------------------------HTCCHHHHHHHHH------HCSEEEESSTTSHHHHCSBT------------------------------TBC---CCHHHHHHHHHHHHTTCEEEEEEEECSSS--CCHHHHT--------------------------------SC---CCHHHHHHHHHHHHHHHHHH--------TTT-------TCSEEEEEESCBCTTSS-----------------------------------------------------------SB-CCCHHHHHHCTTHHHHHHHHHHH-HC---TTSEEEEEESSCSSS-----------------SH-HHHHHHHHHH-------------------------------HHHHTTCCCCEEEECCEEES--------------------------------------------------SC-CHHHHHHHHHHHHHHHH--T-TCEEEEEEEEEEEETT-------------------------------------SCHHHHHHHHHHHHHHHHHHHHHC-----TTEEEEEESCSBTTS-CSHH------------------------------------HHSTTE------------------------ECCSSBCTTSCBCHHHHHHHHHHC----------------------
1qoxA00:--------------------CEEECCTTCEEEEECCHHHHC------------CCTTSTTCCCBHHHHHHHS----TTTSGGGCCTTTTTCTTSCHHHHHHHHHH-----HTCSEEEEE--CCHHHHSTTSS-----------------------------SSCCHHHHHHHHHHHHHHHHTTCEEEEE-EESS-C--CBHHHHT--------------T-----------------TG---GGSTHHHHHHHHHHHHHHHH--------HTT-------TCCEEEEEECHHHHHHH----------------------------------HHTSC--SSTTCC------------CCHHHHHHHHHHHHHHHHHHHHHHHH-TT---CCSEEEEECCCCEEEESSS-CHHHHHHHHHHHHT-TTHHHHHHHHTSSCCHHHHHHHHHH-------TCCCCCCTTHHHHHCCCCSEEEEECSCEEEEEECSS----------------------GGGTTTTEEECCCCCCBCTTSCB---CCTHHHHHHHHHHHHHT-TSCCEEEEECCCCCCCCC-----------------------------------CTTSSCCCHHHHHHHHHHHHHHHHHHH-TTCCEEEEEEECSBCCC-CGGG------------------------------------TTSSCCCSEEEETTTT----------------------EEEECHHHHHHHHHHHHSEEEC----------------
1np2A00:-------------------------CCSCEEEEECCHHHHC------------CCTTSTTCCCBHHHHHTTS----TTSSTTSCCSSSTTCHHHHHHHHHHHHHT-----TTCSEEEEE--CCHHHHCTTSS-----------------------------SCCCHHHHHHHHHHHHHHHHTTCEEEEE-EESS-C--CBHHHHT--------------T-----------------TG---GGSHHHHHHHHHHHHHHHHH--------HTT-------TCCEEEEEECHHHHHHH----------------------------------HHTSC--SSSSCC------------CCHHHHHHHHHHHHHHHHHHHHHHHH-TT----CSEEEEEEECCCEEE------SCHHHHHHHHHH-HTHHHHHHHHTSCCCSCSSS----S-------CCSSCCCHHHHHHHCCCCSEEEEECSCCEEEEEC--------------------------SSSSCEEECCCCSCBCTTCCB---CCHHHHHHHHHHHHHHC--CSCEEEEEECCCCCCCC-----------------------------------SSCSSBCCHHHHHHHHHHHHHHHHHHH-TTCCEEEEEEECSBCCC-CGGG------------------------------------TTSSCCCSEEEETTTT----------------------EEEEBHHHHHHHHHHHHTC-------------------
1ta3B00:----------------CCHHHHHHHTTCSEEEEEECHHHH------------------------------------------------------HSHHHHHHHHH------HCSEEEESSTTSHHHHCSBT------------------------------TBC---CCHHHHHHHHHHHHTTCEEEEEEEECSSS--CCHHHHT---------------------------------C---CCHHHHHHHHHHHHHHHHHH--------TTT-------SCSEEEEEESCBCTTSS-------------------------------------------------------------BCCCHHHHHHTTHHHHHHHHHHHH-HC---TTSEEEEEESCCCCT----------------TSH-HHHHHHHHHH-------------------------------HHHHTTCCCCEEEECCEECT--------------------------------------------------TC---CCGGGHHHHHHHHHT-TC-CSEEEEEEEEET------------------------------------------------TCCHHHHHHHHHHHHTC-----TTEEEEEESCSBGGG-STTG------------------------------------GGCCS-----------------------------SBCTTSCBCHHHHHHHHHHC----------------------
1bgaA00:--------------------CEEECCTTCEEEEECCHHHHC------------CCTTGGGCCCBHHHHHHTS----TTTSGGGCCSSSTTCHHHHHHHHHHHHHH-----TTCSEEEEE--CCHHHHSSSSS-----------------------------SCCCHHHHHHHHHHHHHHHHTTCEEEEE-EESS-C--CBHHHHH--------------T-----------------TG---GGSTHHHHHHHHHHHHHHHH--------TGG-------GCCEEEEEECHHHHHHH----------------------------------HHTSC--SSTTCC------------CCHHHHHHHHHHHHHHHHHHHHHHHH-TT---CSSEEEEECBCCCEEESSS-CHHHHHHHHHHHHH-HTHHHHHHHHHSSCCHHHHHHHHTT-------TCCCCCCTTHHHHHTCCCSEEEEECCCCEEEEECT------------------------TSGGGTEEEECCCCCBCTTSCB---CCTHHHHHHHHHGGG-G-CSCCEEEEEECCCCCCCC------------------------------------BTTBCCCHHHHHHHHHHHHHHHHHHH-TTCCEEEEEEECSBCCC-CGGG------------------------------------GGGSCCCSEEEETTTT----------------------EEEECHHHHHHHHHHHHTEEECCC--------------
1egzA00:--------CCCCEEEE-TTEEEETTEECCCEEEEEEECCT-----------------------------------------------TSSGGGGCSHHHHHHHHH----TTCCCEEEEE--EECSSTT-------------------------------STTTCHHHHHHHHHHHHHHHHHTTCEEEEE-EECS-------------------------------------------------CGGGGHHHHHHHHHHHHHH--------HTT----S--TTEEEECCSCCCS---------------------------------------------------------------------CCTTTTHHHHHHHHHHHHHH-H---CSSSCEEECCHHHHT------------------C---------------------------------------HHHHHTSCCCSSSEEEEEEEETTT---------------------------------------------------------CCHHHHHHHHHHHH--TTCCEEEEEEESSCTT------------------------------------------SCSCCCHHHHHHHHHHHHHT-------TCCEEEEEECCSS-STTC------------------------------------SBCTTSC---------------------------------CBCHHHHHHHHHHHTCSCCC----------------
1exp000:----------------CCSHHHHHHHTTCEEEEEECGGG------------------------------------------------------GGSHHHHHHHHH------HCSEEEESSTTSHHHHCSBT------------------------------TBC---CCHHHHHHHHHHHHHTCEEEECCSEESSS--CCHHHHT-------------------------------------CCHHHHHHHHHHHHHHHHHH--------HTT-------TCSEEEEEECCBCTTSS-----------------------------------------------------------BC-SSCHHHHHHGGGHHHHHHHHHHH-HC---SSSEEEEEESSCSSS-----------------SH-HHHHHHHHHH-------------------------------HHHHTTCCCCEEEECCEEET------------------------------------------------------TCCCTTHHHHHHHHHT--T-TCEEEEEEEEEEEES--------------------------------------SCCHHHHHHHHHHHHHHHHHHHTS-----TTEEEEEESCSBGGG-CSHH------------------------------------HHSTTE------------------------ECCSSBCTTSCBCHHHHHHHHHC-----------------------
1dwjM00:--CCCCCCSSSCCTTCTTTSCGGGSCTTCEEEEECCHHHHS------------CST---TSCCBHHHHHHHHS--HHHHCTTCCCSSSTTCHHHHHHHHHHHHHH-----TTCSEEEEE--CCHHHHCTTSS---------------------------GGGCCCHHHHHHHHHHHHHHHHTTCEEEEE-EESS-C--CBHHHHH--------------H----------------HCG---GGSTTHHHHHHHHHHHHHHH--------HTT-------TCCEEEEESCTTHHHHH----------------------------------TTTSC--SSTTCCCCTTTCTTCSSCCTTTHHHHHHHHHHHHHHHHHHHHHH-HSG-GGCCEEECEEEEEEEEESSTTCHHHHHHHHHHHHH-HTHHHHHHHHHSSCCHHHHHHHG---------GGSCCCCHHHHHHHTTCCSCEEEEEEEEEEEEECCCCTTSTTCCGGGGGCEEE--ESBCTTCCBCSSEEECCSSCGGGCEE---CCTHHHHHHHHHHHHHT-TCCCEEEEECCCCEETT-----------------------------------SCHHHHHCCHHHHHHHHHHHHHHHHHHHHHCCCEEEEEEECSBCCC-BTTT------------------------------------BTSEECCSEEEETTEEE---------------------EEEECHHHHHHHHHHCC---------------------
1e0vA00:---------------CCSSHHHHHHTTTCEEEEEECGGG------------------------------------------------------TTCHHHHHHHHH------HCSEEEESSTTSHHHHCSBT------------------------------TBC---CCHHHHHHHHHHHHTTCEEEEEEEEESSS--CCHHHHT-------------------------------------CCHHHHHHHHHHHHHHHHHH--------TTT-------TCSEEEEEECCBCSSSS-----------------------------------------------------------CCB-CCSHHHHTCTTHHHHHHHHHHH-HC---TTSEEEEEESSCCST----------------TSH-HHHHHHHHHH-------------------------------HHHHHTCCCCEEEECCEEBT--------------------------------------------------T---BCCCTTHHHHHHHHHT--T-TCEEEEEEEEET------------------------------------------------TCCHHHHHHHHHHHHTS-----TTEEEEEESCSBGGG-STTG------------------------------------GGCCS-----------------------------SBCTTSCBCHHHHHHHHHHHC---------------------
1gokA00:--------------CCSCHHHHHHHTTCSEEEEEECHHHH------------------------------------------------------TSTTHHHHHHH------HCSEEEESSTTSHHHHCSBT------------------------------TBC---CCHHHHHHHHHHHHTTCEEEEEEEECSSS--CCHHHHT---------------------------------C---CCHHHHHHHHHHHHHHHHHH--------TTT-------TCSEEEEEESCBCTTSS-------------------------------------------------------------BCCCHHHHHHCTTHHHHHHHHHHH-HC---TTSEEEEEESCCCCT----------------TSH-HHHHHHHHHH-------------------------------HHHHTTCCCCEEEECCEECT-------------------------------------------------------TTHHHHHHHHHHHHT-TC-CSEEEEEEEEET------------------------------------------------TCCHHHHHHHHHHHHHC-----TTEEEEEESCSBGGG-STTG------------------------------------GGCCS-----------------------------SBCTTSCBCHHHHHHHHHHCM---------------------
1b30A00:--------------CCSCHHHHHHTTTCSEEEEEECHHHH----------------------------------------------------H-SCSHHHHHHHH------HCCEEEESSTTSHHHHCSBT------------------------------TBC---CCHHHHHHHHHHHHTTCEEEEEEEECSSS--CCHHHHT---------------------------------C---CCHHHHHHHHHHHHHHHHHH--------TTT-------TCSEEEEEESCBCTTSS-------------------------------------------------------------BCCCHHHHHTCTHHHHHHHHHHHH-HC---TTSEEEEEESCCCST----------------TCH-HHHHHHHHHH-------------------------------HHHHTTCCCCEEEECCEECT-------------------------------------------------------TCGGGHHHHHHHHGG-GC-CSEEEEEEEEET------------------------------------------------TCCHHHHHHHHHHHHTC-----TTEEEEEESCSBGGG-CTTG------------------------------------GGCCS-----------------------------SBCTTSCBCHHHHHHHHHC-----------------------
1hjqA00:--------------------------CCSEEEEECTTHH-----------------------------------------HHHHTTCCCBCTTCCBCCHHHHHHH-----TTCCEEEEE--ECSSC------------------------------------TTCTTSHHHHHHHHHHHHHTTCEEEEE-ECCS-S--S--------------------CCBTTBCBC-----C-TTCC---SSHHHHHHHHHHHHHHHHHH--------HHH----HTCCCCEEEESSSCTTB-------------------------------------------------------------SSBTTTBTTCHHHHHHHHHHHHHHHHT-SSC-SSCCEEEEEESCTTC------------------HHH-HHHHHH------------------------------HHHHHSSSCGGGCCEEEEECCSTTC----------------------------------------------------TTCCHHHHHHHHHHHHHH--HCCEEEEEECCCCSBCSS---------------------------CSSCCCGGGTTSCSSHHHHHHHHHHHHHHHHHS-----TTEEEEEEECTTCGG-GTTT------------------------------------TSSSSBCCSBCTT--------------------------SBBCGGGGHHHHC------------------------
1cen000:-------------------------CCCCSEEEECTTSSSS-----------------------------------------CSSCCHHHHHHSSCHHHHHHHHH-----HTCCEEEEE--EEGGGTBCSS----------------------------STTCBCHHHHHHHHHHHHHHHHHTCEEEEE-EEEC---------------------------------S-----CCCCCT---TTCHHHHHHHHHHHHHHHHH--------TTT----CC-SSEEEECCSCCCCS----------------------------------------------------------------------SSHHHHHHHHHHHHHHHH-H---CSSCCEEEECHHHHC------------------T---------------------------------------TSGGGSCCCCCSSEEEEEEECCSHHHHTTTCTTCHHHHHHCCCCCSSEECCSHHHH---HHHCGGGGGGGGGTTCEESHHHHHHHHHHHHHHHHH--HCCEEEEEEECCCTT-------------------------------------------SCHHHHHHHHHHHHHHHHHT-------TCEEEESCSBSTTCCSBC------------------------------------T-TSC----------------------------------BSCHHHHHH----HTC---------------------
1clxA00:---------------------CGGGGCSSCEEEEEBCSS-------------------------------------------------STTBTTTCHHHHHHHHH------HCSEEEESSTTSGGGGEETT-------------------------------EE---CCHHHHHHHHHHHHTTCEEEEEEEECCCGGGCCT---T--------------------------------CS---SSCTTHHHHHHHHHHHHHHH--------TTT-------TCSEEEEEECCBCCTTC----------------------------------CT----TCCCCB------------TTBCCCHHHHHHTSTHHHHHHHHHHHH-HC---TTSEEEEEESSTTSC-----------------SH-HHHHHHHHHH-------------------------------HHHHTTCCCCEEEECCEEES--------------------------------------------------SS---SCHHHHHHHHHHHHT-TCSSCEEEEEEEEEESCCTT----------------------SSCGGGCCCSTTTTSSCCHHHHHHHHHHHHHHHHHHHHSC--TTCEEEEEESCSBGGG-STTS------------------------------------EETTEE------------------------CCCSSBCTTSCBCHHHHHHHHHHC----------------------
1e1fA00:------------CCCGGGSCCTTSSCSSCEEEEECCHHHHC------------CCTTSTTCCCBHHHHHHHHC---GGGSTTSCCCSSTTCHHHHHHHHHHHHHH-----TTCSEEEEE--CCHHHHSTTSS---------------------------TTTCCCHHHHHHHHHHHHHHHHTTCEEEEE-EESS-C--CBHHHHH--------------H----------------HCGGGCTTSSHHHHHHHHHHHHHHHH--------HTT-------TCCEEEEEECHHHHHHH----------------------------------HHTSC--CSTTCBCCTTSCSSBCCSCTTTHHHHHHHHHHHHHHHHHHHHHH-HTC-CTTCEEEEEEEEEEEEESSS-SHHHHHHHHHHHHH-HTHHHHHHHHHSSCCHHHHHHTG---------GGSCCCCHHHHHHHTTCCSCEEEEEEEEEEEEECCCCSSCCCCSGGGGGCEEE--------ESBCTTSCBSSCBCSSSSCB---CCTHHHHHHHHHHHHTS-CCCCEEEEECCCCEECCS----------------------SS---------CCCHHHHHCCHHHHHHHHHHHHHHHHHHH-TTCCEEEEEEECSBCCC-CGGG------------------------------------TTSEECCSEEEEGGGTT---------------------EEEECHHHHHHHHHHHC---------------------
1fhlA00:--------------------------CCSEEEEECTTHH-----------------------------------------HHHTTTCCCBCTTSCBCCHHHHHHH-----HTCCEEEEE--ECSCC------------------------------------TTCTTCHHHHHHHHHHHHHTTCEEEEE-ECCS-S--S--------------------CCBTTBCBC-----CTTSCS---SCHHHHHHHHHHHHHHHHHH--------HHH----TTCCCSEEEESSSGGGC-------------------------------------------------------------SSBTTTSTTCHHHHHHHHHHHHHHHHT-SCC-SSCCEEEEEESCTTC------------------HHH-HHHHHH------------------------------HHHHTTSSCGGGCCEEEEECCSSSC----------------------------------------------------TTCCHHHHHHHHHHHHHH--HCCCEEEEECCCCSBCSS---------------------------CSSCCCGGGTTSCSSHHHHHHHHHHHHHHHHHS-----TTEEEEEEECTTCTT-CTTT------------------------------------TSSSSBCCSBCTTT-------------------------CBBCTHHHHHTTC------------------------
1uuqA00:---------CCC-CEEETTEEEETTEEECEEEEECTTHHH-------------------------------------------HTCSSTTCCHHHHHHHHHHHHH-----TTCCEEEEE--CCCBCC--------------------CSTTSCSSCSBSSTTCBCHHHHHHHHHHHHHHHHTTCEEEEE-CCBS-S-STTCHHHHHHHHHHTCCCCCHHHHCCHHHHH-----HHHHGG---GGCHHHHHHHHHHHHHHHTCBCTTTCCBGGG----C-TTEEEEESCBSCCSCS---------------------------------------------------------------TTCCHHHHHHHHHHHHHHHHHHHH-HC---SSSEEECCCCSGGGT------------------TTCHHHH------------------------------------HHHHCSTTCCSEEEEECTTTTT-----------------------------------SSCTTSHHHHHHHHH---HHHHHHHHHHHHHHHH--HTCCEEEEEECCCCGGG------------------------------------CCCTTSCCHHHHHHHHHHHHHHHHHHH-TTCSEEEEEESCEEETC-CCCC-------------------TTCCCCTTSCCCSSCTTSCTTSSCEE------------------------------TTCHHHHHHHHHHHHHHCC------------------
1n82B00:----------------CCCCHHHHTTTTCEEEEEECH--------------------------------------------------------HHHHHTHHHHHH------HCSEEEESSTTSHHHHCSBT------------------------------TBC---CCHHHHHHHHHHHHTTCEEEEEEEEESSS--CCGGGGB----------------------------CTTSSB---CCHHHHHHHHHHHHHHHHHH--------HTT-------TCCEEEEEESCBCSSSS-----------------------------------------------------------CSBCCCHHHHHHCTTHHHHHHHHHHH-HC---TTSEEEEEESSTTS------------------HH-HHHHHHHHHH-------------------------------HHHHTTCCCCEEEECCEEES--------------------------------------------------SS---SCHHHHHHHHHHHHT--T-TCEEEEEEEEEESSCTT----------------------CCC-------CCCSSCCHHHHHHHHHHHHHHHHHHHHTT----TTEEEEEESCSBTTS-CGGG------------------------------------TSSSTTCC----------------------CCCSSBCTTSCBCHHHHHHHTC------------------------
1edg000:CCCGGGSCCCCCCCCCCCCSHHHHHHHHHCSEEECTTSTTC-----------------------------C----CCSSCCSGGGHHHHTTCSCCCHHHHHHHHH-----HTCCEEEEC--CCCGGGEETT-----------------------------TTEECHHHHHHHHHHHHHHHTTTCEEEEE-CCSC-B--C--------------------------TTT-----SBCSSG---GGHHHHHHHHHHHHHHHHHH--------TTT----CC-TTEEEECCSSCCCT-----------------------------------------------------TSTTTTSCCTTCHHHHHHHHHHHHHHHHHHHHHHH-TCGGGGTSCEEEECGGGCH------------------HHH-HSTT--------------------------------CCCCCCCTTCCSCEEEEEECCCSHHHHTSCGGG--------------------------------TCCCCCCTTCHHHHHHHHHHHHHHHHHTGG--GTCCEEEEEECCCCS-------------------------------------------SCHHHHHHHHHHHHHHHHHT-------TCEEEECCCCCCS-SSSC------------------------------------CCCCEETTTTEESS----------------------------HHHHHH----HHHHSCCCCC--------------
3pbgB00:--------------------CCEECCTTCEEEEECCHHHHC------------CCTTSTTCCCBTHHHHHHH--------HSSCCSSSTTCHHHHHHHHHHHHHH-----TTCCEEEEE--CCHHHHSTTSS-----------------------------SSCCHHHHHHHHHHHHHHHHTTCEEEEE-EESS-C--CBHHHHT--------------T-----------------TG---GGSHHHHHHHHHHHHHHHHH--------CT--------TCCEEEEEECHHHHHHH----------------------------------HHTSC--CSTTCCC-----------SCHHHHHHHHHHHHHHHHHHHHHHHH-TTC---SSEEEEEEECCCEEESSTTCHHHHHHHHHHHHH-HTHHHHHHHHTSSCCHHHHHHHHHHHHHHCCCCCCCHHHHHHHHHHTTTCCEEEEECCCCEEEECCCSCCEEECCCSCC----TT--CCEEEETTTEEECCCTTSCBCTTCCB---CCTHHHHHHHHHHHHHCGGGCCEEEEECCCCBCCCC------------------------------------BTTBCCCHHHHHHHHHHHHHHHHHHH-TTCCEEEEEEECSBCCC-BTTT------------------------------------BTTSBCCSEEEETTTT----------------------EEEECHHHHHHHHHHTTCEEC-----------------
1uwqB00:---------------------CEECCTTCEEEEECCHHHHS------------CSSTTCCCCCBHHHHHHHCHHHHHTTSSCSCCGGGSCCHHHHHHHHHHHHHH-----TTCCEEEEE--CCHHHHCCSCCCC----CCCTTCSCCCCCCCCHHHHHHHHTTSCHHHHHHHHHHHHHHHHTTCEEEEE-SCSS-C--CBTTTBC--------------HHH-HHTTC-----CSSCBG---GGSHHHHHHHHHHHHHHHHH--------HTT-------TCSEEEEEECHHHHHHH----------------------------------HHTCGGGCCTTCC------------CCHHHHHHHHHHHHHHHHHHHHHHHH-HCC----SCEEEEEEEEEEEESST-T--CHHHHHHHHHHH-THHHHHHHHHCEEE----------------------CCEEECTTTTTCCSEEEEEEEEEEEEEECSSSEEE---------------CTTSTTSSCTTSBCTTSCBBCTTCCB---CCTHHHHHHHHHHHHHH--CCCEEEEECCCCCS--------------------------------------------SCSSHHHHHHHHHHHHHHHHH-TTCCEEEEEESCSBCCC-CGGG------------------------------------GGGSCCCSEEEETTTT----------------------EEEECHHHHHHHHHHHHTEECGGGGGGSSCCCSTTSCC
1h4pB00:-----------------CCCTTSCTTSSCEEEEECTTSSSCCTTTSHHHHHTTCCCSSSCTTCCSSHHHHH----HHHCHHHHHHHHHHHHTTSSCHHHHHHHHH-----TTCCEEEEE--EEGGGTCCCT----------------------------TCCCCCSSHHHHHHHHHHHHHHTTCEEEEE-EEEC-T--T--------------------CSSCCGGGS-----STTCCC---TTSHHHHHHHHHHHHHHHHH--------TTSHHH-HT-TEEEEESCSCCCGG-------------------------------------------------------------------GSCHHHHHHHTHHHHHHHHHHTT---CCCCCEEEECTTCCT------------------T--------T------------------------------TTTSSCTTTTCCSEEEEEEECSCSSH------------------------------------------HHHTCCHHHHHHHHHHHHHTTTT------CSSEEEEEEECSCSSCCSTTTTCTTCCCTTBTCCEETTEECCBCSCCTTTTCGGGCCHHHHHHHHHHHHHHHHHHT--------TTTEEEESCSCCSS-CSTT------------------------------------CHHHHHHTTSSCSS-------------------------TTCCSSTTT----TTSCCC------------------
1qvbA00:----------------------CBCCTTCEEEEECCHHHHS------------CCSTTCCCTTBHHHHHHHCHHHHHHTSSCSCCGGGSCCHHHHHHHHHHHHHH-----TTCCEEEEE--CCHHHHCSSCCTTSCCCEEECTTSCEEEECCCHHHHHHHHHHSCHHHHHHHHHHHHHHHTTTCEEEEE-SCCS-C--CBTTTBC--------------HHHHHHHCG-----GGSCBG---GGSTHHHHHHHHHHHHHHHH--------HTT-------SCSEEEEEECHHHHHHH----------------------------------HHTCGGGCCTTCC------------CCHHHHHHHHHHHHHHHHHHHHHHHH-HCC----SCEEEEEECCEEECSSS-C---CSHHHHHHHHH-TSTTTTHHHHSCCS----------------------SCCCCCTTTSSCCSEEEEECCCEEEEECCTTCCEE---------------CTTSGGGSCTTCBCTTSCBBCTTCCB---CCTHHHHHHHHHHHHHH--CCEEEEEECCCCCT--------------------------------------------TCSSHHHHHHHHHHHHHHHHH-TTCCEEEEEEECSBCCC-CGGG------------------------------------TTSSCCCSEEEETTTT----------------------EEEECHHHHHHHHHHHHTBCCGGGGGGGSC-------C
1v02A00:------------CCCGGGSCCGGGSCTTCEEEEECCHHHHC------------CCTTSTTCCCBHHHHHHHHC---GGGSTTSCCSSSTTCHHHHHHHHHHHHHH-----TTCSEEEEE--CCHHHHSTTSS---------------------------STTCCCHHHHHHHHHHHHHHHHTTCEEEEE-EESS-C--CBHHHHH--------------H----------------HCG---GGSTHHHHHHHHHHHHHHHH--------HTT-------TCCEEEEEECHHHHHHH----------------------------------HHTSC--CSTTCBCCTTSCSSBCSSCTTTHHHHHHHHHHHHHHHHHHHHHH-HTC-TTTCEEEEEEECCEEEESSS-SHHHHHHHHHHHHH-HHHHHHHHHHHSSCCHHHHHHHG---------GGSCCCCHHHHHHHTTCCSEEEEECCCEEEEEECCCSTTCCCCSGGGGGCEEE--------ESBCTTSCBSSCBCSSSSCB---CCTHHHHHHHHHHHHHS-CCCCEEEEEECCCEECSS---------------------------------CCCHHHHHCCHHHHHHHHHHHHHHHHHHH-TTCCEEEEEEECSBCCC-CGGG------------------------------------GGGEECCSEEEEGGGTT---------------------EEEECHHHHHHHHHTC----------------------
1r85A00:---------CCCCBGGGSCCHHHHHTTTCEEEEEECGGG------------------------------------------------------GGCHHHHHHHHH------HCSEEEESSTTSHHHHCSBT------------------------------TBC---CCHHHHHHHHHHHHTTCEEEEECSCCSTT--CCGGGGB------------CTTSSBGGGCC-----CHHHHH---HHHHHHHHHHHHHHHHHHHH--------HTT-------TCCEEEEEESCBCTT-------------------------------------------------------------SSBCCCHHHHHHTTHHHHHHHHHHHH-HHC--TTSEEEEEESCTTS------------------TT-HHHHHHHHHH-------------------------------HHHHTTCCCCEEEECCEECS--------------------------------------------------SS---SCHHHHHHHHHHHHH--T-TCEEEEEEEEECSSCSS----------------------CCC------CSSGGGSCHHHHHHHHHHHHHHHHHHHHTG----GGEEEEEESSSSTTS-CGGG------------------------------------GGCCEEECTTSCEECCTTSCCSEEETTCSCCCCSSBCTTSBBCHHHHHHHSCC-----------------------
1ur4A00:---------------CCCCCCCTTCCTTCEEEEECTTHH-----------------------------------------HHHHTTCCCBCTTSCBCCHHHHHHH-----TTCCEEEEE--ECSCCBCTTC----------------------------CBCSTTCCCHHHHHHHHHHHHHTTCEEEEE-ECSS-S--S--------------------CCSSSCCCC-----CGGGTT---CCHHHHHHHHHHHHHHHHHH--------HHH----TTCCEEEEEESSSCSSC-----------------------------------------------------------------BTTBCCHHHHHHHHHHHHHHHHH-H---CTTSEEEEEECCTTS------------------TTH-HHHHHH------------------------------H----HHHTTCCCSEEEEEECTTT------------------------------------------------------SCCHHHHHHHHHHHHHH--HCCEEEEEEECCCSCSCC----------------------SSSSCCSSSCTTSCCCSCSSHHHHHHHHHHHHHHHHTT----CTTEEEEEEECTTCCC-SSCGGGHHHHHHHHHHHCCSSBCGGGTTTCTTTHHHHCB-SCSCGGGCSBCTT--------------------------SCBCGGGGHHHHHHHCCCM------------------
2manA00:---------CCCSEEETTEEECTTSCBCCCEEEEECTTT-----------------------------------------------------CTTCTTHHHHHHH-----TTCSEEEEE--ECCSSS------------------------------------SCCCCHHHHHHHHHHHHHTTCEEEEE-EGGG-T--T-------------------------------------TTT---STTCCCHHHHHHHHHHTHHH--------HTT----CT-TTEEEECSSSCCC-------------------------------------------------------------------SCHHHHTTHHHHHHHHHHHHHH-T---TCCSCEEEECTTTTT------------------CTT-CHHH-H------------------------------HHHHHHHTCTTCCEEEEEEESGG--------------------------------------------------------GCSHHHHHHHHHHHHH--HTCCEEEEEECCC---------------------------------------------------CCCHHHHHHHHHHH-------TCEEEESCSSCCC-TTCG------------------------------------GGCSBGGGCTTCBC-------------------------HHHHHHHHSTTC-HHHHCCCCGGGC------------
