# Supplementary material for: An automatic method for assessing structural importance of amino acid positions
Source: BMC Struct Biol. 2009 Mar 4;9:10. doi: 10.1186/1472-6807-9-10 (PMC2667441; doi:10.1186/1472-6807-9-10)
Supplement: Additional file 2 — Sets of quality values, multiple sequence alignment (aln format) and CC values for each of the six datasets. [file 1472-6807-9-10-S2.zip › datasets/amylase/residue_classification/type_out.txt]

1gnxB00:---------------------EEEBEEENNNBBBBBBBBBB------------BNNEEEENEEBBBNEBBEE----EEEBEEENNBEENBEBNEENEEBBENBEE-----BEBEBBBBB--BBBBBBBNEBE-----------------------------EEEEEEBBEBBNEBBEEBEEEEBEBBBB-BBBB-B--BBNEBNE--------------E-----------------NB---BBENEBBENBNEBBNNBBEN--------BBE-------EBEBBBBBBNBBNNBBN----------------------------------BBBNB--ENBINE------------EEEENBBEBBBBBBBBBBNBBENBEE-EN--EEEBEBBBBBNNNNNNEEEE-EEENEENNNNBNBB-BBNBBNBBBNENENNENBEENBEEE-------NENENNEEEBNEEBENENENBBBBBNNNNNBNEEN------------------------NBNBEENEEEENEEEENNNEEB---NNNEBBNEBBEEBNEEN-EENNBNBBBBBBBNENEE-----------------------------------NEEEEBEBEEBNNBBEEBBEBBNEBNE-EEBEBEBBBBBBBBBBB-NBNE------------------------------------BNNNNBBBBNBENEEN----------------------ENNNBEBBENBNEBNEENEBEEM---------------
1gzjA00:-------------------------EENEBBBBBBBBBNN---------------------------------------NEEEEENEEEENNNNNEEENBEEBNE-----EEBEBBBBB--BNBBBBBNEE----------------------------NEEENEEEBNEEBEENBENBNEEEBNBBBB-BNBE-B--N--------------------------------------NE---EEEBEEEEEBEEBBENBBEE--------BNE----N--ENBBBBBBBNBNE----------------------------------------------------------------------NENENBNEBBNBBBEBBNE-NE--BEEBNBBBBBNEEBN------------------BEE-BEEE--------------------------------BEEBEENENEEEENBBBBBBNBBEE-------------------------------------------NENEEEENENEENBEENBEEBBENBEE--EEEEBBBBBBBBBN----------------------------------------------EEEBNEBBENBBENBEEN----EEBBBBBBBNBBBEEN-EENE------------------------------------BBBNNEEBEBNE-------------------------------EBNEN----BEENE-------------------
1uz1B00:--------------------EEEEBEEENNBBBBBFBBFBB------------BNNEEEENNEBBBNNBBEE----EEENEEENNBEEBBNBNEENNEBBENBEE-----NEBNBBFBB--BNBBBBBNEBE-----------------------------EEENEEBBEBBNEBBENBEENEBEBBBB-BBFF-B--BBEEBNE--------------E-----------------EB---BEEEEBBENBBEBBENBBEE--------BNE-------NBENBBBBFFBNNNBBN----------------------------------BBNEN--ENNNEE------------EENENBBEBBBBBBNBBNEBBENBEE-EN----ENNBBBBBNNFNBNEEEE-NEENEENNENNNNBNBBBBBBNBBEENNBBENBNEEBE---------ENBNEENEENBEEBEEEBNBBFBFBFBBENBEEEEE---------------------------EENNEEENEEEENEFFFN---NBNEBBNNBBNNBEENN-EBEEBNBBFBFBBNENEE-----------------------------------EEEEEBEBEEBNEBBNEBBNNBNEBNE-EEBNBEBBBBFBBBBFB-FFNE------------------------------------FNENNFFBBNBENEEN----------------------ENNNBNBBENBNEBNEEENE------------------
1nq6A00:----------------ENEBFEFBEEFENBBBBBBBNEN------------------------------------------------------NEEEEBNENBEE------NBNBBBBNENBNBEEBBEEE------------------------------EEN---ENEEBEEBBENBEEEENEBBBBBBBNEEE--NNENBEE-------------------------------------NEEEEBEEBBNEBBEEBBEE--------BEE-------EBEBBBBBBNNBEEEEE-----------------------------------------------------------NENNENNBNEENEEEBBNEBBENBEE-NB---EEBEBBBBBNEBBNE-----------------EE-BBENBNENBE-------------------------------EBEEEEBNBNBBBBBBNBEE--------------------------------------------------E---EENNEEBEEBBENBBE--N-EBNBBBBBBBBEE---------------------------------------------EEEEBNENBEEBBEBBNEB-----EEBNBBBBBNBBNEE-NEEE------------------------------------ENEBB-----------------------------BBEEENEENEBBENBEENF-----------------------
1lf1A00:----ENNEENNEBENEENENBBEEEEEBEBNBBBBBBNNE--------------------------------------------------NNEBBNEEBBEEBEE----NBEBNBBBBB--BNBNE---------------------------------EBNEEEEENNENBNEBBENBNEBNBBBBBB-BBBE-E------------------------------------------N---ENBEENNEEBNEBBEEBBEE--------NNE----E--NBBBBBBBBNBNE-------------------------------------------------------------------EEBEBEENBNEBBEEBNENBNE-E---BEEBBBBBBBNEEBN------------------N---------------------------------------BNEBBEEENENENNBBBBBBNBEE---------------------------------------------------------NEEEBNENBEEBNE--EEBBBBBBNBBBNEEE--------------------------------------------EEENEEEBEEBBENBEEE-------ENBBBBBBBBEEE-EEBB------------------------------------BBEEEBEEENEBEE-------------------------EENNEBBNNBNENNE----------------------
1vjzA00:--------------------------EENNNBBBBNNBN------------------------------------------------NEENEBENEEEBBEN-BN-----EBEBNBBBB---BBBBNNBBE----------------------------EEENENNEEENBEEBEEBBENBEEEEBNBB-BBBN-B--B--------------------BB--NBNNE-----ENEEEE---NBBEEEEBNEBBNEBBNNBB--------EEN----EEEENEEBBBBBBBNBN-----------------------------------------------------------------EEEE-EEBNEENBBNBBEEBBEE-B---NENNEEBNBBBBBNB------------------E-------------------------------------------BNENBEEBENEEBNBBBBBNBBNBBBNNEBEE-----------------------NENEENNENENNEBENENEENEEEEBNENBE-EBNE--BEEEEBEBB-BBBBB-------------------------------------------BNNEBENENBNEBBENBBEB-------BEENEBBBBBENB-ENNB------------------------------------BBBNBEBEENENEE-------------------------NEENE-BBE----EBBE--------------------
1xyzB00:-----------------ENBNEEBEEEEBNBBBBBBEBBN----------------------------------------------------EEENEEBNENBEE------BBBBBBBNENBNBEEBBEEE------------------------------EEN---ENEEBEEBNEBBEENENEBBBBBBBNEEE--NNENBEE--------------------------------EE---NEEEEBNENBEEBBEEBBEE--------BEE-------EBEBBBBBBNBBEEENE-----------------------------------------------------------EE-NENNBEEEBNEEBBNEBBENBEE-NB---EEBEBBBBBEEBBNE-----------------NE-BBENBNENBE-------------------------------EBEEEEBNBNBBBBBBNBEN--------------------------------------------------EN-EEENNENBNEBBENBEE--N-EBEBBBBNBBBNNEEE-------------------------------------EEEEEBNEEBBENBNEBBENBEEB-----ENBEBBBBNBBBNEN-NEBE------------------------------------EENEEE------------------------NEBBBBNEENEEBNBNEBBNENBE----------------------
1qoxA00:--------------------IIIIBEEEBNBBBBBBBBBBB------------BBNEEEENNEBBBBEBIII----IIEIIIIIIBIEBBNBBENBEEBBENBEE-----BEBEBBBBB--BBBBBBBNEBE-----------------------------EEENEEBBEBBNEBBEEBEEEEBEBBBB-BBBB-B--BBNNBNE--------------E-----------------EB---BENEEBBEBBBEBBENBBEE--------BBE-------EBEBBBBBBNBNNBBBN----------------------------------BNNEN--ENBNNE------------EENNNBBNBBBBBBBBBBEBBENBEE-EE---NEENBBBBBNBENBIIIII-IEEBEEBBENNBBN-BBBBBBNBBNENEBBEEBEENBEEE-------EEENEEEEEBNEEBEEENEBBBBBBNEBNINIENEE----------------------EENENNNNIIIIIIIIINENEEN---NINIBBIEBBINBBIEN-EENEBBBBBBBBBNENEI-----------------------------------EIIEIBEBEEBNIBBIIBBIIBIIBNI-IEBEBEBBBBBBBBBBB-NBNE------------------------------------BNENNBBBBBBINIIN----------------------ENNNBIBBINBINBNIINIBII----------------
1np2A00:-------------------------EEENNBBBBBBBBBBB------------BBNEEEENBEBBBBNNNEE----EENNEEENEBEEBBNBNEENEEBBENBEE-----BENEBBBBB--BBBBBBNBEBE-----------------------------EEENEEBNENBEEBBEEBEENEBEBBBB-BBBB-B--BBNENNE--------------E-----------------NB---BNNEEBBEBBNEBBENBBEE--------BNE-------NBNBBBBBBNBNNNBBN----------------------------------BBNEB--ENBNEE------------EENEBBNEBBNBBBNBBBEBBENBEE-NE----NEEBBBBBNBNNNEE------EEEEBNENBNNB-NNNNBBBBBNEENENEEBNE----E-------EEEEEEEEENEEEBNEENEBBBBBBNNNNNBNEE--------------------------EEENNNEEEEEEEEENENEEN---NEEEBBNEBBEEBEENN--ENNBNBBBBBBBNENEN-----------------------------------EEEENBEBEEBNEBBNEBBEBBNEBEE-EENEBEBBBBBBBBBBB-NBNE------------------------------------BNEINBBBNNBNNEEN----------------------ENBEBEBBENBEENBEEEE-------------------
1ta3B00:----------------ENBNENBEEEFNEBBBBBBNEENB------------------------------------------------------EEEEBNENBEE------NBFBBBBIFNBFBFFBBEEE------------------------------EEN---FNEFBNEBFENFFEEFFFFBFBBBBIFFF--IIINBII---------------------------------I---IEEEEBEEBBEEBBEEBBEE--------BEF-------FNNBBBBBIINBIIINI-------------------------------------------------------------BIIIIBEIINNNEBBNNBBENBFE-NB---EEBEBBBBBIIBBBE----------------EIE-BBENBNENBE-------------------------------EBFEEFBFFFFBBBIBIBEF--------------------------------------------------FN---NEBEENEEBBNNBBE-NF-BFNBBBBIBBBN------------------------------------------------FNENEEBNEBBFBBFFN-----EEBNBBBBINBBNEI-IIFF------------------------------------FFEBB-----------------------------BBEFENEENEBNENBNEENE----------------------
1bgaA00:--------------------IIIIBEEEBNBBBBBBBBBBN------------NNNEEEENNEBBBBEBIII----IIEIIIIIIBIEBBNBBEENEEBBENBEE-----BENEBNBBB--BBBBBBBEEBE-----------------------------EEENEEBBEBBNENBENBEEEEBEBBBB-BBBB-B--BBNEBNE--------------E-----------------EB---BEEEEBBEBBNEBBENBBEE--------BEE-------EBENBBBBBNBNNBBBN----------------------------------BBNEN--ENBNNE------------EENENBBNBBBBBBBBBBEBBEEBEE-EE---NNENBBBBBNNNNBIIIII-EEENEEBBENNNBB-NBBBBBNBBEEEEBBEEBEENBEEE-------EBENEEEEEBNENBENENEBBBBBBNNBNIBIENE------------------------ENENNNNIIIIIIIIIIIIIEN---NIIIBBIIBBINBNE-N-EENEBNBBBBBBBBEEEE------------------------------------EIEIBEBEEBNIBBIIBBIIBIIBNI-IENEBEBBBBBBBBBBB-NBNE------------------------------------BNENNBBBBBBIIIIN----------------------ENNNBIBBIIBIIBBIINIBIIII--------------
1egzA00:--------ENEENENE-EENBEBEEENNBBBBBBBNNBBE-----------------------------------------------EEEBEEBBEEENBNEBEE----EBEBBBBBBB--BBBEEEB-------------------------------BNEEEEENBNENBNEBBENBNENEBBBBBB-BBBE-------------------------------------------------NBEENEEEBNEBBEEBBEE--------NFF----E--EBBBFBBBBNBEE---------------------------------------------------------------------NEBEEEBNEBBEEBBENBNE-E---FFFFBBBBBBBNEBN------------------N---------------------------------------BNEBBEEENEEENNBBBBBBNBEE---------------------------------------------------------NNEEBNEEBEEBNE--EENBBBBBNBBBBEEE------------------------------------------BEEENEEENBEEBNEBBEEE-------NBBBBBNBBBNEE-NEBB------------------------------------BNEEEEE---------------------------------EENEBBENBNENBEEBEEEE----------------
1exp000:----------------EENBEENBEENENNBBBBBNNEE------------------------------------------------------NENEEBEENBEE------NBNBBBBFFNBFBFEBBEEE------------------------------EEN---ENEEBEEBNEBBEEEENEBBFFFBBFNFF--BNENBEE-------------------------------------NEEEEBEENBENBBEEBBEE--------BEE-------EBEBBFBBFFBBNEEEE-----------------------------------------------------------NN-EEBNBNENNEEEBBNEBBENBNE-NB---EEBEBBBFBNEBBNE-----------------EE-BBENBNENBE-------------------------------EBEEEEBNBNBBFBFBFNEN------------------------------------------------------EENNEEBEEBBNNBBE--N-EBNBBBBFBBBNBEE--------------------------------------EEEEEENEEBNEBBEEBBENBNEB-----EEBEBBBBFFBBNEE-NFBE------------------------------------EFEEEN------------------------BNBBBBEEENEENEBNENBNENN-----------------------
1dwjM00:--ENENEEEEENENFEFFEFFNFFNEEENNBFBBBFBBFNB------------FFI---IIIIBFBIFFBFFF--FFFBFEEIFFFFIBBNBEEENEEBBEBBEE-----BFBEFBFBB--BBBBBBBIIBE---------------------------NEIEIIEIBBENBEEBBEFBFEEFBFFBBB-BBFF-B--BBFIBFF--------------I----------------IFF---BNNEEBNENBFEBBFBBBEE--------BFE-------EBFFBBBBFFBNNNBBE----------------------------------FBFNB--EBFFFIBFFFEFIFNFEFFBFFNBBEBBNNBBNBBBEBBFFBEF-FNE-FNFFEBBBBBNBNNBNNFFFFFFEBEEBBENBNNB-BBFBBBFBBNFFFBNFEBFFEBF---------FFNNFNEEEEFENBEFBNEBBFBFBFNBNFBNEEEEFFEFFFBNBEFBNFNEE--NNEFFFFFEBFNENNEEEEEEEENNN---BNBEBBNNBBNNBNEFB-FENNBBBBFBFBNBENE-----------------------------------EEEEEBNEBEEBNNBBBBBBNBBNNBNEEEEBEBEBBBBFBBFBFB-FFNN------------------------------------FNENNFFBBNBENEFNF---------------------FNENBEBBENBEEBFFF---------------------
1e0vA00:---------------EEENBBEBBEEEENNBBBBBNNFE------------------------------------------------------NEEEEBNENBNE------BBNBBBBFFNBFBEEBBEEE------------------------------EEE---ENENBNEBNENBEEEENEBBFFFBBFEFF--NNENBEE-------------------------------------NEEEEBNEBBNEBBEEBBEE--------BEE-------EBEBBFBBFFBBNEEEE-----------------------------------------------------------NEN-NENNBNENNEEBBNNBBENBEE-NB---EEBEBBBFBNNBBNN----------------EEE-BBENBNENBE-------------------------------EBEEEEBNBNBBFBFBFBEE--------------------------------------------------E---NENEENBEEBBEEBNE--N-EBNBBBBFBFBE------------------------------------------------ENEEENBNEBBEBBNEB-----EEBNBBBBFFBNNEB-NFNE------------------------------------EEEBB-----------------------------BBEEENEENEBBENBNENBNE---------------------
1gokA00:--------------EIENBIINBIEIENIBBBBIBIIINN------------------------------------------------------IEEIBIINBIE------BIIBBBBIINBIBIEBBIEI------------------------------EIN---ININBIIBIINBIIEINIBBBIBBIIIEI--NNINBII---------------------------------N---IEIIEBIIBBIEBBINBBII--------BIE-------IBIBBIBBIIBBIIINI-------------------------------------------------------------NIINIBIINBIIEBBIIBBINBIE-NB---IIBIBBBBBIEBIIE----------------IEE-BBINBIINBI-------------------------------INIIEEBIBIBBBIIBIBII-------------------------------------------------------EIBIEBIIBIIEBII-NI-BINBBBIIBBBI------------------------------------------------INIIIBBIIBBIBBIIN-----INBIBBBIINIBIIE-NINE------------------------------------IEIBB-----------------------------IBIEINIENIBBINBIINBIM---------------------
1b30A00:--------------EIENBIIIBIEIENIBIBBFFIIINB----------------------------------------------------I-EEIEBIINIIE------BIBBBBBFFNBFBFEBIIII------------------------------EIN---INIFBIIBBINBIEEINIBBFFFBIFIEF--NNINBII---------------------------------N---IEIIEBIINBIEBBIEBBII--------BIE-------IBIBBBBBFFBBIIINI-------------------------------------------------------------BIINIBIINBIIIBBINBBINBII-NB---IIBIBBBFBFEBIII----------------EIE-BBINBIINBI-------------------------------EBIIEENIBIBBFIFBFBII-------------------------------------------------------EEBIEBIEBIINBII-BI-BIBBBBIFBBBI------------------------------------------------INIEIBBIIBIIBBIIN-----INBIBBBIFFBBIIN-NFNE------------------------------------INIBB-----------------------------IBIIINIENIBBINBIIEI-----------------------
1hjqA00:--------------------------ENENNBBBBBBBB-----------------------------------------NBEEEENEBNBEEEEENEBBEBBEE-----BNBEBBBBB--BBNEN------------------------------------EENNNNNEBBNEBBENBEENENNBBBB-BBBB-N--E--------------------EBENEEBEN-----B-EFNF---EENEFBBFFBFFNBNEBBNE--------BNE----EEBEBEBBBBBBNBBEB-------------------------------------------------------------BBNENBENEENENBBNBBENBBEFBNE-BEB-EEEBEBBBBBNEBNN------------------NEN-BEEBBE------------------------------EBNEEENBEEEBBEBBBBBBNBBEN----------------------------------------------------EIBNNEEBEEBBEEBNEE--NENNBBBBNBBBBNENEE---------------------------EEEENBEEBEENEEENEBBNEBBEEBBENBEEB-----EENNBBBBNBBBNNE-ENEB------------------------------------ENEBENBBBBNEE--------------------------BEBNEBBEBBEEN------------------------
1cen000:-------------------------ENENENBBBBFFBBBF-----------------------------------------NEEEEEENBEENBNEEBBENBNE-----NEBNBBBBB--BNNNBBBNEE----------------------------EEEENNEEBBNBBNEBBENBEENEBBBBBB-BFEB---------------------------------B-----NNEEEB---BEEEENNENBNNBBENBBEE--------NEE----NE-ENBBBBBBFFBENE----------------------------------------------------------------------ENEEBNEBBEEBNEBBNE-E---BEEBEBNBFBBEFBN------------------N---------------------------------------ENBEENNENENEENBBBBFBFEBENBBFBEBFFNENBEEBEEEBEBEEEBEEBEEN---NEEEEENEEBEENEEEEBENENBEENBENBNENNEE--EENENBBFFBFBBNE-------------------------------------------BEEEBBNEBBENBBEBBEEN-------EBBBBBFBBBEFFFEBBE------------------------------------E-EEE----------------------------------NENEEBBEN----BNE---------------------
1clxA00:---------------------EBNEENENNBBBBBNIII-------------------------------------------------IINIBEENEENNENBEE------NBEBBBBIINBIBIIBNEFE-------------------------------EN---ENEEBEEBBENBEENENEBBBBBBBNNIIIBIII---N--------------------------------NE---EENEEBEENBNEBBEEBBEE--------BNE-------EBEBBBBBBNBBNNEEE----------------------------------NE----EEENEN------------ENNBNBBBNNNBEBNEBBNEBBEEBEE-NB---EEBNBBBBBNNBBEN-----------------EE-NBENBNEBBE-------------------------------NBEEEENNNEBBBBBBNBNB--------------------------------------------------EE---BEEEEBEEBBEEBNE-NNEEBNBBBBNBBBNNBFFI----------------------FFFFIFFNIIIIEBEEENEFBEEBEEBBENBIEBBNENBE--EENNBBNBNBNBBBEN-NINI------------------------------------ENIIII------------------------BBBBBBNEENEENEBNEBNNEBNE----------------------
1e1fA00:------------ENEEEEEBENEENEEEBNBBBBBFBNFBB------------BBNEEEENNEBBBBEBBEEN---EEEBEEENEBNEBBNBNENNEEBBEBBEE-----BENEBBFBB--BBBBBBBNEBN---------------------------EEEEENIEBNEBBEEBBENBEEEEBEBBBB-BBFF-B--BBNEBNE--------------E----------------NNBBNBEEEEEBNENBNNBBEBBBEE--------BNE-------EBEBBBBBFFBNFBBBF----------------------------------BBBEF--EFBNBEBNEEEEBNEEENEBNENBBNBBBBBBNBBBEBBENBEE-ENE-EEEBNBBBBBFBFBNNEEEE-EEENEEBNENBNNN-BBBBBBNBBNEBNBBENBNENBE---------ENBNENEEENEENBEEBNEBBFBFBFBBFNBENNEEEEEEENINBENBBNNNE--------ENEBEEEEENNEENENFFBN---NNNEBBNEBBNNBEEEN-EENNBBBBFBFBFNENNE----------------------EE---------ENEEEEBNEBEEBNNBBNEBBNNBEEBEE-EENEBEBBBBFFBBBFB-FFFF------------------------------------FNNFNFFBBNBIEEEEN---------------------ENENBEBBENBEEBNEE---------------------
1fhlA00:--------------------------EBENNBBBBBBBB-----------------------------------------EBEEEEEEBENEEEEENEBNEBBNE-----NNBEBBBBB--BNNEN------------------------------------EEENBNNENBNEBBENBEEEENNBBBB-BBBB-N--E--------------------EBENEEBEN-----BEENNE---EENEEBEENBEENBNEBBNN--------BEE----EEBENEBBBBBBNBNNB-------------------------------------------------------------BBNENBEEENNENBBNBBENBBEBBEE-NEN-EEEBEBBBBBNEBNN------------------NEE-BNEBBE------------------------------NBNEEEEBEEEBBENBBBBBNBBEN----------------------------------------------------EEBNNEEBEEBBEEBNEE--NENNBBBBNBBBBNENEE---------------------------EEEENBEEBEEBEEENEBBNEBBEEBBENBEEN-----EENNBBBBNBBBNNE-ENNB------------------------------------ENEBENBBBBNEEE-------------------------NEBNEBBENBNEN------------------------
1uuqA00:---------FFF-BFEEENEBNEFFEENNBBBBBBBBBNB-------------------------------------------BBBEEENNEEENBNIBBENBEE-----BEBNBBBBB--NBBBEN--------------------ENEBBBNNBNBENNEENNEEBBEBBBNBBNBBEENEBNBBBB-BBBB-F-BFBBBBBNBFNEFEFEENENBEEEEEEEENN-----EEBNEB---NEFFFFNENBEEBBEEBBENEBEEEEENBEE----B-NNBBBBBBBBFBNBNN---------------------------------------------------------------EENEEEENENBBEBBEENBENBNE-EB---EEBNBBBBBBBENFB------------------NEENEBB------------------------------------NEBBENEEBNBBBBBBFBFFFE-----------------------------------NBENEENEENNEEBN---EEBEENBEEBBEBBEE--NENBBBBBFBFBBBNEN------------------------------------ENNEENEBEEBNEBBENBBEEBNEBEE-EENNBBBBBBFBBBBEB-ENEE-------------------EEENNEEENENBFBFBFFNBFFFFBB------------------------------NENEEBNEBBEENBEEBEE------------------
1n82B00:----------------EEENBEEEBEEFFEBBBBBNN--------------------------------------------------------EBBEEBEENBNE------BBNBBBBNENBFBEEBBEEF------------------------------FEE---NNEEBNEBBENBIEEENNBBBFBBBFEFE--NNEFBBE----------------------------EFEFEE---NEEEEBNEFBFFBBFFBBFE--------BEE-------EBEBBBBBFFNBNEEEE-----------------------------------------------------------EENNENEBEENBEENBBNNBBENBEE-BB---EEBEBBBBBFEBBN------------------EE-BNENBNENBE-------------------------------EBEEEENNBNBBFBFBFBNN--------------------------------------------------EE---BEEENBEEBBEEBNE--N-ENNBBBBFBBBNNBFEF----------------------FEE-------EENEENEEENNENBNEBBNEBBENBEENF----EEFFBBBBFFNBBEN-BFNN------------------------------------EEENEEBN----------------------BBBBBBEEEEENBEBBIEBNEE------------------------
1edg000:EEEEENNNENEEEEEENEEEEBBENBEEBNBBBBBBNBBBB-----------------------------E----EEEEEEEEEINBEEENEEEBEEEBBENBEE-----ENBNBBBBB--BBBNNBNEEE-----------------------------ENEBNEEBBEBBNEBBENBNENEBNBBBB-BBEB-N--E--------------------------EEE-----BBNBNE---EENEEBEEBBENBBENBBEE--------BEE----NE-ENBBBBBBBNBNNE-----------------------------------------------------EEENNEENEEEEEEBNEBBEBBNEBBNNBBENBBE-EEEEBNEBNBBBBBBNBNN------------------EBB-NNEE--------------------------------NEENENEEENEENNBBBBNBNNNEEBBNEEEEE--------------------------------ENEEEBENEEEEEEEEBNEBBEEBNEEBBE--EBNBBBBBBBBBNEN-------------------------------------------ENEENBBNBBBNBBNNBEBN-------NBBBBBNBBNNEE-EEEE------------------------------------NBBBBBBEENENEN----------------------------NNBBNB----BNENNBEEEE--------------
3pbgB00:--------------------EEEEBNEEBNBBBBBBBBBBB------------BBBEEEENBEBNBNENBEE--------ENENEBEEBBNBNENNEEBBENBEE-----NEBEBBBBB--BBBBBBNNEBE-----------------------------EEENEEBNEBBEEBBENBEENEBNBBBB-BBBN-B--BBEEBNE--------------E-----------------EB---BENNEBBENBNEBBNNBBEE--------BE--------NBENBBBBBNBBNBBNB----------------------------------NBBNN--NNBEEEE-----------EEBNEBBNBBBBBBBBBBEBBENBEE-EEN---EEEBBBBBNBNNNNNEEEEEEEBEEBNEBBNBB-NBNBBBBBBBEBENNEEBNEBBEEBNEEEEEENEEEEEBNENBEEBNENBNBBBBBBNNBNNBNENENENEBEEBNENE----EE--EEENNBENBBEENENEENEENENNEB---NENEBBNEBBNNBEEEBENNENBBBBBBBNBEEBEE------------------------------------EEENBEBEEBNEBBEEBBENBNEBNE-EEBEBEBBBBBBBBBNB-NNBN------------------------------------BNEBNBBBBNBNNIEN----------------------ENNNBEBBENBEEBNEENNBE-----------------
1uwqB00:---------------------EFENEEENEBBBBBBBBBBB------------BNNEEBEBEEBBBNEBBNNIIIEIIIIBEEENBNEBBBBNEENEEBBEIBEI-----BNBEBBBBB--BBBBNBBIEENEN----EEEEENEENEENENEEENBEEBNEENEEENNENBNEBBENBEENEBNBBBB-BBBB-B--BBENBBN--------------BBE-BIIIE-----EENENB---BNNNNBBNBBBNBBBBBBEE--------BNE-------NBEBBBBBBNBNNNBEE----------------------------------BBIIIIEBNNBNI------------IIIINNEEBNNBBBBBBBBBNEBBEE-ENE----ENBBBBBNNNBNNEEEE-E--BEEBBENBBEEE-BNEBBNBBNEBENE----------------------EEEEEBENBEENNNBBBBBBNBNNBBEEEEENNEE---------------NENNBIENIIININEEENBBBINBNB---BBNEBBNNBBNEBNEEN--ENNBBBBBBBBBBI--------------------------------------------INIBBIIBBBBBBFNBFFBNF-EFBEBEBBBBBBBBBBB-NBNE------------------------------------BNENNBBBBIBENEEN----------------------IIIIIIBBIIBIIBNEEEBBBIIIIIIEEEIIEIIIII
1h4pB00:-----------------FBEBEEFEEFEFBFBBBBFFBBBBFBFFBNENBEENEEEEEEEEEBBNBBNNBB----EENEEEEBEEEBEENBEENBEFFFBEFBEF-----FFBBBBBBB--BFBBBNEENE----------------------------ENNBNEFEBNFNBEFBBFFBEFNEBNBBBB-BFFB-B--N--------------------BBBFFFFBF-----NNENEE---BNEEENNENBNEBBNEBBEN--------BBEEEN-NE-BBBBBBBBFFBNFE-------------------------------------------------------------------ENENENBNEEBBEEBNENBNEEN---ENEBBBBBBNBFNEN------------------F--------N------------------------------BFENNNFEEFFFFFFBBBNNFBBFNE------------------------------------------EEBEEENEEBNENBBENFEFBEF------BEFFBBBFFBBBBNBBNBEBFFNBENFBNNEEENEEEEEENEEENENEEBEENFFBEEENFENBNEBBBBBBFBBF--------ENFFBBBFBFNNEE-BBBF------------------------------------BBFEBFFEFBBBEE-------------------------BFEFENEEN----NFEEEE------------------
1qvbA00:----------------------EENEEEBBBBBBNBBNBBB------------NNEEEBENEEBBBNEBBNNEEBEEEEEBNEEEBNEBBBBNENNEEBBENBEE-----BNBNBBBBB--BBBBNBBNEEBEENENEEEEEEEEBBNEBEBEEENBEEBNEENEEEBBENBNEBBENBNENEEEBBBB-BBBN-B--BBENBBE--------------BNEBEEENN-----EENENB---BNEEEBBBBBBBBBBBBBEE--------BNE-------NBENBBBBBNBBNNBNN----------------------------------BBEENEEBNNBNE------------ENEENBEEBNEBBBBBBBBBNNBBNE-NNE----EEBBBBBBBNNBNEEEE-E---EENNEENNNEE-BBNBBBNBNEBENE----------------------EEEEENENBBENNEBBBBBBNBNNNBEENEEENEE---------------EEEEBNENEEENENEEENNBBENBNB---BNNEBBNEBBEEBEEEN--ENEBBBBBBBBBBE--------------------------------------------ENENBNBBBBBBBEBBNNBNE-EENNNEBBBBBBBBBBB-NBNE------------------------------------BNEBNBBBBEBENEEN----------------------ENEENEBBENBEEBNEENBBBEENEENNEE-------E
1v02A00:------------ENEEEENBENENBEEEBNBBBBBBBNBBB------------BNNEEEENNEBBBBEBBEEN---EEEBEENNEBNEBBNBNENNEEBBEBBEE-----BEBEBBBBB--BBBBBBBNEBN---------------------------EEEEENEEBBEBBEEBBENBEENEBNBBBB-BBBB-B--BBNEBNE--------------E----------------NNB---BEEEEBNENBNNBBEBBBEE--------BNE-------EBEBBBBBBNBNNBBBN----------------------------------BBBEB--ENBNBNBNEENENNNEENEBNENBBEBBNNBBNBBBNBBNNBEE-EEN-EEENNBBBBBBBNBNNNNEE-EIINIIBNIIBNIB-BBBBBBIBBIIBIBIINBIIIBI---------EEBNINEEENEENBEEBNNBBBBBBNBBNNBEIIIIIIEEENENBEEBNINNE--------EEEBEEEEENNEENENEEBN---NNNEBBNEBBNEBEEII-EENNBBBBBBBBBNENEE---------------------------------ENEEEEBEEBEEBNNBBNNBBNNBNEBNE-EEBENEBBBBBBBBBBB-NNNN------------------------------------BNNNNBBBBBBBEEEEB---------------------ENENBEBBENBNENNE----------------------
1r85A00:---------EEFEEBEEBEFBFFFFFEFFFBFBBBFBFB------------------------------------------------------NEEEEBNEBBFE------BBFBBBBFFNBNBEEBBEEF------------------------------FEE---ENEEBEEBNENBEEFFFFBBBFBBBFEEE--NBEFBBE------------NFEFNEBEENE-----EEEEEE---ENNFFBFFFBFFBBENBBEE--------BEF-------FFFFBBBBFFBFFFF-------------------------------------------------------------FFFFENEBFENBFEEBBNFBBFBBNE-NFF--EFFEBBBBBFFBNE------------------EE-FBEFBNENBE-------------------------------EBEEEEBNBNFBFBFBFBFN--------------------------------------------------EF---BENEEBNEBBENBNE--N-FBFBBBBFBBBNBNFFF----------------------FNB------FFFFFFNEEEENEEBNEBBFEBBENBEEBF----FEFFBBBBFFBBBEF-FFBF------------------------------------FFBFBFFNEEFEFNEEEENEFEFFFFFEFFBBBBBBFFFNFBBEBBNFFNFEF-----------------------
1ur4A00:---------------ENEBEEBEENEEEBNNBBBBBBBB-----------------------------------------BBEENENNBENEEEEENEBBEBBEE-----BEBENBBBB--BBNEBNNEEE----------------------------ENBFFFNBNNENBNEBBENBEENEBEBBBB-BBBB-B--B--------------------FBFEEFNEN-----BEENEE---EENEENFFNBFENBNEBBEE--------BEE----EEBENNBBBBBBFBNEB-----------------------------------------------------------------BBENEENEEBBFBBFFFBFBBEE-N---NEEBNBBBBBBEBEE------------------EEE-BEEBBE------------------------------N----BEEEENEBNBBBBBBFNBE------------------------------------------------------BEEEEEBNENBNEBNEE--NENEBBBBFBBBBNNEEF----------------------FFFFFFFBNFEENEEENEEENEBBBENBNEBBNBBNEN----EENBNBBBBFBBBFBN-NFEEEEEEEBEEEBNEEBBFFBBEEBEENNEEFBFEFEF-FFFFFBBBBBNNE--------------------------BENNEBBNBBEEBEENNEM------------------
2manA00:---------EEBBNNEENNNNBEEEEEBEBBBBBBBBNF-----------------------------------------------------FEENEEBBENBNE-----NEBBBBBBB--BBNFEF------------------------------------FEEBEEEEBEEBBENBEENEBBBBBB-BFBB-F--F-------------------------------------EEE---EEFNBENEEBBEBBEEBEEN--------BEE----NN-ENBBBBBFFNBBF-------------------------------------------------------------------EEEENNENBNEEBNEBBEEBNE-N---EBEBBBBBBBBBNFN------------------BEE-ENBN-E------------------------------EBEEBEENBEENNBBBBBBBNEE--------------------------------------------------------BEEEEEBNEBBEEBEE--EENBNNBBBBFNE---------------------------------------------------EBNNENBBENBEEN-------ENNBBFFFBBFFF-FFFE------------------------------------EBNBBEENENEENB-------------------------EBBENBBENEEB-BEENNEEBEENE------------
