# Supplementary material for: An automatic method for assessing structural importance of amino acid positions
Source: BMC Struct Biol. 2009 Mar 4;9:10. doi: 10.1186/1472-6807-9-10 (PMC2667441; doi:10.1186/1472-6807-9-10)
Supplement: Additional file 2 — Sets of quality values, multiple sequence alignment (aln format) and CC values for each of the six datasets. [file 1472-6807-9-10-S2.zip › datasets/cupredoxin/latest_multiple_alignments/TC_alignment.aln]

CLUSTAL FORMAT for T-COFFEE Version_3.79, CPU=112.43 sec, SCORE=47, Nseq=35, Len=217 

1a3z000         TWKEATLPQVKAMLEKDDGKVSGDTVTYSGKTVHVVAAAVLPGF----------------
1xmeB02         AGKLERVDPTTVRQEGPWADPAQAVVQTGPNQYTVYVLAFA-------------------
1aq8A01         ----ALPRQKVELVDPPFVHAHSQVAEGGPKVVEFTMVIEEKKIVID-------------
2avfA01         -----LPRVKVDLVKPPFVHAHDQVAKTGPRVVEFTMTIEEKKLVID-------------
1mzyA01         --LSNLPRVKHTLVPPPFAHAHEQVAASGPVINEFEMRIIEKEVQLD-------------
1bq5001         -DADKLPHTKVTLVAPPQVHPHEQATKSGPKVVEFTMTIEEKKMVID-------------
1kbvA01         ----ELPVIDAVTT--HAPEVPPAIDRDYPAKVRVKMETVEKTMKMD-------------
1asqB01         -----------------------------SQIRHYKWEVEYMFWA---------------
1ibzC00         ---------------------------------NFNVVINAYDTTIP-----ELNVEGVT
1fwxA02         -----AETRAQAEADGVDIDNWTEEVIRDGNKVRVYMSSVA-------------------
1qniA02         ------ASCRAQAEKDGVTLESDNKVIRDGNKVRVYMTSVA-------------------
1kbvD02         ----------------------------PKVDKEFYIVQGDFYTKGKKGAQGLQPFDMDK
1ag0A00         -----------------------------AAECSVDIQGN--------------------
1rkrC00         ------------------------------AECSVDIAGN--------------------
1azbA00         ------------------------------AQCEATIESN--------------------
2ccwA00         ------------------------------AQCEATVESN--------------------
1joi000         ------------------------------AECKVTVDST--------------------
1nwoA00         ------------------------------AECKVTVDST--------------------
1uatA00         ------------------------------ASCETTVTSG--------------------
1ov8C00         -----------------ANAPGGSNVVNETPAQTVEVRAAP-------------------
1ag6000         ----------------------------------VEVLLGGDD-----------------
1jxgA00         ---------------------------------MIDVLLGADD-----------------
1byoB00         ----------------------------------AEVLLGSSD-----------------
1pla000         ----------------------------------AEVKLGSDD-----------------
1iuz000         ---------------------------------AQIVKLGGDD-----------------
7pcy000         ---------------------------------AAIVKLGGDD-----------------
2plt000         ---------------------------------DATVKLGADS-----------------
1bawB00         --------------------------------ETFTVKMGADS-----------------
1fa4A00         --------------------------------ETYTVKLGSDK-----------------
1bxuA00         --------------------------------QTVAIKMGADN-----------------
1pcs000         --------------------------------ANATVKMGSDS-----------------
2b3iA00         --------------------------------ASVQIKMGTDK-----------------
1id2B00         -------------QDKITVTSEKPVAAADVPADAVVVGIE--------------------
1mdaB00         ----------------ATIPSESPFAAAEVADGAIVVDIA--------------------
1mg3G00         --------------DKATIPSESPFAAAEVADGAIVVDIA--------------------
                                                                            

1a3z000         ------PFPSFEVHDKK----NPTLEIPAG-ATVDVTFINTNK-G---FGHSFDITKKGP
1xmeB02         -------------FGYQ----PNPIEVPQG-AEIVFKITSPD------VIHGFHVEG---
1aq8A01         DAGTEVHAMAFN-GTVP----GPLMVVHQD-DYLELTLINPETNT---LMHNIDFHAAT-
2avfA01         REGTEIHAMTFN-GSVP----GPLMVVHEN-DYVELRLINPDTNT---LLHNIDFHAAT-
1mzyA01         E-DAYLQAMTFD-GSIP----GPLMIVHEG-DYVELTLINPPENT---MPHNIDFHAAT-
1bq5001         DKGTTLQAMTFN-GSMP----GPTLVVHEG-DYVQLTLVNPATNA---MPHNVDFHGAT-
1kbvA01         D-GVEYRYWTFD-GDVP----GRMIRVREG-DTVEVEFSNNPSST---VPHNVDFHAAT-
1asqB01         PNCNENIVMGIN-GQFP----GPTIRANAG-DSVVVELTNKLH-T---EGVVIHWHGILQ
1ibzC00         VKNIRAFNVLNE---------PETLVVKKG-DAVKVVVENKSP-----ISEGFSIDAF--
1fwxA02         --------PSFS---------IESFTVKEG-DEVTVIVTNLDEID--DLTHGFTMGNYG-
1qniA02         --------PQYG---------MTDFKVKEG-DEVTVYITNLDMVE--DVTHGFCMVNHG-
1kbvD02         AVAEQPEYVVFN-GHVGALTGDNALKAKAG-ETVRMYVGNGGPN----LVSSFHVIGEIF
1ag0A00         ------DQMQFN---------TNAITVDKSCKQFTVNLSHPGNLPKNVMGHNWVLSTAAD
1rkrC00         ------DGMQFD---------KKEITVSKSCKQFTVNLKHPGKLAKNVMGHNWVLTKQAD
1azbA00         ------DAMQYN---------LKEMVVDKSCKQFTVHLKHVGKMAKVAMGHNWVLTKEAD
2ccwA00         ------DAMQYN---------VKEIVVDKSCKQFTMHLKHVGKMAKVAMGHNLVLTKDAD
1joi000         ------DQMSFN---------TKAIEIDKSCKTFTVELTHSGSLPKNVMGHNWVLSSAAD
1nwoA00         ------DQMSFN---------TKDIAIDKSCKTFTVELTHSGSLPKNVMGHNLVISKEAD
1uatA00         ------DTMTYS---------TRSISVPASCAEFTVNFEHKGHMPKTGMGHNWVLAKSAD
1ov8C00         ------DALAFA---------QTSLSLPAN-TVVRLDFVNQNNL---GVQHNWVLVNGGD
1ag6000         ------GSLAFL---------PGDFSVASG---EEIVFKNNA-----GFPHNVVFDEDEI
1jxgA00         ------GSLAFV---------PSEFSCSPG---CKIVFKNNA-----GFPHNIVFDEDSI
1byoB00         ------GGLAFV---------PSDLSIASG---EKITFKNNA-----GFPHNDLFDEDEV
1pla000         ------GGLVFS---------PSSFTVAAG---EKITFKNNA-----GFPHNIVFDEDEV
1iuz000         ------GSLAFV---------PSKISVAAG---EAIEFVNNA-----GFPHNIVFDEDAV
7pcy000         ------GSLAFV---------PNNITVGAG---ESIEFINNA-----GFPHNIVFDEDAV
2plt000         ------GALEFV---------PKTLTIKSG---ETVNFVNNA-----GFPHNIVFDEDAI
1bawB00         ------GLLQFE---------PANVTVHPG---DTVKWVNNK-----LPPHNILFDDKQV
1fa4A00         ------GLLVFE---------PAKLTIKPG---DTVEFLNNK-----VPPHNVVFDAALN
1bxuA00         ------GMLAFE---------PSTIEIQAG---DTVQWVNNK-----LAPHNVVVEG---
1pcs000         ------GALVFE---------PSTVTIKAG---EEVKWVNNK-----LSPHNIVFDADGV
2b3iA00         ------YAPLYE---------PKALSISAG---DTVEFVMNK-----VGPHNVIFDK--V
1id2B00         -------KMKYL---------TPEVTIKAG---ETVYWVNGE-----VMPHNVAFKKGIV
1mdaB00         -------KMKYE---------TPELHVKVG---DTVTWINRE-----AMPHNVHFVAGVL
1mg3G00         -------KMKYE---------TPELHVKVG---DTVTWINRE-----AMPHNVHFVAGVL
                                        .    .     .                        

1a3z000         --PYAV--------------MPVIDPIV---AGTGFSPVPKDGKFGYTDFTWHP----TA
1xmeB02         ---------------------------T---NINVEVLP-----GEVSTVRYTFK---RP
1aq8A01         -----------------------GALGG---GGLTEINP-----GEKTILRFKAT---KP
2avfA01         -----------------------GALGG---GALTQVNP-----GEETTLRFKAT---KP
1mzyA01         -----------------------GALGG---GGLTLINP-----GEKVVLRFKAT---RA
1bq5001         -----------------------GALGG---AKLTNVNP-----GEQATLRFKAD---RS
1kbvA01         -----------------------GQGGG---AAATFTAP-----GRTSTFSFKAL---QP
1asqB01         --RG---------------TPWADGTAS---ISQCAINP-----GETFFYNFTVD---NP
1ibzC00         -------------------------------GVQEVIKA-----GETKTISFTAD---KA
1fwxA02         --------------------------------VAMEIGP-----QMTSSVTFVAA---NP
1qniA02         --------------------------------VSMEISP-----QQTASVTFTAG---KP
1kbvD02         --DKVY------------VEGGKLINEN---VQSTIVPA-----GGSAIVEFKVD---IP
1ag0A00         --MQGVVTDGMASGLDKDYLKPDDSRVI---AHTKLIG-----SGEKDSVTFDVSKLKEG
1rkrC00         --MQGAVNDGMAAGLDNNYVKKDDARVI---AHTKVIG-----GGETDSVTFDVSKLAAG
1azbA00         --KQGVATDGMNAGLAQDYVKAGDTRVI---AHTKVIG-----GGESDSVTFDVSKLTPG
2ccwA00         --KQAVATDGMGAGLAQDYVKAGDTRVI---AHTKVIG-----GGESDSVTFDVSKIAAG
1joi000         --MPGIASDGMAAGIDKNYLKEGDTRVI---AHTKIIG-----AGEKDSVTFDVSKLAAG
1nwoA00         --MQPIATDGLSAGIDKQYLKDGDARVI---AHTKVIG-----AGEKDSVTFDVSKLAAG
1uatA00         --VGDVAKEGAHAGADNNFVTPGDKRVI---AFTPIIG-----GGEKTSVKFKVSALSKD
1ov8C00         DVAAAVNTAAQNNADALFVPPPDTPNAL---AWTAMLN-----AGESGSVTFRTP---AP
1ag6000         --PSGV------------------DAAKISMSEEDLLN----APGETYKVTLT-----EK
1jxgA00         --PSGV------------------DASKISMSEEDLLN----AKGETFEVALS-----NK
1byoB00         --PAGV------------------DVTKISMPEEDLLN----APGEEYSVTLT-----EK
1pla000         --PAGV------------------NAEKISQ--PEYLN----GAGETYEVTLT-----EK
1iuz000         --PAGV------------------DADAISY--DDYLN----SKGETVVRKLS-----TP
7pcy000         --PAGV------------------DADAISA--EDYLN----SKGQTVVRKLT-----TP
2plt000         --PSGV------------------NADAISR--DDYLN----APGETYSVKLT-----AA
1bawB00         --PGAS----------------KELADKLSH--SQLMF----SPGESYEITFSSD--FPA
1fa4A00         --PAKS----------------ADLAKSLSH--KQLLM----SPGQSTSTTFPAD--APA
1bxuA00         -------------------------QPELSH--KDLAF----SPGETFEATFS-----EP
1pcs000         --PA-------------------DTAAKLSH--KGLLF----AAGESFTSTFT-----EP
2b3iA00         --PAGE------------------SAPALSN--TKLAI----APGSFYSVTLG-----TP
1id2B00         --------------------------GEDAF-RGEMM-----TKDQAYAITFN-----EA
1mdaB00         --------------------------GEAAL-KGPMM-----KKEQAYSLTFT-----EA
1mg3G00         --------------------------GEAAL-KGPMM-----KKEQAYSLTFT-----EA
                                                                            

1a3z000         GTYYYVCQIPG----H-AATGMFGKIVVK--------
1xmeB02         GEYRIICNQYC----GLGHQNMFGTIVVKE-------
1aq8A01         GVFVYHCAPPG-MVPWHVVSGMNGAIMVLP-------
2avfA01         GVFVYHCAPEG-MVPWHVTSGMNGAIMVLP-------
1mzyA01         GAFVYHCAPGGPMIPWHVVSGMAGCIMVLP-------
1bq5001         GTFVYHCAPEG-MVPWHVVSGMSGTLMVLP-------
1kbvA01         GLYIYHCAVAP--VGMHIANGMYGLILVEP-------
1asqB01         GTFFYHGHLGM-----QRSAGLYGSLIVDPPQGKKEP
1ibzC00         GAFTIWCQLHP------KNIHLPGTLNVVE-------
1fwxA02         GVYWYYCQWFC----HALHMEMRGRMLVEP-------
1qniA02         GVYWYYCNWFC----HALHMEMVGRMLVEA-------
1kbvD02         GNYTLVDHSIF----RAFNKGALGQLKVEGAENPEIM
1ag0A00         EQYMFFDTFPG-----H-SALMKGTLTLK--------
1rkrC00         EDYAYFCSFPG-----H-FALMKGVLKLVD-------
1azbA00         EAYAYFCSFPG-----H-WAMMKGTLKLSN-------
2ccwA00         ENYAYFCSFPG-----H-WAMMKGTLKLGS-------
1joi000         TDYAFFCSFPG-----H-ISMMKGTVTVK--------
1nwoA00         EKYGFFCSFPG-----H-ISMMKGTVTLK--------
1uatA00         EAYTYFCSYPG-----H-FSMMRGTLKLEE-------
1ov8C00         GTYLYICTFPG-----HYLAGMKGTLTVTP-------
1ag6000         GTYKFYCSP-------HQGAGMVGKVTVN--------
1jxgA00         GEYSFYCSP-------HQGAGMVGKVTVN--------
1byoB00         GTYKFYCAP-------HAGAGMVGKVTVN--------
1pla000         GTYKFYCEP-------HAGAGMKGEVTVN--------
1iuz000         GVYGVYCEP-------HAGAGMKMTITVQ--------
7pcy000         GTYGVYCDP-------HSGAGMKMTITVQ--------
2plt000         GEYGYYCEP-------HQGAGMVGKIIVQ--------
1bawB00         GTYTYYCAP-------HRGAGMVGKITVEG-------
1fa4A00         GEYTFYCEP-------HRGAGMVGKITVAG-------
1bxuA00         GTYTYYCEP-------HRGAGMVGKIVVQ--------
1pcs000         GTYTYYCEP-------HRGAGMVGKVVVE--------
2b3iA00         GTYSFYCTP-------HRGAGMVGTITVE--------
1id2B00         GSYDYFCTP-------H--PFMRGKVIVE--------
1mdaB00         GTYDYHCTP-------H--PFMRGKVVVE--------
1mg3G00         GTYDYHCTP-------H--PFMRGKVVVE--------
                  :                      : :         
