# Supplementary material for: An automatic method for assessing structural importance of amino acid positions
Source: BMC Struct Biol. 2009 Mar 4;9:10. doi: 10.1186/1472-6807-9-10 (PMC2667441; doi:10.1186/1472-6807-9-10)
Supplement: Additional file 2 — Sets of quality values, multiple sequence alignment (aln format) and CC values for each of the six datasets. [file 1472-6807-9-10-S2.zip › datasets/cupredoxin/latest_quality_files/tma_rms_quality.txt]

1ov8C00 1bxuA00   2.08
1ov8C00 1pcs000   2.62
1ov8C00 1kbvA01   2.34
1ov8C00 1pla000   2.98
1ov8C00 1mzyA01   2.48
1ov8C00 2b3iA00   2.98
1ov8C00 1id2B00   3.00
1ov8C00 1xmeB02   2.16
1ov8C00 1mdaB00   2.77
1ov8C00 1asqB01   2.56
1ov8C00 1mg3G00   3.06
1ov8C00 1kbvD02   2.61
1ov8C00 1byoB00   2.63
1ov8C00 1iuz000   2.42
1ov8C00 2plt000   2.57
1ov8C00 1ibzC00   1.75
1ov8C00 2avfA01   2.43
1ov8C00 1bawB00   2.53
1ov8C00 1fa4A00   2.82
1ov8C00 1ag6000   2.38
1ov8C00 1fwxA02   1.89
1ov8C00 1azbA00   1.76
1ov8C00 1uatA00   2.04
1ov8C00 1joi000   1.98
1ov8C00 2ccwA00   1.90
1ov8C00 1rkrC00   1.91
1ov8C00 1qniA02   1.84
1ov8C00 7pcy000   2.36
1ov8C00 1nwoA00   2.10
1ov8C00 1jxgA00   2.52
1ov8C00 1a3z000   2.55
1ov8C00 1bq5001   2.39
1ov8C00 1aq8A01   2.61
1ov8C00 1ag0A00   1.78
1bxuA00 1pcs000   0.76
1bxuA00 1kbvA01   2.64
1bxuA00 1pla000   1.10
1bxuA00 1mzyA01   2.52
1bxuA00 2b3iA00   1.32
1bxuA00 1id2B00   2.03
1bxuA00 1xmeB02   1.95
1bxuA00 1mdaB00   1.57
1bxuA00 1asqB01   2.37
1bxuA00 1mg3G00   2.11
1bxuA00 1kbvD02   2.43
1bxuA00 1byoB00   0.90
1bxuA00 1iuz000   0.75
1bxuA00 2plt000   0.63
1bxuA00 1ibzC00   2.27
1bxuA00 2avfA01   2.72
1bxuA00 1bawB00   0.93
1bxuA00 1fa4A00   1.72
1bxuA00 1ag6000   0.93
1bxuA00 1fwxA02   2.32
1bxuA00 1azbA00   2.45
1bxuA00 1uatA00   2.37
1bxuA00 1joi000   2.50
1bxuA00 2ccwA00   2.55
1bxuA00 1rkrC00   2.34
1bxuA00 1qniA02   2.36
1bxuA00 7pcy000   0.79
1bxuA00 1nwoA00   2.59
1bxuA00 1jxgA00   0.87
1bxuA00 1a3z000   2.18
1bxuA00 1bq5001   2.80
1bxuA00 1aq8A01   2.62
1bxuA00 1ag0A00   2.47
1pcs000 1kbvA01   2.81
1pcs000 1pla000   1.49
1pcs000 1mzyA01   2.56
1pcs000 2b3iA00   1.70
1pcs000 1id2B00   1.92
1pcs000 1xmeB02   2.09
1pcs000 1mdaB00   1.97
1pcs000 1asqB01   2.73
1pcs000 1mg3G00   2.08
1pcs000 1kbvD02   2.55
1pcs000 1byoB00   1.37
1pcs000 1iuz000   1.30
1pcs000 2plt000   1.24
1pcs000 1ibzC00   2.17
1pcs000 2avfA01   2.95
1pcs000 1bawB00   1.05
1pcs000 1fa4A00   1.85
1pcs000 1ag6000   1.39
1pcs000 1fwxA02   2.34
1pcs000 1azbA00   2.55
1pcs000 1uatA00   2.64
1pcs000 1joi000   2.68
1pcs000 2ccwA00   2.73
1pcs000 1rkrC00   2.63
1pcs000 1qniA02   2.39
1pcs000 7pcy000   1.25
1pcs000 1nwoA00   2.70
1pcs000 1jxgA00   1.42
1pcs000 1a3z000   2.51
1pcs000 1bq5001   2.72
1pcs000 1aq8A01   2.89
1pcs000 1ag0A00   2.71
1kbvA01 1pla000   3.04
1kbvA01 1mzyA01   1.06
1kbvA01 2b3iA00   3.16
1kbvA01 1id2B00   2.94
1kbvA01 1xmeB02   2.50
1kbvA01 1mdaB00   2.77
1kbvA01 1asqB01   2.04
1kbvA01 1mg3G00   2.70
1kbvA01 1kbvD02   2.35
1kbvA01 1byoB00   2.74
1kbvA01 1iuz000   2.65
1kbvA01 2plt000   2.58
1kbvA01 1ibzC00   1.81
1kbvA01 2avfA01   1.67
1kbvA01 1bawB00   2.81
1kbvA01 1fa4A00   2.96
1kbvA01 1ag6000   2.72
1kbvA01 1fwxA02   2.51
1kbvA01 1azbA00   2.43
1kbvA01 1uatA00   2.34
1kbvA01 1joi000   2.36
1kbvA01 2ccwA00   2.43
1kbvA01 1rkrC00   2.31
1kbvA01 1qniA02   2.47
1kbvA01 7pcy000   2.47
1kbvA01 1nwoA00   2.27
1kbvA01 1jxgA00   2.55
1kbvA01 1a3z000   3.24
1kbvA01 1bq5001   1.04
1kbvA01 1aq8A01   1.09
1kbvA01 1ag0A00   2.47
1pla000 1mzyA01   3.02
1pla000 2b3iA00   1.51
1pla000 1id2B00   2.02
1pla000 1xmeB02   2.43
1pla000 1mdaB00   1.67
1pla000 1asqB01   2.76
1pla000 1mg3G00   1.80
1pla000 1kbvD02   2.93
1pla000 1byoB00   1.16
1pla000 1iuz000   1.03
1pla000 2plt000   1.09
1pla000 1ibzC00   2.69
1pla000 2avfA01   3.26
1pla000 1bawB00   1.36
1pla000 1fa4A00   1.76
1pla000 1ag6000   1.22
1pla000 1fwxA02   2.63
1pla000 1azbA00   2.81
1pla000 1uatA00   2.86
1pla000 1joi000   2.96
1pla000 2ccwA00   2.88
1pla000 1rkrC00   2.75
1pla000 1qniA02   2.66
1pla000 7pcy000   1.14
1pla000 1nwoA00   3.01
1pla000 1jxgA00   1.14
1pla000 1a3z000   2.51
1pla000 1bq5001   3.06
1pla000 1aq8A01   2.98
1pla000 1ag0A00   3.04
1mzyA01 2b3iA00   2.78
1mzyA01 1id2B00   2.84
1mzyA01 1xmeB02   2.98
1mzyA01 1mdaB00   2.89
1mzyA01 1asqB01   1.95
1mzyA01 1mg3G00   2.61
1mzyA01 1kbvD02   2.38
1mzyA01 1byoB00   2.81
1mzyA01 1iuz000   2.53
1mzyA01 2plt000   2.60
1mzyA01 1ibzC00   2.00
1mzyA01 2avfA01   1.39
1mzyA01 1bawB00   2.82
1mzyA01 1fa4A00   2.69
1mzyA01 1ag6000   2.66
1mzyA01 1fwxA02   2.64
1mzyA01 1azbA00   2.45
1mzyA01 1uatA00   2.40
1mzyA01 1joi000   2.58
1mzyA01 2ccwA00   2.63
1mzyA01 1rkrC00   2.44
1mzyA01 1qniA02   2.57
1mzyA01 7pcy000   2.50
1mzyA01 1nwoA00   2.33
1mzyA01 1jxgA00   2.51
1mzyA01 1a3z000   2.94
1mzyA01 1bq5001   0.71
1mzyA01 1aq8A01   0.49
1mzyA01 1ag0A00   2.49
2b3iA00 1id2B00   2.14
2b3iA00 1xmeB02   2.40
2b3iA00 1mdaB00   2.14
2b3iA00 1asqB01   2.67
2b3iA00 1mg3G00   2.11
2b3iA00 1kbvD02   2.72
2b3iA00 1byoB00   1.40
2b3iA00 1iuz000   1.27
2b3iA00 2plt000   1.23
2b3iA00 1ibzC00   2.40
2b3iA00 2avfA01   2.88
2b3iA00 1bawB00   1.65
2b3iA00 1fa4A00   2.08
2b3iA00 1ag6000   1.44
2b3iA00 1fwxA02   2.48
2b3iA00 1azbA00   2.99
2b3iA00 1uatA00   2.85
2b3iA00 1joi000   2.97
2b3iA00 2ccwA00   3.02
2b3iA00 1rkrC00   2.77
2b3iA00 1qniA02   2.54
2b3iA00 7pcy000   1.31
2b3iA00 1nwoA00   2.92
2b3iA00 1jxgA00   1.35
2b3iA00 1a3z000   2.58
2b3iA00 1bq5001   2.87
2b3iA00 1aq8A01   2.85
2b3iA00 1ag0A00   2.87
1id2B00 1xmeB02   2.69
1id2B00 1mdaB00   1.18
1id2B00 1asqB01   2.56
1id2B00 1mg3G00   0.74
1id2B00 1kbvD02   2.91
1id2B00 1byoB00   1.96
1id2B00 1iuz000   1.77
1id2B00 2plt000   1.60
1id2B00 1ibzC00   2.12
1id2B00 2avfA01   2.70
1id2B00 1bawB00   1.86
1id2B00 1fa4A00   2.33
1id2B00 1ag6000   1.90
1id2B00 1fwxA02   2.50
1id2B00 1azbA00   2.89
1id2B00 1uatA00   2.69
1id2B00 1joi000   2.65
1id2B00 2ccwA00   2.93
1id2B00 1rkrC00   2.84
1id2B00 1qniA02   2.50
1id2B00 7pcy000   1.71
1id2B00 1nwoA00   2.83
1id2B00 1jxgA00   2.04
1id2B00 1a3z000   2.88
1id2B00 1bq5001   3.04
1id2B00 1aq8A01   2.71
1id2B00 1ag0A00   2.73
1xmeB02 1mdaB00   2.78
1xmeB02 1asqB01   2.43
1xmeB02 1mg3G00   2.66
1xmeB02 1kbvD02   2.28
1xmeB02 1byoB00   2.18
1xmeB02 1iuz000   2.24
1xmeB02 2plt000   2.03
1xmeB02 1ibzC00   1.50
1xmeB02 2avfA01   2.90
1xmeB02 1bawB00   2.18
1xmeB02 1fa4A00   2.41
1xmeB02 1ag6000   2.17
1xmeB02 1fwxA02   2.27
1xmeB02 1azbA00   2.26
1xmeB02 1uatA00   2.12
1xmeB02 1joi000   2.20
1xmeB02 2ccwA00   2.31
1xmeB02 1rkrC00   2.22
1xmeB02 1qniA02   2.19
1xmeB02 7pcy000   2.04
1xmeB02 1nwoA00   2.31
1xmeB02 1jxgA00   2.25
1xmeB02 1a3z000   2.56
1xmeB02 1bq5001   2.95
1xmeB02 1aq8A01   2.95
1xmeB02 1ag0A00   2.26
1mdaB00 1asqB01   2.43
1mdaB00 1mg3G00   1.01
1mdaB00 1kbvD02   2.76
1mdaB00 1byoB00   1.70
1mdaB00 1iuz000   1.70
1mdaB00 2plt000   1.74
1mdaB00 1ibzC00   1.98
1mdaB00 2avfA01   2.88
1mdaB00 1bawB00   1.71
1mdaB00 1fa4A00   2.25
1mdaB00 1ag6000   1.61
1mdaB00 1fwxA02   2.48
1mdaB00 1azbA00   2.81
1mdaB00 1uatA00   2.68
1mdaB00 1joi000   2.69
1mdaB00 2ccwA00   2.87
1mdaB00 1rkrC00   2.76
1mdaB00 1qniA02   2.51
1mdaB00 7pcy000   1.68
1mdaB00 1nwoA00   2.94
1mdaB00 1jxgA00   1.77
1mdaB00 1a3z000   2.66
1mdaB00 1bq5001   3.04
1mdaB00 1aq8A01   2.94
1mdaB00 1ag0A00   2.70
1asqB01 1mg3G00   2.95
1asqB01 1kbvD02   2.74
1asqB01 1byoB00   2.60
1asqB01 1iuz000   2.62
1asqB01 2plt000   2.60
1asqB01 1ibzC00   2.01
1asqB01 2avfA01   1.98
1asqB01 1bawB00   2.86
1asqB01 1fa4A00   2.72
1asqB01 1ag6000   2.55
1asqB01 1fwxA02   1.88
1asqB01 1azbA00   2.78
1asqB01 1uatA00   2.79
1asqB01 1joi000   2.97
1asqB01 2ccwA00   2.87
1asqB01 1rkrC00   3.01
1asqB01 1qniA02   1.84
1asqB01 7pcy000   2.37
1asqB01 1nwoA00   2.72
1asqB01 1jxgA00   2.46
1asqB01 1a3z000   2.49
1asqB01 1bq5001   1.98
1asqB01 1aq8A01   1.94
1asqB01 1ag0A00   2.85
1mg3G00 1kbvD02   2.43
1mg3G00 1byoB00   1.93
1mg3G00 1iuz000   1.86
1mg3G00 2plt000   1.71
1mg3G00 1ibzC00   2.06
1mg3G00 2avfA01   2.78
1mg3G00 1bawB00   1.87
1mg3G00 1fa4A00   2.37
1mg3G00 1ag6000   1.91
1mg3G00 1fwxA02   2.45
1mg3G00 1azbA00   2.62
1mg3G00 1uatA00   2.95
1mg3G00 1joi000   2.44
1mg3G00 2ccwA00   2.32
1mg3G00 1rkrC00   2.81
1mg3G00 1qniA02   2.49
1mg3G00 7pcy000   1.82
1mg3G00 1nwoA00   2.39
1mg3G00 1jxgA00   1.92
1mg3G00 1a3z000   2.92
1mg3G00 1bq5001   2.82
1mg3G00 1aq8A01   2.62
1mg3G00 1ag0A00   2.87
1kbvD02 1byoB00   2.40
1kbvD02 1iuz000   2.33
1kbvD02 2plt000   2.42
1kbvD02 1ibzC00   1.53
1kbvD02 2avfA01   2.76
1kbvD02 1bawB00   2.53
1kbvD02 1fa4A00   2.75
1kbvD02 1ag6000   2.49
1kbvD02 1fwxA02   2.04
1kbvD02 1azbA00   2.53
1kbvD02 1uatA00   2.33
1kbvD02 1joi000   2.42
1kbvD02 2ccwA00   2.35
1kbvD02 1rkrC00   2.34
1kbvD02 1qniA02   2.09
1kbvD02 7pcy000   2.38
1kbvD02 1nwoA00   2.44
1kbvD02 1jxgA00   2.51
1kbvD02 1a3z000   2.76
1kbvD02 1bq5001   2.37
1kbvD02 1aq8A01   2.44
1kbvD02 1ag0A00   2.30
1byoB00 1iuz000   0.71
1byoB00 2plt000   0.71
1byoB00 1ibzC00   2.26
1byoB00 2avfA01   2.88
1byoB00 1bawB00   1.20
1byoB00 1fa4A00   1.82
1byoB00 1ag6000   0.59
1byoB00 1fwxA02   2.45
1byoB00 1azbA00   2.60
1byoB00 1uatA00   2.64
1byoB00 1joi000   2.72
1byoB00 2ccwA00   2.63
1byoB00 1rkrC00   2.58
1byoB00 1qniA02   2.47
1byoB00 7pcy000   0.71
1byoB00 1nwoA00   2.74
1byoB00 1jxgA00   0.77
1byoB00 1a3z000   2.36
1byoB00 1bq5001   2.79
1byoB00 1aq8A01   2.82
1byoB00 1ag0A00   2.66
1iuz000 2plt000   0.51
1iuz000 1ibzC00   2.17
1iuz000 2avfA01   2.76
1iuz000 1bawB00   1.06
1iuz000 1fa4A00   1.94
1iuz000 1ag6000   0.66
1iuz000 1fwxA02   2.40
1iuz000 1azbA00   2.57
1iuz000 1uatA00   2.64
1iuz000 1joi000   2.70
1iuz000 2ccwA00   2.83
1iuz000 1rkrC00   2.58
1iuz000 1qniA02   2.47
1iuz000 7pcy000   0.42
1iuz000 1nwoA00   2.72
1iuz000 1jxgA00   0.84
1iuz000 1a3z000   2.30
1iuz000 1bq5001   2.70
1iuz000 1aq8A01   2.64
1iuz000 1ag0A00   2.74
2plt000 1ibzC00   2.31
2plt000 2avfA01   2.76
2plt000 1bawB00   1.13
2plt000 1fa4A00   1.95
2plt000 1ag6000   0.64
2plt000 1fwxA02   2.40
2plt000 1azbA00   2.57
2plt000 1uatA00   2.64
2plt000 1joi000   2.72
2plt000 2ccwA00   2.63
2plt000 1rkrC00   2.57
2plt000 1qniA02   2.46
2plt000 7pcy000   0.50
2plt000 1nwoA00   2.73
2plt000 1jxgA00   0.83
2plt000 1a3z000   2.36
2plt000 1bq5001   2.62
2plt000 1aq8A01   2.67
2plt000 1ag0A00   2.63
1ibzC00 2avfA01   2.02
1ibzC00 1bawB00   2.26
1ibzC00 1fa4A00   2.47
1ibzC00 1ag6000   2.24
1ibzC00 1fwxA02   1.12
1ibzC00 1azbA00   2.09
1ibzC00 1uatA00   2.06
1ibzC00 1joi000   2.07
1ibzC00 2ccwA00   2.07
1ibzC00 1rkrC00   2.06
1ibzC00 1qniA02   1.22
1ibzC00 7pcy000   2.18
1ibzC00 1nwoA00   2.04
1ibzC00 1jxgA00   2.26
1ibzC00 1a3z000   2.40
1ibzC00 1bq5001   1.87
1ibzC00 1aq8A01   1.90
1ibzC00 1ag0A00   1.91
2avfA01 1bawB00   3.05
2avfA01 1fa4A00   2.75
2avfA01 1ag6000   2.75
2avfA01 1fwxA02   2.63
2avfA01 1azbA00   2.78
2avfA01 1uatA00   2.54
2avfA01 1joi000   2.63
2avfA01 2ccwA00   2.72
2avfA01 1rkrC00   2.67
2avfA01 1qniA02   2.60
2avfA01 7pcy000   2.79
2avfA01 1nwoA00   2.68
2avfA01 1jxgA00   2.60
2avfA01 1a3z000   3.10
2avfA01 1bq5001   1.32
2avfA01 1aq8A01   1.35
2avfA01 1ag0A00   2.27
1bawB00 1fa4A00   1.77
1bawB00 1ag6000   1.25
1bawB00 1fwxA02   2.43
1bawB00 1azbA00   2.75
1bawB00 1uatA00   2.78
1bawB00 1joi000   2.85
1bawB00 2ccwA00   2.79
1bawB00 1rkrC00   2.75
1bawB00 1qniA02   2.48
1bawB00 7pcy000   1.10
1bawB00 1nwoA00   2.86
1bawB00 1jxgA00   1.18
1bawB00 1a3z000   2.74
1bawB00 1bq5001   2.85
1bawB00 1aq8A01   2.84
1bawB00 1ag0A00   2.77
1fa4A00 1ag6000   1.84
1fa4A00 1fwxA02   2.36
1fa4A00 1azbA00   2.93
1fa4A00 1uatA00   3.08
1fa4A00 1joi000   3.05
1fa4A00 2ccwA00   3.05
1fa4A00 1rkrC00   3.01
1fa4A00 1qniA02   2.41
1fa4A00 7pcy000   2.00
1fa4A00 1nwoA00   3.10
1fa4A00 1jxgA00   1.81
1fa4A00 1a3z000   2.61
1fa4A00 1bq5001   2.74
1fa4A00 1aq8A01   2.70
1fa4A00 1ag0A00   3.00
1ag6000 1fwxA02   2.42
1ag6000 1azbA00   2.52
1ag6000 1uatA00   2.57
1ag6000 1joi000   2.67
1ag6000 2ccwA00   2.56
1ag6000 1rkrC00   2.52
1ag6000 1qniA02   2.44
1ag6000 7pcy000   0.62
1ag6000 1nwoA00   2.68
1ag6000 1jxgA00   0.85
1ag6000 1a3z000   2.40
1ag6000 1bq5001   2.76
1ag6000 1aq8A01   2.70
1ag6000 1ag0A00   2.63
1fwxA02 1azbA00   2.06
1fwxA02 1uatA00   1.93
1fwxA02 1joi000   1.97
1fwxA02 2ccwA00   2.13
1fwxA02 1rkrC00   2.10
1fwxA02 1qniA02   0.63
1fwxA02 7pcy000   2.32
1fwxA02 1nwoA00   2.12
1fwxA02 1jxgA00   2.30
1fwxA02 1a3z000   2.67
1fwxA02 1bq5001   2.76
1fwxA02 1aq8A01   2.77
1fwxA02 1ag0A00   1.91
1azbA00 1uatA00   1.26
1azbA00 1joi000   1.02
1azbA00 2ccwA00   0.59
1azbA00 1rkrC00   0.52
1azbA00 1qniA02   2.05
1azbA00 7pcy000   2.52
1azbA00 1nwoA00   0.79
1azbA00 1jxgA00   2.63
1azbA00 1a3z000   2.45
1azbA00 1bq5001   2.53
1azbA00 1aq8A01   2.49
1azbA00 1ag0A00   0.81
1uatA00 1joi000   1.14
1uatA00 2ccwA00   1.10
1uatA00 1rkrC00   1.22
1uatA00 1qniA02   1.98
1uatA00 7pcy000   2.58
1uatA00 1nwoA00   1.27
1uatA00 1jxgA00   2.69
1uatA00 1a3z000   2.50
1uatA00 1bq5001   2.38
1uatA00 1aq8A01   2.56
1uatA00 1ag0A00   1.45
1joi000 2ccwA00   1.13
1joi000 1rkrC00   0.79
1joi000 1qniA02   1.89
1joi000 7pcy000   2.68
1joi000 1nwoA00   0.83
1joi000 1jxgA00   2.67
1joi000 1a3z000   2.59
1joi000 1bq5001   2.52
1joi000 1aq8A01   2.59
1joi000 1ag0A00   0.95
2ccwA00 1rkrC00   0.67
2ccwA00 1qniA02   2.13
2ccwA00 7pcy000   2.69
2ccwA00 1nwoA00   0.91
2ccwA00 1jxgA00   2.66
2ccwA00 1a3z000   2.47
2ccwA00 1bq5001   2.49
2ccwA00 1aq8A01   2.45
2ccwA00 1ag0A00   0.93
1rkrC00 1qniA02   2.11
1rkrC00 7pcy000   2.54
1rkrC00 1nwoA00   0.69
1rkrC00 1jxgA00   2.48
1rkrC00 1a3z000   2.60
1rkrC00 1bq5001   2.49
1rkrC00 1aq8A01   2.46
1rkrC00 1ag0A00   0.70
1qniA02 7pcy000   2.32
1qniA02 1nwoA00   2.05
1qniA02 1jxgA00   2.34
1qniA02 1a3z000   2.80
1qniA02 1bq5001   2.74
1qniA02 1aq8A01   2.79
1qniA02 1ag0A00   1.93
7pcy000 1nwoA00   2.69
7pcy000 1jxgA00   0.94
7pcy000 1a3z000   2.34
7pcy000 1bq5001   2.60
7pcy000 1aq8A01   2.70
7pcy000 1ag0A00   2.70
1nwoA00 1jxgA00   2.68
1nwoA00 1a3z000   2.51
1nwoA00 1bq5001   2.42
1nwoA00 1aq8A01   2.37
1nwoA00 1ag0A00   0.79
1jxgA00 1a3z000   2.50
1jxgA00 1bq5001   2.56
1jxgA00 1aq8A01   2.53
1jxgA00 1ag0A00   2.65
1a3z000 1bq5001   2.97
1a3z000 1aq8A01   3.01
1a3z000 1ag0A00   2.45
1bq5001 1aq8A01   0.61
1bq5001 1ag0A00   2.50
1aq8A01 1ag0A00   2.54
