# Supplementary material for: An automatic method for assessing structural importance of amino acid positions
Source: BMC Struct Biol. 2009 Mar 4;9:10. doi: 10.1186/1472-6807-9-10 (PMC2667441; doi:10.1186/1472-6807-9-10)
Supplement: Additional file 2 — Sets of quality values, multiple sequence alignment (aln format) and CC values for each of the six datasets. [file 1472-6807-9-10-S2.zip › datasets/cupredoxin/latest_quality_files/seqdep_quality_consistent.txt]

1bq5001 1pcs000 2.9736145819094526
1bq5001 1aq8A01 0.2870220648030901
1bq5001 2ccwA00 2.148927939459687
1bq5001 2plt000 3.020403081347952
1bq5001 1ibzC00 1.7271773569675872
1bq5001 1jxgA00 3.0928944923221167
1bq5001 1kbvD02 2.06723242458955
1bq5001 1bawB00 3.202432752175393
1bq5001 1nwoA00 2.1060236291966374
1bq5001 1kbvA01 0.6324120490486231
1bq5001 7pcy000 3.037231095542804
1bq5001 1fwxA02 1.5640871773158915
1bq5001 1pla000 3.1237549750180333
1bq5001 1rkrC00 2.0873247014083693
1bq5001 1bxuA00 2.9068402293815736
1bq5001 1qniA02 1.5219885148659427
1bq5001 2avfA01 0.5746799795462518
1bq5001 1ag6000 3.078016946239756
1bq5001 1mzyA01 0.26993254557302465
1bq5001 1joi000 2.1414321925462643
1bq5001 1asqB01 1.524724460714448
1bq5001 1a3z000 1.729507129122797
1bq5001 1iuz000 3.0613850850805724
1bq5001 1mdaB00 2.9948689700545237
1bq5001 1ov8C00 1.5589864133560205
1bq5001 1azbA00 2.0601958603416666
1bq5001 1mg3G00 3.0539540464006634
1bq5001 1id2B00 2.94628632776958
1bq5001 1uatA00 2.1359204303027925
1bq5001 1fa4A00 2.757384617198675
1bq5001 1byoB00 3.1537962600954383
1bq5001 2b3iA00 3.1661079235723166
1bq5001 1ag0A00 2.022982367356791
1bq5001 1xmeB02 2.119113703020949
1pcs000 1aq8A01 2.940883142603766
1pcs000 2ccwA00 2.8181162014310073
1pcs000 2plt000 0.47043976600920834
1pcs000 1ibzC00 2.4790464750683587
1pcs000 1jxgA00 1.0383809565779576
1pcs000 1kbvD02 2.912181151523076
1pcs000 1bawB00 0.8839934975372147
1pcs000 1nwoA00 2.9109990749186037
1pcs000 1kbvA01 2.970382276043169
1pcs000 7pcy000 0.6202487854305737
1pcs000 1fwxA02 2.466446774304829
1pcs000 1pla000 0.9160814224549251
1pcs000 1rkrC00 2.7577304777789493
1pcs000 1bxuA00 0.5318868499787041
1pcs000 1qniA02 2.5844501041729426
1pcs000 2avfA01 2.9677870243585964
1pcs000 1ag6000 0.9361857018930687
1pcs000 1mzyA01 2.9513437128579176
1pcs000 1joi000 2.9944600872924685
1pcs000 1asqB01 2.696429640216372
1pcs000 1a3z000 2.307168886530253
1pcs000 1iuz000 0.6796168450073227
1pcs000 1mdaB00 1.3383438614117857
1pcs000 1ov8C00 2.4322456612616787
1pcs000 1azbA00 2.6877095322564224
1pcs000 1mg3G00 1.2253716467403033
1pcs000 1id2B00 1.2469848103936052
1pcs000 1uatA00 2.85473511437317
1pcs000 1fa4A00 1.5022586025656637
1pcs000 1byoB00 0.8749360953371981
1pcs000 2b3iA00 1.0351177249267731
1pcs000 1ag0A00 2.8295919189233776
1pcs000 1xmeB02 2.3108157584270947
1aq8A01 2ccwA00 2.232509568241148
1aq8A01 2plt000 2.9910026133068643
1aq8A01 1ibzC00 1.7364398665706093
1aq8A01 1jxgA00 3.0491101876273747
1aq8A01 1kbvD02 2.0704122575722703
1aq8A01 1bawB00 3.1695183217957337
1aq8A01 1nwoA00 2.188757396522625
1aq8A01 1kbvA01 0.7280075534587397
1aq8A01 7pcy000 3.0028487852395744
1aq8A01 1fwxA02 1.5754014199881412
1aq8A01 1pla000 3.0825623234164383
1aq8A01 1rkrC00 2.16698798717489
1aq8A01 1bxuA00 2.8755846307981883
1aq8A01 1qniA02 1.528896209601924
1aq8A01 2avfA01 0.5531613138764576
1aq8A01 1ag6000 3.0391319740254112
1aq8A01 1mzyA01 0.2438884507419059
1aq8A01 1joi000 2.2224686504602698
1aq8A01 1asqB01 1.5220900944732298
1aq8A01 1a3z000 1.7688042543927676
1aq8A01 1iuz000 3.019298631003519
1aq8A01 1mdaB00 2.9619193441544542
1aq8A01 1ov8C00 1.607500468532257
1aq8A01 1azbA00 2.1416960191379317
1aq8A01 1mg3G00 3.022164644170595
1aq8A01 1id2B00 2.908323468176758
1aq8A01 1uatA00 2.207245632793326
1aq8A01 1fa4A00 2.7320345839850297
1aq8A01 1byoB00 3.1115603885498775
1aq8A01 2b3iA00 3.1406971075001926
1aq8A01 1ag0A00 2.103488942895968
1aq8A01 1xmeB02 2.1427601227275908
2ccwA00 2plt000 2.838342871447153
2ccwA00 1ibzC00 2.205361067294597
2ccwA00 1jxgA00 3.0105359495466715
2ccwA00 1kbvD02 2.6144526378391233
2ccwA00 1bawB00 2.9534482561937625
2ccwA00 1nwoA00 0.7723691604777919
2ccwA00 1kbvA01 2.1563557361761783
2ccwA00 7pcy000 2.8675757240994253
2ccwA00 1fwxA02 1.856001202187566
2ccwA00 1pla000 2.987574717868637
2ccwA00 1rkrC00 0.4972306626778623
2ccwA00 1bxuA00 2.7713405742922115
2ccwA00 1qniA02 1.826884834154194
2ccwA00 2avfA01 2.268687422811765
2ccwA00 1ag6000 2.977598689692451
2ccwA00 1mzyA01 2.2136536800974373
2ccwA00 1joi000 0.8662985795463987
2ccwA00 1asqB01 2.3001418547847616
2ccwA00 1a3z000 1.9636565471365433
2ccwA00 1iuz000 2.924743802451739
2ccwA00 1mdaB00 2.7410321179492425
2ccwA00 1ov8C00 1.7319714069855734
2ccwA00 1azbA00 0.34188167883126475
2ccwA00 1mg3G00 2.79733261069984
2ccwA00 1id2B00 2.748550120276751
2ccwA00 1uatA00 0.5843494511849741
2ccwA00 1fa4A00 2.717898231260892
2ccwA00 1byoB00 3.019511502071309
2ccwA00 2b3iA00 3.0218931717939785
2ccwA00 1ag0A00 0.621088358941395
2ccwA00 1xmeB02 2.1698406056698585
2plt000 1ibzC00 2.501910061911536
2plt000 1jxgA00 0.9746477416934544
2plt000 1kbvD02 2.891397417269263
2plt000 1bawB00 0.8737356244481129
2plt000 1nwoA00 2.9232627219267613
2plt000 1kbvA01 3.0083639101512962
2plt000 7pcy000 0.4815319888003029
2plt000 1fwxA02 2.488921950775978
2plt000 1pla000 0.8138749109165082
2plt000 1rkrC00 2.766225584859672
2plt000 1bxuA00 0.4574001899669653
2plt000 1qniA02 2.613765440524313
2plt000 2avfA01 3.008722134103111
2plt000 1ag6000 0.8022098662218973
2plt000 1mzyA01 3.0090109198155726
2plt000 1joi000 3.000766256171214
2plt000 1asqB01 2.713809695464678
2plt000 1a3z000 2.297245281651271
2plt000 1iuz000 0.5181436888355263
2plt000 1mdaB00 1.3403677602786996
2plt000 1ov8C00 2.4360953666116307
2plt000 1azbA00 2.70385827754859
2plt000 1mg3G00 1.2488584165085725
2plt000 1id2B00 1.341987615134604
2plt000 1uatA00 2.8715287830084444
2plt000 1fa4A00 1.4506360574258192
2plt000 1byoB00 0.7685844585115496
2plt000 2b3iA00 1.0194187841413243
2plt000 1ag0A00 2.847166899262157
2plt000 1xmeB02 2.272852549627794
1ibzC00 1jxgA00 2.573917689112771
1ibzC00 1kbvD02 2.051035533438796
1ibzC00 1bawB00 2.618105779996632
1ibzC00 1nwoA00 2.22530017052431
1ibzC00 1kbvA01 1.7015984887176363
1ibzC00 7pcy000 2.534590803448561
1ibzC00 1fwxA02 1.3019205061723085
1ibzC00 1pla000 2.6297408118858487
1ibzC00 1rkrC00 2.1726672266927634
1ibzC00 1bxuA00 2.3841184363664243
1ibzC00 1qniA02 1.3360586380636765
1ibzC00 2avfA01 1.9081142382907
1ibzC00 1ag6000 2.7158519525061418
1ibzC00 1mzyA01 1.7058305388997013
1ibzC00 1joi000 2.2967588273636133
1ibzC00 1asqB01 1.8016358357194902
1ibzC00 1a3z000 1.7560149171768888
1ibzC00 1iuz000 2.551174809184153
1ibzC00 1mdaB00 2.4631035848048826
1ibzC00 1ov8C00 1.5062799560992064
1ibzC00 1azbA00 2.099409869351249
1ibzC00 1mg3G00 2.5132536507417482
1ibzC00 1id2B00 2.446346238424034
1ibzC00 1uatA00 2.206252612529596
1ibzC00 1fa4A00 2.4067580722747035
1ibzC00 1byoB00 2.7169838857473283
1ibzC00 2b3iA00 2.7459614251739337
1ibzC00 1ag0A00 2.0654112170261922
1ibzC00 1xmeB02 1.5757777689975576
1jxgA00 1kbvD02 2.9626345816972877
1jxgA00 1bawB00 1.10445005547768
1jxgA00 1nwoA00 3.089988908023146
1jxgA00 1kbvA01 3.1554138849858133
1jxgA00 7pcy000 1.085513101926784
1jxgA00 1fwxA02 2.5864351810118045
1jxgA00 1pla000 1.0424351592712675
1jxgA00 1rkrC00 2.9475141685392714
1jxgA00 1bxuA00 0.9319716839177556
1jxgA00 1qniA02 2.674548645363196
1jxgA00 2avfA01 3.0020823369381113
1jxgA00 1ag6000 0.7421966090436556
1jxgA00 1mzyA01 3.0734870422656067
1jxgA00 1joi000 3.14340795195043
1jxgA00 1asqB01 2.633830223365923
1jxgA00 1a3z000 2.4754404142271804
1jxgA00 1iuz000 0.9750018842544853
1jxgA00 1mdaB00 1.6415573731455508
1jxgA00 1ov8C00 2.684281952565211
1jxgA00 1azbA00 2.8998813852487144
1jxgA00 1mg3G00 1.606098399990963
1jxgA00 1id2B00 1.6874444727111622
1jxgA00 1uatA00 3.0360753965886
1jxgA00 1fa4A00 1.6171633542410828
1jxgA00 1byoB00 0.6932380907383948
1jxgA00 2b3iA00 1.3530422154184174
1jxgA00 1ag0A00 3.002471283254605
1jxgA00 1xmeB02 2.555839661983249
1kbvD02 1bawB00 3.0676779522885482
1kbvD02 1nwoA00 2.654407914985004
1kbvD02 1kbvA01 2.136060831501971
1kbvD02 7pcy000 2.9582386355516843
1kbvD02 1fwxA02 1.9407676196529087
1kbvD02 1pla000 3.0195121118784045
1kbvD02 1rkrC00 2.6162686783712155
1kbvD02 1bxuA00 2.817830714201044
1kbvD02 1qniA02 2.029063510088321
1kbvD02 2avfA01 2.1223197827088254
1kbvD02 1ag6000 3.032450821894634
1kbvD02 1mzyA01 2.063398388525166
1kbvD02 1joi000 2.694287783083405
1kbvD02 1asqB01 2.079047439514868
1kbvD02 1a3z000 1.9291629179027459
1kbvD02 1iuz000 2.9558421409281603
1kbvD02 1mdaB00 2.974549472414176
1kbvD02 1ov8C00 2.2323245539081578
1kbvD02 1azbA00 2.547421958828148
1kbvD02 1mg3G00 3.063595445977421
1kbvD02 1id2B00 3.0088229686701897
1kbvD02 1uatA00 2.622022859523791
1kbvD02 1fa4A00 2.647999449821424
1kbvD02 1byoB00 3.0682281690814146
1kbvD02 2b3iA00 3.0339746175766478
1kbvD02 1ag0A00 2.546143854231143
1kbvD02 1xmeB02 2.2498791634540685
1bawB00 1nwoA00 3.0013985671182457
1bawB00 1kbvA01 3.2327427030145737
1bawB00 7pcy000 0.9054673004721744
1bawB00 1fwxA02 2.6547309924720324
1bawB00 1pla000 0.9934078456419121
1bawB00 1rkrC00 2.8587273198829464
1bawB00 1bxuA00 0.9660248175871218
1bawB00 1qniA02 2.794505973013764
1bawB00 2avfA01 3.201662126124545
1bawB00 1ag6000 1.165331901394899
1bawB00 1mzyA01 3.189997393731274
1bawB00 1joi000 3.046918495573411
1bawB00 1asqB01 2.854133554830543
1bawB00 1a3z000 2.490097198158921
1bawB00 1iuz000 0.838662962223923
1bawB00 1mdaB00 1.5130334460320811
1bawB00 1ov8C00 2.6943712172662617
1bawB00 1azbA00 2.832999889299541
1bawB00 1mg3G00 1.4584760067585274
1bawB00 1id2B00 1.5425825805877897
1bawB00 1uatA00 2.9617689533935714
1bawB00 1fa4A00 1.495623515381598
1bawB00 1byoB00 1.0705154672974877
1bawB00 2b3iA00 1.2673953611221926
1bawB00 1ag0A00 2.922925870564774
1bawB00 1xmeB02 2.498969787254646
1nwoA00 1kbvA01 2.1285943832783603
1nwoA00 7pcy000 2.9466510854371943
1nwoA00 1fwxA02 1.8898122396782369
1nwoA00 1pla000 3.074911078059826
1nwoA00 1rkrC00 0.5920968017733267
1nwoA00 1bxuA00 2.861003758536101
1nwoA00 1qniA02 1.8817727477806434
1nwoA00 2avfA01 2.241799968584115
1nwoA00 1ag6000 3.0603292291195787
1nwoA00 1mzyA01 2.18394298232739
1nwoA00 1joi000 0.4104553218212653
1nwoA00 1asqB01 2.278323154769854
1nwoA00 1a3z000 1.9511017816958633
1nwoA00 1iuz000 2.994885306102998
1nwoA00 1mdaB00 2.8262231424045603
1nwoA00 1ov8C00 1.7648245117960861
1nwoA00 1azbA00 0.8470941242435113
1nwoA00 1mg3G00 2.9071726950673096
1nwoA00 1id2B00 2.856283556259417
1nwoA00 1uatA00 0.6479295610407133
1nwoA00 1fa4A00 2.812111826043725
1nwoA00 1byoB00 3.096630961627679
1nwoA00 2b3iA00 3.1191518090806447
1nwoA00 1ag0A00 0.6297587764215987
1nwoA00 1xmeB02 2.1884667588243665
1kbvA01 7pcy000 3.023761763448271
1kbvA01 1fwxA02 1.5732347099943083
1kbvA01 1pla000 3.1631270125209094
1kbvA01 1rkrC00 2.1001065706969135
1kbvA01 1bxuA00 2.8990409213468324
1kbvA01 1qniA02 1.5378800912604753
1kbvA01 2avfA01 0.946790073145944
1kbvA01 1ag6000 3.109412345424417
1kbvA01 1mzyA01 0.662399464378286
1kbvA01 1joi000 2.1915738549351182
1kbvA01 1asqB01 1.67431211311641
1kbvA01 1a3z000 1.713175286629842
1kbvA01 1iuz000 3.06979161551572
1kbvA01 1mdaB00 3.01458080944527
1kbvA01 1ov8C00 1.4806819452499544
1kbvA01 1azbA00 2.058903866298382
1kbvA01 1mg3G00 3.0673879499084094
1kbvA01 1id2B00 2.9694798551474078
1kbvA01 1uatA00 2.156275569925609
1kbvA01 1fa4A00 2.8216037782615273
1kbvA01 1byoB00 3.194423553373091
1kbvA01 2b3iA00 3.1627331475533653
1kbvA01 1ag0A00 2.043977190026804
1kbvA01 1xmeB02 1.9704384104029167
7pcy000 1fwxA02 2.503650238057244
7pcy000 1pla000 0.8760144987192905
7pcy000 1rkrC00 2.7983892759412203
7pcy000 1bxuA00 0.6596088177872638
7pcy000 1qniA02 2.6227810730365526
7pcy000 2avfA01 3.026425818750684
7pcy000 1ag6000 0.8310392422814342
7pcy000 1mzyA01 3.0215991057102696
7pcy000 1joi000 3.019395582223305
7pcy000 1asqB01 2.7058791615929567
7pcy000 1a3z000 2.3227490628565257
7pcy000 1iuz000 0.38952650958163687
7pcy000 1mdaB00 1.3096366020375731
7pcy000 1ov8C00 2.4694710455549793
7pcy000 1azbA00 2.7391059543989567
7pcy000 1mg3G00 1.2584383188128547
7pcy000 1id2B00 1.2795638835644636
7pcy000 1uatA00 2.8780245807830673
7pcy000 1fa4A00 1.5395938777018536
7pcy000 1byoB00 0.8363591671356791
7pcy000 2b3iA00 1.1473462473265408
7pcy000 1ag0A00 2.871627167846753
7pcy000 1xmeB02 2.330064490522312
1fwxA02 1pla000 2.6895613095422046
1fwxA02 1rkrC00 1.86620717459308
1fwxA02 1bxuA00 2.359508943285298
1fwxA02 1qniA02 0.46823145850743825
1fwxA02 2avfA01 1.7637752594673712
1fwxA02 1ag6000 2.6617544398662565
1fwxA02 1mzyA01 1.5587197522468648
1fwxA02 1joi000 2.0018695725359263
1fwxA02 1asqB01 1.8077441988072256
1fwxA02 1a3z000 1.4959001542251
1fwxA02 1iuz000 2.5709199848798945
1fwxA02 1mdaB00 2.264351101536982
1fwxA02 1ov8C00 1.2385437639752304
1fwxA02 1azbA00 1.771781532082417
1fwxA02 1mg3G00 2.338552449396081
1fwxA02 1id2B00 2.250856531548205
1fwxA02 1uatA00 1.816656420990381
1fwxA02 1fa4A00 2.4167154495525147
1fwxA02 1byoB00 2.673782664394131
1fwxA02 2b3iA00 2.7472984680107446
1fwxA02 1ag0A00 1.7942947081348986
1fwxA02 1xmeB02 1.2972644214393358
1pla000 1rkrC00 2.9035735446214983
1pla000 1bxuA00 0.927661740403831
1pla000 1qniA02 2.7847662484002105
1pla000 2avfA01 3.08910650051437
1pla000 1ag6000 1.0220208169104652
1pla000 1mzyA01 3.1075383773345227
1pla000 1joi000 3.1201858899943677
1pla000 1asqB01 2.7711501193890755
1pla000 1a3z000 2.46040701094906
1pla000 1iuz000 0.7592801283448097
1pla000 1mdaB00 1.5589257925942097
1pla000 1ov8C00 2.680751721378399
1pla000 1azbA00 2.8535818670834123
1pla000 1mg3G00 1.5102938117065852
1pla000 1id2B00 1.565322391650066
1pla000 1uatA00 3.0175481985136665
1pla000 1fa4A00 1.5475540896663225
1pla000 1byoB00 0.972260227294437
1pla000 2b3iA00 1.267281096925224
1pla000 1ag0A00 2.959566136195171
1pla000 1xmeB02 2.5882699217563205
1rkrC00 1bxuA00 2.711202971732861
1rkrC00 1qniA02 1.8647411872470339
1rkrC00 2avfA01 2.216288797896057
1rkrC00 1ag6000 2.915677024303826
1rkrC00 1mzyA01 2.1590278517522044
1rkrC00 1joi000 0.6501683395763443
1rkrC00 1asqB01 2.268302243097223
1rkrC00 1a3z000 1.9248806242108076
1rkrC00 1iuz000 2.8484906439295345
1rkrC00 1mdaB00 2.7027044121469466
1rkrC00 1ov8C00 1.707781234472727
1rkrC00 1azbA00 0.5105658506623203
1rkrC00 1mg3G00 2.755157826366602
1rkrC00 1id2B00 2.712315103204375
1rkrC00 1uatA00 0.5269839352288007
1rkrC00 1fa4A00 2.6728632255179985
1rkrC00 1byoB00 2.9544479956825263
1rkrC00 2b3iA00 2.9750643650072437
1rkrC00 1ag0A00 0.49904537302187646
1rkrC00 1xmeB02 2.1158948193406015
1bxuA00 1qniA02 2.4687652324271263
1bxuA00 2avfA01 2.895895902808538
1bxuA00 1ag6000 0.888402554547658
1bxuA00 1mzyA01 2.8897564368121325
1bxuA00 1joi000 2.94319340005396
1bxuA00 1asqB01 2.631094728947021
1bxuA00 1a3z000 2.231854408194283
1bxuA00 1iuz000 0.6514398152393723
1bxuA00 1mdaB00 1.318702538667069
1bxuA00 1ov8C00 2.3272203427998823
1bxuA00 1azbA00 2.6471756179462833
1bxuA00 1mg3G00 1.2312319782539305
1bxuA00 1id2B00 1.3565278125771454
1bxuA00 1uatA00 2.807421127792734
1bxuA00 1fa4A00 1.4668601264062973
1bxuA00 1byoB00 0.8536324562480228
1bxuA00 2b3iA00 1.112782688942857
1bxuA00 1ag0A00 2.7833590923919824
1bxuA00 1xmeB02 2.199188212637878
1qniA02 2avfA01 1.697767987857772
1qniA02 1ag6000 2.7556341016895805
1qniA02 1mzyA01 1.5126340072009108
1qniA02 1joi000 1.9834785459525117
1qniA02 1asqB01 1.7539907359916747
1qniA02 1a3z000 1.6541423917278835
1qniA02 1iuz000 2.685972666696522
1qniA02 1mdaB00 2.386361453915336
1qniA02 1ov8C00 1.2256866718244417
1qniA02 1azbA00 1.751097535469027
1qniA02 1mg3G00 2.453796157163759
1qniA02 1id2B00 2.358307518290996
1qniA02 1uatA00 1.8128125144323244
1qniA02 1fa4A00 2.4689613734919447
1qniA02 1byoB00 2.7803229467383725
1qniA02 2b3iA00 2.8827347751990224
1qniA02 1ag0A00 1.7772507588614213
1qniA02 1xmeB02 1.4027091979091637
2avfA01 1ag6000 2.9601472941412568
2avfA01 1mzyA01 0.5907692969202218
2avfA01 1joi000 2.2669024272745637
2avfA01 1asqB01 1.4080299723213052
2avfA01 1a3z000 1.858313615947667
2avfA01 1iuz000 3.039110799053794
2avfA01 1mdaB00 3.047194285314175
2avfA01 1ov8C00 1.7080953881573515
2avfA01 1azbA00 2.182915014039149
2avfA01 1mg3G00 3.102976741039789
2avfA01 1id2B00 2.9907589617974044
2avfA01 1uatA00 2.253830921530848
2avfA01 1fa4A00 2.7153518426639627
2avfA01 1byoB00 3.069980769806324
2avfA01 2b3iA00 3.1496469038627772
2avfA01 1ag0A00 2.164474273854366
2avfA01 1xmeB02 2.294669790034034
1ag6000 1mzyA01 3.065139535171308
1ag6000 1joi000 3.1179022512582817
1ag6000 1asqB01 2.653147407654017
1ag6000 1a3z000 2.4830562007049823
1ag6000 1iuz000 0.8146644807406389
1ag6000 1mdaB00 1.601638666725415
1ag6000 1ov8C00 2.6219888668200326
1ag6000 1azbA00 2.8588194531815594
1ag6000 1mg3G00 1.5738615729183365
1ag6000 1id2B00 1.6150000552241346
1ag6000 1uatA00 2.9971293768665164
1ag6000 1fa4A00 1.5723719837279677
1ag6000 1byoB00 0.506823343245838
1ag6000 2b3iA00 1.2560301942281913
1ag6000 1ag0A00 2.9952753523547373
1ag6000 1xmeB02 2.5525130471515136
1mzyA01 1joi000 2.222079925787389
1mzyA01 1asqB01 1.5181886829294744
1mzyA01 1a3z000 1.755890956527188
1mzyA01 1iuz000 3.045898216247656
1mzyA01 1mdaB00 2.992478129828027
1mzyA01 1ov8C00 1.5740049055026597
1mzyA01 1azbA00 2.128236334757364
1mzyA01 1mg3G00 3.0468340363155693
1mzyA01 1id2B00 2.929374489012947
1mzyA01 1uatA00 2.2049753912588543
1mzyA01 1fa4A00 2.7492923012029586
1mzyA01 1byoB00 3.1336685124499977
1mzyA01 2b3iA00 3.1508885806143345
1mzyA01 1ag0A00 2.095284811481603
1mzyA01 1xmeB02 2.129125861537977
1joi000 1asqB01 2.309926607568919
1joi000 1a3z000 2.0174678523654306
1joi000 1iuz000 3.0548659332811914
1joi000 1mdaB00 2.9333478793408547
1joi000 1ov8C00 1.8823984410912198
1joi000 1azbA00 0.9422869529665546
1joi000 1mg3G00 3.0218706894213216
1joi000 1id2B00 2.9698267958946873
1joi000 1uatA00 0.7044945944543742
1joi000 1fa4A00 2.8628788444748245
1joi000 1byoB00 3.160648840318631
1joi000 2b3iA00 3.194847010889627
1joi000 1ag0A00 0.6818624725643978
1joi000 1xmeB02 2.3221652126682897
1asqB01 1a3z000 1.693013613696502
1asqB01 1iuz000 2.7126169294800815
1asqB01 1mdaB00 2.8493120204878273
1asqB01 1ov8C00 1.7960143527165386
1asqB01 1azbA00 2.1933218054161867
1asqB01 1mg3G00 2.943586921346272
1asqB01 1id2B00 2.7991907104793663
1asqB01 1uatA00 2.2708010149158135
1asqB01 1fa4A00 2.445523498401811
1asqB01 1byoB00 2.7482807167932926
1asqB01 2b3iA00 2.889817602438909
1asqB01 1ag0A00 2.1785517972969237
1asqB01 1xmeB02 2.29834899514506
1a3z000 1iuz000 2.3383377096693416
1a3z000 1mdaB00 2.4030467742996025
1a3z000 1ov8C00 1.4115429283094278
1a3z000 1azbA00 1.8405767227183767
1a3z000 1mg3G00 2.501318676877285
1a3z000 1id2B00 2.4553546984569743
1a3z000 1uatA00 1.9221177813831674
1a3z000 1fa4A00 2.3093569009465496
1a3z000 1byoB00 2.490588670103725
1a3z000 2b3iA00 2.4571516993986044
1a3z000 1ag0A00 1.8130160331973952
1a3z000 1xmeB02 1.8802322347422715
1iuz000 1mdaB00 1.411211401813733
1iuz000 1ov8C00 2.553354464781678
1iuz000 1azbA00 2.803134037571092
1iuz000 1mg3G00 1.3966934819218801
1iuz000 1id2B00 1.4366099315496297
1iuz000 1uatA00 2.9409347685391496
1iuz000 1fa4A00 1.4925159781316075
1iuz000 1byoB00 0.8004456037805269
1iuz000 2b3iA00 1.134530532510899
1iuz000 1ag0A00 2.9019807315183197
1iuz000 1xmeB02 2.436936137394347
1mdaB00 1ov8C00 2.3727083698806704
1mdaB00 1azbA00 2.62252393780677
1mdaB00 1mg3G00 0.686879896908304
1mdaB00 1id2B00 0.7880583845842423
1mdaB00 1uatA00 2.724497481146521
1mdaB00 1fa4A00 1.898822252929865
1mdaB00 1byoB00 1.5692656801085838
1mdaB00 2b3iA00 1.7854364628366721
1mdaB00 1ag0A00 2.761784687219197
1mdaB00 1xmeB02 2.2222588002924204
1ov8C00 1azbA00 1.6029559993544884
1ov8C00 1mg3G00 2.445015161070013
1ov8C00 1id2B00 2.393722609820129
1ov8C00 1uatA00 1.7417654567802554
1ov8C00 1fa4A00 2.3192545287057946
1ov8C00 1byoB00 2.6645497177691166
1ov8C00 2b3iA00 2.6914402001961686
1ov8C00 1ag0A00 1.6561712866741989
1ov8C00 1xmeB02 1.5207719847400536
1azbA00 1mg3G00 2.663439377873424
1azbA00 1id2B00 2.6164360351302953
1azbA00 1uatA00 0.6275818093214349
1azbA00 1fa4A00 2.596463722406512
1azbA00 1byoB00 2.8970952370735117
1azbA00 2b3iA00 2.8998612924814156
1azbA00 1ag0A00 0.6486205836879642
1azbA00 1xmeB02 2.0457348366726635
1mg3G00 1id2B00 0.5431310573758243
1mg3G00 1uatA00 2.7905589492494904
1mg3G00 1fa4A00 1.890116238593172
1mg3G00 1byoB00 1.5276869965613853
1mg3G00 2b3iA00 1.747313255648657
1mg3G00 1ag0A00 2.841399095584557
1mg3G00 1xmeB02 2.1905607423882243
1id2B00 1uatA00 2.727978176226155
1id2B00 1fa4A00 1.868002200505602
1id2B00 1byoB00 1.6060050336029015
1id2B00 2b3iA00 1.8320142906136925
1id2B00 1ag0A00 2.78139675265035
1id2B00 1xmeB02 2.215126456667103
1uatA00 1fa4A00 2.7959750111950883
1uatA00 1byoB00 3.0429288969013726
1uatA00 2b3iA00 3.0752715279230776
1uatA00 1ag0A00 0.5925143356585598
1uatA00 1xmeB02 2.12881490486563
1fa4A00 1byoB00 1.6512942165415962
1fa4A00 2b3iA00 1.6406746530748766
1fa4A00 1ag0A00 2.70465869814371
1fa4A00 1xmeB02 2.421881941426328
1byoB00 2b3iA00 1.1912366827236192
1byoB00 1ag0A00 3.02676909441238
1byoB00 1xmeB02 2.556432636269219
2b3iA00 1ag0A00 3.033782439409327
2b3iA00 1xmeB02 2.5786162978091065
1ag0A00 1xmeB02 2.148438585158505
