# Supplementary material for: An automatic method for assessing structural importance of amino acid positions
Source: BMC Struct Biol. 2009 Mar 4;9:10. doi: 10.1186/1472-6807-9-10 (PMC2667441; doi:10.1186/1472-6807-9-10)
Supplement: Additional file 2 — Sets of quality values, multiple sequence alignment (aln format) and CC values for each of the six datasets. [file 1472-6807-9-10-S2.zip › datasets/cupredoxin/residue_classification/cupredoxin_seqdep_CC_final.txt]

0     -0.0351  -0.0232  -0.0215  -0.4103
1     -0.0364  -0.0234  -0.0238  -0.4103
2     -0.0887  -0.0717  -0.0222  -0.4103
3     -0.0953  -0.0754  -0.0280  -0.4103
4     -0.1363  -0.1313   0.0172  -0.4103
5     -0.2047  -0.2454   0.1483  -0.4103
6     -0.2241  -0.2666   0.1579  -0.4103
7     -0.2258  -0.2537   0.1199  -0.4103
8     -0.2152  -0.2266   0.0754  -0.4103
9     -0.2348  -0.2601   0.1154  -0.4103
10    -0.2261  -0.2379   0.0790  -0.4103
11    -0.2398  -0.2441   0.0630  -0.4103
12    -0.2334  -0.2571   0.1110  -0.4103
13    -0.2043  -0.2237   0.0930  -0.4103
14    -0.0972  -0.0940   0.0132  -0.4103
15    -0.1106  -0.1590   0.1442  -0.4103
16    -0.1065  -0.1497   0.1302  -0.4103
17    -0.1120  -0.1496   0.1173  -0.4103
18    -0.0878  -0.1210   0.1007  -0.4103
19    -0.1614  -0.2096   0.1565  -0.4103
20    -0.1002  -0.1324   0.1011  -0.4103
21    -0.1041  -0.1576   0.1554  -0.4103
22    -0.0953  -0.1261   0.0966  -0.4103
23    -0.1945  -0.2352   0.1456  -0.4103
24    -0.1113  -0.1401   0.0951  -0.4103
25    -0.1198  -0.1390   0.0731  -0.4103
26    -0.0966  -0.1412   0.1313  -0.4103
27    -0.1106  -0.1451   0.1093  -0.4103
28    -0.1687  -0.1741   0.0500  -0.4103
29    -0.2628  -0.2428   0.0078  -0.4103
30    -0.3131  -0.2684  -0.0410  -0.4103
31    -0.3542  -0.3041  -0.0454  -0.4103
32    -0.2593  -0.3251   0.2316  -0.4103
33    -0.2725  -0.2289  -0.0471  -0.4103
34    -0.0687  -0.1328   0.1732  -0.4103
35     0.0766  -0.0348   0.2496  -0.4103
36    -0.0215  -0.1796   0.3939  -0.4103
37    -0.0926  -0.1896   0.2635  -0.4103
38    -0.2706  -0.4197   0.5033  -0.4103
39    -0.2163  -0.3593   0.4451  -0.4103
40    -0.1263  -0.2372   0.3116  -0.4103
41    -0.1174  -0.3128   0.5434  -0.4103
42     0.0310  -0.1416   0.4081  -0.4103
43    -0.2321  -0.2383   0.0662  -0.4103
44    -0.1765  -0.1907   0.0734  -0.4103
45    -0.1475  -0.2001   0.1643  -0.4103
46    -0.1755  -0.2205   0.1519  -0.4103
47     0.0000   0.0000   0.0000  -0.4103
48     0.0000   0.0000   0.0000  -0.4103
49     0.0000   0.0000   0.0000  -0.4103
50     0.0000   0.0000   0.0000  -0.4103
51     0.0000   0.0000   0.0000  -0.4103
52    -0.0208  -0.0182  -0.0020  -0.4103
53    -0.0208  -0.0182  -0.0020  -0.4103
54    -0.0208  -0.0182  -0.0020  -0.4103
55    -0.0208  -0.0182  -0.0020  -0.4103
56    -0.0208  -0.0182  -0.0020  -0.4103
57    -0.0208  -0.0182  -0.0020  -0.4103
58    -0.0208  -0.0182  -0.0020  -0.4103
59    -0.0208  -0.0182  -0.0020  -0.4103
60    -0.1918  -0.2245   0.1243  -0.4103
61    -0.1247  -0.1330   0.0471  -0.4103
62    -0.1877  -0.2118   0.1010  -0.4103
63    -0.1997  -0.2306   0.1215  -0.4103
64    -0.1768  -0.1758   0.0358  -0.4103
65    -0.1718  -0.2259   0.1747  -0.4103
66    -0.2349  -0.4029   0.5439  -0.4103
67     0.1825   0.0108   0.3533  -0.4103
68     0.0989  -0.0576   0.3466  -0.4103
69    -0.0103  -0.1303   0.2957  -0.4103
70     0.2391   0.0571   0.3571  -0.4103
71    -0.2486  -0.2819   0.1398  -0.4103
72     0.0000   0.0000   0.0000  -0.4103
73    -0.2314  -0.2274   0.0404  -0.4103
74    -0.2261  -0.2279   0.0536  -0.4103
75    -0.2188  -0.2121   0.0309  -0.4103
76    -0.2222  -0.2393   0.0915  -0.4103
77     0.0000   0.0000   0.0000  -0.4103
78     0.0000   0.0000   0.0000  -0.4103
79     0.0000   0.0000   0.0000  -0.4103
80     0.0000   0.0000   0.0000  -0.4103
81    -0.3200  -0.4557   0.4911  -0.4103
82    -0.0440  -0.1444   0.2576  -0.4103
83    -0.1112  -0.1734   0.1794  -0.4103
84    -0.0128  -0.0255   0.0335  -0.4103
85    -0.0834  -0.1897   0.2846  -0.4103
86     0.0235  -0.0652   0.2100  -0.4103
87    -0.1397  -0.2443   0.2992  -0.4103
88    -0.3323  -0.3766   0.1931  -0.4103
89    -0.1868  -0.2806   0.2860  -0.4103
90    -0.1834  -0.2998   0.3487  -0.4103
91    -0.4839  -0.4509   0.0237  -0.4103
92    -0.5057  -0.4062  -0.1252  -0.4103
93    -0.7283  -0.7707   0.3836  -0.4103
94     0.0313  -0.0849   0.2739  -0.4103
95    -0.0146  -0.1334   0.2942  -0.4103
96     0.1053   0.0055   0.2152  -0.4103
97    -0.3705  -0.4679   0.3783  -0.4103
98    -0.0210  -0.1359   0.2864  -0.4103
99    -0.1457  -0.2395   0.2723  -0.4103
100   -0.2334  -0.3710   0.4378  -0.4103
101   -0.1932  -0.3344   0.4267  -0.4103
102   -0.4945  -0.4069  -0.1018  -0.4103
103   -0.3623  -0.3977   0.1767  -0.4103
104   -0.3878  -0.3890   0.0896  -0.4103
105   -0.1834  -0.2998   0.3487  -0.4103
106   -0.1571  -0.2651   0.3147  -0.4103
107    0.0326  -0.1601   0.4548  -0.4103
108   -0.2265  -0.2553   0.1226  -0.4103
109   -0.2036  -0.3957   0.6036  -0.4103
110    0.1288  -0.0484   0.3826  -0.4103
111    0.3319   0.0346   0.5377  -0.4103
112   -0.1364  -0.2471   0.3145  -0.4103
113   -0.0433  -0.2246   0.4620  -0.4103
114    0.0242  -0.2035   0.5412  -0.4103
115   -0.2901  -0.4332   0.4959  -0.4103
116   -0.0585  -0.1903   0.3417  -0.4103
117   -0.0794  -0.1898   0.2939  -0.4103
118    0.0019  -0.1065   0.2637  -0.4103
119   -0.3765  -0.5083   0.5284  -0.4103
120    0.0000   0.0000   0.0000  -0.4103
121    0.0000   0.0000   0.0000  -0.4103
122   -0.1518  -0.3223   0.4919  -0.4103
123    0.0155  -0.1458   0.3873  -0.4103
124    0.1026  -0.0620   0.3637  -0.4103
125    0.0969  -0.0428   0.3091  -0.4103
126   -0.1908  -0.3072   0.3517  -0.4103
127   -0.1648  -0.2713   0.3133  -0.4103
128   -0.1883  -0.3074   0.3584  -0.4103
129   -0.1944  -0.3119   0.3566  -0.4103
130   -0.1783  -0.2951   0.3474  -0.4103
131   -0.1597  -0.2639   0.3051  -0.4103
132   -0.1902  -0.3067   0.3517  -0.4103
133   -0.1944  -0.3119   0.3566  -0.4103
134   -0.1810  -0.2990   0.3523  -0.4103
135   -0.1751  -0.2826   0.3200  -0.4103
136   -0.1867  -0.3030   0.3498  -0.4103
137   -0.1873  -0.3019   0.3451  -0.4103
138   -0.1851  -0.2864   0.3063  -0.4103
139   -0.2175  -0.2868   0.2283  -0.4103
140   -0.2566  -0.2808   0.1181  -0.4103
141   -0.2164  -0.2440   0.1171  -0.4103
142   -0.1429  -0.1890   0.1466  -0.4103
143   -0.1611  -0.2046   0.1444  -0.4103
144    0.0479  -0.0796   0.2957  -0.4103
145    0.0422  -0.1820   0.5235  -0.4103
146    0.0437  -0.1742   0.5083  -0.4103
147   -0.2387  -0.4170   0.5870  -0.4103
148   -0.4058  -0.5401   0.5843  -0.4103
149   -0.4237  -0.5549   0.5966  -0.4103
150   -0.3324  -0.4672   0.4982  -0.4103
151   -0.2806  -0.2271  -0.0687  -0.4103
152   -0.1960  -0.2183   0.0987  -0.4103
153   -0.3572  -0.4209   0.2591  -0.4103
154   -0.1872  -0.3459   0.4774  -0.4103
155   -0.0058  -0.1500   0.3535  -0.4103
156   -0.2933  -0.3089   0.1046  -0.4103
157   -0.0964  -0.1560   0.1690  -0.4103
158   -0.3117  -0.2927   0.0207  -0.4103
159    0.0000   0.0000   0.0000  -0.4103
160    0.0000   0.0000   0.0000  -0.4103
161    0.0000   0.0000   0.0000  -0.4103
162   -0.3869  -0.5226   0.5630  -0.4103
163   -0.1830  -0.3684   0.5615  -0.4103
164    0.1766   0.0905   0.1666  -0.4103
165    0.1167  -0.0082   0.2697  -0.4103
166   -0.1047  -0.1520   0.1400  -0.4103
167   -0.4766  -0.5591   0.3848  -0.4103
168   -0.0545  -0.1458   0.2378  -0.4103
169   -0.0082  -0.0149   0.0182  -0.4103
170   -0.0022  -0.1156   0.2771  -0.4103
171   -0.2804  -0.2559   0.0004  -0.4103
172   -0.2713  -0.3548   0.2872  -0.4103
173   -0.4481  -0.3644  -0.1027  -0.4103
174   -0.3644  -0.2826  -0.1157  -0.4103
175   -0.1718  -0.2891   0.3465  -0.4103
176   -0.1764  -0.2893   0.3358  -0.4103
177   -0.0810  -0.1847   0.2773  -0.4103
178   -0.0875  -0.1858   0.2654  -0.4103
179   -0.1075  -0.1746   0.1912  -0.4103
180   -0.1005  -0.2244   0.3364  -0.4103
181   -0.0300  -0.1377   0.2714  -0.4103
182   -0.0529  -0.1639   0.2869  -0.4103
183   -0.1614  -0.2556   0.2785  -0.4103
184    0.0603  -0.0420   0.2327  -0.4103
185    0.0665  -0.1894   0.5820  -0.4103
186    0.0771  -0.0726   0.3383  -0.4103
187   -0.0255  -0.1523   0.3174  -0.4103
188   -0.1971  -0.3813   0.5691  -0.4103
189   -0.4059  -0.4036   0.0846  -0.4103
190   -0.4749  -0.4207  -0.0297  -0.4103
191    0.0000   0.0000   0.0000  -0.4103
192   -0.0938  -0.1685   0.2069  -0.4103
193   -0.1270  -0.1976   0.2054  -0.4103
194   -0.1238  -0.2028   0.2263  -0.4103
195   -0.2470  -0.2646   0.0987  -0.4103
196    0.3590   0.0667   0.5192  -0.4103
197   -0.1877  -0.2971   0.3303  -0.4103
198   -0.3986  -0.5020   0.4190  -0.4103
199    0.0515  -0.1352   0.4326  -0.4103
200    0.0180  -0.1681   0.4457  -0.4103
201    0.1383  -0.0723   0.4506  -0.4103
202   -0.0818  -0.2095   0.3396  -0.4103
203   -0.0288   0.0094  -0.0867  -0.4103
204   -0.2656  -0.3380   0.2524  -0.4103
205   -0.1148  -0.2238   0.3022  -0.4103
206   -0.0424  -0.2198   0.4517  -0.4103
207   -0.0589  -0.1816   0.3185  -0.4103
208   -0.1318  -0.1884   0.1704  -0.4103
209   -0.3317  -0.2972  -0.0130  -0.4103
210   -0.0351  -0.0165  -0.0378  -0.4103
211   -0.0351  -0.0165  -0.0378  -0.4103
212   -0.0351  -0.0165  -0.0378  -0.4103
213   -0.0351  -0.0165  -0.0378  -0.4103
214   -0.0351  -0.0165  -0.0378  -0.4103
215   -0.0351  -0.0165  -0.0378  -0.4103
216   -0.0351  -0.0165  -0.0378  -0.4103
