# Supplementary material for: An automatic method for assessing structural importance of amino acid positions
Source: BMC Struct Biol. 2009 Mar 4;9:10. doi: 10.1186/1472-6807-9-10 (PMC2667441; doi:10.1186/1472-6807-9-10)
Supplement: Additional file 2 — Sets of quality values, multiple sequence alignment (aln format) and CC values for each of the six datasets. [file 1472-6807-9-10-S2.zip › datasets/cupredoxin/residue_classification/cupredoxin_seqdep_p250_CC_final.txt]

0     -0.0351  -0.0232  -0.0215  -0.4103
1     -0.0547  -0.0338  -0.0392  -0.4103
2     -0.0848  -0.0652  -0.0296  -0.4103
3     -0.0997  -0.0776  -0.0324  -0.4103
4     -0.1412  -0.1365   0.0188  -0.4103
5     -0.1974  -0.2436   0.1606  -0.4103
6     -0.2240  -0.2630   0.1488  -0.4103
7     -0.2247  -0.2517   0.1174  -0.4103
8     -0.2352  -0.2437   0.0725  -0.4103
9     -0.2207  -0.2521   0.1278  -0.4103
10    -0.2096  -0.2320   0.1018  -0.4103
11    -0.2324  -0.2363   0.0605  -0.4103
12    -0.2148  -0.2430   0.1182  -0.4103
13    -0.2061  -0.2243   0.0904  -0.4103
14    -0.0915  -0.0897   0.0153  -0.4103
15    -0.1303  -0.1729   0.1343  -0.4103
16    -0.0923  -0.1346   0.1245  -0.4103
17    -0.1176  -0.1519   0.1104  -0.4103
18    -0.0929  -0.1237   0.0960  -0.4103
19    -0.1435  -0.1770   0.1146  -0.4103
20    -0.1168  -0.1405   0.0836  -0.4103
21    -0.1073  -0.1494   0.1278  -0.4103
22    -0.1405  -0.1582   0.0741  -0.4103
23    -0.1783  -0.2150   0.1310  -0.4103
24    -0.1383  -0.1583   0.0793  -0.4103
25    -0.1046  -0.1406   0.1116  -0.4103
26    -0.1241  -0.1566   0.1075  -0.4103
27    -0.1055  -0.1376   0.1021  -0.4103
28    -0.1642  -0.1564   0.0164  -0.4103
29    -0.2895  -0.2609  -0.0076  -0.4103
30    -0.3473  -0.2776  -0.0921  -0.4103
31    -0.3201  -0.2752  -0.0400  -0.4103
32    -0.2475  -0.3055   0.2064  -0.4103
33    -0.2393  -0.1892  -0.0695  -0.4103
34    -0.0623  -0.1222   0.1613  -0.4103
35     0.1248  -0.0394   0.3554  -0.4103
36     0.0185  -0.1278   0.3500  -0.4103
37    -0.0899  -0.1833   0.2536  -0.4103
38    -0.3651  -0.4937   0.5009  -0.4103
39    -0.1146  -0.2843   0.4679  -0.4103
40    -0.0562  -0.1659   0.2846  -0.4103
41     0.0239  -0.1761   0.4758  -0.4103
42     0.0811  -0.0902   0.3862  -0.4103
43    -0.2372  -0.2393   0.0568  -0.4103
44    -0.1778  -0.1899   0.0687  -0.4103
45    -0.1654  -0.2024   0.1288  -0.4103
46    -0.1745  -0.2152   0.1406  -0.4103
47     0.0000   0.0000   0.0000  -0.4103
48     0.0000   0.0000   0.0000  -0.4103
49     0.0000   0.0000   0.0000  -0.4103
50     0.0000   0.0000   0.0000  -0.4103
51     0.0000   0.0000   0.0000  -0.4103
52    -0.0208  -0.0182  -0.0020  -0.4103
53    -0.0208  -0.0182  -0.0020  -0.4103
54    -0.0208  -0.0182  -0.0020  -0.4103
55    -0.0208  -0.0182  -0.0020  -0.4103
56    -0.0208  -0.0182  -0.0020  -0.4103
57    -0.0208  -0.0182  -0.0020  -0.4103
58    -0.0208  -0.0182  -0.0020  -0.4103
59    -0.0208  -0.0182  -0.0020  -0.4103
60    -0.1891  -0.2177   0.1130  -0.4103
61    -0.1237  -0.1329   0.0493  -0.4103
62    -0.1982  -0.2233   0.1062  -0.4103
63    -0.1984  -0.2249   0.1098  -0.4103
64    -0.1790  -0.1854   0.0546  -0.4103
65    -0.1830  -0.2264   0.1494  -0.4103
66    -0.0247  -0.1808   0.3899  -0.4103
67     0.2102   0.0299   0.3624  -0.4103
68     0.1595  -0.0108   0.3575  -0.4103
69     0.0960  -0.0283   0.2741  -0.4103
70     0.2388   0.0566   0.3578  -0.4103
71    -0.1299  -0.1876   0.1728  -0.4103
72     0.0000   0.0000   0.0000  -0.4103
73    -0.2392  -0.2279   0.0240  -0.4103
74    -0.2255  -0.2084   0.0067  -0.4103
75    -0.2239  -0.2169   0.0312  -0.4103
76    -0.2269  -0.2330   0.0645  -0.4103
77     0.0000   0.0000   0.0000  -0.4103
78     0.0000   0.0000   0.0000  -0.4103
79     0.0000   0.0000   0.0000  -0.4103
80     0.0000   0.0000   0.0000  -0.4103
81    -0.2390  -0.3866   0.4746  -0.4103
82    -0.0050  -0.1198   0.2812  -0.4103
83    -0.1318  -0.1966   0.1917  -0.4103
84    -0.0222  -0.0452   0.0609  -0.4103
85    -0.0599  -0.1680   0.2816  -0.4103
86     0.0170  -0.0745   0.2186  -0.4103
87    -0.0870  -0.1557   0.1894  -0.4103
88    -0.3740  -0.4532   0.3158  -0.4103
89    -0.1440  -0.2282   0.2460  -0.4103
90    -0.1834  -0.2998   0.3487  -0.4103
91    -0.5090  -0.4719   0.0189  -0.4103
92    -0.5324  -0.4273  -0.1317  -0.4103
93    -0.7394  -0.7622   0.2796  -0.4103
94     0.0361  -0.0814   0.2757  -0.4103
95    -0.0232  -0.1583   0.3372  -0.4103
96     0.1049  -0.0054   0.2394  -0.4103
97    -0.2547  -0.3455   0.3027  -0.4103
98    -0.0052  -0.1165   0.2729  -0.4103
99    -0.0857  -0.1074   0.0717  -0.4103
100   -0.0432  -0.1492   0.2712  -0.4103
101   -0.1631  -0.2514   0.2629  -0.4103
102   -0.5106  -0.4091  -0.1284  -0.4103
103   -0.3826  -0.4147   0.1732  -0.4103
104   -0.4176  -0.4128   0.0810  -0.4103
105   -0.1834  -0.2998   0.3487  -0.4103
106   -0.1647  -0.2750   0.3238  -0.4103
107    0.0340  -0.1670   0.4734  -0.4103
108   -0.2075  -0.1801  -0.0221  -0.4103
109   -0.1587  -0.3553   0.5781  -0.4103
110    0.1210  -0.0670   0.4088  -0.4103
111    0.2764   0.0161   0.4946  -0.4103
112   -0.1770  -0.2681   0.2750  -0.4103
113   -0.0154  -0.2024   0.4630  -0.4103
114    0.1055  -0.1419   0.5428  -0.4103
115   -0.1454  -0.3029   0.4496  -0.4103
116   -0.0863  -0.2183   0.3524  -0.4103
117    0.0652  -0.0222   0.1962  -0.4103
118    0.0365  -0.0335   0.1618  -0.4103
119   -0.1666  -0.3231   0.4584  -0.4103
120    0.0000   0.0000   0.0000  -0.4103
121    0.0000   0.0000   0.0000  -0.4103
122   -0.1558  -0.3253   0.4913  -0.4103
123    0.0778  -0.0803   0.3572  -0.4103
124    0.1148  -0.0446   0.3479  -0.4103
125    0.1087  -0.0429   0.3323  -0.4103
126   -0.1871  -0.3013   0.3437  -0.4103
127   -0.1633  -0.2672   0.3055  -0.4103
128   -0.1874  -0.3067   0.3587  -0.4103
129   -0.1944  -0.3119   0.3566  -0.4103
130   -0.1766  -0.2938   0.3481  -0.4103
131   -0.1755  -0.2858   0.3283  -0.4103
132   -0.1902  -0.3067   0.3517  -0.4103
133   -0.1944  -0.3119   0.3566  -0.4103
134   -0.1736  -0.2903   0.3454  -0.4103
135   -0.1751  -0.2826   0.3200  -0.4103
136   -0.1821  -0.2986   0.3483  -0.4103
137   -0.1906  -0.3074   0.3529  -0.4103
138   -0.1923  -0.2973   0.3194  -0.4103
139   -0.2168  -0.2893   0.2369  -0.4103
140   -0.2562  -0.2847   0.1293  -0.4103
141   -0.2389  -0.2547   0.0922  -0.4103
142   -0.1598  -0.2140   0.1716  -0.4103
143   -0.1763  -0.2089   0.1202  -0.4103
144    0.1318   0.0227   0.2298  -0.4103
145    0.0248  -0.1821   0.4917  -0.4103
146    0.1193  -0.1133   0.5050  -0.4103
147   -0.0634  -0.2516   0.4905  -0.4103
148   -0.4040  -0.5397   0.5909  -0.4103
149   -0.4237  -0.5549   0.5966  -0.4103
150   -0.3748  -0.5059   0.5229  -0.4103
151   -0.2684  -0.1855  -0.1388  -0.4103
152   -0.2474  -0.1544  -0.1660  -0.4103
153   -0.2909  -0.3690   0.2783  -0.4103
154   -0.1195  -0.3094   0.5285  -0.4103
155    0.0156  -0.1217   0.3294  -0.4103
156   -0.2657  -0.2817   0.0989  -0.4103
157   -0.1683  -0.1838   0.0750  -0.4103
158   -0.3202  -0.2950   0.0075  -0.4103
159    0.0000   0.0000   0.0000  -0.4103
160    0.0000   0.0000   0.0000  -0.4103
161    0.0000   0.0000   0.0000  -0.4103
162   -0.3827  -0.5194   0.5629  -0.4103
163   -0.0661  -0.2876   0.5814  -0.4103
164    0.1925   0.0987   0.1804  -0.4103
165    0.0997   0.0058   0.2029  -0.4103
166   -0.1084  -0.1454   0.1150  -0.4103
167   -0.5302  -0.5876   0.3131  -0.4103
168   -0.0251  -0.1095   0.2125  -0.4103
169   -0.0295  -0.0338   0.0168  -0.4103
170   -0.0149  -0.1443   0.3204  -0.4103
171   -0.1909  -0.1567  -0.0419  -0.4103
172   -0.2946  -0.3631   0.2514  -0.4103
173   -0.4754  -0.3709  -0.1418  -0.4103
174   -0.3953  -0.2996  -0.1398  -0.4103
175   -0.1718  -0.2891   0.3465  -0.4103
176   -0.1764  -0.2893   0.3358  -0.4103
177   -0.0845  -0.1895   0.2818  -0.4103
178   -0.1398  -0.2429   0.2951  -0.4103
179   -0.1751  -0.2085   0.1218  -0.4103
180   -0.0837  -0.1975   0.3040  -0.4103
181   -0.0435  -0.1479   0.2674  -0.4103
182   -0.0529  -0.1639   0.2869  -0.4103
183   -0.0259  -0.1497   0.3101  -0.4103
184    0.0820  -0.0192   0.2244  -0.4103
185    0.0206  -0.1959   0.5166  -0.4103
186    0.0664  -0.0781   0.3296  -0.4103
187   -0.0352  -0.1733   0.3491  -0.4103
188   -0.2405  -0.3936   0.4947  -0.4103
189   -0.4969  -0.4344  -0.0445  -0.4103
190   -0.5638  -0.4638  -0.1145  -0.4103
191    0.0000   0.0000   0.0000  -0.4103
192   -0.0938  -0.1685   0.2069  -0.4103
193   -0.1338  -0.2086   0.2181  -0.4103
194   -0.1238  -0.2028   0.2263  -0.4103
195   -0.2536  -0.2492   0.0442  -0.4103
196    0.3547   0.0742   0.5013  -0.4103
197   -0.1351  -0.2413   0.3019  -0.4103
198   -0.2416  -0.3214   0.2654  -0.4103
199    0.1297  -0.1069   0.5089  -0.4103
200   -0.0197  -0.1819   0.4033  -0.4103
201    0.1187  -0.0812   0.4354  -0.4103
202   -0.0526  -0.1885   0.3499  -0.4103
203   -0.0354  -0.0042  -0.0682  -0.4103
204   -0.2344  -0.3046   0.2362  -0.4103
205   -0.1775  -0.2416   0.2025  -0.4103
206   -0.0867  -0.2459   0.4249  -0.4103
207   -0.1069  -0.2474   0.3835  -0.4103
208   -0.1355  -0.2044   0.2033  -0.4103
209   -0.3145  -0.2769  -0.0238  -0.4103
210   -0.0351  -0.0165  -0.0378  -0.4103
211   -0.0351  -0.0165  -0.0378  -0.4103
212   -0.0351  -0.0165  -0.0378  -0.4103
213   -0.0351  -0.0165  -0.0378  -0.4103
214   -0.0351  -0.0165  -0.0378  -0.4103
215   -0.0351  -0.0165  -0.0378  -0.4103
216   -0.0351  -0.0165  -0.0378  -0.4103
