# Supplementary material for: An automatic method for assessing structural importance of amino acid positions
Source: BMC Struct Biol. 2009 Mar 4;9:10. doi: 10.1186/1472-6807-9-10 (PMC2667441; doi:10.1186/1472-6807-9-10)
Supplement: Additional file 2 — Sets of quality values, multiple sequence alignment (aln format) and CC values for each of the six datasets. [file 1472-6807-9-10-S2.zip › datasets/cupredoxin/residue_classification/cupredoxin_tma_p250_CC_final.txt]

0      0.0086   0.0194  -0.0215  -0.5750
1      0.0598   0.0714  -0.0392  -0.5750
2      0.0398   0.0496  -0.0296  -0.5750
3      0.0311   0.0440  -0.0324  -0.5750
4     -0.0001  -0.0109   0.0188  -0.5750
5     -0.0563  -0.1378   0.1606  -0.5750
6     -0.0449  -0.1219   0.1488  -0.5750
7      0.0177  -0.0531   0.1174  -0.5750
8      0.0355  -0.0128   0.0725  -0.5750
9     -0.0087  -0.0805   0.1278  -0.5750
10     0.0206  -0.0418   0.1018  -0.5750
11     0.0408  -0.0014   0.0605  -0.5750
12    -0.0048  -0.0718   0.1182  -0.5750
13     0.0220  -0.0341   0.0904  -0.5750
14     0.1221   0.0911   0.0153  -0.5750
15     0.0593  -0.0291   0.1343  -0.5750
16     0.1280   0.0324   0.1245  -0.5750
17     0.1451   0.0545   0.1104  -0.5750
18     0.1456   0.0633   0.0960  -0.5750
19     0.1296   0.0394   0.1146  -0.5750
20     0.1440   0.0693   0.0836  -0.5750
21     0.1372   0.0378   0.1278  -0.5750
22     0.1546   0.0835   0.0741  -0.5750
23     0.0759  -0.0138   0.1310  -0.5750
24     0.1210   0.0531   0.0793  -0.5750
25     0.1264   0.0386   0.1116  -0.5750
26     0.0932   0.0141   0.1075  -0.5750
27     0.1261   0.0440   0.1021  -0.5750
28     0.1188   0.0877   0.0164  -0.5750
29    -0.0292  -0.0195  -0.0076  -0.5750
30    -0.1214  -0.0460  -0.0921  -0.5750
31    -0.1968  -0.1379  -0.0400  -0.5750
32     0.0192  -0.1034   0.2064  -0.5750
33    -0.0826  -0.0274  -0.0695  -0.5750
34    -0.0274  -0.1148   0.1613  -0.5750
35     0.1531  -0.0873   0.3554  -0.5750
36    -0.0964  -0.2751   0.3500  -0.5750
37    -0.0209  -0.1624   0.2536  -0.5750
38    -0.3986  -0.5703   0.5009  -0.5750
39    -0.1675  -0.3901   0.4679  -0.5750
40    -0.1390  -0.2727   0.2846  -0.5750
41    -0.0863  -0.3357   0.4758  -0.5750
42    -0.0551  -0.2637   0.3862  -0.5750
43    -0.1402  -0.1472   0.0568  -0.5750
44    -0.1571  -0.1677   0.0687  -0.5750
45    -0.1652  -0.2081   0.1288  -0.5750
46    -0.1655  -0.2149   0.1406  -0.5750
47     0.0000   0.0000   0.0000  -0.5750
48     0.0000   0.0000   0.0000  -0.5750
49     0.0000   0.0000   0.0000  -0.5750
50     0.0000   0.0000   0.0000  -0.5750
51     0.0000   0.0000   0.0000  -0.5750
52    -0.0625  -0.0500  -0.0020  -0.5750
53    -0.0625  -0.0500  -0.0020  -0.5750
54    -0.0625  -0.0500  -0.0020  -0.5750
55    -0.0625  -0.0500  -0.0020  -0.5750
56    -0.0625  -0.0500  -0.0020  -0.5750
57    -0.0625  -0.0500  -0.0020  -0.5750
58    -0.0625  -0.0500  -0.0020  -0.5750
59    -0.0625  -0.0500  -0.0020  -0.5750
60    -0.1836  -0.2142   0.1130  -0.5750
61    -0.0899  -0.1018   0.0493  -0.5750
62    -0.1771  -0.2051   0.1062  -0.5750
63    -0.1683  -0.2000   0.1098  -0.5750
64    -0.1360  -0.1425   0.0546  -0.5750
65    -0.1658  -0.2200   0.1494  -0.5750
66    -0.0972  -0.2974   0.3899  -0.5750
67     0.1450  -0.0978   0.3624  -0.5750
68     0.0955  -0.1326   0.3575  -0.5750
69     0.0634  -0.1077   0.2741  -0.5750
70     0.2738   0.0035   0.3578  -0.5750
71    -0.0163  -0.1125   0.1728  -0.5750
72     0.0000   0.0000   0.0000  -0.5750
73    -0.0965  -0.0927   0.0240  -0.5750
74    -0.0308  -0.0291   0.0067  -0.5750
75    -0.1078  -0.1061   0.0312  -0.5750
76    -0.0978  -0.1169   0.0645  -0.5750
77     0.0000   0.0000   0.0000  -0.5750
78     0.0000   0.0000   0.0000  -0.5750
79     0.0000   0.0000   0.0000  -0.5750
80     0.0000   0.0000   0.0000  -0.5750
81    -0.3757  -0.5434   0.4746  -0.5750
82    -0.0224  -0.1793   0.2812  -0.5750
83    -0.2112  -0.2798   0.1917  -0.5750
84     0.0034  -0.0322   0.0609  -0.5750
85    -0.0829  -0.2271   0.2816  -0.5750
86     0.1318  -0.0205   0.2186  -0.5750
87    -0.0748  -0.1690   0.1894  -0.5750
88    -0.3196  -0.4297   0.3158  -0.5750
89    -0.2552  -0.3438   0.2460  -0.5750
90    -0.2247  -0.3728   0.3487  -0.5750
91    -0.3597  -0.3051   0.0189  -0.5750
92    -0.4404  -0.2814  -0.1317  -0.5750
93    -0.5508  -0.5935   0.2796  -0.5750
94     0.0217  -0.1415   0.2757  -0.5750
95    -0.0405  -0.2251   0.3372  -0.5750
96     0.1564  -0.0134   0.2394  -0.5750
97    -0.1556  -0.2954   0.3027  -0.5750
98     0.0401  -0.1254   0.2729  -0.5750
99    -0.0902  -0.1148   0.0717  -0.5750
100   -0.0673  -0.2089   0.2712  -0.5750
101   -0.2218  -0.3262   0.2629  -0.5750
102   -0.3330  -0.1964  -0.1284  -0.5750
103   -0.3528  -0.3839   0.1732  -0.5750
104   -0.2430  -0.2448   0.0810  -0.5750
105   -0.2247  -0.3728   0.3487  -0.5750
106   -0.2008  -0.3417   0.3238  -0.5750
107   -0.0321  -0.2953   0.4734  -0.5750
108   -0.2098  -0.1589  -0.0221  -0.5750
109   -0.2199  -0.4792   0.5781  -0.5750
110    0.1836  -0.0980   0.4088  -0.5750
111    0.2193  -0.1284   0.4946  -0.5750
112   -0.2407  -0.3475   0.2750  -0.5750
113   -0.0434  -0.2977   0.4630  -0.5750
114   -0.0020  -0.3135   0.5428  -0.5750
115   -0.2972  -0.4757   0.4496  -0.5750
116   -0.1158  -0.2913   0.3524  -0.5750
117    0.0562  -0.0677   0.1962  -0.5750
118    0.0652  -0.0403   0.1618  -0.5750
119   -0.1621  -0.3814   0.4584  -0.5750
120    0.0000   0.0000   0.0000  -0.5750
121    0.0000   0.0000   0.0000  -0.5750
122   -0.1743  -0.4067   0.4913  -0.5750
123    0.0038  -0.2025   0.3572  -0.5750
124   -0.0076  -0.2059   0.3479  -0.5750
125    0.0145  -0.1799   0.3323  -0.5750
126   -0.2182  -0.3653   0.3437  -0.5750
127   -0.1951  -0.3276   0.3055  -0.5750
128   -0.2328  -0.3841   0.3587  -0.5750
129   -0.2302  -0.3810   0.3566  -0.5750
130   -0.2255  -0.3731   0.3481  -0.5750
131   -0.2072  -0.3489   0.3283  -0.5750
132   -0.2279  -0.3767   0.3517  -0.5750
133   -0.2302  -0.3810   0.3566  -0.5750
134   -0.2235  -0.3702   0.3454  -0.5750
135   -0.1988  -0.3381   0.3200  -0.5750
136   -0.2190  -0.3682   0.3483  -0.5750
137   -0.2275  -0.3771   0.3529  -0.5750
138   -0.2424  -0.3716   0.3194  -0.5750
139   -0.2108  -0.3037   0.2369  -0.5750
140   -0.2087  -0.2437   0.1293  -0.5750
141   -0.2048  -0.2199   0.0922  -0.5750
142   -0.0981  -0.1777   0.1716  -0.5750
143   -0.0093  -0.0767   0.1202  -0.5750
144    0.0975  -0.0545   0.2298  -0.5750
145   -0.0567  -0.3231   0.4917  -0.5750
146    0.0493  -0.2555   0.5050  -0.5750
147   -0.1042  -0.3564   0.4905  -0.5750
148   -0.4518  -0.6380   0.5909  -0.5750
149   -0.4585  -0.6441   0.5966  -0.5750
150   -0.3831  -0.5678   0.5229  -0.5750
151   -0.2368  -0.1120  -0.1388  -0.5750
152   -0.2242  -0.0854  -0.1660  -0.5750
153   -0.3803  -0.4589   0.2783  -0.5750
154   -0.1971  -0.4408   0.5285  -0.5750
155   -0.0138  -0.2001   0.3294  -0.5750
156   -0.2867  -0.2903   0.0989  -0.5750
157   -0.2346  -0.2345   0.0750  -0.5750
158   -0.1238  -0.1056   0.0075  -0.5750
159    0.0000   0.0000   0.0000  -0.5750
160    0.0000   0.0000   0.0000  -0.5750
161    0.0000   0.0000   0.0000  -0.5750
162   -0.3757  -0.5777   0.5629  -0.5750
163   -0.0708  -0.3814   0.5814  -0.5750
164   -0.0132  -0.1143   0.1804  -0.5750
165    0.0140  -0.1054   0.2029  -0.5750
166   -0.2504  -0.2696   0.1150  -0.5750
167   -0.4541  -0.5329   0.3131  -0.5750
168   -0.0120  -0.1318   0.2125  -0.5750
169   -0.0657  -0.0634   0.0168  -0.5750
170    0.0164  -0.1715   0.3204  -0.5750
171   -0.0926  -0.0516  -0.0419  -0.5750
172   -0.3737  -0.4405   0.2514  -0.5750
173   -0.2591  -0.1283  -0.1418  -0.5750
174   -0.2729  -0.1407  -0.1398  -0.5750
175   -0.2247  -0.3717   0.3465  -0.5750
176   -0.2142  -0.3582   0.3358  -0.5750
177   -0.0602  -0.2093   0.2818  -0.5750
178   -0.0536  -0.2116   0.2951  -0.5750
179   -0.0551  -0.1148   0.1218  -0.5750
180   -0.0647  -0.2252   0.3040  -0.5750
181    0.0027  -0.1516   0.2674  -0.5750
182   -0.1237  -0.2619   0.2869  -0.5750
183   -0.1388  -0.2863   0.3101  -0.5750
184    0.2996   0.1098   0.2244  -0.5750
185   -0.1567  -0.4068   0.5166  -0.5750
186    0.1331  -0.0867   0.3296  -0.5750
187   -0.0542  -0.2423   0.3491  -0.5750
188   -0.3555  -0.5372   0.4947  -0.5750
189   -0.3297  -0.2438  -0.0445  -0.5750
190   -0.3407  -0.2110  -0.1145  -0.5750
191    0.0000   0.0000   0.0000  -0.5750
192   -0.0895  -0.1906   0.2069  -0.5750
193   -0.1353  -0.2335   0.2181  -0.5750
194   -0.1227  -0.2279   0.2263  -0.5750
195   -0.0510  -0.0672   0.0442  -0.5750
196    0.2967  -0.0782   0.5013  -0.5750
197   -0.1222  -0.2689   0.3019  -0.5750
198   -0.3067  -0.3945   0.2654  -0.5750
199    0.1436  -0.1914   0.5089  -0.5750
200   -0.0905  -0.2996   0.4033  -0.5750
201    0.2650  -0.0551   0.4354  -0.5750
202   -0.0931  -0.2726   0.3499  -0.5750
203    0.1084   0.1277  -0.0682  -0.5750
204   -0.2374  -0.3245   0.2362  -0.5750
205   -0.1797  -0.2604   0.2025  -0.5750
206    0.0380  -0.2162   0.4249  -0.5750
207   -0.1281  -0.3173   0.3835  -0.5750
208   -0.2285  -0.2999   0.2033  -0.5750
209   -0.1622  -0.1190  -0.0238  -0.5750
210    0.0151   0.0341  -0.0378  -0.5750
211    0.0151   0.0341  -0.0378  -0.5750
212    0.0151   0.0341  -0.0378  -0.5750
213    0.0151   0.0341  -0.0378  -0.5750
214    0.0151   0.0341  -0.0378  -0.5750
215    0.0151   0.0341  -0.0378  -0.5750
216    0.0151   0.0341  -0.0378  -0.5750
