# Supplementary material for: An automatic method for assessing structural importance of amino acid positions
Source: BMC Struct Biol. 2009 Mar 4;9:10. doi: 10.1186/1472-6807-9-10 (PMC2667441; doi:10.1186/1472-6807-9-10)
Supplement: Additional file 2 — Sets of quality values, multiple sequence alignment (aln format) and CC values for each of the six datasets. [file 1472-6807-9-10-S2.zip › datasets/cupredoxin/residue_classification/cupredoxin_tma_rms_CC_final.txt]

0      0.0086   0.0194  -0.0215  -0.5750
1      0.0500   0.0545  -0.0238  -0.5750
2      0.0327   0.0395  -0.0222  -0.5750
3      0.0229   0.0349  -0.0280  -0.5750
4      0.0039  -0.0067   0.0172  -0.5750
5     -0.0428  -0.1199   0.1483  -0.5750
6     -0.0494  -0.1307   0.1579  -0.5750
7      0.0176  -0.0546   0.1199  -0.5750
8      0.0269  -0.0214   0.0754  -0.5750
9     -0.0027  -0.0686   0.1154  -0.5750
10     0.0438  -0.0097   0.0790  -0.5750
11     0.0404  -0.0032   0.0630  -0.5750
12     0.0011  -0.0630   0.1110  -0.5750
13     0.0205  -0.0368   0.0930  -0.5750
14     0.1236   0.0935   0.0132  -0.5750
15     0.0507  -0.0419   0.1442  -0.5750
16     0.1010   0.0071   0.1302  -0.5750
17     0.1210   0.0308   0.1173  -0.5750
18     0.1322   0.0497   0.1007  -0.5750
19     0.0639  -0.0383   0.1565  -0.5750
20     0.1349   0.0516   0.1011  -0.5750
21     0.1018  -0.0071   0.1554  -0.5750
22     0.1558   0.0714   0.0966  -0.5750
23     0.0445  -0.0477   0.1456  -0.5750
24     0.1062   0.0318   0.0951  -0.5750
25     0.1599   0.0884   0.0731  -0.5750
26     0.1035   0.0085   0.1313  -0.5750
27     0.1083   0.0252   0.1093  -0.5750
28     0.0925   0.0469   0.0500  -0.5750
29    -0.0448  -0.0412   0.0078  -0.5750
30    -0.1093  -0.0658  -0.0410  -0.5750
31    -0.2259  -0.1586  -0.0454  -0.5750
32    -0.0442  -0.1684   0.2316  -0.5750
33    -0.1338  -0.0823  -0.0471  -0.5750
34    -0.0300  -0.1238   0.1732  -0.5750
35     0.1469  -0.0272   0.2496  -0.5750
36    -0.1556  -0.3435   0.3939  -0.5750
37    -0.0270  -0.1728   0.2635  -0.5750
38    -0.3557  -0.5408   0.5033  -0.5750
39    -0.2679  -0.4522   0.4451  -0.5750
40    -0.2069  -0.3400   0.3116  -0.5750
41    -0.2177  -0.4620   0.5434  -0.5750
42    -0.1135  -0.3194   0.4081  -0.5750
43    -0.1460  -0.1572   0.0662  -0.5750
44    -0.1520  -0.1662   0.0734  -0.5750
45    -0.1521  -0.2173   0.1643  -0.5750
46    -0.1740  -0.2280   0.1519  -0.5750
47     0.0000   0.0000   0.0000  -0.5750
48     0.0000   0.0000   0.0000  -0.5750
49     0.0000   0.0000   0.0000  -0.5750
50     0.0000   0.0000   0.0000  -0.5750
51     0.0000   0.0000   0.0000  -0.5750
52    -0.0625  -0.0500  -0.0020  -0.5750
53    -0.0625  -0.0500  -0.0020  -0.5750
54    -0.0625  -0.0500  -0.0020  -0.5750
55    -0.0625  -0.0500  -0.0020  -0.5750
56    -0.0625  -0.0500  -0.0020  -0.5750
57    -0.0625  -0.0500  -0.0020  -0.5750
58    -0.0625  -0.0500  -0.0020  -0.5750
59    -0.0625  -0.0500  -0.0020  -0.5750
60    -0.1831  -0.2201   0.1243  -0.5750
61    -0.0951  -0.1049   0.0471  -0.5750
62    -0.1640  -0.1915   0.1010  -0.5750
63    -0.1686  -0.2068   0.1215  -0.5750
64    -0.1330  -0.1293   0.0358  -0.5750
65    -0.1623  -0.2312   0.1747  -0.5750
66    -0.3341  -0.5421   0.5439  -0.5750
67     0.1285  -0.1048   0.3533  -0.5750
68     0.0639  -0.1502   0.3466  -0.5750
69    -0.0397  -0.2010   0.2957  -0.5750
70     0.2739   0.0040   0.3571  -0.5750
71    -0.1023  -0.1633   0.1398  -0.5750
72     0.0000   0.0000   0.0000  -0.5750
73    -0.1072  -0.1109   0.0404  -0.5750
74    -0.0478  -0.0699   0.0536  -0.5750
75    -0.1058  -0.1043   0.0309  -0.5750
76    -0.0929  -0.1283   0.0915  -0.5750
77     0.0000   0.0000   0.0000  -0.5750
78     0.0000   0.0000   0.0000  -0.5750
79     0.0000   0.0000   0.0000  -0.5750
80     0.0000   0.0000   0.0000  -0.5750
81    -0.4449  -0.5995   0.4911  -0.5750
82    -0.0941  -0.2225   0.2576  -0.5750
83    -0.1298  -0.2076   0.1794  -0.5750
84     0.0021  -0.0175   0.0335  -0.5750
85    -0.0813  -0.2274   0.2846  -0.5750
86     0.1069  -0.0353   0.2100  -0.5750
87    -0.1704  -0.3050   0.2992  -0.5750
88    -0.2823  -0.3376   0.1931  -0.5750
89    -0.2628  -0.3705   0.2860  -0.5750
90    -0.2247  -0.3728   0.3487  -0.5750
91    -0.3577  -0.3062   0.0237  -0.5750
92    -0.3941  -0.2479  -0.1252  -0.5750
93    -0.5400  -0.6286   0.3836  -0.5750
94     0.0134  -0.1469   0.2739  -0.5750
95    -0.0505  -0.2086   0.2942  -0.5750
96     0.1392  -0.0125   0.2152  -0.5750
97    -0.2557  -0.4112   0.3783  -0.5750
98     0.0190  -0.1498   0.2864  -0.5750
99    -0.1498  -0.2745   0.2723  -0.5750
100   -0.2611  -0.4437   0.4378  -0.5750
101   -0.2490  -0.4296   0.4267  -0.5750
102   -0.3138  -0.1969  -0.1018  -0.5750
103   -0.3360  -0.3721   0.1767  -0.5750
104   -0.2460  -0.2519   0.0896  -0.5750
105   -0.2247  -0.3728   0.3487  -0.5750
106   -0.1934  -0.3311   0.3147  -0.5750
107   -0.0132  -0.2711   0.4548  -0.5750
108   -0.2250  -0.2532   0.1226  -0.5750
109   -0.2494  -0.5098   0.6036  -0.5750
110    0.1655  -0.0949   0.3826  -0.5750
111    0.2679  -0.1244   0.5377  -0.5750
112   -0.1930  -0.3307   0.3145  -0.5750
113   -0.0740  -0.3193   0.4620  -0.5750
114   -0.1047  -0.3833   0.5412  -0.5750
115   -0.3826  -0.5569   0.4959  -0.5750
116   -0.0827  -0.2601   0.3417  -0.5750
117   -0.0956  -0.2438   0.2939  -0.5750
118   -0.0292  -0.1747   0.2637  -0.5750
119   -0.3937  -0.5773   0.5284  -0.5750
120    0.0000   0.0000   0.0000  -0.5750
121    0.0000   0.0000   0.0000  -0.5750
122   -0.1815  -0.4121   0.4919  -0.5750
123   -0.0554  -0.2644   0.3873  -0.5750
124    0.0048  -0.2055   0.3637  -0.5750
125   -0.0072  -0.1834   0.3091  -0.5750
126   -0.2249  -0.3745   0.3517  -0.5750
127   -0.2017  -0.3368   0.3133  -0.5750
128   -0.2318  -0.3832   0.3584  -0.5750
129   -0.2302  -0.3810   0.3566  -0.5750
130   -0.2259  -0.3731   0.3474  -0.5750
131   -0.1899  -0.3234   0.3051  -0.5750
132   -0.2279  -0.3767   0.3517  -0.5750
133   -0.2302  -0.3810   0.3566  -0.5750
134   -0.2269  -0.3763   0.3523  -0.5750
135   -0.1988  -0.3381   0.3200  -0.5750
136   -0.2229  -0.3720   0.3498  -0.5750
137   -0.2229  -0.3696   0.3451  -0.5750
138   -0.2418  -0.3645   0.3063  -0.5750
139   -0.2098  -0.2984   0.2283  -0.5750
140   -0.2065  -0.2357   0.1181  -0.5750
141   -0.1754  -0.2098   0.1171  -0.5750
142   -0.0885  -0.1559   0.1466  -0.5750
143   -0.0092  -0.0905   0.1444  -0.5750
144    0.0207  -0.1538   0.2957  -0.5750
145   -0.0613  -0.3437   0.5235  -0.5750
146   -0.0299  -0.3134   0.5083  -0.5750
147   -0.2873  -0.5278   0.5870  -0.5750
148   -0.4486  -0.6338   0.5843  -0.5750
149   -0.4585  -0.6441   0.5966  -0.5750
150   -0.3501  -0.5348   0.4982  -0.5750
151   -0.2305  -0.1486  -0.0687  -0.5750
152   -0.2153  -0.2320   0.0987  -0.5750
153   -0.4026  -0.4671   0.2591  -0.5750
154   -0.2652  -0.4652   0.4774  -0.5750
155   -0.0319  -0.2276   0.3535  -0.5750
156   -0.3195  -0.3201   0.1046  -0.5750
157   -0.1779  -0.2406   0.1690  -0.5750
158   -0.1052  -0.0980   0.0207  -0.5750
159    0.0000   0.0000   0.0000  -0.5750
160    0.0000   0.0000   0.0000  -0.5750
161    0.0000   0.0000   0.0000  -0.5750
162   -0.3892  -0.5869   0.5630  -0.5750
163   -0.1816  -0.4458   0.5615  -0.5750
164   -0.0231  -0.1144   0.1666  -0.5750
165    0.0243  -0.1359   0.2697  -0.5750
166   -0.2145  -0.2543   0.1400  -0.5750
167   -0.4148  -0.5345   0.3848  -0.5750
168   -0.0257  -0.1572   0.2378  -0.5750
169   -0.0966  -0.0894   0.0182  -0.5750
170    0.0580  -0.1137   0.2771  -0.5750
171   -0.1364  -0.1118   0.0004  -0.5750
172   -0.3938  -0.4737   0.2872  -0.5750
173   -0.2690  -0.1599  -0.1027  -0.5750
174   -0.2602  -0.1450  -0.1157  -0.5750
175   -0.2247  -0.3717   0.3465  -0.5750
176   -0.2142  -0.3582   0.3358  -0.5750
177   -0.0535  -0.2015   0.2773  -0.5750
178   -0.0366  -0.1815   0.2654  -0.5750
179   -0.0635  -0.1610   0.1912  -0.5750
180   -0.0845  -0.2586   0.3364  -0.5750
181    0.0316  -0.1312   0.2714  -0.5750
182   -0.1237  -0.2619   0.2869  -0.5750
183   -0.2374  -0.3466   0.2785  -0.5750
184    0.2869   0.0945   0.2327  -0.5750
185   -0.1539  -0.4370   0.5820  -0.5750
186    0.1304  -0.0941   0.3383  -0.5750
187   -0.0820  -0.2461   0.3174  -0.5750
188   -0.3109  -0.5364   0.5691  -0.5750
189   -0.2681  -0.2672   0.0846  -0.5750
190   -0.2842  -0.2154  -0.0297  -0.5750
191    0.0000   0.0000   0.0000  -0.5750
192   -0.0895  -0.1906   0.2069  -0.5750
193   -0.1241  -0.2175   0.2054  -0.5750
194   -0.1227  -0.2279   0.2263  -0.5750
195   -0.0539  -0.1006   0.0987  -0.5750
196    0.2960  -0.0916   0.5192  -0.5750
197   -0.1716  -0.3225   0.3303  -0.5750
198   -0.4426  -0.5697   0.4190  -0.5750
199    0.0578  -0.2061   0.4326  -0.5750
200   -0.0471  -0.2907   0.4457  -0.5750
201    0.2862  -0.0500   0.4506  -0.5750
202   -0.1188  -0.2867   0.3396  -0.5750
203    0.1214   0.1489  -0.0867  -0.5750
204   -0.2722  -0.3606   0.2524  -0.5750
205   -0.1225  -0.2693   0.3022  -0.5750
206    0.0073  -0.2544   0.4517  -0.5750
207   -0.0695  -0.2370   0.3185  -0.5750
208   -0.1965  -0.2564   0.1704  -0.5750
209   -0.1828  -0.1421  -0.0130  -0.5750
210    0.0151   0.0341  -0.0378  -0.5750
211    0.0151   0.0341  -0.0378  -0.5750
212    0.0151   0.0341  -0.0378  -0.5750
213    0.0151   0.0341  -0.0378  -0.5750
214    0.0151   0.0341  -0.0378  -0.5750
215    0.0151   0.0341  -0.0378  -0.5750
216    0.0151   0.0341  -0.0378  -0.5750
