# Supplementary material for: An automatic method for assessing structural importance of amino acid positions
Source: BMC Struct Biol. 2009 Mar 4;9:10. doi: 10.1186/1472-6807-9-10 (PMC2667441; doi:10.1186/1472-6807-9-10)
Supplement: Additional file 2 — Sets of quality values, multiple sequence alignment (aln format) and CC values for each of the six datasets. [file 1472-6807-9-10-S2.zip › datasets/cupredoxin/residue_classification/ss_out.txt]

1bawB00:--------------------------------CEEEEEESCTT-----------------------SCSSEE---------SSEEEECTT---CEEEEEECS-----SSCEEEEECTTSS--GGGC----------------HHHHHHHCE--EEEEC----STTCEEEEECCTT--SCSEEEEEECST-------TTTTTCEEEEEECC-------
1bxuA00:--------------------------------CEEEEEESCTT-----------------------SCSSEE---------SSEEEECTT---CEEEEEECS-----SCCEEEEETT----------------------------CGGGCE--EEEEC----STTCEEEEECC-----SCEEEEEECTT-------TGGGTCEEEEEEC--------
1mdaB00:----------------CCSCCCCCBSCCCCCSSCCEEECS---------------------------TTSCS---------SCSEEECTT---CEEEEEECS-----SSCBCCBCCSSSS--------------------------SSSCC-CCCCB-----SSEEEEEEECC-----SCEEEEEEETT-------E--EEEEEEEEEC--------
2plt000:---------------------------------CEEEEESCTT-----------------------CCSSEE---------SSEEEECTT---CEEEEEECS-----SCCEEEEECGGGS--CTTC------------------CHHHHCE--EEEEC----STTCBCCEECC-----SCEEEEEECGG-------GGGGTCEEEEEEC--------
1rkrC00:------------------------------CCSEEEEEBC--------------------------TTSCBS---------CSEEEEETTCSEEEEEEEECSSCCHHHHCBCCEEEEGGG--HHHHHHHHHHHCGGGTSSCTTCTTCS---EECCCBC-----TTEEEEEEEEGGGCCTTSCEEEECCSTT-----G-GGTSEEEEEEEC-------
1ag6000:----------------------------------CEEEESCTT-----------------------CCCCEE---------SSEEEECTT---CEEEEEECS-----SCCBCCEECGGGS--CTTC------------------CHHHHSCCTTCCBC----STTCEEEEECC-----SCEEEEEECGG-------GTTTTCEEEEEEC--------
1a3z000:CCEEECHHHHHHHHTTCCCEEETTEEECCSSEEEEEEEESCTTS----------------------CSSCEEETTEE----SCEEEECTT-CEEEEEEEECCT-T---CCCCCEEESCCS--CCCS--------------SCCCCSCS---EECCCCCCCBTTBEEEEEEEECC----CSEEEEEECCSTT----T-GGGTCEEEEEEC--------
1ov8C00:-----------------CCCCBCTTBCCSCCSEEEEEEBCS-------------------------SSSSBS---------CCEEEEETT-CEEEEEEEECCSS---CCCBCCEEESSSHHHHHHHHHHHHTCGGGTTCCCTTCTTEE---EECCCBC-----TTEEEEEEEECC---SSEEEEEECCSTT-----TTTTTCEEEEEEEC-------
2ccwA00:------------------------------CBSEEEEEEC--------------------------TTSCBS---------CSEEEECTTCSEEEEEEEECSCCCHHHHCBCCEEEEGGG--HHHHHHHHHHHCGGGTTSCTTCTTEE---EECCCBC-----TTCEEEEEEEGGGSCTTCCEEEECCSTT-----G-GGTSEEEEEECC-------
1nwoA00:------------------------------CCCEEEEEEC--------------------------TTSCBS---------CSEEEECTTCSEEEEEEEECSSCCHHHHCBCCEEEEGGG--HHHHHHHHHHHCGGGTTSCTTCTTCS---EECCCBC-----TTCEEEEEEEGGGSCTTCCEEEECCSTT-----C-TTTSEEEEEEC--------
1uatA00:------------------------------CTTEEEEEEC--------------------------SSSCCS---------CSEEEEETTCSEEEEEEEECCSSCCTTCCBCCEEEEGGG--HHHHHHHHHTTCGGGTTSCTTCTTEE---EECCCBC-----TTCEEEEEEEGGGCCTTSCEEEECCSTT-----G-GGTSEEEEEEEC-------
1ag0A00:-----------------------------CCEEEEEBCTT--------------------------SCBSCS---------EEEECTTCSEEEEEEECCSSSCTTTSCBCCEEEEHHHHH--HHHHHHHHSCGGGTTSCTTCTTCSEE---CCCBCTT-----CEEEEEEETTSSCTTCCEEEECCSTTTT-----T-TSEEEEEECMM--------
1azbA00:------------------------------CCSEEEEEEC--------------------------TTSCBS---------CSEEEEETTCSEEEEEEEECSCCCHHHHCBCCEEEEGGG--HHHHHHHHHTTCGGGTTSCTTCTTCS---EECCCBC-----TTCEEEEEEEGGGSCTTCCEEEECCSTT-----T-TTTSEEEEEEEC-------
1jxgA00:---------------------------------CEEEEESCTT-----------------------CCSCEE---------SSEEEECTT---CEEEEEECS-----SCCBCCBCCGGGS--CTTC------------------CGGGTCCCTTCCBC----STTCEEEEECC-----SCEEEEEECTT-------TGGGTCEEEEEEC--------
1byoB00:----------------------------------CEEEEEETT-----------------------TEEEEE---------SSEEEECTT---CEEEEEECS-----SSCBCCEECTTSS--CTTC------------------CGGGTSCCTTCCBC----STTCEEEEECC-----SCEEEEEECGG-------GGGGTCEEEEEEC--------
