# Supplementary material for: An automatic method for assessing structural importance of amino acid positions
Source: BMC Struct Biol. 2009 Mar 4;9:10. doi: 10.1186/1472-6807-9-10 (PMC2667441; doi:10.1186/1472-6807-9-10)
Supplement: Additional file 2 — Sets of quality values, multiple sequence alignment (aln format) and CC values for each of the six datasets. [file 1472-6807-9-10-S2.zip › datasets/cupredoxin/residue_classification/type_out.txt]

1bawB00:--------------------------------EEEEBEBFNEE-----------------------FEFEFE---------EEENEBEEE---NNBEBNBNE-----EENFFBIIFFFEB--IIII----------------IINBIIBIF--IFIFI----EEFFIFINIBIII--NIEEEBNBIFEF-------FIFEFFEFEBEBEE-------
1bxuA00:--------------------------------EENEBEBFBEE-----------------------FEFNFE---------EEENEBEEE---NNBEBNBEE-----EENFBBNBEE----------------------------EEENNE--EEEBE----EEEEENENEBE-----EEEENEBNFEF-------FEFEFFEFEBNBE--------
1mdaB00:----------------EENNEEEEEEEEEEEEEEEEBNNE---------------------------EFEFE---------EEENENEEE---NEBNBNBEN-----IFIFIBNBIEEEN--------------------------EEENN-IFIIN-----IIEENBNBNBE-----EEEEBEBIFIF-------F--IIFIFEBNBE--------
2plt000:---------------------------------ENEBEBFNEE-----------------------FEFEFF---------FFENEBNEE---ENBNBNBEN-----FEEFBBBBEEEEN--NEEN------------------EBEENNE--EEEBE----EEEEENENEBE-----EEEEBNBNFEF-------FEFEFFEFEBEBE--------
1rkrC00:------------------------------EEEENEBNFE--------------------------EFFENE---------EEEBEBNEEBEEBNBNBEBEEEEEEEEFFFFBBBBEEEE--NEEBBEEBEENEEEENNNEEENENNN---NEBEBBF-----FEEENENEBENEENEEEEEBBBBFBFEF-----F-NEEFENNBENEE-------
1ag6000:----------------------------------EEBEBFFEE-----------------------FEFEBE---------EEENEBEEE---EEBNBEBNN-----FEEFFBNBNEEEN--NEEN------------------ENEENNNEEEEENE----EEEEENENEBE-----EEEEBNBNFEF-------FEFEFFEFEBEBE--------
1a3z000:EEEEBEEEEBEENNEEBEBEEEEENBEBEEEEBEBBBBBNNEEE----------------------EEFBFBBEEEE----NBNBEBEEE-BEBEBNBBBNNE-F---FFFBBBBBEENE--ENEE--------------ENEBEEEE---NENFENEENEEEENBNNENEBEN----EENEBNBBFEFEF----F-BEEFFEBEBNBE--------
1ov8C00:-----------------EEEENEENENEEEEEEENEBENNE-------------------------EEFNBE---------EEENEBNNE-NNBEBNBNBENEE---FFNFFBBBBENEEENBEEBNEEBEENEEBENBBNEENEEBB---BBBNFNE-----EEEENEBNBEBN---EEEENNBBFBFEF-----FNEEFFEFEBEBEE-------
2ccwA00:------------------------------EEEENEBEBN--------------------------NEFEBE---------EEEBEBNEENEEBNBEBEBEFEEEEEEFFFFBBBBEEEN--NEEBNEEBEEENEEENNBEEENENNN---NEBENBF-----FEEEEENEBENEEBEEEEEBBBBFBFEF-----F-EEEFEBEBENNE-------
1nwoA00:------------------------------IINEEEBNBN--------------------------NEFEFE---------EEEBEBNEEBENBNBNBNBEEEIIEIIFFFFBBBBEEEN--NEEBNEEBIINNEEENIBEEENENNN---NEBEBBF-----NEEENENEBENEENEEEEENBBBFBFIF-----F-NIIFENENEEE--------
1uatA00:------------------------------EEEEEEBEBF--------------------------EEFEFE---------EEEBEBEEENEEBNBNBNBEFEEEEEFNFFFBBBBEEEN--BEEBBEEBEENEEEENNBEEENENNE---NEBENNF-----FEEENENENENEENEEEEEBNBBFBFEF-----F-NEEFENEBENEE-------
1ag0A00:-----------------------------FNEFEBEBNFE--------------------------EEFENE---------EBEBEEFBFFBNBEBNBEBEFEEEENBFFFFBBNEEENE--NBNEEBEFNNEEEENNEEENEENNNE---BEBBFNF-----EENENEBENEENEEEEEBNBBBBFEFBF-----F-EBEFNBENEMM--------
1azbA00:------------------------------EENENEBEBE--------------------------IIFEBE---------EEEBEBEEENEEBNBNBEBEFEIEEIIFFFFBBBBEEEE--NIEBBEEBIENEEEENIBEEENEENN---NEBEBBF-----FEEEEENEBENEEBEEEEEBBBBFBFIF-----F-IIIFEBNBENEE-------
1jxgA00:---------------------------------ENEBEBFNEE-----------------------FEFEBE---------EEENENEEE---NEBNBEBNN-----FEEFFBNBEEEEN--NEEN------------------ENEENNNEEEEENE----EEEEENEBEBE-----EEEEBEBNFNF-------FEFEFFEFNBNBE--------
1byoB00:----------------------------------EIBNBFEII-----------------------FFFEBE---------EEENIIEEI---EIBIBIIEN-----FIIFBBNBNEIII--NEIN------------------ENIIIIIIEIIIII----IIIIIIINEBI-----EEEEBIBIFIF-------FEFIFFIFEBNIE--------
