# Supplementary material for: An automatic method for assessing structural importance of amino acid positions
Source: BMC Struct Biol. 2009 Mar 4;9:10. doi: 10.1186/1472-6807-9-10 (PMC2667441; doi:10.1186/1472-6807-9-10)
Supplement: Additional file 2 — Sets of quality values, multiple sequence alignment (aln format) and CC values for each of the six datasets. [file 1472-6807-9-10-S2.zip › datasets/globins/latest_multiple_alignments/TC_alignment.aln]

CLUSTAL FORMAT for T-COFFEE Version_3.79, CPU=927.32 sec, SCORE=49, Nseq=71, Len=213 

101m000         -------------------------------MVLSEGEWQLVLHVWA-KVEA----DVAG
1emy000         --------------------------------GLSDGEWELVLKTWG-KVEA----DIPG
1m6cA00         --------------------------------GLSDGEWQLVLNVWG-KVEA----DVAG
1nz3A00         --------------------------------GLSDGEWQQVLNVWG-KVEA----DIAG
1mbs000         --------------------------------GLSDGEWHLVLNVWG-KVET----DLAG
1lhs000         --------------------------------GLSDDEWNHVLGIWA-KVEP----DLSA
1myt000         ------------------------------------ADFDAVLKCWG-PVEA----DYTT
1kr7A00         --------------------------------------------------MV----NWAA
1a00A00         --------------------------------VLSPADKTNVKAAWG-KVGA----HAGE
1g0bA00         --------------------------------VLSAADKTNVKAAWS-KVGG----HAGE
1g08C00         --------------------------------VLSAADKGNVKAAWG-KVGG----HAAE
2pghC00         --------------------------------VLSAADKANVKAAWG-KVGG----QAGA
1hdsC00         --------------------------------VLSAANKSNVKAAWG-KVGG----NAPA
1fhjA00         --------------------------------VLSPADKTNIKSTWD-KIGG----HAGD
1a4fA00         --------------------------------VLSAADKTNVKGVFS-KISG----HAEE
1jebC00         --------------------------------SLTKTERTIIVSMWA-KIST----QADT
1hbrA00         --------------------------------MLTAEDKKLIQQAWE-KAAS----HQEE
1v75A00         --------------------------------MLTEDDKQLIQHVWE-KVLE----HQED
1hbhA00         -------------------------------XSLSDKDKAAVRALWS-KIGK----SADA
1v4uA00         -------------------------------TTLSDKDKSTVKALWG-KISK----SADA
1outA00         --------------------------------SLTAKDKSVVKAFWG-KISG----KADV
1spgA00         --------------------------------SLSATDKARVKALWD-KIEG----KSAE
1a4fB00         -------------------------------VHWSAEEKQLITGLWG-KV------NVAD
1v75B00         --------------------------------HWTSEEKQYITSLWA-KV------NVGE
1a9wE00         -------------------------------VHFTAEEKAAVTSLWS-KM------NVEE
1fdhG00         ------------------------------XGHFTEEDKATITSLWG-KV------NVED
1fhjD00         -------------------------------VHLTAEEKSLVSGLWG-KV------NVDE
1si4B00         -------------------------------VHLTPEEKTAVNALWG-KV------NVDA
1qpwB00         -------------------------------VHLSAEEKEAVLGLWG-KV------NVDE
1fsxB00         --------------------------------MLTAEEKAAVTAFWG-KV------KVDE
1g0bB00         -------------------------------VQLSGEEKAAVLALWD-KV------NEEE
1jebB00         -------------------------------VHLTDAEKAAVSGLWG-KV------NADE
1ch4A00         -------------------------------VHLTPEEKSAVTALWG-KV------NVDE
1hbhB00         -------------------------------VEWTDKERSIISDIFS-HM------DYDD
1v4uB00         -------------------------------VEWTQQERSIIAGIFA-NL------NYED
1spgB00         -------------------------------VDWTDAERAAIKALWG-KI------DVGE
1outB00         -------------------------------VEWTDAEKSTISAVWG-KV------NIDE
1cg5A00         --------------------------------VLSSQNKKAIEELGN-LIKA----NAEA
1gcvA00         --------------------------------AFTACEKQTIGKIAQ-VLAK----SPEA
1cg5B00         -------------------------------VKLSEDQEHYIKGVWK-DV------DHKQ
1gcvB00         -------------------------------VHWTQEERDEISKTFQ-GT------DMKT
1f5oA00         -----------------------PIVDTGSVAPLSAAEKTKIRSAWA-PVYS----TYET
1it2A00         -----------------------PIIDQGPLPTLTDGDKKAINKIWP-KIYK----EYEQ
1dm1A00         --------------------------------SLSAAEADLAGKSWA-PVFA----NKNA
1umoA00         --------------------------------ELSEAERKAVQAMWA-RLYA----NSED
1hbiA00         -------------------------SVYDAAAQLTADVKKDLRDSWK-VIGS----DKKG
1sctA00         -----------------------XVDAAVAKVCGSEAIKANLRRSWG-VLSA----DIEA
1sctB00         -----------------------KVAELANAVVSNADQKDLLRMSWG-VLSV----DMEG
1ngkA00         ----------------------------------------KSFYDAV-GGAK----TFDA
1or4A00         ETAYFSDSNGQQKNRIQLTNKHADVKKQLKMVRLGDAELYVLEQLQP-LIQE----NIVN
1ash000         ----------------------------------ANKTRELCMKSLE-HAKVDTSNEARQ
1tu9A00         ------------------------------------NAADRVMQSYG-RCCA-----STG
1hlb000         X---------------------GGTLAIQAQGDLTLAQKKIVRKTWH-QLMR----NKTS
1hlm000         X---------------------GATQSFQSVGDLTPAEKDLIRSTWD-QLMT----HRTG
1oj6A00         -----------------------------------RPEPELIRQSWR-AVSR----SPLE
1dlwA00         -----------------------------------------SLFEQL-GGQA----AVQA
1dlyA00         -----------------------------------------SLFAKL-GGRE----AVEA
1mwbA00         ----------------------------------------STLYEKL-GGTT----AVDL
1idrA00         -----------------------------GLLSRLRKREPISIYDKI-GGHE----AIEV
1cqxA01         --------------------------------MLTQKTKDIVKATAP-VLAE----HGYD
1vhbA00         ---------------------------------LDQQTINIIKATVP-VLKE----HGVT
1gvhA01         --------------------------------MLDAQTIATVKATIP-LLVE----TGPK
1h97A00         --------------------------------TLTKHEQDILLKELG-PHVD-TPAHIVE
1b0b000         ---------------------------------LSAAQKDNVKSSWA-KASA----AWGT
1eca000         ---------------------------------LSADQISTVQASFD-KVKG----D---
1hbg000         --------------------------------GLSAAQRQVIAATWK-DIAG--ADNGAG
1ithA00         --------------------------------GLTAAQIKAIQDHWFLNIKG----CLQA
1ew6A00         ----------------------------------------GFKQDIA-TIRG----DLRT
1binA00         -------------------------------VAFTEKQDALVSSSFE-AFKA----NIPQ
1gdi000         -------------------------------GALTESQAALVKSSWE-EFNA----NIPK
1d8uA00         ---------------------ALVEDNNAVAVSFSEEQEALVLKSWA-ILKK----DSAN
                                                                            

101m000         HGQDILIRLFKSHPETLEKFDRV-KH--LKTEAEMKASEDLKKHGVTVLTALGAILKKKG
1emy000         HGETVFVRLFTGHPETLEKFDKF-KH--LKTEGEMKASEDLKKQGVTVLTALGGILKKKG
1m6cA00         HGQEVLIRLFKGHPETLEKFDKF-KH--LKSEDEMKASEDLKKHGNTNLTALGGILKKKG
1nz3A00         HGQEVLIRLFTGHPETLEKFDEF-KH--LKTEAEMKASEDLKEHGTVVLTALGGILKKKG
1mbs000         HGQEVLIRLFKSHPETLEKFDKF-KH--LKSEDDMRRSEDLRKHGNTVLTALGGILKKKG
1lhs000         HGQEVIIRLFQLHPETQERFAKF-KN--LTTIDALKSSEEVKKHGTTVLTALGRILKQKN
1myt000         MGGLVLTRLFKEHPETQKLFPKF-AG--IA-QADIAGNAAISAHGATVLKKLGELLKAKG
1kr7A00         VVDDFYQELFKAHPEYQNKFGFK-G----VALGSLKGNAAYKTQAGKTVDYINAAIGG--
1a00A00         YGAEALERMFLSFPTTKTYFPHF-D--------LSHGSAQVKGHGKKVADALTNAVAHVD
1g0bA00         YGAEALERMFLGFPTTKTYFPHF-D--------LSHGSAQVKAHGKKVGDALTLAVGHLD
1g08C00         YGAEALERMFLSFPTTKTYFPHF-D--------LSHGSAQVKGHGAKVAAALTKAVEHLD
2pghC00         HGAEALERMFLGFPTTKTYFPHF-N--------LSHGSDQVKAHGQKVADALTKAVGHLD
1hdsC00         YGAQALQRMFLSFPTTKTYFPHF-D--------LSHGSAQQKAHGQKVANALTKAQGHLN
1fhjA00         YGGEALDRTFQSFPTTKTYFPHF-D--------LSPGSAQVKAHGKKVADALTTAVAHLD
1a4fA00         YGAETLERMFTAYPQTKTYFPHF-D--------LQHGSAQIKAHGKKVVAALVEAVNHID
1jebC00         IGTETLERLFLSHPQTKTYFPHF-D--------LHPGSAQLRAHGSKVVAAVGDAVKSID
1hbrA00         FGAEALTRMFTTYPQTKTYFPHF-D--------LSPGSDQVRGHGKKVLGALGNAVKNVD
1v75A00         FGAEALERMFIVYPSTKTYFPHF-D--------LHHDSEQIRHHGKKVVGALGDAVKHID
1hbhA00         IGNDALSRMIVVYPQTKTYFSHW-PD-------VTPGSPHIKAHGKKVMGGIALAVSKID
1v4uA00         IGADALGRMLAVYPQTKTYFSHW-PD-------MSPGSGPVKAHGKKVMGGVALAVSKID
1outA00         VGAEALGRMLTAYPQTKTYFSHW-AD-------LSPGSGPVKKHGGIIMGAIGKAVGLMD
1spgA00         LGAEALGRMLVSFPQTKIYFSEW-GQ--D----LGPQTPQVRNHGAVIMAAVGKAVKSID
1a4fB00         CGAEALARLLIVYPWTQRFFSSF-GN--LSSPTAILGNPMVRAHGKKVLTSFGDAVKNLD
1v75B00         VGGEALARLLIVYPWTQRFFASF-GN--LSSANAILHNAKVLAHGQKVLTSFGEAVKNLD
1a9wE00         AGGEALGRLLVVYPWTQRFFDSF-GN--LSSPSAILGNPKVKAHGKKVLTSFGDAIKNMD
1fdhG00         AGGETLGRLLVVYPWTQRFFDSF-GN--LSSASAIMGNPKVKAHGKKVLTSLGDAIKHLD
1fhjD00         VGGEALGRLLIVYPWTQRFFDSF-GD--LSTPDAVMSNAKVKAHGKKVLNSFSDGLKNLD
1si4B00         VGGEALGRLLVVYPWTQRFFESF-GD--LSSPDAVMGNPKVKAHGKKVLGAFSDGLAHLD
1qpwB00         VGGEALGRLLVVYPWTQRFFESF-GD--LSNADAVMGNPKVKAHGKKVLQSFSDGLKHLD
1fsxB00         VGGEALGRLLVVYPWTQRFFESF-GD--LSTADAVMNNPKVKAHGKKVLDSFSNGMKHLD
1g0bB00         VGGEALGRLLVVYPWTQRFFDSF-GD--LSNPGAVMGNPKVKAHGKKVLHSFGEGVHHLD
1jebB00         VGGEALGRLLVVYPWTQRYFDSF-GD--LSSASAIMGNAKVKAHGKKVITAFNDGLNHLD
1ch4A00         VGGEALGRLLVVYPWTQRFFESF-GD--LSTPDAVMGNPKVKAHGKKVLGAFSDGLAHLD
1hbhB00         IGPKALSRCLIVYPWTQRHFSGF-GN--LYNAEAIIGNANVAAHGIKVLHGLDRGVKNMD
1v4uB00         IGPKALARCLIVYPWTQRYFGAY-GD--LSTPDAIKGNAKIAAHGVKVLHGLDRAVKNMD
1spgB00         IGPQALSRLLIVYPWTQRHFKGF-GN--ISTNAAILGNAKVAEHGKTVMGGLDRAVQNMD
1outB00         IGPLALARVLIVYPWTQRYFGSF-GN--VSTPAAIMGNPKVAAHGKVVCGALDKAVKNMG
1cg5A00         WGADALARLFELHPQTKTYFSKF-SG-------FEACNEQVKKHGKRVMNALADATHHLD
1gcvA00         YGAECLARLFVTHPGSKSYFEY--KD-------YSAAGAKVQVHGGKVIRAVVKAAEHVD
1cg5B00         ITAKALERVFVVYPWTTRLFSKL-QG--L----FSANDIGVQQHADKVQRALGEAIDDLK
1gcvB00         VVTQALDRMFKVYPWTNRYFQKR-TD------------FRSSIHAGIVVGALQDAVKHMD
1f5oA00         SGVDILVKFFTSTPAAQEFFPKF-KG--LTTADQLKKSADVRWHAERIINAVNDAVASMD
1it2A00         YSLNILLRFLKCFPQAQASFPKF-ST--KK--SNLEQDPEVKHQAVVIFNKVNEIINSMD
1dm1A00         NGDAFLVALFEKFPDSANFFADF-KG--KS-VADIKASPKLRDHSSTIFTRLNEFVNNAA
1umoA00         VGVAILVRFFVNFPSAKQYFSQF-KH--MEDPLEMERSPQLRKHASRVMGALNTVVENLH
1hbiA00         NGVALMTTLFADNQETIGYFKRL-GN--VS---QGMANDKLRGHSITLMYALQNFIDQLD
1sctA00         TGLMLMSNLFTLRPDTKTYFTRL-GD--VQ---KGKANSKLRGHAITLTYALNNFVDSLD
1sctB00         TGLMLMANLFKTSPSAKGKFARL-GD--VS---AGKDNSKLRGHSITLMYALQNFVDALD
1ngkA00         IVSRFYAQVAE-DEVLRRVYP----------------EDDLAGAEERLRMFLEQYWGGPR
1or4A00         IVDAFYKNLDH-ESSLMDIIN---------------DHSSVDRLKQTLKRHIQEMFAGVI
1ash000         DGIDLYKHMFENYPPLRKYFKSR-EE--YT-AEDVQNDPFFAKQGQKILLACHVLCATYD
1tu9A00         FFDDFYRHFLASSPQIRAKFATT----------------DMTAQKHLLRAGIMNLVMYAR
1hlb000         FVTDVFIRIFAYDPSAQNKFPQM-AG--MS-ASQLRSSRQMQAHAIRVSSIMSEYVEELD
1hlm000         FVADVFIRIFHNDPTAQRKFPQM-AG--LS-PAELRTSRQMHAHAIRVSALMTTYIDEMD
1oj6A00         HGTVLFARLFALEPDLLPLFQYN-GRQFSS-PEDSLSSPEFLDHIRKVMLVIDAAVTNVE
1dlwA00         VTAQFYANIQAD-ATVATFFNGI----------------DMPNQTNKTAAFLCAALGGPN
1dlyA00         AVDKFYNKIVAD-PTVSTYFSNT----------------DMKVQRSKQFAFLAYALGGAS
1mwbA00         AVDKFYERVLQD-DRIKHFFADV----------------DMAKQRAHQKAFLTYAFGGTD
1idrA00         VVEDFYVRVLAD-DQLSAFFSGT----------------NMSRLKGKQVEFFAAALGGPE
1cqxA01         IIKCFYQRMFEAHPELKNVFNM--------------AHQEQGQQQQALARAVYAYAENIE
1vhbA00         ITTTFYKNLFAKHPEVRPLF-----------------------QPKALAMTVLAAAQNIE
1gvhA01         LTAHFYDRMFTHNPELKEIFNM--------------SNQRNGDQREALFNAIAAYASNIE
1h97A00         TGLGAYHALFTAHPQYISHFSRL-EG--HT-IENVMQSEGIKHYARTLTEAIVHMLKEIS
1b0b000         AGPEFFMALFDAHDDVFAKFSGLFSG--A-AKGTVKNTPEMAAQAQSFKGLVSNWVDNLD
1eca000         -PVGILYAVFKADPSIMAKFTQF-AG--K-DLESIKGTAPFETHANRIVGFFSKIIGELP
1hbg000         VGKKCLIKFLSAHPQMAAVFGF-----------SGASDPGVAALGAKVLAQIGVAVSHLG
1ithA00         AADSIFFKYLTAYPGDLAFFHKF-SS--V-PLYGLRSNPAYKAQTLTVINYLDKVVDALG
1ew6A00         YAQDIFLAFLNKYPDERRYFKNY-VG--K-SDQELKSMAKFGDHTEKVFNLMMEVADRAT
1binA00         YSVVFYTSILEKAPAAKDLFSFL-AN--G----VDPTNPKLTGHAEKLFALVRDSAGQLK
1gdi000         HTHRFFILVLEIAPAAKDLFSFL-KG--T-S-EVPQNNPELQAHAGKVFKLVYEAAIQLE
1d8uA00         IALRFFLKIFEVAPSASQMFSFL-RN--S-D-VPLEKNPKLKTHAMSVFVMTCEAAAQLR
                                                                            

101m000         H------HEAELKPLAQSHA--TKHKIPIKYLEFISEAIIHVLHSRHP-GNFGAD-----
1emy000         H------HEAEIQPLAQSHA--TKHKIPIKYLEFISDAIIHVLQSKHP-AEFGAD-----
1m6cA00         H------HEAELTPLAQSHA--TKHKIPVKYLEFISEAIIQVLQSKHP-GDFGAD-----
1nz3A00         H------HEAELKPLAQSHA--TKHKIPIKYLEFISDAIIHVLHSKHP-GDFGAD-----
1mbs000         H------HEAELKPLAQSHA--TKHKIPIKYLEFISEAIIHVLHSKHP-AEFGAD-----
1lhs000         N------HEQELKPLAESHA--TKHKIPVKYLEFICEIIVKVIAEKHP-SDFGAD-----
1myt000         S------HAAILKPLANSHA--TKHKIPINNFKLISEVLVKVMHEKAG---LDAG-----
1kr7A00         --------SADAAGLASRHK---GRNVGSAEFHNAKACLAKACSAHG-------------
1a00A00         D------MPNALSALSDLHA--HKLRVDPVNFKLLSHCLLVTLAAHLP-AEFTPA-----
1g0bA00         D------LPGALSDLSNLHA--HKLRVDPVNFKLLSHCLLSTLAVHLP-NDFTPA-----
1g08C00         D------LPGALSELSDLHA--HKLRVDPVNFKLLSHSLLVTLASHLP-SDFTPA-----
2pghC00         D------LPGALSALSDLHA--HKLRVDPVNFKLLSHCLLVTLAAHHP-DDFNPS-----
1hdsC00         D------LPGTLSNLSNLHA--HKLRVNPVNFKLLSHSLLVTLASHLP-TNFTPA-----
1fhjA00         D------LPGALSALSDLHA--YKLRVDPVNFKLLSHCLLVTLACHHP-TEFTPA-----
1a4fA00         D------IAGALSKLSDLHA--QKLRVDPVNFKFLGHCFLVVVAIHHP-SALTAE-----
1jebC00         D------IGGALSKLSELHA--YILRVDPVNFKLLSHCLLVTLAARFP-ADFTAE-----
1hbrA00         N------LSQAMAELSNLHA--YNLRVDPVNFKLLSQCIQVVLAVHMG-KDYTPE-----
1v75A00         N------LSATLSELSNLHA--YNLRVDPVNFKLLSHCFQVVLGAHLG-REYTPQ-----
1hbhA00         D------LKTGLMELSEQHA--YKLRVDPANFKILNHCILVVISTMFP-KEFTPE-----
1v4uA00         D------LTTGLGDLSELHA--FKMRVDPSNFKILSHCILVVVAKMFP-KEFTPD-----
1outA00         D------LVGGMSALSDLHA--FKLRVDPGNFKILSHNILVTLAIHFP-SDFTPE-----
1spgA00         N------LVGGLSQLSELHA--FKLRVDPANFKILAHNIILVISMYFP-GDFTPE-----
1a4fB00         N------IKNTFAQLSELHC--DKLHVDPENFRLLGDILIIVLAAHFA-KEFTPD-----
1v75B00         N------IKKTFAQLSELHC--EKLHVDPENFKLLGNILIIVLATHFP-KEFTPA-----
1a9wE00         N------LKPAFAKLSELHC--DKLHVDPENFKLLGNVMVIILATHFG-KEFTPE-----
1fdhG00         D------LKGTFAQLSELHC--DKLHVDPENFKLLGNVLVTVLAIHFG-KEFTPE-----
1fhjD00         N------LKGTFAKLSELHC--DKLHVDPENFKLLGNVLVCVLAHHFG-KEFTPQ-----
1si4B00         N------LKGTFSQLSELHC--DKLHVDPENFRLLGNVLVCVLARNFG-KEFTPQ-----
1qpwB00         N------LKGTFAKLSELHC--DQLHVDPENFRLLGNVIVVVLARRLG-HDFNPD-----
1fsxB00         D------LKGTFAALSELHC--DKLHVDPENFKLLGNVLVVVLARNFG-KEFTPV-----
1g0bB00         N------LKGTFAALSELHC--DKLHVDPENFRLLGNVLVVVLARHFG-KDFTPE-----
1jebB00         S------LKGTFASLSELHC--DKLHVDPENFRLLGNMIVIVLGHHLG-KDFTPA-----
1ch4A00         N------LKGTFATLSELHC--DKLRVDPVNFKLLSHCLLVTLAAHLP-AEFTPA-----
1hbhB00         N------IAATYADLSTLHS--EKLHVDPDNFKLLSDCITIVLAAKMG-HAFTAE-----
1v4uB00         N------INEAYSELSVLHS--DKLHVDPDNFRILGDCLTVVIAANLG-DAFTVE-----
1spgB00         N------IKNVYKQLSIKHS--EKIHVDPDNFRLLGEIITMCVGAKFGPSAFTPE-----
1outB00         N------ILATYKSLSETHA--NKLFVDPDNFRVLADVLTIVIAAKFG-ASFTPE-----
1cg5A00         N------LHLHLEDLARKHG--ENLLVDPHNFHLFADCIVVTLAVNLQ--AFTPV-----
1gcvA00         D------LHSHLETLALTHG--KKLLVDPQNFPMLSECIIVTLATHLT--EFSPD-----
1cg5B00         K------VEINFQNLSGKHQ---EIGVDTQNFKLLGQTFMVELALHYK-KTFRPK-----
1gcvB00         D------VKTLFKDLSKKHA--DDLHVDPGSFHLLTDCIIVELAYLRK-DCFTPH-----
1f5oA00         DT---EKMSMKLRDLSGKHA--KSFQVDPQYFKVLAAVIADTVA----------A-----
1it2A00         NQ---EEIIKSLKDLSQKHK--TVFKVDSIWFKELSSIFVSTID----------------
1dm1A00         NA---GKMSAMLSQFAKEHV---GFGVGSAQFENVRSMFPGFVASVAA---PPAG-----
1umoA00         DP---DKVSSVLALVGKAHA--LKHKVEPVYFKILSGVILEVVAEEFA-SDFPPE-----
1hbiA00         NP---DDLVCVVEKFAVNHI---TRKISAAEFGKINGPIKKVLASKN----FGDK-----
1sctA00         DP---SRLKCVVEKFAVNHI---NRKISGDAFGAIVEPMKETLKARMG-NYYSDD-----
1sctB00         DV---ERLKCVVEKFAVNHI---NRQISADEFGEIVGPLRQTLKARMG-NYFDED-----
1ngkA00         T----YSEQRGHPRLRMRHA---PFRISLIERDAWLRCMHTAVASIDS-ETLDDEHRREL
1or4A00         D----DEFIEKRNRIASIHL---RIGLLPKWYMGAFQELLLSMIDIYE-ASITNQQELLK
1ash000         DR---ETFNAYTRELLDRHAR-DHVHMPPEVWTDFWKLFEEYLGKKTT---LDEP-----
1tu9A00         G-----MSDSKLRALGASHSR-AALDIRPELYDLWLDALLMAVAEHDR--DCDAE-----
1hlb000         S----DILPELLATLARTHD---LNKVGADHYNLFAKVLMEALQAELG-SDFNEK-----
1hlm000         T----EVLPELLATLTRTHD---KNHVGKKNYDLFGKVLMEAIKAELG-VGFTKQ-----
1oj6A00         DL---SSLEEYLASLGRKHR---AVGVKLSSFSTVGESLLYMLEKSLG-PAFTPA-----
1dlwA00         A----W----TGRNLKEVHA---NMGVSNAQFTTVIGHLRSALTGAG----VAAA-----
1dlyA00         E----W--KGKDMRTAHKDL---VPHLSDVHFQAVARHLSDTLTELG----VPPE-----
1mwbA00         K----YDGRYMREAHKELVE---NHGLNGEHFDAVAEDLLATLKEMG----VPED-----
1idrA00         P----Y----TGAPMKQVHQ---GRGITMHHFSLVAGHLADALTAAG----VPSE-----
1cqxA01         DP---NSLMAVLKNIANKHA---SLGVKPEQYPIVGEHLLAAIKEVLG-NAATDD-----
1vhbA00         NL---PAILPAVKKIAVKHC---QAGVAAAHYPIVGQELLGAIKEVLG-DAATDD-----
1gvhA01         NL---PALLPAVEKIAQKHT---SFQIKPEQYNIVGEHLLATLDEMFS---PGQE-----
1h97A00         ND---AEVKKIAAQYGKDHT---SRKVTKDEFMSGEPIFTKYFQNLVK----DAE-----
1b0b000         NA---GALEGQCKTFAANHKA---RGISAGQLEAAFKVLAGFMKSYG-------G-----
1eca000         N------IEADVNTFVASHKP---RGVTHDQLNNFRAGFVSYMKAHT----DFAG-----
1hbg000         DE---GKMVAQMKAVGVRHKGYGNKHIKAQYFEPLGASLLSAMEHRIG-GKMNAA-----
1ithA00         G-----NAGALMKAKVPSHDA---MGITPKHFGQLLKLVGGVFQEEFS---ADPT-----
1ew6A00         DC---VPLASDANTLVQMKQH---SSLTTGNFEKLFVALVEYMRASGQ-SF---------
1binA00         A----SGTVVADAALGSVHAQ---KAVTDPQFVVVKEALLKTIKAAVG-DKWSDE-----
1gdi000         VTG-VVVTDATLKNLGSVHVS---KGVADAHFPVVKEAILKTIKEVVG-AKWSEE-----
1d8uA00         KAGKVTVRDTTLKRLGATHLK---YGVGDAHFEVVKFALLDTIKEEVPADMWSPA-----
                                          :           .                     

101m000         AQGAMNKALELFRKDIAAKYKELGYQG------
1emy000         AQGAMKKALELFRNDIAAKYKELGFQG------
1m6cA00         AQGAMSKALELFRNDMAAKYKELGFQG------
1nz3A00         AQGAMTKALELFRNDIAAKYKELGFQG------
1mbs000         AQAAMKKALELFRNDIAAKYKELGFHG------
1lhs000         SQAAMKKALELFRNDMASKYKEFGFQG------
1myt000         GQTALRNVMGIIIADLEANYKELGFSG------
1kr7A00         -----APDLGHAIDDILSHL-------------
1a00A00         VHASLDKFLASVSTVLTSKYR------------
1g0bA00         VHASLDKFLSSVSTVLTSKYR------------
1g08C00         VHASLDKFLANVSTVLTSKYR------------
2pghC00         VHASLDKFLANVSTVLTSKYR------------
1hdsC00         VHANLNKFLANDSTVLTSKYR------------
1fhjA00         VHASLDKFFTAVSTVLTSKYR------------
1a4fA00         VHASLDKFLCAVGTVLTAKYR------------
1jebC00         AHAAWDKFLSVVSSVLTEKYR------------
1hbrA00         VHAAFDKFLSAVSAVLAEKYR------------
1v75A00         VQVAYDKFLAAVSAVLAEKYR------------
1hbhA00         AHVSLDKFLSGVALALAERYR------------
1v4uA00         AHVSLDKFLASVALALAERYR------------
1outA00         VHIAVDKFLAAVSAALADKYR------------
1spgA00         VHLSVDKFLACLALALSEKYR------------
1a4fB00         CQAAWQKLVRVVAHALARKYH------------
1v75B00         SQAAWTKLVNAVAHALAL---------------
1a9wE00         VQAAWQKLVSAVAIALAHKY-------------
1fdhG00         VQASWQKMVTGVASALSSRYH------------
1fhjD00         VQAAYQKVVAGVANALAHKYH------------
1si4B00         MQAAYQKVVAGVANALAHKYH------------
1qpwB00         VQAAFQKVVAGVANALAHKYH------------
1fsxB00         LQADFQKVVAGVANALAHRYH------------
1g0bB00         LQASYQKVVAGVANALAHKYH------------
1jebB00         AQAAFQKVVAGVAAALAH---------------
1ch4A00         VHASLDKVLASVSTVLTSKYR------------
1hbhB00         TQGAFQKFLAVVVSALGKQYH------------
1v4uB00         TQCAFQKFLAVVVFALG----------------
1spgB00         IHEAWQKFLAVVVSALGRQYH------------
1outB00         IQATWQKFMKVVVAAMGSRYF------------
1cg5A00         THCAVDKFLELVAYELSSCYR------------
1gcvA00         THCAVDKLLSAICQELSSRYR------------
1cg5B00         EHAAAYKFFRLVAEALSSNYH------------
1gcvB00         IQGIWDKFFEVVIDAISKQYH------------
1f5oA00         GDAGFEKLMSMICILLRSAY-------------
1it2A00         GGAEFEKLFSIICILLRSAY-------------
1dm1A00         ADAAWTKLFGLIIDALKAAGK------------
1umoA00         TQRAWAKLRGLIYSHVTAAYKEVGW--------
1hbiA00         YANAWAKLVAVVQAAL-----------------
1sctA00         VAGAWAALVGVVQAAL-----------------
1sctB00         TVAAWASLVAVVQASL-----------------
1ngkA00         LDYLEMAAHSLVNSPF-----------------
1or4A00         AIKATTKILNLEQQLVLE---------------
1ash000         TKQAWHEIGREFAKEINK---------------
1tu9A00         TRDAWRDVMGRGIAVIKSYYGS-----------
1hlb000         TRDAWAKAFSVVQAVLLVKHG------------
1hlm000         VHDAWAKTFAIVQGVLITKHAS-----------
1oj6A00         TRAAWSQLYGAVVQAMSRGWD------------
1dlwA00         LVEQTVAVAETVRGDVVTV--------------
1dlyA00         DITDAMAVVASTRTEVLNMPQQ-----------
1mwbA00         LIAEVAAVAGAPAHKRDVLNQ------------
1idrA00         TITEILGVIAPLAVDVTS---------------
1cqxA01         IISAWAQAYGNLADVLMGMESELYERSAEQPGG
1vhbA00         ILDAWGKAYGVIADVFIQVEADLYAQAV-----
1gvhA01         VLDAWGKAYGVLANVFINREAEIYNENASKAGG
1h97A00         GKAAVEKFLKHVFPMMAAEI-------------
1b0b000         DEGAWTAVAGALMGMIRPDM-------------
1eca000         AEAAWGATLDTFFGMIFSKM-------------
1hbg000         AKDAWAAAYADISGALISGLQS-----------
1ithA00         TVAAWGDAAGVLVAAMK----------------
1ew6A00         DSQSWDRFGKNLVSALSSAGMK-----------
1binA00         LSRAWEVAYDELAAAIKKA--------------
1gdi000         LNSAWTIAYDELAIVIKKEMDDAA---------
1d8uA00         MKSAWSEAYDHLVAAIKQEMKPAE---------
                                                 
