# Supplementary material for: An automatic method for assessing structural importance of amino acid positions
Source: BMC Struct Biol. 2009 Mar 4;9:10. doi: 10.1186/1472-6807-9-10 (PMC2667441; doi:10.1186/1472-6807-9-10)
Supplement: Additional file 2 — Sets of quality values, multiple sequence alignment (aln format) and CC values for each of the six datasets. [file 1472-6807-9-10-S2.zip › datasets/globins/latest_quality_files/tma_rms_quality.txt]

1ash000 1emy000   2.00
1ash000 1gvhA01   2.69
1ash000 1hlb000   2.41
1ash000 1hlm000   2.72
1ash000 1mbs000   2.22
1ash000 1myt000   2.03
1ash000 1tu9A00   2.54
1ash000 1cqxA01   2.68
1ash000 1d8uA00   3.00
1ash000 1dlwA00   3.14
1ash000 1dlyA00   3.06
1ash000 1ithA00   2.30
1ash000 1kr7A00   2.63
1ash000 1lhs000   2.02
1ash000 1h97A00   2.46
1ash000 1b0b000   2.00
1ash000 1binA00   2.87
1ash000 1eca000   1.94
1ash000 1ew6A00   2.48
1ash000 1mwbA00   3.74
1ash000 1or4A00   3.09
1ash000 1sctA00   2.26
1ash000 1sctB00   2.26
1ash000 1it2A00   2.36
1ash000 1oj6A00   2.31
1ash000 1dm1A00   1.88
1ash000 1hbg000   2.54
1ash000 1idrA00   3.27
1ash000 1vhbA00   2.32
1ash000 1umoA00   1.94
1ash000 1ngkA00   3.40
1ash000 1gdi000   2.73
1ash000 1nz3A00   2.04
1ash000 1m6cA00   1.97
1ash000 1f5oA00   2.21
1ash000 1hbiA00   2.27
1ash000 101m000   1.93
1ash000 1jebC00   2.35
1ash000 1v75A00   2.21
1ash000 2pghC00   2.47
1ash000 1g08C00   2.42
1ash000 1a4fB00   2.25
1ash000 1qpwB00   2.28
1ash000 1fhjD00   2.28
1ash000 1a4fA00   2.33
1ash000 1hdsC00   2.43
1ash000 1g0bA00   2.43
1ash000 1hbrA00   2.23
1ash000 1jebB00   2.55
1ash000 1cg5A00   2.43
1ash000 1outB00   2.25
1ash000 1a9wE00   2.21
1ash000 1cg5B00   2.41
1ash000 1fhjA00   2.37
1ash000 1v75B00   2.34
1ash000 1ch4A00   2.28
1ash000 1gcvA00   2.34
1ash000 1fdhG00   2.38
1ash000 1fsxB00   2.35
1ash000 1spgA00   2.48
1ash000 1spgB00   2.40
1ash000 1outA00   2.47
1ash000 1gcvB00   2.58
1ash000 1v4uA00   2.50
1ash000 1v4uB00   2.33
1ash000 1hbhB00   2.48
1ash000 1hbhA00   2.45
1ash000 1g0bB00   2.31
1ash000 1a00A00   2.40
1ash000 1si4B00   2.39
1emy000 1gvhA01   2.15
1emy000 1hlb000   2.18
1emy000 1hlm000   2.01
1emy000 1mbs000   1.82
1emy000 1myt000   1.08
1emy000 1tu9A00   1.87
1emy000 1cqxA01   2.55
1emy000 1d8uA00   2.71
1emy000 1dlwA00   3.14
1emy000 1dlyA00   3.30
1emy000 1ithA00   1.67
1emy000 1kr7A00   2.41
1emy000 1lhs000   0.87
1emy000 1h97A00   2.19
1emy000 1b0b000   1.72
1emy000 1binA00   2.45
1emy000 1eca000   1.61
1emy000 1ew6A00   1.78
1emy000 1mwbA00   3.45
1emy000 1or4A00   2.41
1emy000 1sctA00   2.06
1emy000 1sctB00   1.99
1emy000 1it2A00   1.54
1emy000 1oj6A00   1.96
1emy000 1dm1A00   1.94
1emy000 1hbg000   1.85
1emy000 1idrA00   3.10
1emy000 1vhbA00   1.85
1emy000 1umoA00   1.32
1emy000 1ngkA00   3.20
1emy000 1gdi000   2.23
1emy000 1nz3A00   0.77
1emy000 1m6cA00   0.56
1emy000 1f5oA00   1.57
1emy000 1hbiA00   1.91
1emy000 101m000   0.77
1emy000 1jebC00   1.51
1emy000 1v75A00   1.35
1emy000 2pghC00   1.52
1emy000 1g08C00   1.53
1emy000 1a4fB00   1.38
1emy000 1qpwB00   1.41
1emy000 1fhjD00   1.37
1emy000 1a4fA00   1.50
1emy000 1hdsC00   1.59
1emy000 1g0bA00   1.59
1emy000 1hbrA00   1.34
1emy000 1jebB00   1.61
1emy000 1cg5A00   1.60
1emy000 1outB00   1.49
1emy000 1a9wE00   1.40
1emy000 1cg5B00   1.70
1emy000 1fhjA00   1.50
1emy000 1v75B00   1.45
1emy000 1ch4A00   1.47
1emy000 1gcvA00   1.59
1emy000 1fdhG00   1.50
1emy000 1fsxB00   1.40
1emy000 1spgA00   1.68
1emy000 1spgB00   1.53
1emy000 1outA00   1.70
1emy000 1gcvB00   1.98
1emy000 1v4uA00   1.65
1emy000 1v4uB00   1.43
1emy000 1hbhB00   1.58
1emy000 1hbhA00   1.70
1emy000 1g0bB00   1.42
1emy000 1a00A00   1.59
1emy000 1si4B00   1.65
1gvhA01 1hlb000   2.50
1gvhA01 1hlm000   2.54
1gvhA01 1mbs000   2.42
1gvhA01 1myt000   2.31
1gvhA01 1tu9A00   2.20
1gvhA01 1cqxA01   2.51
1gvhA01 1d8uA00   2.24
1gvhA01 1dlwA00   3.09
1gvhA01 1dlyA00   3.15
1gvhA01 1ithA00   2.61
1gvhA01 1kr7A00   2.76
1gvhA01 1lhs000   2.24
1gvhA01 1h97A00   2.71
1gvhA01 1b0b000   2.49
1gvhA01 1binA00   2.85
1gvhA01 1eca000   2.42
1gvhA01 1ew6A00   2.71
1gvhA01 1mwbA00   2.82
1gvhA01 1or4A00   2.65
1gvhA01 1sctA00   2.52
1gvhA01 1sctB00   2.51
1gvhA01 1it2A00   2.23
1gvhA01 1oj6A00   2.26
1gvhA01 1dm1A00   2.74
1gvhA01 1hbg000   2.49
1gvhA01 1idrA00   3.06
1gvhA01 1vhbA00   1.20
1gvhA01 1umoA00   2.34
1gvhA01 1ngkA00   3.10
1gvhA01 1gdi000   2.27
1gvhA01 1nz3A00   2.34
1gvhA01 1m6cA00   2.15
1gvhA01 1f5oA00   2.39
1gvhA01 1hbiA00   2.49
1gvhA01 101m000   2.23
1gvhA01 1jebC00   2.29
1gvhA01 1v75A00   2.14
1gvhA01 2pghC00   2.38
1gvhA01 1g08C00   2.32
1gvhA01 1a4fB00   2.21
1gvhA01 1qpwB00   2.20
1gvhA01 1fhjD00   2.38
1gvhA01 1a4fA00   2.22
1gvhA01 1hdsC00   2.40
1gvhA01 1g0bA00   2.45
1gvhA01 1hbrA00   2.18
1gvhA01 1jebB00   2.51
1gvhA01 1cg5A00   2.46
1gvhA01 1outB00   2.46
1gvhA01 1a9wE00   2.27
1gvhA01 1cg5B00   2.52
1gvhA01 1fhjA00   2.36
1gvhA01 1v75B00   2.38
1gvhA01 1ch4A00   2.35
1gvhA01 1gcvA00   2.38
1gvhA01 1fdhG00   2.29
1gvhA01 1fsxB00   2.40
1gvhA01 1spgA00   2.31
1gvhA01 1spgB00   2.47
1gvhA01 1outA00   2.40
1gvhA01 1gcvB00   2.39
1gvhA01 1v4uA00   2.38
1gvhA01 1v4uB00   2.40
1gvhA01 1hbhB00   2.58
1gvhA01 1hbhA00   2.32
1gvhA01 1g0bB00   2.36
1gvhA01 1a00A00   2.33
1gvhA01 1si4B00   2.51
1hlb000 1hlm000   2.77
1hlb000 1mbs000   2.55
1hlb000 1myt000   2.45
1hlb000 1tu9A00   2.48
1hlb000 1cqxA01   3.20
1hlb000 1d8uA00   3.11
1hlb000 1dlwA00   3.43
1hlb000 1dlyA00   3.44
1hlb000 1ithA00   2.55
1hlb000 1kr7A00   2.58
1hlb000 1lhs000   2.23
1hlb000 1h97A00   2.86
1hlb000 1b0b000   2.35
1hlb000 1binA00   3.11
1hlb000 1eca000   2.13
1hlb000 1ew6A00   2.66
1hlb000 1mwbA00   3.57
1hlb000 1or4A00   2.91
1hlb000 1sctA00   2.70
1hlb000 1sctB00   2.63
1hlb000 1it2A00   2.51
1hlb000 1oj6A00   2.10
1hlb000 1dm1A00   2.63
1hlb000 1hbg000   2.44
1hlb000 1idrA00   3.46
1hlb000 1vhbA00   2.30
1hlb000 1umoA00   2.01
1hlb000 1ngkA00   3.31
1hlb000 1gdi000   2.75
1hlb000 1nz3A00   2.20
1hlb000 1m6cA00   2.39
1hlb000 1f5oA00   2.69
1hlb000 1hbiA00   2.60
1hlb000 101m000   2.27
1hlb000 1jebC00   2.38
1hlb000 1v75A00   2.31
1hlb000 2pghC00   2.50
1hlb000 1g08C00   2.35
1hlb000 1a4fB00   2.39
1hlb000 1qpwB00   2.52
1hlb000 1fhjD00   2.31
1hlb000 1a4fA00   2.46
1hlb000 1hdsC00   2.46
1hlb000 1g0bA00   2.53
1hlb000 1hbrA00   2.31
1hlb000 1jebB00   2.56
1hlb000 1cg5A00   2.53
1hlb000 1outB00   2.35
1hlb000 1a9wE00   2.27
1hlb000 1cg5B00   2.59
1hlb000 1fhjA00   2.43
1hlb000 1v75B00   2.32
1hlb000 1ch4A00   2.40
1hlb000 1gcvA00   2.65
1hlb000 1fdhG00   2.57
1hlb000 1fsxB00   2.37
1hlb000 1spgA00   2.73
1hlb000 1spgB00   2.28
1hlb000 1outA00   2.87
1hlb000 1gcvB00   2.38
1hlb000 1v4uA00   2.83
1hlb000 1v4uB00   2.24
1hlb000 1hbhB00   2.53
1hlb000 1hbhA00   2.48
1hlb000 1g0bB00   2.42
1hlb000 1a00A00   2.39
1hlb000 1si4B00   2.49
1hlm000 1mbs000   2.40
1hlm000 1myt000   2.48
1hlm000 1tu9A00   2.44
1hlm000 1cqxA01   2.55
1hlm000 1d8uA00   3.32
1hlm000 1dlwA00   3.41
1hlm000 1dlyA00   3.03
1hlm000 1ithA00   2.48
1hlm000 1kr7A00   2.61
1hlm000 1lhs000   2.23
1hlm000 1h97A00   2.54
1hlm000 1b0b000   2.33
1hlm000 1binA00   2.88
1hlm000 1eca000   2.20
1hlm000 1ew6A00   2.52
1hlm000 1mwbA00   3.60
1hlm000 1or4A00   2.99
1hlm000 1sctA00   2.38
1hlm000 1sctB00   2.33
1hlm000 1it2A00   2.30
1hlm000 1oj6A00   2.54
1hlm000 1dm1A00   2.42
1hlm000 1hbg000   2.40
1hlm000 1idrA00   3.52
1hlm000 1vhbA00   2.52
1hlm000 1umoA00   2.14
1hlm000 1ngkA00   3.27
1hlm000 1gdi000   2.96
1hlm000 1nz3A00   1.93
1hlm000 1m6cA00   2.16
1hlm000 1f5oA00   2.55
1hlm000 1hbiA00   2.27
1hlm000 101m000   2.20
1hlm000 1jebC00   2.15
1hlm000 1v75A00   2.04
1hlm000 2pghC00   2.14
1hlm000 1g08C00   2.28
1hlm000 1a4fB00   2.18
1hlm000 1qpwB00   2.36
1hlm000 1fhjD00   2.25
1hlm000 1a4fA00   2.25
1hlm000 1hdsC00   2.23
1hlm000 1g0bA00   2.20
1hlm000 1hbrA00   2.12
1hlm000 1jebB00   2.46
1hlm000 1cg5A00   2.24
1hlm000 1outB00   2.32
1hlm000 1a9wE00   2.27
1hlm000 1cg5B00   2.21
1hlm000 1fhjA00   2.14
1hlm000 1v75B00   2.39
1hlm000 1ch4A00   2.29
1hlm000 1gcvA00   2.24
1hlm000 1fdhG00   2.35
1hlm000 1fsxB00   2.25
1hlm000 1spgA00   2.35
1hlm000 1spgB00   2.38
1hlm000 1outA00   2.51
1hlm000 1gcvB00   2.34
1hlm000 1v4uA00   2.42
1hlm000 1v4uB00   2.26
1hlm000 1hbhB00   2.51
1hlm000 1hbhA00   2.47
1hlm000 1g0bB00   2.35
1hlm000 1a00A00   2.37
1hlm000 1si4B00   2.36
1mbs000 1myt000   1.67
1mbs000 1tu9A00   2.29
1mbs000 1cqxA01   2.89
1mbs000 1d8uA00   2.77
1mbs000 1dlwA00   3.33
1mbs000 1dlyA00   3.14
1mbs000 1ithA00   2.15
1mbs000 1kr7A00   2.67
1mbs000 1lhs000   1.70
1mbs000 1h97A00   2.51
1mbs000 1b0b000   2.13
1mbs000 1binA00   2.92
1mbs000 1eca000   2.06
1mbs000 1ew6A00   2.52
1mbs000 1mwbA00   3.54
1mbs000 1or4A00   2.78
1mbs000 1sctA00   2.57
1mbs000 1sctB00   2.55
1mbs000 1it2A00   2.22
1mbs000 1oj6A00   2.46
1mbs000 1dm1A00   2.33
1mbs000 1hbg000   2.29
1mbs000 1idrA00   3.53
1mbs000 1vhbA00   2.17
1mbs000 1umoA00   1.97
1mbs000 1ngkA00   3.47
1mbs000 1gdi000   2.50
1mbs000 1nz3A00   1.86
1mbs000 1m6cA00   1.72
1mbs000 1f5oA00   2.06
1mbs000 1hbiA00   2.42
1mbs000 101m000   1.78
1mbs000 1jebC00   2.10
1mbs000 1v75A00   1.92
1mbs000 2pghC00   1.99
1mbs000 1g08C00   2.04
1mbs000 1a4fB00   1.85
1mbs000 1qpwB00   1.92
1mbs000 1fhjD00   1.89
1mbs000 1a4fA00   1.94
1mbs000 1hdsC00   2.09
1mbs000 1g0bA00   2.16
1mbs000 1hbrA00   2.03
1mbs000 1jebB00   2.10
1mbs000 1cg5A00   2.02
1mbs000 1outB00   1.90
1mbs000 1a9wE00   1.96
1mbs000 1cg5B00   2.21
1mbs000 1fhjA00   1.99
1mbs000 1v75B00   1.90
1mbs000 1ch4A00   1.89
1mbs000 1gcvA00   1.99
1mbs000 1fdhG00   2.03
1mbs000 1fsxB00   1.97
1mbs000 1spgA00   1.98
1mbs000 1spgB00   2.07
1mbs000 1outA00   2.11
1mbs000 1gcvB00   2.64
1mbs000 1v4uA00   2.01
1mbs000 1v4uB00   1.95
1mbs000 1hbhB00   2.10
1mbs000 1hbhA00   2.05
1mbs000 1g0bB00   1.86
1mbs000 1a00A00   2.00
1mbs000 1si4B00   2.10
1myt000 1tu9A00   2.04
1myt000 1cqxA01   2.74
1myt000 1d8uA00   2.82
1myt000 1dlwA00   3.19
1myt000 1dlyA00   3.27
1myt000 1ithA00   1.67
1myt000 1kr7A00   2.47
1myt000 1lhs000   1.22
1myt000 1h97A00   2.22
1myt000 1b0b000   1.72
1myt000 1binA00   2.82
1myt000 1eca000   1.73
1myt000 1ew6A00   2.01
1myt000 1mwbA00   3.61
1myt000 1or4A00   2.58
1myt000 1sctA00   2.23
1myt000 1sctB00   2.05
1myt000 1it2A00   1.67
1myt000 1oj6A00   2.40
1myt000 1dm1A00   1.92
1myt000 1hbg000   1.89
1myt000 1idrA00   3.08
1myt000 1vhbA00   2.07
1myt000 1umoA00   1.59
1myt000 1ngkA00   3.24
1myt000 1gdi000   2.30
1myt000 1nz3A00   1.28
1myt000 1m6cA00   1.11
1myt000 1f5oA00   1.75
1myt000 1hbiA00   2.01
1myt000 101m000   1.15
1myt000 1jebC00   1.77
1myt000 1v75A00   1.66
1myt000 2pghC00   1.79
1myt000 1g08C00   1.77
1myt000 1a4fB00   1.70
1myt000 1qpwB00   1.69
1myt000 1fhjD00   1.72
1myt000 1a4fA00   1.71
1myt000 1hdsC00   1.82
1myt000 1g0bA00   1.80
1myt000 1hbrA00   1.61
1myt000 1jebB00   1.94
1myt000 1cg5A00   1.76
1myt000 1outB00   1.80
1myt000 1a9wE00   1.73
1myt000 1cg5B00   1.79
1myt000 1fhjA00   1.76
1myt000 1v75B00   1.74
1myt000 1ch4A00   1.72
1myt000 1gcvA00   1.71
1myt000 1fdhG00   1.76
1myt000 1fsxB00   1.73
1myt000 1spgA00   1.89
1myt000 1spgB00   1.86
1myt000 1outA00   1.84
1myt000 1gcvB00   2.11
1myt000 1v4uA00   1.94
1myt000 1v4uB00   1.80
1myt000 1hbhB00   1.88
1myt000 1hbhA00   1.89
1myt000 1g0bB00   1.72
1myt000 1a00A00   1.73
1myt000 1si4B00   1.93
1tu9A00 1cqxA01   2.60
1tu9A00 1d8uA00   2.21
1tu9A00 1dlwA00   2.94
1tu9A00 1dlyA00   2.98
1tu9A00 1ithA00   2.40
1tu9A00 1kr7A00   2.38
1tu9A00 1lhs000   1.94
1tu9A00 1h97A00   2.47
1tu9A00 1b0b000   1.79
1tu9A00 1binA00   2.08
1tu9A00 1eca000   2.09
1tu9A00 1ew6A00   2.53
1tu9A00 1mwbA00   2.92
1tu9A00 1or4A00   2.56
1tu9A00 1sctA00   1.99
1tu9A00 1sctB00   2.06
1tu9A00 1it2A00   2.08
1tu9A00 1oj6A00   2.08
1tu9A00 1dm1A00   2.08
1tu9A00 1hbg000   2.31
1tu9A00 1idrA00   2.77
1tu9A00 1vhbA00   2.22
1tu9A00 1umoA00   2.10
1tu9A00 1ngkA00   3.02
1tu9A00 1gdi000   2.05
1tu9A00 1nz3A00   1.94
1tu9A00 1m6cA00   2.05
1tu9A00 1f5oA00   2.17
1tu9A00 1hbiA00   2.07
1tu9A00 101m000   1.86
1tu9A00 1jebC00   2.09
1tu9A00 1v75A00   2.02
1tu9A00 2pghC00   2.08
1tu9A00 1g08C00   2.08
1tu9A00 1a4fB00   2.04
1tu9A00 1qpwB00   2.12
1tu9A00 1fhjD00   2.13
1tu9A00 1a4fA00   2.17
1tu9A00 1hdsC00   2.24
1tu9A00 1g0bA00   2.22
1tu9A00 1hbrA00   1.98
1tu9A00 1jebB00   2.14
1tu9A00 1cg5A00   2.16
1tu9A00 1outB00   2.12
1tu9A00 1a9wE00   2.00
1tu9A00 1cg5B00   2.22
1tu9A00 1fhjA00   2.17
1tu9A00 1v75B00   2.13
1tu9A00 1ch4A00   2.04
1tu9A00 1gcvA00   2.29
1tu9A00 1fdhG00   2.24
1tu9A00 1fsxB00   2.17
1tu9A00 1spgA00   2.21
1tu9A00 1spgB00   2.13
1tu9A00 1outA00   2.28
1tu9A00 1gcvB00   2.21
1tu9A00 1v4uA00   2.22
1tu9A00 1v4uB00   1.99
1tu9A00 1hbhB00   2.15
1tu9A00 1hbhA00   2.28
1tu9A00 1g0bB00   2.20
1tu9A00 1a00A00   2.12
1tu9A00 1si4B00   2.19
1cqxA01 1d8uA00   3.31
1cqxA01 1dlwA00   3.25
1cqxA01 1dlyA00   3.16
1cqxA01 1ithA00   2.87
1cqxA01 1kr7A00   2.68
1cqxA01 1lhs000   2.60
1cqxA01 1h97A00   2.99
1cqxA01 1b0b000   2.58
1cqxA01 1binA00   2.94
1cqxA01 1eca000   2.52
1cqxA01 1ew6A00   2.91
1cqxA01 1mwbA00   3.72
1cqxA01 1or4A00   2.90
1cqxA01 1sctA00   2.66
1cqxA01 1sctB00   2.66
1cqxA01 1it2A00   2.96
1cqxA01 1oj6A00   2.94
1cqxA01 1dm1A00   2.99
1cqxA01 1hbg000   2.55
1cqxA01 1idrA00   3.54
1cqxA01 1vhbA00   2.18
1cqxA01 1umoA00   2.79
1cqxA01 1ngkA00   3.14
1cqxA01 1gdi000   3.08
1cqxA01 1nz3A00   2.65
1cqxA01 1m6cA00   2.62
1cqxA01 1f5oA00   3.09
1cqxA01 1hbiA00   2.53
1cqxA01 101m000   2.68
1cqxA01 1jebC00   2.68
1cqxA01 1v75A00   2.65
1cqxA01 2pghC00   2.51
1cqxA01 1g08C00   2.62
1cqxA01 1a4fB00   2.69
1cqxA01 1qpwB00   2.80
1cqxA01 1fhjD00   2.76
1cqxA01 1a4fA00   2.60
1cqxA01 1hdsC00   2.51
1cqxA01 1g0bA00   2.54
1cqxA01 1hbrA00   2.64
1cqxA01 1jebB00   2.93
1cqxA01 1cg5A00   2.52
1cqxA01 1outB00   2.91
1cqxA01 1a9wE00   2.75
1cqxA01 1cg5B00   2.95
1cqxA01 1fhjA00   2.59
1cqxA01 1v75B00   2.87
1cqxA01 1ch4A00   2.71
1cqxA01 1gcvA00   2.73
1cqxA01 1fdhG00   3.03
1cqxA01 1fsxB00   2.74
1cqxA01 1spgA00   2.60
1cqxA01 1spgB00   2.87
1cqxA01 1outA00   2.81
1cqxA01 1gcvB00   2.78
1cqxA01 1v4uA00   2.64
1cqxA01 1v4uB00   2.72
1cqxA01 1hbhB00   2.93
1cqxA01 1hbhA00   2.70
1cqxA01 1g0bB00   2.79
1cqxA01 1a00A00   2.63
1cqxA01 1si4B00   2.95
1d8uA00 1dlwA00   3.37
1d8uA00 1dlyA00   3.17
1d8uA00 1ithA00   2.85
1d8uA00 1kr7A00   3.02
1d8uA00 1lhs000   2.68
1d8uA00 1h97A00   2.82
1d8uA00 1b0b000   2.62
1d8uA00 1binA00   1.95
1d8uA00 1eca000   2.46
1d8uA00 1ew6A00   2.79
1d8uA00 1mwbA00   2.37
1d8uA00 1or4A00   3.13
1d8uA00 1sctA00   2.96
1d8uA00 1sctB00   2.98
1d8uA00 1it2A00   2.88
1d8uA00 1oj6A00   2.38
1d8uA00 1dm1A00   2.84
1d8uA00 1hbg000   2.80
1d8uA00 1idrA00   3.01
1d8uA00 1vhbA00   2.34
1d8uA00 1umoA00   2.91
1d8uA00 1ngkA00   3.41
1d8uA00 1gdi000   2.22
1d8uA00 1nz3A00   2.79
1d8uA00 1m6cA00   2.80
1d8uA00 1f5oA00   3.01
1d8uA00 1hbiA00   3.03
1d8uA00 101m000   2.43
1d8uA00 1jebC00   2.43
1d8uA00 1v75A00   2.37
1d8uA00 2pghC00   2.55
1d8uA00 1g08C00   2.43
1d8uA00 1a4fB00   2.27
1d8uA00 1qpwB00   2.44
1d8uA00 1fhjD00   2.41
1d8uA00 1a4fA00   2.53
1d8uA00 1hdsC00   2.56
1d8uA00 1g0bA00   2.71
1d8uA00 1hbrA00   2.48
1d8uA00 1jebB00   2.29
1d8uA00 1cg5A00   2.41
1d8uA00 1outB00   2.51
1d8uA00 1a9wE00   2.28
1d8uA00 1cg5B00   2.52
1d8uA00 1fhjA00   2.42
1d8uA00 1v75B00   2.20
1d8uA00 1ch4A00   2.30
1d8uA00 1gcvA00   2.22
1d8uA00 1fdhG00   2.30
1d8uA00 1fsxB00   2.38
1d8uA00 1spgA00   2.38
1d8uA00 1spgB00   2.48
1d8uA00 1outA00   2.58
1d8uA00 1gcvB00   2.42
1d8uA00 1v4uA00   2.41
1d8uA00 1v4uB00   2.21
1d8uA00 1hbhB00   2.44
1d8uA00 1hbhA00   2.63
1d8uA00 1g0bB00   2.25
1d8uA00 1a00A00   2.54
1d8uA00 1si4B00   2.31
1dlwA00 1dlyA00   1.26
1dlwA00 1ithA00   3.12
1dlwA00 1kr7A00   2.39
1dlwA00 1lhs000   3.12
1dlwA00 1h97A00   3.01
1dlwA00 1b0b000   3.13
1dlwA00 1binA00   3.23
1dlwA00 1eca000   3.12
1dlwA00 1ew6A00   3.09
1dlwA00 1mwbA00   3.09
1dlwA00 1or4A00   3.05
1dlwA00 1sctA00   2.87
1dlwA00 1sctB00   2.88
1dlwA00 1it2A00   3.15
1dlwA00 1oj6A00   3.09
1dlwA00 1dm1A00   3.03
1dlwA00 1hbg000   3.18
1dlwA00 1idrA00   0.99
1dlwA00 1vhbA00   2.95
1dlwA00 1umoA00   3.15
1dlwA00 1ngkA00   2.12
1dlwA00 1gdi000   3.24
1dlwA00 1nz3A00   3.12
1dlwA00 1m6cA00   3.12
1dlwA00 1f5oA00   2.97
1dlwA00 1hbiA00   2.76
1dlwA00 101m000   3.03
1dlwA00 1jebC00   2.88
1dlwA00 1v75A00   2.81
1dlwA00 2pghC00   2.92
1dlwA00 1g08C00   2.83
1dlwA00 1a4fB00   3.08
1dlwA00 1qpwB00   3.04
1dlwA00 1fhjD00   3.03
1dlwA00 1a4fA00   2.89
1dlwA00 1hdsC00   2.89
1dlwA00 1g0bA00   2.91
1dlwA00 1hbrA00   2.86
1dlwA00 1jebB00   3.03
1dlwA00 1cg5A00   3.06
1dlwA00 1outB00   3.18
1dlwA00 1a9wE00   3.07
1dlwA00 1cg5B00   3.30
1dlwA00 1fhjA00   2.87
1dlwA00 1v75B00   3.04
1dlwA00 1ch4A00   2.90
1dlwA00 1gcvA00   3.21
1dlwA00 1fdhG00   3.16
1dlwA00 1fsxB00   3.01
1dlwA00 1spgA00   3.02
1dlwA00 1spgB00   3.10
1dlwA00 1outA00   3.05
1dlwA00 1gcvB00   3.16
1dlwA00 1v4uA00   3.09
1dlwA00 1v4uB00   2.87
1dlwA00 1hbhB00   3.23
1dlwA00 1hbhA00   3.16
1dlwA00 1g0bB00   3.01
1dlwA00 1a00A00   3.01
1dlwA00 1si4B00   3.03
1dlyA00 1ithA00   3.24
1dlyA00 1kr7A00   2.48
1dlyA00 1lhs000   3.02
1dlyA00 1h97A00   2.97
1dlyA00 1b0b000   3.55
1dlyA00 1binA00   3.28
1dlyA00 1eca000   3.11
1dlyA00 1ew6A00   3.13
1dlyA00 1mwbA00   3.06
1dlyA00 1or4A00   3.10
1dlyA00 1sctA00   2.97
1dlyA00 1sctB00   3.05
1dlyA00 1it2A00   3.13
1dlyA00 1oj6A00   2.94
1dlyA00 1dm1A00   3.31
1dlyA00 1hbg000   3.24
1dlyA00 1idrA00   1.20
1dlyA00 1vhbA00   2.85
1dlyA00 1umoA00   3.13
1dlyA00 1ngkA00   2.16
1dlyA00 1gdi000   3.29
1dlyA00 1nz3A00   3.16
1dlyA00 1m6cA00   3.21
1dlyA00 1f5oA00   3.34
1dlyA00 1hbiA00   2.85
1dlyA00 101m000   3.12
1dlyA00 1jebC00   2.76
1dlyA00 1v75A00   2.79
1dlyA00 2pghC00   2.75
1dlyA00 1g08C00   2.99
1dlyA00 1a4fB00   2.89
1dlyA00 1qpwB00   2.86
1dlyA00 1fhjD00   2.74
1dlyA00 1a4fA00   2.80
1dlyA00 1hdsC00   2.87
1dlyA00 1g0bA00   2.64
1dlyA00 1hbrA00   2.89
1dlyA00 1jebB00   2.88
1dlyA00 1cg5A00   3.10
1dlyA00 1outB00   3.00
1dlyA00 1a9wE00   2.81
1dlyA00 1cg5B00   3.17
1dlyA00 1fhjA00   2.75
1dlyA00 1v75B00   2.96
1dlyA00 1ch4A00   2.74
1dlyA00 1gcvA00   3.23
1dlyA00 1fdhG00   3.04
1dlyA00 1fsxB00   2.72
1dlyA00 1spgA00   2.73
1dlyA00 1spgB00   3.30
1dlyA00 1outA00   2.60
1dlyA00 1gcvB00   3.04
1dlyA00 1v4uA00   2.77
1dlyA00 1v4uB00   2.72
1dlyA00 1hbhB00   3.10
1dlyA00 1hbhA00   2.89
1dlyA00 1g0bB00   2.84
1dlyA00 1a00A00   3.01
1dlyA00 1si4B00   2.76
1ithA00 1kr7A00   2.30
1ithA00 1lhs000   1.75
1ithA00 1h97A00   2.14
1ithA00 1b0b000   1.68
1ithA00 1binA00   2.84
1ithA00 1eca000   1.90
1ithA00 1ew6A00   2.07
1ithA00 1mwbA00   3.77
1ithA00 1or4A00   2.79
1ithA00 1sctA00   2.20
1ithA00 1sctB00   2.27
1ithA00 1it2A00   1.83
1ithA00 1oj6A00   2.06
1ithA00 1dm1A00   2.21
1ithA00 1hbg000   2.21
1ithA00 1idrA00   3.05
1ithA00 1vhbA00   2.29
1ithA00 1umoA00   1.80
1ithA00 1ngkA00   3.58
1ithA00 1gdi000   2.55
1ithA00 1nz3A00   1.64
1ithA00 1m6cA00   1.68
1ithA00 1f5oA00   2.00
1ithA00 1hbiA00   2.10
1ithA00 101m000   1.66
1ithA00 1jebC00   2.09
1ithA00 1v75A00   2.03
1ithA00 2pghC00   2.15
1ithA00 1g08C00   2.08
1ithA00 1a4fB00   1.93
1ithA00 1qpwB00   1.91
1ithA00 1fhjD00   1.90
1ithA00 1a4fA00   2.08
1ithA00 1hdsC00   2.14
1ithA00 1g0bA00   2.22
1ithA00 1hbrA00   2.14
1ithA00 1jebB00   1.97
1ithA00 1cg5A00   2.05
1ithA00 1outB00   2.08
1ithA00 1a9wE00   1.95
1ithA00 1cg5B00   1.98
1ithA00 1fhjA00   2.10
1ithA00 1v75B00   1.93
1ithA00 1ch4A00   1.99
1ithA00 1gcvA00   2.09
1ithA00 1fdhG00   1.94
1ithA00 1fsxB00   1.94
1ithA00 1spgA00   2.09
1ithA00 1spgB00   2.15
1ithA00 1outA00   2.16
1ithA00 1gcvB00   2.34
1ithA00 1v4uA00   2.09
1ithA00 1v4uB00   2.14
1ithA00 1hbhB00   2.17
1ithA00 1hbhA00   2.10
1ithA00 1g0bB00   1.89
1ithA00 1a00A00   2.12
1ithA00 1si4B00   2.06
1kr7A00 1lhs000   2.42
1kr7A00 1h97A00   2.33
1kr7A00 1b0b000   2.29
1kr7A00 1binA00   2.88
1kr7A00 1eca000   2.41
1kr7A00 1ew6A00   2.42
1kr7A00 1mwbA00   3.07
1kr7A00 1or4A00   2.75
1kr7A00 1sctA00   2.06
1kr7A00 1sctB00   2.09
1kr7A00 1it2A00   2.33
1kr7A00 1oj6A00   2.35
1kr7A00 1dm1A00   2.28
1kr7A00 1hbg000   2.52
1kr7A00 1idrA00   2.37
1kr7A00 1vhbA00   2.59
1kr7A00 1umoA00   2.22
1kr7A00 1ngkA00   2.81
1kr7A00 1gdi000   2.69
1kr7A00 1nz3A00   2.40
1kr7A00 1m6cA00   2.36
1kr7A00 1f5oA00   2.31
1kr7A00 1hbiA00   1.99
1kr7A00 101m000   2.36
1kr7A00 1jebC00   2.33
1kr7A00 1v75A00   2.39
1kr7A00 2pghC00   2.42
1kr7A00 1g08C00   2.37
1kr7A00 1a4fB00   2.52
1kr7A00 1qpwB00   2.68
1kr7A00 1fhjD00   2.55
1kr7A00 1a4fA00   2.45
1kr7A00 1hdsC00   2.39
1kr7A00 1g0bA00   2.39
1kr7A00 1hbrA00   2.44
1kr7A00 1jebB00   2.58
1kr7A00 1cg5A00   2.55
1kr7A00 1outB00   2.71
1kr7A00 1a9wE00   2.69
1kr7A00 1cg5B00   2.51
1kr7A00 1fhjA00   2.41
1kr7A00 1v75B00   2.54
1kr7A00 1ch4A00   2.56
1kr7A00 1gcvA00   2.58
1kr7A00 1fdhG00   2.82
1kr7A00 1fsxB00   2.61
1kr7A00 1spgA00   2.55
1kr7A00 1spgB00   2.63
1kr7A00 1outA00   2.73
1kr7A00 1gcvB00   2.55
1kr7A00 1v4uA00   2.57
1kr7A00 1v4uB00   2.35
1kr7A00 1hbhB00   2.62
1kr7A00 1hbhA00   2.64
1kr7A00 1g0bB00   2.56
1kr7A00 1a00A00   2.51
1kr7A00 1si4B00   2.64
1lhs000 1h97A00   2.11
1lhs000 1b0b000   1.71
1lhs000 1binA00   2.45
1lhs000 1eca000   1.77
1lhs000 1ew6A00   2.09
1lhs000 1mwbA00   3.53
1lhs000 1or4A00   2.37
1lhs000 1sctA00   1.98
1lhs000 1sctB00   2.03
1lhs000 1it2A00   1.55
1lhs000 1oj6A00   2.18
1lhs000 1dm1A00   1.84
1lhs000 1hbg000   1.67
1lhs000 1idrA00   3.06
1lhs000 1vhbA00   1.67
1lhs000 1umoA00   1.46
1lhs000 1ngkA00   2.93
1lhs000 1gdi000   2.29
1lhs000 1nz3A00   1.11
1lhs000 1m6cA00   0.76
1lhs000 1f5oA00   1.63
1lhs000 1hbiA00   1.91
1lhs000 101m000   0.78
1lhs000 1jebC00   1.44
1lhs000 1v75A00   1.38
1lhs000 2pghC00   1.38
1lhs000 1g08C00   1.36
1lhs000 1a4fB00   1.29
1lhs000 1qpwB00   1.38
1lhs000 1fhjD00   1.46
1lhs000 1a4fA00   1.44
1lhs000 1hdsC00   1.50
1lhs000 1g0bA00   1.53
1lhs000 1hbrA00   1.29
1lhs000 1jebB00   1.63
1lhs000 1cg5A00   1.58
1lhs000 1outB00   1.48
1lhs000 1a9wE00   1.41
1lhs000 1cg5B00   1.68
1lhs000 1fhjA00   1.43
1lhs000 1v75B00   1.37
1lhs000 1ch4A00   1.48
1lhs000 1gcvA00   1.47
1lhs000 1fdhG00   1.56
1lhs000 1fsxB00   1.44
1lhs000 1spgA00   1.47
1lhs000 1spgB00   1.42
1lhs000 1outA00   1.54
1lhs000 1gcvB00   1.99
1lhs000 1v4uA00   1.58
1lhs000 1v4uB00   1.36
1lhs000 1hbhB00   1.61
1lhs000 1hbhA00   1.49
1lhs000 1g0bB00   1.44
1lhs000 1a00A00   1.39
1lhs000 1si4B00   1.75
1h97A00 1b0b000   2.10
1h97A00 1binA00   2.76
1h97A00 1eca000   2.33
1h97A00 1ew6A00   2.74
1h97A00 1mwbA00   3.64
1h97A00 1or4A00   2.57
1h97A00 1sctA00   2.45
1h97A00 1sctB00   2.48
1h97A00 1it2A00   1.98
1h97A00 1oj6A00   2.22
1h97A00 1dm1A00   2.22
1h97A00 1hbg000   2.23
1h97A00 1idrA00   2.63
1h97A00 1vhbA00   2.53
1h97A00 1umoA00   1.93
1h97A00 1ngkA00   2.97
1h97A00 1gdi000   2.66
1h97A00 1nz3A00   2.12
1h97A00 1m6cA00   2.15
1h97A00 1f5oA00   2.18
1h97A00 1hbiA00   2.50
1h97A00 101m000   2.18
1h97A00 1jebC00   2.28
1h97A00 1v75A00   2.21
1h97A00 2pghC00   2.29
1h97A00 1g08C00   2.34
1h97A00 1a4fB00   2.12
1h97A00 1qpwB00   2.18
1h97A00 1fhjD00   2.15
1h97A00 1a4fA00   2.15
1h97A00 1hdsC00   2.40
1h97A00 1g0bA00   2.29
1h97A00 1hbrA00   2.28
1h97A00 1jebB00   2.20
1h97A00 1cg5A00   2.17
1h97A00 1outB00   2.11
1h97A00 1a9wE00   2.14
1h97A00 1cg5B00   2.30
1h97A00 1fhjA00   2.36
1h97A00 1v75B00   2.10
1h97A00 1ch4A00   2.26
1h97A00 1gcvA00   2.10
1h97A00 1fdhG00   2.23
1h97A00 1fsxB00   2.14
1h97A00 1spgA00   2.33
1h97A00 1spgB00   2.19
1h97A00 1outA00   2.46
1h97A00 1gcvB00   2.53
1h97A00 1v4uA00   2.35
1h97A00 1v4uB00   2.19
1h97A00 1hbhB00   2.31
1h97A00 1hbhA00   2.43
1h97A00 1g0bB00   2.12
1h97A00 1a00A00   2.42
1h97A00 1si4B00   2.19
1b0b000 1binA00   2.71
1b0b000 1eca000   1.92
1b0b000 1ew6A00   2.23
1b0b000 1mwbA00   3.51
1b0b000 1or4A00   2.63
1b0b000 1sctA00   2.16
1b0b000 1sctB00   2.04
1b0b000 1it2A00   1.77
1b0b000 1oj6A00   2.05
1b0b000 1dm1A00   1.87
1b0b000 1hbg000   2.22
1b0b000 1idrA00   2.81
1b0b000 1vhbA00   2.21
1b0b000 1umoA00   1.69
1b0b000 1ngkA00   3.49
1b0b000 1gdi000   2.13
1b0b000 1nz3A00   1.83
1b0b000 1m6cA00   1.76
1b0b000 1f5oA00   1.81
1b0b000 1hbiA00   2.14
1b0b000 101m000   1.63
1b0b000 1jebC00   1.91
1b0b000 1v75A00   1.87
1b0b000 2pghC00   2.11
1b0b000 1g08C00   2.07
1b0b000 1a4fB00   1.93
1b0b000 1qpwB00   2.05
1b0b000 1fhjD00   2.00
1b0b000 1a4fA00   2.04
1b0b000 1hdsC00   2.11
1b0b000 1g0bA00   2.17
1b0b000 1hbrA00   1.94
1b0b000 1jebB00   2.18
1b0b000 1cg5A00   2.10
1b0b000 1outB00   2.13
1b0b000 1a9wE00   1.95
1b0b000 1cg5B00   2.05
1b0b000 1fhjA00   2.09
1b0b000 1v75B00   1.99
1b0b000 1ch4A00   2.02
1b0b000 1gcvA00   2.12
1b0b000 1fdhG00   2.04
1b0b000 1fsxB00   2.06
1b0b000 1spgA00   2.12
1b0b000 1spgB00   2.14
1b0b000 1outA00   2.27
1b0b000 1gcvB00   2.31
1b0b000 1v4uA00   2.20
1b0b000 1v4uB00   2.03
1b0b000 1hbhB00   2.18
1b0b000 1hbhA00   2.24
1b0b000 1g0bB00   2.03
1b0b000 1a00A00   2.12
1b0b000 1si4B00   2.13
1binA00 1eca000   2.79
1binA00 1ew6A00   3.30
1binA00 1mwbA00   3.10
1binA00 1or4A00   2.77
1binA00 1sctA00   2.94
1binA00 1sctB00   2.86
1binA00 1it2A00   2.99
1binA00 1oj6A00   2.51
1binA00 1dm1A00   2.89
1binA00 1hbg000   2.75
1binA00 1idrA00   2.84
1binA00 1vhbA00   2.26
1binA00 1umoA00   2.93
1binA00 1ngkA00   3.42
1binA00 1gdi000   1.57
1binA00 1nz3A00   2.68
1binA00 1m6cA00   2.60
1binA00 1f5oA00   2.92
1binA00 1hbiA00   2.84
1binA00 101m000   2.50
1binA00 1jebC00   2.55
1binA00 1v75A00   2.54
1binA00 2pghC00   2.65
1binA00 1g08C00   2.69
1binA00 1a4fB00   2.45
1binA00 1qpwB00   2.63
1binA00 1fhjD00   2.55
1binA00 1a4fA00   2.71
1binA00 1hdsC00   2.73
1binA00 1g0bA00   2.51
1binA00 1hbrA00   2.60
1binA00 1jebB00   2.66
1binA00 1cg5A00   2.58
1binA00 1outB00   2.63
1binA00 1a9wE00   2.55
1binA00 1cg5B00   2.77
1binA00 1fhjA00   2.70
1binA00 1v75B00   2.54
1binA00 1ch4A00   2.45
1binA00 1gcvA00   2.50
1binA00 1fdhG00   2.70
1binA00 1fsxB00   2.57
1binA00 1spgA00   2.73
1binA00 1spgB00   2.70
1binA00 1outA00   2.53
1binA00 1gcvB00   2.83
1binA00 1v4uA00   2.53
1binA00 1v4uB00   2.34
1binA00 1hbhB00   2.70
1binA00 1hbhA00   2.59
1binA00 1g0bB00   2.61
1binA00 1a00A00   2.79
1binA00 1si4B00   2.54
1eca000 1ew6A00   1.85
1eca000 1mwbA00   3.28
1eca000 1or4A00   2.27
1eca000 1sctA00   2.17
1eca000 1sctB00   2.08
1eca000 1it2A00   2.10
1eca000 1oj6A00   2.28
1eca000 1dm1A00   2.06
1eca000 1hbg000   2.49
1eca000 1idrA00   3.29
1eca000 1vhbA00   2.39
1eca000 1umoA00   1.71
1eca000 1ngkA00   3.16
1eca000 1gdi000   2.38
1eca000 1nz3A00   1.56
1eca000 1m6cA00   1.62
1eca000 1f5oA00   2.12
1eca000 1hbiA00   2.27
1eca000 101m000   1.56
1eca000 1jebC00   2.05
1eca000 1v75A00   2.08
1eca000 2pghC00   2.16
1eca000 1g08C00   2.12
1eca000 1a4fB00   2.12
1eca000 1qpwB00   2.17
1eca000 1fhjD00   2.19
1eca000 1a4fA00   2.18
1eca000 1hdsC00   2.25
1eca000 1g0bA00   2.20
1eca000 1hbrA00   2.00
1eca000 1jebB00   2.27
1eca000 1cg5A00   2.30
1eca000 1outB00   2.16
1eca000 1a9wE00   2.17
1eca000 1cg5B00   2.24
1eca000 1fhjA00   2.17
1eca000 1v75B00   2.14
1eca000 1ch4A00   2.23
1eca000 1gcvA00   2.27
1eca000 1fdhG00   2.28
1eca000 1fsxB00   2.14
1eca000 1spgA00   2.31
1eca000 1spgB00   2.10
1eca000 1outA00   2.52
1eca000 1gcvB00   2.48
1eca000 1v4uA00   2.31
1eca000 1v4uB00   2.09
1eca000 1hbhB00   2.37
1eca000 1hbhA00   2.40
1eca000 1g0bB00   2.20
1eca000 1a00A00   2.34
1eca000 1si4B00   2.27
1ew6A00 1mwbA00   3.50
1ew6A00 1or4A00   3.18
1ew6A00 1sctA00   2.70
1ew6A00 1sctB00   2.41
1ew6A00 1it2A00   2.50
1ew6A00 1oj6A00   2.40
1ew6A00 1dm1A00   2.44
1ew6A00 1hbg000   2.98
1ew6A00 1idrA00   3.00
1ew6A00 1vhbA00   2.43
1ew6A00 1umoA00   2.43
1ew6A00 1ngkA00   3.24
1ew6A00 1gdi000   2.50
1ew6A00 1nz3A00   1.86
1ew6A00 1m6cA00   1.84
1ew6A00 1f5oA00   2.45
1ew6A00 1hbiA00   2.60
1ew6A00 101m000   1.92
1ew6A00 1jebC00   2.06
1ew6A00 1v75A00   2.34
1ew6A00 2pghC00   2.54
1ew6A00 1g08C00   2.45
1ew6A00 1a4fB00   2.12
1ew6A00 1qpwB00   2.47
1ew6A00 1fhjD00   2.25
1ew6A00 1a4fA00   2.37
1ew6A00 1hdsC00   2.23
1ew6A00 1g0bA00   2.48
1ew6A00 1hbrA00   2.27
1ew6A00 1jebB00   2.34
1ew6A00 1cg5A00   2.46
1ew6A00 1outB00   2.41
1ew6A00 1a9wE00   2.11
1ew6A00 1cg5B00   2.29
1ew6A00 1fhjA00   2.44
1ew6A00 1v75B00   2.07
1ew6A00 1ch4A00   2.47
1ew6A00 1gcvA00   2.36
1ew6A00 1fdhG00   2.47
1ew6A00 1fsxB00   2.25
1ew6A00 1spgA00   2.50
1ew6A00 1spgB00   2.27
1ew6A00 1outA00   2.46
1ew6A00 1gcvB00   2.70
1ew6A00 1v4uA00   2.45
1ew6A00 1v4uB00   2.11
1ew6A00 1hbhB00   2.37
1ew6A00 1hbhA00   2.40
1ew6A00 1g0bB00   2.17
1ew6A00 1a00A00   2.38
1ew6A00 1si4B00   2.34
1mwbA00 1or4A00   3.43
1mwbA00 1sctA00   3.46
1mwbA00 1sctB00   3.64
1mwbA00 1it2A00   3.16
1mwbA00 1oj6A00   3.51
1mwbA00 1dm1A00   3.28
1mwbA00 1hbg000   3.58
1mwbA00 1idrA00   2.70
1mwbA00 1vhbA00   3.19
1mwbA00 1umoA00   3.14
1mwbA00 1ngkA00   3.35
1mwbA00 1gdi000   3.06
1mwbA00 1nz3A00   3.46
1mwbA00 1m6cA00   3.56
1mwbA00 1f5oA00   3.80
1mwbA00 1hbiA00   3.42
1mwbA00 101m000   3.36
1mwbA00 1jebC00   3.37
1mwbA00 1v75A00   3.47
1mwbA00 2pghC00   3.11
1mwbA00 1g08C00   3.28
1mwbA00 1a4fB00   3.23
1mwbA00 1qpwB00   3.42
1mwbA00 1fhjD00   3.25
1mwbA00 1a4fA00   3.08
1mwbA00 1hdsC00   3.25
1mwbA00 1g0bA00   3.06
1mwbA00 1hbrA00   3.22
1mwbA00 1jebB00   3.53
1mwbA00 1cg5A00   3.36
1mwbA00 1outB00   3.41
1mwbA00 1a9wE00   3.17
1mwbA00 1cg5B00   3.38
1mwbA00 1fhjA00   3.42
1mwbA00 1v75B00   3.36
1mwbA00 1ch4A00   3.18
1mwbA00 1gcvA00   3.66
1mwbA00 1fdhG00   3.37
1mwbA00 1fsxB00   3.25
1mwbA00 1spgA00   3.48
1mwbA00 1spgB00   3.31
1mwbA00 1outA00   3.29
1mwbA00 1gcvB00   3.25
1mwbA00 1v4uA00   3.25
1mwbA00 1v4uB00   3.10
1mwbA00 1hbhB00   3.47
1mwbA00 1hbhA00   3.26
1mwbA00 1g0bB00   3.27
1mwbA00 1a00A00   3.11
1mwbA00 1si4B00   3.31
1or4A00 1sctA00   3.01
1or4A00 1sctB00   2.99
1or4A00 1it2A00   2.58
1or4A00 1oj6A00   2.53
1or4A00 1dm1A00   2.73
1or4A00 1hbg000   2.51
1or4A00 1idrA00   3.36
1or4A00 1vhbA00   2.47
1or4A00 1umoA00   2.21
1or4A00 1ngkA00   3.12
1or4A00 1gdi000   2.90
1or4A00 1nz3A00   2.53
1or4A00 1m6cA00   2.44
1or4A00 1f5oA00   2.66
1or4A00 1hbiA00   3.21
1or4A00 101m000   2.54
1or4A00 1jebC00   2.54
1or4A00 1v75A00   2.46
1or4A00 2pghC00   2.41
1or4A00 1g08C00   2.47
1or4A00 1a4fB00   2.38
1or4A00 1qpwB00   2.42
1or4A00 1fhjD00   2.45
1or4A00 1a4fA00   2.55
1or4A00 1hdsC00   2.46
1or4A00 1g0bA00   2.52
1or4A00 1hbrA00   2.47
1or4A00 1jebB00   2.89
1or4A00 1cg5A00   2.52
1or4A00 1outB00   2.67
1or4A00 1a9wE00   2.56
1or4A00 1cg5B00   2.99
1or4A00 1fhjA00   2.50
1or4A00 1v75B00   2.61
1or4A00 1ch4A00   2.57
1or4A00 1gcvA00   2.57
1or4A00 1fdhG00   2.55
1or4A00 1fsxB00   2.74
1or4A00 1spgA00   2.54
1or4A00 1spgB00   2.66
1or4A00 1outA00   2.60
1or4A00 1gcvB00   2.76
1or4A00 1v4uA00   2.59
1or4A00 1v4uB00   2.61
1or4A00 1hbhB00   2.56
1or4A00 1hbhA00   2.59
1or4A00 1g0bB00   2.41
1or4A00 1a00A00   2.60
1or4A00 1si4B00   2.93
1sctA00 1sctB00   0.60
1sctA00 1it2A00   2.49
1sctA00 1oj6A00   2.26
1sctA00 1dm1A00   1.75
1sctA00 1hbg000   1.99
1sctA00 1idrA00   2.57
1sctA00 1vhbA00   2.25
1sctA00 1umoA00   2.08
1sctA00 1ngkA00   3.31
1sctA00 1gdi000   2.68
1sctA00 1nz3A00   2.10
1sctA00 1m6cA00   1.99
1sctA00 1f5oA00   2.58
1sctA00 1hbiA00   0.71
1sctA00 101m000   2.00
1sctA00 1jebC00   1.64
1sctA00 1v75A00   1.70
1sctA00 2pghC00   1.82
1sctA00 1g08C00   1.69
1sctA00 1a4fB00   2.02
1sctA00 1qpwB00   2.22
1sctA00 1fhjD00   2.12
1sctA00 1a4fA00   1.70
1sctA00 1hdsC00   1.79
1sctA00 1g0bA00   1.79
1sctA00 1hbrA00   1.67
1sctA00 1jebB00   2.26
1sctA00 1cg5A00   2.18
1sctA00 1outB00   2.09
1sctA00 1a9wE00   2.10
1sctA00 1cg5B00   2.12
1sctA00 1fhjA00   1.74
1sctA00 1v75B00   2.12
1sctA00 1ch4A00   2.09
1sctA00 1gcvA00   1.98
1sctA00 1fdhG00   2.16
1sctA00 1fsxB00   2.20
1sctA00 1spgA00   1.91
1sctA00 1spgB00   2.21
1sctA00 1outA00   2.07
1sctA00 1gcvB00   2.39
1sctA00 1v4uA00   1.95
1sctA00 1v4uB00   2.09
1sctA00 1hbhB00   2.35
1sctA00 1hbhA00   2.04
1sctA00 1g0bB00   2.22
1sctA00 1a00A00   1.77
1sctA00 1si4B00   2.28
1sctB00 1it2A00   2.61
1sctB00 1oj6A00   2.17
1sctB00 1dm1A00   1.81
1sctB00 1hbg000   2.08
1sctB00 1idrA00   2.64
1sctB00 1vhbA00   2.27
1sctB00 1umoA00   2.00
1sctB00 1ngkA00   3.57
1sctB00 1gdi000   2.72
1sctB00 1nz3A00   2.02
1sctB00 1m6cA00   1.97
1sctB00 1f5oA00   2.57
1sctB00 1hbiA00   0.70
1sctB00 101m000   2.03
1sctB00 1jebC00   1.73
1sctB00 1v75A00   1.74
1sctB00 2pghC00   1.91
1sctB00 1g08C00   1.80
1sctB00 1a4fB00   2.08
1sctB00 1qpwB00   2.23
1sctB00 1fhjD00   2.15
1sctB00 1a4fA00   1.82
1sctB00 1hdsC00   1.92
1sctB00 1g0bA00   1.89
1sctB00 1hbrA00   1.72
1sctB00 1jebB00   2.29
1sctB00 1cg5A00   2.14
1sctB00 1outB00   2.03
1sctB00 1a9wE00   2.15
1sctB00 1cg5B00   2.07
1sctB00 1fhjA00   1.88
1sctB00 1v75B00   2.18
1sctB00 1ch4A00   2.15
1sctB00 1gcvA00   2.01
1sctB00 1fdhG00   2.21
1sctB00 1fsxB00   2.23
1sctB00 1spgA00   2.03
1sctB00 1spgB00   2.20
1sctB00 1outA00   2.08
1sctB00 1gcvB00   2.40
1sctB00 1v4uA00   2.09
1sctB00 1v4uB00   2.14
1sctB00 1hbhB00   2.29
1sctB00 1hbhA00   2.08
1sctB00 1g0bB00   2.17
1sctB00 1a00A00   1.91
1sctB00 1si4B00   2.36
1it2A00 1oj6A00   1.91
1it2A00 1dm1A00   1.85
1it2A00 1hbg000   1.70
1it2A00 1idrA00   2.74
1it2A00 1vhbA00   2.00
1it2A00 1umoA00   1.33
1it2A00 1ngkA00   3.01
1it2A00 1gdi000   2.69
1it2A00 1nz3A00   1.66
1it2A00 1m6cA00   1.64
1it2A00 1f5oA00   1.11
1it2A00 1hbiA00   2.28
1it2A00 101m000   1.52
1it2A00 1jebC00   1.64
1it2A00 1v75A00   1.59
1it2A00 2pghC00   1.89
1it2A00 1g08C00   1.79
1it2A00 1a4fB00   1.63
1it2A00 1qpwB00   1.78
1it2A00 1fhjD00   1.70
1it2A00 1a4fA00   1.76
1it2A00 1hdsC00   1.87
1it2A00 1g0bA00   1.89
1it2A00 1hbrA00   1.67
1it2A00 1jebB00   1.90
1it2A00 1cg5A00   1.93
1it2A00 1outB00   1.79
1it2A00 1a9wE00   1.74
1it2A00 1cg5B00   1.86
1it2A00 1fhjA00   1.74
1it2A00 1v75B00   1.70
1it2A00 1ch4A00   1.72
1it2A00 1gcvA00   1.83
1it2A00 1fdhG00   1.68
1it2A00 1fsxB00   1.80
1it2A00 1spgA00   1.92
1it2A00 1spgB00   1.88
1it2A00 1outA00   1.87
1it2A00 1gcvB00   1.89
1it2A00 1v4uA00   1.97
1it2A00 1v4uB00   1.90
1it2A00 1hbhB00   1.82
1it2A00 1hbhA00   1.86
1it2A00 1g0bB00   1.81
1it2A00 1a00A00   1.81
1it2A00 1si4B00   1.92
1oj6A00 1dm1A00   2.31
1oj6A00 1hbg000   1.91
1oj6A00 1idrA00   2.88
1oj6A00 1vhbA00   2.13
1oj6A00 1umoA00   1.86
1oj6A00 1ngkA00   3.20
1oj6A00 1gdi000   2.34
1oj6A00 1nz3A00   1.96
1oj6A00 1m6cA00   2.27
1oj6A00 1f5oA00   1.97
1oj6A00 1hbiA00   2.28
1oj6A00 101m000   2.22
1oj6A00 1jebC00   2.14
1oj6A00 1v75A00   1.89
1oj6A00 2pghC00   2.16
1oj6A00 1g08C00   2.08
1oj6A00 1a4fB00   2.05
1oj6A00 1qpwB00   1.97
1oj6A00 1fhjD00   2.05
1oj6A00 1a4fA00   2.14
1oj6A00 1hdsC00   2.16
1oj6A00 1g0bA00   2.20
1oj6A00 1hbrA00   1.87
1oj6A00 1jebB00   1.94
1oj6A00 1cg5A00   2.13
1oj6A00 1outB00   2.11
1oj6A00 1a9wE00   1.91
1oj6A00 1cg5B00   2.14
1oj6A00 1fhjA00   2.15
1oj6A00 1v75B00   2.13
1oj6A00 1ch4A00   2.14
1oj6A00 1gcvA00   2.02
1oj6A00 1fdhG00   2.00
1oj6A00 1fsxB00   2.12
1oj6A00 1spgA00   2.23
1oj6A00 1spgB00   2.23
1oj6A00 1outA00   2.19
1oj6A00 1gcvB00   1.85
1oj6A00 1v4uA00   2.22
1oj6A00 1v4uB00   2.21
1oj6A00 1hbhB00   1.90
1oj6A00 1hbhA00   2.09
1oj6A00 1g0bB00   2.06
1oj6A00 1a00A00   2.09
1oj6A00 1si4B00   1.96
1dm1A00 1hbg000   2.30
1dm1A00 1idrA00   2.82
1dm1A00 1vhbA00   2.74
1dm1A00 1umoA00   1.86
1dm1A00 1ngkA00   2.97
1dm1A00 1gdi000   2.73
1dm1A00 1nz3A00   1.94
1dm1A00 1m6cA00   1.94
1dm1A00 1f5oA00   2.18
1dm1A00 1hbiA00   1.98
1dm1A00 101m000   1.88
1dm1A00 1jebC00   2.11
1dm1A00 1v75A00   2.23
1dm1A00 2pghC00   2.34
1dm1A00 1g08C00   2.23
1dm1A00 1a4fB00   2.30
1dm1A00 1qpwB00   2.39
1dm1A00 1fhjD00   2.38
1dm1A00 1a4fA00   2.15
1dm1A00 1hdsC00   2.29
1dm1A00 1g0bA00   2.27
1dm1A00 1hbrA00   2.09
1dm1A00 1jebB00   2.53
1dm1A00 1cg5A00   2.34
1dm1A00 1outB00   2.33
1dm1A00 1a9wE00   2.28
1dm1A00 1cg5B00   2.41
1dm1A00 1fhjA00   2.27
1dm1A00 1v75B00   2.29
1dm1A00 1ch4A00   2.34
1dm1A00 1gcvA00   2.27
1dm1A00 1fdhG00   2.48
1dm1A00 1fsxB00   2.39
1dm1A00 1spgA00   2.31
1dm1A00 1spgB00   2.27
1dm1A00 1outA00   2.50
1dm1A00 1gcvB00   2.60
1dm1A00 1v4uA00   2.39
1dm1A00 1v4uB00   2.27
1dm1A00 1hbhB00   2.60
1dm1A00 1hbhA00   2.33
1dm1A00 1g0bB00   2.41
1dm1A00 1a00A00   2.24
1dm1A00 1si4B00   2.48
1hbg000 1idrA00   3.13
1hbg000 1vhbA00   1.85
1hbg000 1umoA00   1.75
1hbg000 1ngkA00   3.15
1hbg000 1gdi000   2.80
1hbg000 1nz3A00   1.94
1hbg000 1m6cA00   1.73
1hbg000 1f5oA00   1.76
1hbg000 1hbiA00   2.01
1hbg000 101m000   1.82
1hbg000 1jebC00   1.81
1hbg000 1v75A00   1.80
1hbg000 2pghC00   1.66
1hbg000 1g08C00   1.54
1hbg000 1a4fB00   1.54
1hbg000 1qpwB00   1.56
1hbg000 1fhjD00   1.66
1hbg000 1a4fA00   1.69
1hbg000 1hdsC00   1.69
1hbg000 1g0bA00   1.66
1hbg000 1hbrA00   1.62
1hbg000 1jebB00   1.71
1hbg000 1cg5A00   1.72
1hbg000 1outB00   1.62
1hbg000 1a9wE00   1.67
1hbg000 1cg5B00   1.81
1hbg000 1fhjA00   1.62
1hbg000 1v75B00   1.59
1hbg000 1ch4A00   1.63
1hbg000 1gcvA00   1.71
1hbg000 1fdhG00   1.68
1hbg000 1fsxB00   1.70
1hbg000 1spgA00   1.52
1hbg000 1spgB00   1.89
1hbg000 1outA00   1.53
1hbg000 1gcvB00   2.02
1hbg000 1v4uA00   1.60
1hbg000 1v4uB00   1.69
1hbg000 1hbhB00   1.71
1hbg000 1hbhA00   1.50
1hbg000 1g0bB00   1.68
1hbg000 1a00A00   1.56
1hbg000 1si4B00   1.91
1idrA00 1vhbA00   2.81
1idrA00 1umoA00   2.94
1idrA00 1ngkA00   2.01
1idrA00 1gdi000   3.12
1idrA00 1nz3A00   3.06
1idrA00 1m6cA00   3.13
1idrA00 1f5oA00   2.79
1idrA00 1hbiA00   2.73
1idrA00 101m000   2.95
1idrA00 1jebC00   2.81
1idrA00 1v75A00   2.91
1idrA00 2pghC00   2.80
1idrA00 1g08C00   2.78
1idrA00 1a4fB00   2.98
1idrA00 1qpwB00   3.09
1idrA00 1fhjD00   2.93
1idrA00 1a4fA00   2.88
1idrA00 1hdsC00   2.94
1idrA00 1g0bA00   2.77
1idrA00 1hbrA00   2.94
1idrA00 1jebB00   3.19
1idrA00 1cg5A00   3.19
1idrA00 1outB00   2.83
1idrA00 1a9wE00   3.10
1idrA00 1cg5B00   3.12
1idrA00 1fhjA00   2.83
1idrA00 1v75B00   3.00
1idrA00 1ch4A00   2.84
1idrA00 1gcvA00   3.18
1idrA00 1fdhG00   3.11
1idrA00 1fsxB00   2.93
1idrA00 1spgA00   2.93
1idrA00 1spgB00   3.03
1idrA00 1outA00   2.70
1idrA00 1gcvB00   2.78
1idrA00 1v4uA00   2.58
1idrA00 1v4uB00   2.95
1idrA00 1hbhB00   3.89
1idrA00 1hbhA00   3.16
1idrA00 1g0bB00   2.96
1idrA00 1a00A00   2.86
1idrA00 1si4B00   2.93
1vhbA00 1umoA00   2.14
1vhbA00 1ngkA00   3.16
1vhbA00 1gdi000   1.93
1vhbA00 1nz3A00   1.91
1vhbA00 1m6cA00   1.80
1vhbA00 1f5oA00   2.09
1vhbA00 1hbiA00   2.29
1vhbA00 101m000   1.79
1vhbA00 1jebC00   1.81
1vhbA00 1v75A00   1.88
1vhbA00 2pghC00   1.79
1vhbA00 1g08C00   1.83
1vhbA00 1a4fB00   1.71
1vhbA00 1qpwB00   1.88
1vhbA00 1fhjD00   1.91
1vhbA00 1a4fA00   1.89
1vhbA00 1hdsC00   1.86
1vhbA00 1g0bA00   1.85
1vhbA00 1hbrA00   1.79
1vhbA00 1jebB00   1.98
1vhbA00 1cg5A00   1.87
1vhbA00 1outB00   2.02
1vhbA00 1a9wE00   1.82
1vhbA00 1cg5B00   2.16
1vhbA00 1fhjA00   1.86
1vhbA00 1v75B00   1.81
1vhbA00 1ch4A00   1.78
1vhbA00 1gcvA00   1.93
1vhbA00 1fdhG00   1.96
1vhbA00 1fsxB00   1.95
1vhbA00 1spgA00   1.77
1vhbA00 1spgB00   2.09
1vhbA00 1outA00   1.72
1vhbA00 1gcvB00   2.30
1vhbA00 1v4uA00   1.84
1vhbA00 1v4uB00   1.91
1vhbA00 1hbhB00   1.98
1vhbA00 1hbhA00   1.79
1vhbA00 1g0bB00   1.83
1vhbA00 1a00A00   1.78
1vhbA00 1si4B00   2.10
1umoA00 1ngkA00   2.98
1umoA00 1gdi000   2.58
1umoA00 1nz3A00   1.45
1umoA00 1m6cA00   1.30
1umoA00 1f5oA00   1.42
1umoA00 1hbiA00   2.07
1umoA00 101m000   1.28
1umoA00 1jebC00   1.75
1umoA00 1v75A00   1.66
1umoA00 2pghC00   1.87
1umoA00 1g08C00   1.70
1umoA00 1a4fB00   1.66
1umoA00 1qpwB00   1.72
1umoA00 1fhjD00   1.70
1umoA00 1a4fA00   1.71
1umoA00 1hdsC00   1.94
1umoA00 1g0bA00   1.95
1umoA00 1hbrA00   1.71
1umoA00 1jebB00   1.90
1umoA00 1cg5A00   1.84
1umoA00 1outB00   1.70
1umoA00 1a9wE00   1.75
1umoA00 1cg5B00   1.83
1umoA00 1fhjA00   1.81
1umoA00 1v75B00   1.68
1umoA00 1ch4A00   1.77
1umoA00 1gcvA00   1.77
1umoA00 1fdhG00   1.76
1umoA00 1fsxB00   1.77
1umoA00 1spgA00   1.85
1umoA00 1spgB00   1.83
1umoA00 1outA00   1.91
1umoA00 1gcvB00   1.88
1umoA00 1v4uA00   1.90
1umoA00 1v4uB00   1.79
1umoA00 1hbhB00   1.82
1umoA00 1hbhA00   1.80
1umoA00 1g0bB00   1.73
1umoA00 1a00A00   1.78
1umoA00 1si4B00   1.90
1ngkA00 1gdi000   3.44
1ngkA00 1nz3A00   3.17
1ngkA00 1m6cA00   3.07
1ngkA00 1f5oA00   3.08
1ngkA00 1hbiA00   3.17
1ngkA00 101m000   3.22
1ngkA00 1jebC00   3.17
1ngkA00 1v75A00   2.94
1ngkA00 2pghC00   2.88
1ngkA00 1g08C00   3.16
1ngkA00 1a4fB00   3.08
1ngkA00 1qpwB00   3.10
1ngkA00 1fhjD00   3.04
1ngkA00 1a4fA00   3.18
1ngkA00 1hdsC00   3.10
1ngkA00 1g0bA00   2.81
1ngkA00 1hbrA00   3.14
1ngkA00 1jebB00   3.08
1ngkA00 1cg5A00   3.10
1ngkA00 1outB00   3.08
1ngkA00 1a9wE00   3.12
1ngkA00 1cg5B00   3.38
1ngkA00 1fhjA00   2.83
1ngkA00 1v75B00   3.13
1ngkA00 1ch4A00   3.02
1ngkA00 1gcvA00   3.13
1ngkA00 1fdhG00   3.20
1ngkA00 1fsxB00   3.02
1ngkA00 1spgA00   2.89
1ngkA00 1spgB00   3.08
1ngkA00 1outA00   2.96
1ngkA00 1gcvB00   3.14
1ngkA00 1v4uA00   2.91
1ngkA00 1v4uB00   2.85
1ngkA00 1hbhB00   3.13
1ngkA00 1hbhA00   2.96
1ngkA00 1g0bB00   3.17
1ngkA00 1a00A00   3.10
1ngkA00 1si4B00   2.99
1gdi000 1nz3A00   2.32
1gdi000 1m6cA00   2.33
1gdi000 1f5oA00   2.65
1gdi000 1hbiA00   2.84
1gdi000 101m000   2.23
1gdi000 1jebC00   2.79
1gdi000 1v75A00   2.50
1gdi000 2pghC00   2.50
1gdi000 1g08C00   2.81
1gdi000 1a4fB00   2.56
1gdi000 1qpwB00   2.59
1gdi000 1fhjD00   2.66
1gdi000 1a4fA00   2.80
1gdi000 1hdsC00   2.60
1gdi000 1g0bA00   2.58
1gdi000 1hbrA00   2.56
1gdi000 1jebB00   2.54
1gdi000 1cg5A00   2.58
1gdi000 1outB00   2.79
1gdi000 1a9wE00   2.48
1gdi000 1cg5B00   2.67
1gdi000 1fhjA00   2.80
1gdi000 1v75B00   2.55
1gdi000 1ch4A00   2.55
1gdi000 1gcvA00   2.37
1gdi000 1fdhG00   2.62
1gdi000 1fsxB00   2.55
1gdi000 1spgA00   2.74
1gdi000 1spgB00   2.63
1gdi000 1outA00   2.84
1gdi000 1gcvB00   2.98
1gdi000 1v4uA00   2.78
1gdi000 1v4uB00   2.63
1gdi000 1hbhB00   2.63
1gdi000 1hbhA00   2.84
1gdi000 1g0bB00   2.52
1gdi000 1a00A00   2.81
1gdi000 1si4B00   2.51
1nz3A00 1m6cA00   1.02
1nz3A00 1f5oA00   1.69
1nz3A00 1hbiA00   1.96
1nz3A00 101m000   1.00
1nz3A00 1jebC00   1.62
1nz3A00 1v75A00   1.41
1nz3A00 2pghC00   1.57
1nz3A00 1g08C00   1.63
1nz3A00 1a4fB00   1.43
1nz3A00 1qpwB00   1.48
1nz3A00 1fhjD00   1.42
1nz3A00 1a4fA00   1.61
1nz3A00 1hdsC00   1.66
1nz3A00 1g0bA00   1.66
1nz3A00 1hbrA00   1.42
1nz3A00 1jebB00   1.64
1nz3A00 1cg5A00   1.69
1nz3A00 1outB00   1.54
1nz3A00 1a9wE00   1.46
1nz3A00 1cg5B00   1.80
1nz3A00 1fhjA00   1.57
1nz3A00 1v75B00   1.54
1nz3A00 1ch4A00   1.54
1nz3A00 1gcvA00   1.69
1nz3A00 1fdhG00   1.58
1nz3A00 1fsxB00   1.43
1nz3A00 1spgA00   1.68
1nz3A00 1spgB00   1.57
1nz3A00 1outA00   1.80
1nz3A00 1gcvB00   2.04
1nz3A00 1v4uA00   1.71
1nz3A00 1v4uB00   1.50
1nz3A00 1hbhB00   1.67
1nz3A00 1hbhA00   1.74
1nz3A00 1g0bB00   1.46
1nz3A00 1a00A00   1.71
1nz3A00 1si4B00   1.66
1m6cA00 1f5oA00   1.58
1m6cA00 1hbiA00   1.89
1m6cA00 101m000   0.73
1m6cA00 1jebC00   1.49
1m6cA00 1v75A00   1.37
1m6cA00 2pghC00   1.48
1m6cA00 1g08C00   1.49
1m6cA00 1a4fB00   1.39
1m6cA00 1qpwB00   1.40
1m6cA00 1fhjD00   1.41
1m6cA00 1a4fA00   1.45
1m6cA00 1hdsC00   1.52
1m6cA00 1g0bA00   1.56
1m6cA00 1hbrA00   1.38
1m6cA00 1jebB00   1.63
1m6cA00 1cg5A00   1.58
1m6cA00 1outB00   1.54
1m6cA00 1a9wE00   1.46
1m6cA00 1cg5B00   1.75
1m6cA00 1fhjA00   1.46
1m6cA00 1v75B00   1.41
1m6cA00 1ch4A00   1.48
1m6cA00 1gcvA00   1.54
1m6cA00 1fdhG00   1.51
1m6cA00 1fsxB00   1.47
1m6cA00 1spgA00   1.64
1m6cA00 1spgB00   1.57
1m6cA00 1outA00   1.69
1m6cA00 1gcvB00   2.05
1m6cA00 1v4uA00   1.63
1m6cA00 1v4uB00   1.48
1m6cA00 1hbhB00   1.65
1m6cA00 1hbhA00   1.63
1m6cA00 1g0bB00   1.43
1m6cA00 1a00A00   1.49
1m6cA00 1si4B00   1.69
1f5oA00 1hbiA00   2.32
1f5oA00 101m000   1.56
1f5oA00 1jebC00   1.72
1f5oA00 1v75A00   1.60
1f5oA00 2pghC00   1.94
1f5oA00 1g08C00   1.89
1f5oA00 1a4fB00   1.67
1f5oA00 1qpwB00   1.73
1f5oA00 1fhjD00   1.67
1f5oA00 1a4fA00   1.83
1f5oA00 1hdsC00   1.98
1f5oA00 1g0bA00   2.01
1f5oA00 1hbrA00   1.74
1f5oA00 1jebB00   1.87
1f5oA00 1cg5A00   1.90
1f5oA00 1outB00   1.83
1f5oA00 1a9wE00   1.71
1f5oA00 1cg5B00   1.87
1f5oA00 1fhjA00   1.86
1f5oA00 1v75B00   1.68
1f5oA00 1ch4A00   1.70
1f5oA00 1gcvA00   1.77
1f5oA00 1fdhG00   1.74
1f5oA00 1fsxB00   1.79
1f5oA00 1spgA00   1.98
1f5oA00 1spgB00   1.96
1f5oA00 1outA00   1.93
1f5oA00 1gcvB00   1.99
1f5oA00 1v4uA00   1.99
1f5oA00 1v4uB00   1.95
1f5oA00 1hbhB00   1.91
1f5oA00 1hbhA00   1.94
1f5oA00 1g0bB00   1.75
1f5oA00 1a00A00   1.86
1f5oA00 1si4B00   1.87
1hbiA00 101m000   1.85
1hbiA00 1jebC00   1.57
1hbiA00 1v75A00   1.61
1hbiA00 2pghC00   1.77
1hbiA00 1g08C00   1.68
1hbiA00 1a4fB00   1.92
1hbiA00 1qpwB00   2.12
1hbiA00 1fhjD00   2.01
1hbiA00 1a4fA00   1.61
1hbiA00 1hdsC00   1.76
1hbiA00 1g0bA00   1.73
1hbiA00 1hbrA00   1.60
1hbiA00 1jebB00   2.32
1hbiA00 1cg5A00   1.94
1hbiA00 1outB00   2.17
1hbiA00 1a9wE00   2.02
1hbiA00 1cg5B00   2.06
1hbiA00 1fhjA00   1.71
1hbiA00 1v75B00   2.04
1hbiA00 1ch4A00   1.99
1hbiA00 1gcvA00   1.95
1hbiA00 1fdhG00   2.21
1hbiA00 1fsxB00   2.16
1hbiA00 1spgA00   1.83
1hbiA00 1spgB00   2.10
1hbiA00 1outA00   1.92
1hbiA00 1gcvB00   2.36
1hbiA00 1v4uA00   1.86
1hbiA00 1v4uB00   2.01
1hbiA00 1hbhB00   2.35
1hbiA00 1hbhA00   1.94
1hbiA00 1g0bB00   2.12
1hbiA00 1a00A00   1.76
1hbiA00 1si4B00   2.20
101m000 1jebC00   1.51
101m000 1v75A00   1.38
101m000 2pghC00   1.54
101m000 1g08C00   1.54
101m000 1a4fB00   1.45
101m000 1qpwB00   1.54
101m000 1fhjD00   1.51
101m000 1a4fA00   1.50
101m000 1hdsC00   1.62
101m000 1g0bA00   1.66
101m000 1hbrA00   1.44
101m000 1jebB00   1.74
101m000 1cg5A00   1.67
101m000 1outB00   1.67
101m000 1a9wE00   1.48
101m000 1cg5B00   1.81
101m000 1fhjA00   1.51
101m000 1v75B00   1.45
101m000 1ch4A00   1.53
101m000 1gcvA00   1.62
101m000 1fdhG00   1.59
101m000 1fsxB00   1.57
101m000 1spgA00   1.65
101m000 1spgB00   1.66
101m000 1outA00   1.80
101m000 1gcvB00   2.05
101m000 1v4uA00   1.73
101m000 1v4uB00   1.54
101m000 1hbhB00   1.76
101m000 1hbhA00   1.75
101m000 1g0bB00   1.58
101m000 1a00A00   1.55
101m000 1si4B00   1.79
1jebC00 1v75A00   0.91
1jebC00 2pghC00   1.06
1jebC00 1g08C00   1.07
1jebC00 1a4fB00   1.14
1jebC00 1qpwB00   1.36
1jebC00 1fhjD00   1.22
1jebC00 1a4fA00   0.79
1jebC00 1hdsC00   1.07
1jebC00 1g0bA00   0.89
1jebC00 1hbrA00   1.00
1jebC00 1jebB00   1.53
1jebC00 1cg5A00   1.45
1jebC00 1outB00   1.52
1jebC00 1a9wE00   1.31
1jebC00 1cg5B00   1.62
1jebC00 1fhjA00   0.84
1jebC00 1v75B00   1.16
1jebC00 1ch4A00   1.18
1jebC00 1gcvA00   1.47
1jebC00 1fdhG00   1.55
1jebC00 1fsxB00   1.27
1jebC00 1spgA00   1.28
1jebC00 1spgB00   1.32
1jebC00 1outA00   1.46
1jebC00 1gcvB00   1.75
1jebC00 1v4uA00   1.30
1jebC00 1v4uB00   1.17
1jebC00 1hbhB00   1.64
1jebC00 1hbhA00   1.40
1jebC00 1g0bB00   1.26
1jebC00 1a00A00   1.09
1jebC00 1si4B00   1.45
1v75A00 2pghC00   1.07
1v75A00 1g08C00   1.15
1v75A00 1a4fB00   0.96
1v75A00 1qpwB00   1.15
1v75A00 1fhjD00   0.92
1v75A00 1a4fA00   0.85
1v75A00 1hdsC00   1.18
1v75A00 1g0bA00   1.15
1v75A00 1hbrA00   0.90
1v75A00 1jebB00   1.32
1v75A00 1cg5A00   1.29
1v75A00 1outB00   1.38
1v75A00 1a9wE00   1.07
1v75A00 1cg5B00   1.34
1v75A00 1fhjA00   0.92
1v75A00 1v75B00   1.10
1v75A00 1ch4A00   1.01
1v75A00 1gcvA00   1.24
1v75A00 1fdhG00   1.26
1v75A00 1fsxB00   1.11
1v75A00 1spgA00   1.28
1v75A00 1spgB00   1.32
1v75A00 1outA00   1.38
1v75A00 1gcvB00   1.74
1v75A00 1v4uA00   1.29
1v75A00 1v4uB00   1.11
1v75A00 1hbhB00   1.40
1v75A00 1hbhA00   1.37
1v75A00 1g0bB00   1.01
1v75A00 1a00A00   1.09
1v75A00 1si4B00   1.16
2pghC00 1g08C00   0.66
2pghC00 1a4fB00   1.14
2pghC00 1qpwB00   1.24
2pghC00 1fhjD00   1.28
2pghC00 1a4fA00   0.86
2pghC00 1hdsC00   0.89
2pghC00 1g0bA00   0.76
2pghC00 1hbrA00   0.97
2pghC00 1jebB00   1.46
2pghC00 1cg5A00   1.32
2pghC00 1outB00   1.47
2pghC00 1a9wE00   1.34
2pghC00 1cg5B00   1.45
2pghC00 1fhjA00   0.67
2pghC00 1v75B00   1.28
2pghC00 1ch4A00   1.22
2pghC00 1gcvA00   1.35
2pghC00 1fdhG00   1.42
2pghC00 1fsxB00   1.32
2pghC00 1spgA00   0.95
2pghC00 1spgB00   1.45
2pghC00 1outA00   1.06
2pghC00 1gcvB00   1.92
2pghC00 1v4uA00   0.91
2pghC00 1v4uB00   1.22
2pghC00 1hbhB00   1.56
2pghC00 1hbhA00   1.07
2pghC00 1g0bB00   1.32
2pghC00 1a00A00   0.71
2pghC00 1si4B00   1.57
1g08C00 1a4fB00   1.15
1g08C00 1qpwB00   1.30
1g08C00 1fhjD00   1.35
1g08C00 1a4fA00   0.91
1g08C00 1hdsC00   1.05
1g08C00 1g0bA00   0.84
1g08C00 1hbrA00   0.78
1g08C00 1jebB00   1.45
1g08C00 1cg5A00   1.41
1g08C00 1outB00   1.40
1g08C00 1a9wE00   1.32
1g08C00 1cg5B00   1.43
1g08C00 1fhjA00   0.81
1g08C00 1v75B00   1.22
1g08C00 1ch4A00   1.30
1g08C00 1gcvA00   1.41
1g08C00 1fdhG00   1.38
1g08C00 1fsxB00   1.39
1g08C00 1spgA00   0.92
1g08C00 1spgB00   1.40
1g08C00 1outA00   1.10
1g08C00 1gcvB00   1.85
1g08C00 1v4uA00   0.91
1g08C00 1v4uB00   1.17
1g08C00 1hbhB00   1.57
1g08C00 1hbhA00   1.06
1g08C00 1g0bB00   1.38
1g08C00 1a00A00   0.67
1g08C00 1si4B00   1.64
1a4fB00 1qpwB00   0.78
1a4fB00 1fhjD00   0.69
1a4fB00 1a4fA00   1.15
1a4fB00 1hdsC00   1.26
1a4fB00 1g0bA00   1.23
1a4fB00 1hbrA00   1.01
1a4fB00 1jebB00   0.99
1a4fB00 1cg5A00   1.40
1a4fB00 1outB00   0.96
1a4fB00 1a9wE00   0.70
1a4fB00 1cg5B00   1.44
1a4fB00 1fhjA00   1.08
1a4fB00 1v75B00   0.49
1a4fB00 1ch4A00   0.86
1a4fB00 1gcvA00   1.39
1a4fB00 1fdhG00   1.05
1a4fB00 1fsxB00   0.78
1a4fB00 1spgA00   1.20
1a4fB00 1spgB00   1.01
1a4fB00 1outA00   1.30
1a4fB00 1gcvB00   1.64
1a4fB00 1v4uA00   1.30
1a4fB00 1v4uB00   0.71
1a4fB00 1hbhB00   1.17
1a4fB00 1hbhA00   1.32
1a4fB00 1g0bB00   0.72
1a4fB00 1a00A00   1.29
1a4fB00 1si4B00   1.01
1qpwB00 1fhjD00   0.60
1qpwB00 1a4fA00   1.35
1qpwB00 1hdsC00   1.37
1qpwB00 1g0bA00   1.30
1qpwB00 1hbrA00   1.19
1qpwB00 1jebB00   0.73
1qpwB00 1cg5A00   1.37
1qpwB00 1outB00   0.98
1qpwB00 1a9wE00   0.72
1qpwB00 1cg5B00   1.37
1qpwB00 1fhjA00   1.21
1qpwB00 1v75B00   0.71
1qpwB00 1ch4A00   0.82
1qpwB00 1gcvA00   1.40
1qpwB00 1fdhG00   0.82
1qpwB00 1fsxB00   0.68
1qpwB00 1spgA00   1.27
1qpwB00 1spgB00   1.26
1qpwB00 1outA00   1.18
1qpwB00 1gcvB00   1.74
1qpwB00 1v4uA00   1.30
1qpwB00 1v4uB00   1.01
1qpwB00 1hbhB00   1.22
1qpwB00 1hbhA00   1.29
1qpwB00 1g0bB00   0.59
1qpwB00 1a00A00   1.35
1qpwB00 1si4B00   0.87
1fhjD00 1a4fA00   1.22
1fhjD00 1hdsC00   1.26
1fhjD00 1g0bA00   1.23
1fhjD00 1hbrA00   1.16
1fhjD00 1jebB00   0.69
1fhjD00 1cg5A00   1.43
1fhjD00 1outB00   1.09
1fhjD00 1a9wE00   0.54
1fhjD00 1cg5B00   1.38
1fhjD00 1fhjA00   1.12
1fhjD00 1v75B00   0.65
1fhjD00 1ch4A00   0.67
1fhjD00 1gcvA00   1.47
1fhjD00 1fdhG00   0.93
1fhjD00 1fsxB00   0.57
1fhjD00 1spgA00   1.30
1fhjD00 1spgB00   1.23
1fhjD00 1outA00   1.31
1fhjD00 1gcvB00   1.72
1fhjD00 1v4uA00   1.36
1fhjD00 1v4uB00   0.89
1fhjD00 1hbhB00   1.25
1fhjD00 1hbhA00   1.39
1fhjD00 1g0bB00   0.46
1fhjD00 1a00A00   1.38
1fhjD00 1si4B00   0.63
1a4fA00 1hdsC00   0.90
1a4fA00 1g0bA00   0.77
1a4fA00 1hbrA00   0.88
1a4fA00 1jebB00   1.58
1a4fA00 1cg5A00   1.36
1a4fA00 1outB00   1.50
1a4fA00 1a9wE00   1.33
1a4fA00 1cg5B00   1.58
1a4fA00 1fhjA00   0.61
1a4fA00 1v75B00   1.26
1a4fA00 1ch4A00   1.16
1a4fA00 1gcvA00   1.40
1a4fA00 1fdhG00   1.48
1a4fA00 1fsxB00   1.29
1a4fA00 1spgA00   0.98
1a4fA00 1spgB00   1.39
1a4fA00 1outA00   1.16
1a4fA00 1gcvB00   1.96
1a4fA00 1v4uA00   1.01
1a4fA00 1v4uB00   1.17
1a4fA00 1hbhB00   1.62
1a4fA00 1hbhA00   1.09
1a4fA00 1g0bB00   1.29
1a4fA00 1a00A00   0.79
1a4fA00 1si4B00   1.52
1hdsC00 1g0bA00   0.72
1hdsC00 1hbrA00   1.15
1hdsC00 1jebB00   1.49
1hdsC00 1cg5A00   1.51
1hdsC00 1outB00   1.57
1hdsC00 1a9wE00   1.37
1hdsC00 1cg5B00   1.59
1hdsC00 1fhjA00   0.73
1hdsC00 1v75B00   1.27
1hdsC00 1ch4A00   1.28
1hdsC00 1gcvA00   1.56
1hdsC00 1fdhG00   1.56
1hdsC00 1fsxB00   1.36
1hdsC00 1spgA00   1.07
1hdsC00 1spgB00   1.50
1hdsC00 1outA00   1.23
1hdsC00 1gcvB00   1.88
1hdsC00 1v4uA00   1.11
1hdsC00 1v4uB00   1.27
1hdsC00 1hbhB00   1.76
1hdsC00 1hbhA00   1.22
1hdsC00 1g0bB00   1.33
1hdsC00 1a00A00   0.99
1hdsC00 1si4B00   1.56
1g0bA00 1hbrA00   1.01
1g0bA00 1jebB00   1.49
1g0bA00 1cg5A00   1.54
1g0bA00 1outB00   1.52
1g0bA00 1a9wE00   1.37
1g0bA00 1cg5B00   1.64
1g0bA00 1fhjA00   0.58
1g0bA00 1v75B00   1.24
1g0bA00 1ch4A00   1.22
1g0bA00 1gcvA00   1.58
1g0bA00 1fdhG00   1.59
1g0bA00 1fsxB00   1.25
1g0bA00 1spgA00   1.02
1g0bA00 1spgB00   1.41
1g0bA00 1outA00   1.15
1g0bA00 1gcvB00   1.89
1g0bA00 1v4uA00   1.00
1g0bA00 1v4uB00   1.23
1g0bA00 1hbhB00   1.79
1g0bA00 1hbhA00   1.14
1g0bA00 1g0bB00   1.26
1g0bA00 1a00A00   0.87
1g0bA00 1si4B00   1.60
1hbrA00 1jebB00   1.39
1hbrA00 1cg5A00   1.30
1hbrA00 1outB00   1.18
1hbrA00 1a9wE00   1.10
1hbrA00 1cg5B00   1.39
1hbrA00 1fhjA00   0.99
1hbrA00 1v75B00   1.11
1hbrA00 1ch4A00   1.23
1hbrA00 1gcvA00   1.30
1hbrA00 1fdhG00   1.23
1hbrA00 1fsxB00   1.15
1hbrA00 1spgA00   1.04
1hbrA00 1spgB00   1.22
1hbrA00 1outA00   1.18
1hbrA00 1gcvB00   1.76
1hbrA00 1v4uA00   1.05
1hbrA00 1v4uB00   1.02
1hbrA00 1hbhB00   1.47
1hbrA00 1hbhA00   1.18
1hbrA00 1g0bB00   1.21
1hbrA00 1a00A00   0.97
1hbrA00 1si4B00   1.41
1jebB00 1cg5A00   1.66
1jebB00 1outB00   1.24
1jebB00 1a9wE00   0.91
1jebB00 1cg5B00   1.58
1jebB00 1fhjA00   1.38
1jebB00 1v75B00   0.90
1jebB00 1ch4A00   0.88
1jebB00 1gcvA00   1.58
1jebB00 1fdhG00   0.94
1jebB00 1fsxB00   0.91
1jebB00 1spgA00   1.51
1jebB00 1spgB00   1.31
1jebB00 1outA00   1.44
1jebB00 1gcvB00   1.60
1jebB00 1v4uA00   1.44
1jebB00 1v4uB00   1.20
1jebB00 1hbhB00   1.37
1jebB00 1hbhA00   1.56
1jebB00 1g0bB00   0.77
1jebB00 1a00A00   1.60
1jebB00 1si4B00   0.67
1cg5A00 1outB00   1.38
1cg5A00 1a9wE00   1.41
1cg5A00 1cg5B00   1.36
1cg5A00 1fhjA00   1.38
1cg5A00 1v75B00   1.34
1cg5A00 1ch4A00   1.45
1cg5A00 1gcvA00   0.61
1cg5A00 1fdhG00   1.28
1cg5A00 1fsxB00   1.43
1cg5A00 1spgA00   1.32
1cg5A00 1spgB00   1.60
1cg5A00 1outA00   1.36
1cg5A00 1gcvB00   1.73
1cg5A00 1v4uA00   1.46
1cg5A00 1v4uB00   1.40
1cg5A00 1hbhB00   1.35
1cg5A00 1hbhA00   1.30
1cg5A00 1g0bB00   1.32
1cg5A00 1a00A00   1.28
1cg5A00 1si4B00   1.69
1outB00 1a9wE00   0.99
1outB00 1cg5B00   1.45
1outB00 1fhjA00   1.46
1outB00 1v75B00   0.90
1outB00 1ch4A00   1.26
1outB00 1gcvA00   1.28
1outB00 1fdhG00   1.04
1outB00 1fsxB00   1.01
1outB00 1spgA00   1.40
1outB00 1spgB00   1.05
1outB00 1outA00   1.32
1outB00 1gcvB00   1.43
1outB00 1v4uA00   1.37
1outB00 1v4uB00   0.91
1outB00 1hbhB00   0.93
1outB00 1hbhA00   1.31
1outB00 1g0bB00   1.05
1outB00 1a00A00   1.52
1outB00 1si4B00   1.33
1a9wE00 1cg5B00   1.37
1a9wE00 1fhjA00   1.21
1a9wE00 1v75B00   0.75
1a9wE00 1ch4A00   0.90
1a9wE00 1gcvA00   1.46
1a9wE00 1fdhG00   0.85
1a9wE00 1fsxB00   0.74
1a9wE00 1spgA00   1.33
1a9wE00 1spgB00   1.13
1a9wE00 1outA00   1.32
1a9wE00 1gcvB00   1.64
1a9wE00 1v4uA00   1.37
1a9wE00 1v4uB00   0.93
1a9wE00 1hbhB00   1.14
1a9wE00 1hbhA00   1.41
1a9wE00 1g0bB00   0.74
1a9wE00 1a00A00   1.44
1a9wE00 1si4B00   0.81
1cg5B00 1fhjA00   1.45
1cg5B00 1v75B00   1.40
1cg5B00 1ch4A00   1.61
1cg5B00 1gcvA00   1.32
1cg5B00 1fdhG00   1.17
1cg5B00 1fsxB00   1.42
1cg5B00 1spgA00   1.56
1cg5B00 1spgB00   1.67
1cg5B00 1outA00   1.49
1cg5B00 1gcvB00   1.60
1cg5B00 1v4uA00   1.54
1cg5B00 1v4uB00   1.58
1cg5B00 1hbhB00   1.50
1cg5B00 1hbhA00   1.51
1cg5B00 1g0bB00   1.45
1cg5B00 1a00A00   1.45
1cg5B00 1si4B00   1.64
1fhjA00 1v75B00   1.16
1fhjA00 1ch4A00   1.08
1fhjA00 1gcvA00   1.42
1fhjA00 1fdhG00   1.36
1fhjA00 1fsxB00   1.20
1fhjA00 1spgA00   0.93
1fhjA00 1spgB00   1.37
1fhjA00 1outA00   1.05
1fhjA00 1gcvB00   1.87
1fhjA00 1v4uA00   0.96
1fhjA00 1v4uB00   1.17
1fhjA00 1hbhB00   1.54
1fhjA00 1hbhA00   1.04
1fhjA00 1g0bB00   1.21
1fhjA00 1a00A00   0.69
1fhjA00 1si4B00   1.44
1v75B00 1ch4A00   0.79
1v75B00 1gcvA00   1.34
1v75B00 1fdhG00   0.89
1v75B00 1fsxB00   0.83
1v75B00 1spgA00   1.32
1v75B00 1spgB00   0.84
1v75B00 1outA00   1.28
1v75B00 1gcvB00   1.53
1v75B00 1v4uA00   1.32
1v75B00 1v4uB00   0.77
1v75B00 1hbhB00   0.94
1v75B00 1hbhA00   1.38
1v75B00 1g0bB00   0.64
1v75B00 1a00A00   1.39
1v75B00 1si4B00   0.88
1ch4A00 1gcvA00   1.45
1ch4A00 1fdhG00   1.11
1ch4A00 1fsxB00   0.84
1ch4A00 1spgA00   1.26
1ch4A00 1spgB00   1.26
1ch4A00 1outA00   1.30
1ch4A00 1gcvB00   1.83
1ch4A00 1v4uA00   1.31
1ch4A00 1v4uB00   0.98
1ch4A00 1hbhB00   1.34
1ch4A00 1hbhA00   1.39
1ch4A00 1g0bB00   0.73
1ch4A00 1a00A00   1.28
1ch4A00 1si4B00   0.84
1gcvA00 1fdhG00   1.25
1gcvA00 1fsxB00   1.51
1gcvA00 1spgA00   1.40
1gcvA00 1spgB00   1.50
1gcvA00 1outA00   1.42
1gcvA00 1gcvB00   2.12
1gcvA00 1v4uA00   1.44
1gcvA00 1v4uB00   1.44
1gcvA00 1hbhB00   1.25
1gcvA00 1hbhA00   1.35
1gcvA00 1g0bB00   1.37
1gcvA00 1a00A00   1.29
1gcvA00 1si4B00   1.61
1fdhG00 1fsxB00   0.99
1fdhG00 1spgA00   1.35
1fdhG00 1spgB00   1.49
1fdhG00 1outA00   1.16
1fdhG00 1gcvB00   1.61
1fdhG00 1v4uA00   1.44
1fdhG00 1v4uB00   1.21
1fdhG00 1hbhB00   1.04
1fdhG00 1hbhA00   1.30
1fdhG00 1g0bB00   0.96
1fdhG00 1a00A00   1.35
1fdhG00 1si4B00   1.18
1fsxB00 1spgA00   1.28
1fsxB00 1spgB00   1.16
1fsxB00 1outA00   1.30
1fsxB00 1gcvB00   1.74
1fsxB00 1v4uA00   1.25
1fsxB00 1v4uB00   0.83
1fsxB00 1hbhB00   1.17
1fsxB00 1hbhA00   1.38
1fsxB00 1g0bB00   0.51
1fsxB00 1a00A00   1.47
1fsxB00 1si4B00   0.78
1spgA00 1spgB00   1.45
1spgA00 1outA00   0.75
1spgA00 1gcvB00   1.81
1spgA00 1v4uA00   0.64
1spgA00 1v4uB00   1.22
1spgA00 1hbhB00   1.52
1spgA00 1hbhA00   0.81
1spgA00 1g0bB00   1.31
1spgA00 1a00A00   0.94
1spgA00 1si4B00   1.68
1spgB00 1outA00   1.60
1spgB00 1gcvB00   1.65
1spgB00 1v4uA00   1.42
1spgB00 1v4uB00   0.62
1spgB00 1hbhB00   1.40
1spgB00 1hbhA00   1.56
1spgB00 1g0bB00   1.22
1spgB00 1a00A00   1.57
1spgB00 1si4B00   1.36
1outA00 1gcvB00   1.82
1outA00 1v4uA00   0.68
1outA00 1v4uB00   1.36
1outA00 1hbhB00   1.39
1outA00 1hbhA00   0.57
1outA00 1g0bB00   1.31
1outA00 1a00A00   0.95
1outA00 1si4B00   1.67
1gcvB00 1v4uA00   1.84
1gcvB00 1v4uB00   1.55
1gcvB00 1hbhB00   1.45
1gcvB00 1hbhA00   1.74
1gcvB00 1g0bB00   1.61
1gcvB00 1a00A00   1.88
1gcvB00 1si4B00   1.71
1v4uA00 1v4uB00   1.19
1v4uA00 1hbhB00   1.52
1v4uA00 1hbhA00   0.69
1v4uA00 1g0bB00   1.29
1v4uA00 1a00A00   1.00
1v4uA00 1si4B00   1.66
1v4uB00 1hbhB00   1.17
1v4uB00 1hbhA00   1.37
1v4uB00 1g0bB00   0.93
1v4uB00 1a00A00   1.40
1v4uB00 1si4B00   1.08
1hbhB00 1hbhA00   1.42
1hbhB00 1g0bB00   1.26
1hbhB00 1a00A00   1.59
1hbhB00 1si4B00   1.49
1hbhA00 1g0bB00   1.37
1hbhA00 1a00A00   0.91
1hbhA00 1si4B00   1.71
1g0bB00 1a00A00   1.42
1g0bB00 1si4B00   0.70
1a00A00 1si4B00   1.72
