# Supplementary material for: An automatic method for assessing structural importance of amino acid positions
Source: BMC Struct Biol. 2009 Mar 4;9:10. doi: 10.1186/1472-6807-9-10 (PMC2667441; doi:10.1186/1472-6807-9-10)
Supplement: Additional file 2 — Sets of quality values, multiple sequence alignment (aln format) and CC values for each of the six datasets. [file 1472-6807-9-10-S2.zip › datasets/globins/latest_quality_files/seqdep_quality_consistent.txt]

1a4fB00 1b0b000 1.5027337241222216
1a4fB00 1ithA00 1.767392802531372
1a4fB00 1outA00 0.9302904196811134
1a4fB00 1f5oA00 1.2513280975727312
1a4fB00 1mbs000 1.4306304388741753
1a4fB00 1ch4A00 0.5320728430680656
1a4fB00 1emy000 1.0210371653487327
1a4fB00 1fdhG00 0.8857872552576738
1a4fB00 1hbhB00 0.979316230939846
1a4fB00 2pghC00 0.8791961837151524
1a4fB00 1hdsC00 0.9641006178619885
1a4fB00 1ash000 1.854627603370952
1a4fB00 1hbrA00 0.6780402799723635
1a4fB00 1gcvA00 0.957972765158393
1a4fB00 1a4fA00 0.8220714150088199
1a4fB00 1spgA00 0.7431062724752089
1a4fB00 1h97A00 1.8079456903636442
1a4fB00 1spgB00 0.5657919020853456
1a4fB00 1or4A00 1.9765895808614478
1a4fB00 1v75A00 0.6693596471226951
1a4fB00 1hbhA00 0.9403603977834215
1a4fB00 1hbg000 1.4512677329571542
1a4fB00 1a9wE00 0.4405181966061797
1a4fB00 1hlb000 1.7535585901503818
1a4fB00 1outB00 0.7997618038600569
1a4fB00 1sctA00 1.7766136732447229
1a4fB00 1ew6A00 2.024885467508152
1a4fB00 1jebB00 0.597587171880204
1a4fB00 1eca000 1.8370926279067286
1a4fB00 1fhjA00 0.8004888146794892
1a4fB00 1lhs000 0.9343309999890594
1a4fB00 1fhjD00 0.3701308412387893
1a4fB00 1hlm000 1.9601187187967362
1a4fB00 1binA00 2.1788045413399937
1a4fB00 1v75B00 0.33773793766138127
1a4fB00 1dlyA00 2.9154759003618174
1a4fB00 1hbiA00 1.6474823372440646
1a4fB00 1g0bB00 0.39185527012066923
1a4fB00 1v4uA00 0.7527548804270812
1a4fB00 1m6cA00 1.037874510009054
1a4fB00 1cqxA01 2.506240983655279
1a4fB00 1g0bA00 0.8081916398353213
1a4fB00 1d8uA00 1.9639605994477785
1a4fB00 1cg5B00 1.1769251578248363
1a4fB00 101m000 1.081473800518681
1a4fB00 1sctB00 1.8099135076534916
1a4fB00 1jebC00 0.7444513346295836
1a4fB00 1umoA00 1.218225342995576
1a4fB00 1ngkA00 4.924141450541097
1a4fB00 1gvhA01 1.813742405047898
1a4fB00 1mwbA00 3.5027897912774097
1a4fB00 1kr7A00 2.552452821269032
1a4fB00 1fsxB00 0.3773115254650244
1a4fB00 1vhbA00 1.646731667564438
1a4fB00 1g08C00 0.8245727672795815
1a4fB00 1qpwB00 0.5484428030050963
1a4fB00 1idrA00 2.868636526152231
1a4fB00 1dlwA00 2.7057728981368174
1a4fB00 1v4uB00 0.584261537878513
1a4fB00 1it2A00 1.2199057730803966
1a4fB00 1gdi000 1.9043092631631147
1a4fB00 1oj6A00 1.3729236676880352
1a4fB00 1nz3A00 1.0053714767302517
1a4fB00 1myt000 1.1427442240996115
1a4fB00 1a00A00 1.0300173968299464
1a4fB00 1si4B00 0.4496691987949226
1a4fB00 1cg5A00 0.8535349201588315
1a4fB00 1dm1A00 1.711323518517838
1a4fB00 1tu9A00 1.5155095747330531
1a4fB00 1gcvB00 1.0681684682822215
1b0b000 1ithA00 1.3606169401046218
1b0b000 1outA00 1.768702199566438
1b0b000 1f5oA00 1.5416695796562985
1b0b000 1mbs000 1.744922654537423
1b0b000 1ch4A00 1.5869748251477869
1b0b000 1emy000 1.140466696226392
1b0b000 1fdhG00 1.6207314438680507
1b0b000 1hbhB00 1.6483409403824196
1b0b000 2pghC00 1.7829178268319663
1b0b000 1hdsC00 1.7243197403320438
1b0b000 1ash000 1.475837664913982
1b0b000 1hbrA00 1.6130194146862833
1b0b000 1gcvA00 1.6641440727109562
1b0b000 1a4fA00 1.8062186773726403
1b0b000 1spgA00 1.6594440935981978
1b0b000 1h97A00 1.6418873236543856
1b0b000 1spgB00 1.5691996670809876
1b0b000 1or4A00 1.846860718411602
1b0b000 1v75A00 1.6197488210336584
1b0b000 1hbhA00 1.7042541232687667
1b0b000 1hbg000 1.9520702487998973
1b0b000 1a9wE00 1.428700491513622
1b0b000 1hlb000 1.6048561251413405
1b0b000 1outB00 1.5430152732012812
1b0b000 1sctA00 1.8553040304245805
1b0b000 1ew6A00 1.711189033947291
1b0b000 1jebB00 1.5112483923714684
1b0b000 1eca000 1.4966634931751783
1b0b000 1fhjA00 1.701600425780814
1b0b000 1lhs000 1.2325391058380064
1b0b000 1fhjD00 1.469917251478043
1b0b000 1hlm000 2.0640661742246587
1b0b000 1binA00 2.613293191994599
1b0b000 1v75B00 1.5086253916590437
1b0b000 1dlyA00 3.013244252510861
1b0b000 1hbiA00 1.807501762897252
1b0b000 1g0bB00 1.470259346676755
1b0b000 1v4uA00 1.6733763858478659
1b0b000 1m6cA00 1.2390390571213836
1b0b000 1cqxA01 2.383810862098267
1b0b000 1g0bA00 1.7415787631697048
1b0b000 1d8uA00 2.386934833029987
1b0b000 1cg5B00 1.6663964431091205
1b0b000 101m000 1.1542189640152174
1b0b000 1sctB00 1.8724137239581424
1b0b000 1jebC00 1.7061999928722715
1b0b000 1umoA00 1.0913890382402565
1b0b000 1ngkA00 5.1346956882411945
1b0b000 1gvhA01 1.9960540792369414
1b0b000 1mwbA00 3.342416378216646
1b0b000 1kr7A00 2.6104383822301083
1b0b000 1fsxB00 1.4890151469712838
1b0b000 1vhbA00 2.001057963924923
1b0b000 1g08C00 1.7042389823280755
1b0b000 1qpwB00 1.5154552242908803
1b0b000 1idrA00 3.1690554448652
1b0b000 1dlwA00 3.1871308775531597
1b0b000 1v4uB00 1.6135363016192845
1b0b000 1it2A00 1.4911725561343123
1b0b000 1gdi000 2.1696932504084256
1b0b000 1oj6A00 1.3866664182501436
1b0b000 1nz3A00 1.1596345333549516
1b0b000 1myt000 1.0873749680084872
1b0b000 1a00A00 1.8410374070399653
1b0b000 1si4B00 1.5843391789748242
1b0b000 1cg5A00 1.5778116168924752
1b0b000 1dm1A00 1.5207817519679458
1b0b000 1tu9A00 1.5636491019865402
1b0b000 1gcvB00 1.6005652909885428
1ithA00 1outA00 2.045490794970495
1ithA00 1f5oA00 1.9226348462012186
1ithA00 1mbs000 2.1689001819099087
1ithA00 1ch4A00 1.8897826792551828
1ithA00 1emy000 1.5540198306964252
1ithA00 1fdhG00 1.7325425512923445
1ithA00 1hbhB00 1.9810105523108454
1ithA00 2pghC00 2.1684569630223045
1ithA00 1hdsC00 2.1354107374474016
1ithA00 1ash000 2.02306819621706
1ithA00 1hbrA00 2.004392004341948
1ithA00 1gcvA00 1.9924414887459363
1ithA00 1a4fA00 2.1923088475547323
1ithA00 1spgA00 2.0440363541730675
1ithA00 1h97A00 1.8856812917785906
1ithA00 1spgB00 1.9152357050473268
1ithA00 1or4A00 2.1818860182223476
1ithA00 1v75A00 2.0146296809096675
1ithA00 1hbhA00 2.0139371612893644
1ithA00 1hbg000 2.1183028534418593
1ithA00 1a9wE00 1.7137709026627954
1ithA00 1hlb000 1.9690834338869136
1ithA00 1outB00 1.7681765275813044
1ithA00 1sctA00 2.165063656575769
1ithA00 1ew6A00 1.7765988402070836
1ithA00 1jebB00 1.6485034908117873
1ithA00 1eca000 1.8405708995314616
1ithA00 1fhjA00 2.0816492106054145
1ithA00 1lhs000 1.6493068523232604
1ithA00 1fhjD00 1.714970790735708
1ithA00 1hlm000 2.2874881851183186
1ithA00 1binA00 3.1187691987539323
1ithA00 1v75B00 1.7218149576354258
1ithA00 1dlyA00 3.3222535549576975
1ithA00 1hbiA00 2.1491974361744877
1ithA00 1g0bB00 1.711842694196663
1ithA00 1v4uA00 2.029347037185081
1ithA00 1m6cA00 1.57615685870321
1ithA00 1cqxA01 2.8567328479558354
1ithA00 1g0bA00 2.124182920394979
1ithA00 1d8uA00 2.9390442109520283
1ithA00 1cg5B00 1.9229843509208837
1ithA00 101m000 1.5863025917811162
1ithA00 1sctB00 2.2123419190314144
1ithA00 1jebC00 2.0600928821260163
1ithA00 1umoA00 1.4758183152237996
1ithA00 1ngkA00 5.4490449523107
1ithA00 1gvhA01 2.261467231607891
1ithA00 1mwbA00 3.7089701494035774
1ithA00 1kr7A00 2.6029681929564434
1ithA00 1fsxB00 1.7236852630841153
1ithA00 1vhbA00 2.2721303052523
1ithA00 1g08C00 2.0835548849604204
1ithA00 1qpwB00 1.7417679931297563
1ithA00 1idrA00 3.559002445866347
1ithA00 1dlwA00 3.5844384288550892
1ithA00 1v4uB00 2.002122052368131
1ithA00 1it2A00 1.7185737861166595
1ithA00 1gdi000 2.694190854027014
1ithA00 1oj6A00 1.6397393214498048
1ithA00 1nz3A00 1.4718853621095351
1ithA00 1myt000 1.5359995253368472
1ithA00 1a00A00 2.2215082846653917
1ithA00 1si4B00 1.8199453184821606
1ithA00 1cg5A00 1.8763171183687308
1ithA00 1dm1A00 1.8533942689843566
1ithA00 1tu9A00 2.1895604869163763
1ithA00 1gcvB00 1.9182870878731413
1outA00 1f5oA00 1.3469018920445883
1outA00 1mbs000 1.6100236014037008
1outA00 1ch4A00 0.695043177248167
1outA00 1emy000 1.0866283889194162
1outA00 1fdhG00 0.6958727952825715
1outA00 1hbhB00 0.8273180922943747
1outA00 2pghC00 0.8800796505748839
1outA00 1hdsC00 0.9687716959114104
1outA00 1ash000 1.9046491359244284
1outA00 1hbrA00 0.6955302247668321
1outA00 1gcvA00 0.6159150416856319
1outA00 1a4fA00 0.7848209810109154
1outA00 1spgA00 0.6315565687860977
1outA00 1h97A00 2.04711974291267
1outA00 1spgB00 0.9650313998823641
1outA00 1or4A00 2.4950481959592765
1outA00 1v75A00 0.7078330581952834
1outA00 1hbhA00 0.4415231864110799
1outA00 1hbg000 1.5436788575898268
1outA00 1a9wE00 0.857863929348225
1outA00 1hlb000 2.1175597690503167
1outA00 1outB00 0.8143276168177366
1outA00 1sctA00 1.731280664818486
1outA00 1ew6A00 1.9903630249744027
1outA00 1jebB00 0.9202678288984314
1outA00 1eca000 2.0330835644140817
1outA00 1fhjA00 0.7396225345309233
1outA00 1lhs000 1.0424858310006908
1outA00 1fhjD00 0.7738403722775555
1outA00 1hlm000 2.1507362059488737
1outA00 1binA00 2.496237797830915
1outA00 1v75B00 0.9240765485006988
1outA00 1dlyA00 3.2905130525656507
1outA00 1hbiA00 1.6934370420099405
1outA00 1g0bB00 0.8612933836403366
1outA00 1v4uA00 0.6765898754837836
1outA00 1m6cA00 1.1060143284465773
1outA00 1cqxA01 2.6223880309255754
1outA00 1g0bA00 0.792763648804747
1outA00 1d8uA00 2.284704081677845
1outA00 1cg5B00 0.9859748379648566
1outA00 101m000 1.1705116531405435
1outA00 1sctB00 1.7910574958935346
1outA00 1jebC00 0.9081140382667964
1outA00 1umoA00 1.4017357409138358
1outA00 1ngkA00 5.027550032077302
1outA00 1gvhA01 1.983120603227341
1outA00 1mwbA00 3.8166577601507825
1outA00 1kr7A00 2.8119648354032107
1outA00 1fsxB00 0.8208549720187268
1outA00 1vhbA00 1.8792998642462528
1outA00 1g08C00 0.8286636211868853
1outA00 1qpwB00 0.8135658817418182
1outA00 1idrA00 3.1900839049158294
1outA00 1dlwA00 2.961051314460856
1outA00 1v4uB00 0.9070741719189271
1outA00 1it2A00 1.3080018524263328
1outA00 1gdi000 2.1536789967290755
1outA00 1oj6A00 1.678740476987726
1outA00 1nz3A00 1.17317626668672
1outA00 1myt000 1.1397855509091916
1outA00 1a00A00 0.6971662203590197
1outA00 1si4B00 0.9263614283885595
1outA00 1cg5A00 0.6551032179051515
1outA00 1dm1A00 1.819162893809427
1outA00 1tu9A00 1.4870122899303235
1outA00 1gcvB00 0.8575479799905779
1f5oA00 1mbs000 1.75745662699586
1f5oA00 1ch4A00 1.3456364624433002
1f5oA00 1emy000 1.3940588738639048
1f5oA00 1fdhG00 1.2183952097546706
1f5oA00 1hbhB00 1.3065917871726944
1f5oA00 2pghC00 1.5489609686877328
1f5oA00 1hdsC00 1.5044968578202924
1f5oA00 1ash000 1.9230043455875732
1f5oA00 1hbrA00 1.3783725079389326
1f5oA00 1gcvA00 1.2443406055028994
1f5oA00 1a4fA00 1.540942720515089
1f5oA00 1spgA00 1.348175600319756
1f5oA00 1h97A00 1.7261529139324554
1f5oA00 1spgB00 1.3721840319795888
1f5oA00 1or4A00 1.9446199445369217
1f5oA00 1v75A00 1.4023628485679782
1f5oA00 1hbhA00 1.325951527707817
1f5oA00 1hbg000 1.7180919092521285
1f5oA00 1a9wE00 1.282641906289245
1f5oA00 1hlb000 2.0202663894314687
1f5oA00 1outB00 1.1564284508957532
1f5oA00 1sctA00 2.084834161925903
1f5oA00 1ew6A00 2.107827208668637
1f5oA00 1jebB00 1.2152309544096307
1f5oA00 1eca000 2.054436102516682
1f5oA00 1fhjA00 1.436660726797617
1f5oA00 1lhs000 1.3176187443607728
1f5oA00 1fhjD00 1.2440833391632922
1f5oA00 1hlm000 2.489843217433435
1f5oA00 1binA00 2.7955136845029207
1f5oA00 1v75B00 1.1651988114591345
1f5oA00 1dlyA00 3.190523634622727
1f5oA00 1hbiA00 2.037720618383967
1f5oA00 1g0bB00 1.2014007149460197
1f5oA00 1v4uA00 1.3926161967069464
1f5oA00 1m6cA00 1.3862963858897666
1f5oA00 1cqxA01 2.870492217633949
1f5oA00 1g0bA00 1.5134346934552245
1f5oA00 1d8uA00 2.4759003072942276
1f5oA00 1cg5B00 1.4216967891727144
1f5oA00 101m000 1.4605389148950056
1f5oA00 1sctB00 2.1852433331290197
1f5oA00 1jebC00 1.427221732940881
1f5oA00 1umoA00 1.1852290583481715
1f5oA00 1ngkA00 5.067880545880059
1f5oA00 1gvhA01 2.024776522481361
1f5oA00 1mwbA00 3.765280384963531
1f5oA00 1kr7A00 2.750855977863663
1f5oA00 1fsxB00 1.298861391833487
1f5oA00 1vhbA00 1.8711239387155125
1f5oA00 1g08C00 1.4810926287411055
1f5oA00 1qpwB00 1.2252670078327719
1f5oA00 1idrA00 3.182212153294392
1f5oA00 1dlwA00 3.074099604482846
1f5oA00 1v4uB00 1.4836316912858087
1f5oA00 1it2A00 0.8197662488931563
1f5oA00 1gdi000 2.2244000508849204
1f5oA00 1oj6A00 1.5521509428049032
1f5oA00 1nz3A00 1.4645029213690446
1f5oA00 1myt000 1.3156052129702605
1f5oA00 1a00A00 1.4745495430904862
1f5oA00 1si4B00 1.3537443395284963
1f5oA00 1cg5A00 1.3007414338892909
1f5oA00 1dm1A00 1.764912291470494
1f5oA00 1tu9A00 1.7978326806646434
1f5oA00 1gcvB00 1.3859615076655731
1mbs000 1ch4A00 1.4073576869503543
1mbs000 1emy000 1.3715722586833654
1mbs000 1fdhG00 1.6606800116587055
1mbs000 1hbhB00 1.739003929219423
1mbs000 2pghC00 1.4592127136920847
1mbs000 1hdsC00 1.5205846422965927
1mbs000 1ash000 1.8601858676141647
1mbs000 1hbrA00 1.3982910031889102
1mbs000 1gcvA00 1.599052759255332
1mbs000 1a4fA00 1.472949436306281
1mbs000 1spgA00 1.4126021824031663
1mbs000 1h97A00 2.1304575647355497
1mbs000 1spgB00 1.4760308134175844
1mbs000 1or4A00 2.3408693018335986
1mbs000 1v75A00 1.371421958543379
1mbs000 1hbhA00 1.5715524376891477
1mbs000 1hbg000 1.9549380288122047
1mbs000 1a9wE00 1.4219637981787765
1mbs000 1hlb000 2.0396774660512964
1mbs000 1outB00 1.589290244717195
1mbs000 1sctA00 2.1577337386606104
1mbs000 1ew6A00 2.1597131878032596
1mbs000 1jebB00 1.5449499115372718
1mbs000 1eca000 1.9043476535450987
1mbs000 1fhjA00 1.451159821659203
1mbs000 1lhs000 1.1133052234217278
1mbs000 1fhjD00 1.4431767704506924
1mbs000 1hlm000 2.1365273344097817
1mbs000 1binA00 2.4653546800307202
1mbs000 1v75B00 1.4819080900743682
1mbs000 1dlyA00 3.1306258597359853
1mbs000 1hbiA00 2.083771520407195
1mbs000 1g0bB00 1.4319303366191325
1mbs000 1v4uA00 1.4739583373963439
1mbs000 1m6cA00 1.2531501641036689
1mbs000 1cqxA01 2.567854636136054
1mbs000 1g0bA00 1.456916466342284
1mbs000 1d8uA00 2.3075071757911507
1mbs000 1cg5B00 1.8212882838172153
1mbs000 101m000 1.295546423811807
1mbs000 1sctB00 2.1725782092367174
1mbs000 1jebC00 1.5118659541236585
1mbs000 1umoA00 1.7466095252816574
1mbs000 1ngkA00 4.92051366541644
1mbs000 1gvhA01 1.8980811521683563
1mbs000 1mwbA00 3.6856224693603865
1mbs000 1kr7A00 2.903510068844418
1mbs000 1fsxB00 1.461654779239735
1mbs000 1vhbA00 1.8553481740222066
1mbs000 1g08C00 1.4618868998507848
1mbs000 1qpwB00 1.4600717323257153
1mbs000 1idrA00 2.9394288054907536
1mbs000 1dlwA00 2.8308337902084566
1mbs000 1v4uB00 1.5173097366011437
1mbs000 1it2A00 1.907794859807879
1mbs000 1gdi000 2.2265647570976355
1mbs000 1oj6A00 2.030390259174447
1mbs000 1nz3A00 1.3350830264011526
1mbs000 1myt000 1.329846719779551
1mbs000 1a00A00 1.479635217069861
1mbs000 1si4B00 1.503581324953479
1mbs000 1cg5A00 1.521229314500969
1mbs000 1dm1A00 1.9690844417364144
1mbs000 1tu9A00 1.7030006764320265
1mbs000 1gcvB00 1.7995712163529622
1ch4A00 1emy000 0.9201222189288077
1ch4A00 1fdhG00 0.841577833283941
1ch4A00 1hbhB00 0.9449607507165663
1ch4A00 2pghC00 0.6653661082474156
1ch4A00 1hdsC00 0.7953811240228699
1ch4A00 1ash000 1.8393621690672715
1ch4A00 1hbrA00 0.4718226159409982
1ch4A00 1gcvA00 0.7678275333912035
1ch4A00 1a4fA00 0.610460205273347
1ch4A00 1spgA00 0.5656925334575652
1ch4A00 1h97A00 1.9326389727685358
1ch4A00 1spgB00 0.6495897208490284
1ch4A00 1or4A00 2.1486693923440816
1ch4A00 1v75A00 0.4537813235554376
1ch4A00 1hbhA00 0.7704582218168514
1ch4A00 1hbg000 1.4165980426581235
1ch4A00 1a9wE00 0.6202232310453861
1ch4A00 1hlb000 1.7368572844659063
1ch4A00 1outB00 0.8129451429542178
1ch4A00 1sctA00 1.6715550693070895
1ch4A00 1ew6A00 1.989652770714504
1ch4A00 1jebB00 0.7242957237218738
1ch4A00 1eca000 1.835874865748893
1ch4A00 1fhjA00 0.5978847631861057
1ch4A00 1lhs000 0.8582248801098511
1ch4A00 1fhjD00 0.4967467558624847
1ch4A00 1hlm000 1.918383006580226
1ch4A00 1binA00 2.159767269083066
1ch4A00 1v75B00 0.6291447713144805
1ch4A00 1dlyA00 2.946341957438288
1ch4A00 1hbiA00 1.559031627792795
1ch4A00 1g0bB00 0.578938527662502
1ch4A00 1v4uA00 0.6609879552597195
1ch4A00 1m6cA00 0.9301434365681435
1ch4A00 1cqxA01 2.444111239657072
1ch4A00 1g0bA00 0.5874541038799571
1ch4A00 1d8uA00 1.9524180458673077
1ch4A00 1cg5B00 1.1084524504191418
1ch4A00 101m000 0.9714774724677214
1ch4A00 1sctB00 1.6910518600631623
1ch4A00 1jebC00 0.5988708716589923
1ch4A00 1umoA00 1.2636004295655145
1ch4A00 1ngkA00 4.829018310092363
1ch4A00 1gvhA01 1.7676213193361245
1ch4A00 1mwbA00 3.5979607451636912
1ch4A00 1kr7A00 2.7081225835373655
1ch4A00 1fsxB00 0.5299838186801575
1ch4A00 1vhbA00 1.6537292136807156
1ch4A00 1g08C00 0.6325478367048575
1ch4A00 1qpwB00 0.6436873489169294
1ch4A00 1idrA00 2.811478582986661
1ch4A00 1dlwA00 2.628033359779551
1ch4A00 1v4uB00 0.5811814491407219
1ch4A00 1it2A00 1.2695307677549752
1ch4A00 1gdi000 1.867440292083856
1ch4A00 1oj6A00 1.4389576706204468
1ch4A00 1nz3A00 0.930972045993167
1ch4A00 1myt000 1.0408270412421907
1ch4A00 1a00A00 0.7823077051769163
1ch4A00 1si4B00 0.6428925444170414
1ch4A00 1cg5A00 0.6762836082965691
1ch4A00 1dm1A00 1.732984114044875
1ch4A00 1tu9A00 1.431660964664693
1ch4A00 1gcvB00 0.965418721965646
1emy000 1fdhG00 1.0553642810778168
1emy000 1hbhB00 1.0956025744145983
1emy000 2pghC00 1.1844991826563274
1emy000 1hdsC00 1.18452333846517
1emy000 1ash000 1.5814158086647419
1emy000 1hbrA00 0.9669588877243798
1emy000 1gcvA00 1.0377836023199076
1emy000 1a4fA00 1.1567294279121283
1emy000 1spgA00 1.0548845954330692
1emy000 1h97A00 1.78215294635402
1emy000 1spgB00 1.0314759794106756
1emy000 1or4A00 2.0415566742474676
1emy000 1v75A00 0.9646565799927337
1emy000 1hbhA00 1.059582339568485
1emy000 1hbg000 1.6394707908754202
1emy000 1a9wE00 0.9608614950626856
1emy000 1hlb000 1.5750244357558911
1emy000 1outB00 1.0154217532593068
1emy000 1sctA00 1.7073389454672805
1emy000 1ew6A00 1.692774515588558
1emy000 1jebB00 0.9964359494147146
1emy000 1eca000 1.4729734222675315
1emy000 1fhjA00 1.1148914770208844
1emy000 1lhs000 0.5218763367500733
1emy000 1fhjD00 0.9397240830200508
1emy000 1hlm000 1.8487012640816125
1emy000 1binA00 2.3089817372753156
1emy000 1v75B00 1.0424802505348982
1emy000 1dlyA00 3.0518372913652634
1emy000 1hbiA00 1.6256556588107847
1emy000 1g0bB00 0.9846343627456839
1emy000 1v4uA00 1.124715249122911
1emy000 1m6cA00 0.4572950248626172
1emy000 1cqxA01 2.3549681782750587
1emy000 1g0bA00 1.146632963852539
1emy000 1d8uA00 2.0275311140725383
1emy000 1cg5B00 1.1948361337935642
1emy000 101m000 0.3638810523707729
1emy000 1sctB00 1.7102127078929583
1emy000 1jebC00 1.1512866410846017
1emy000 1umoA00 0.9747716897711957
1emy000 1ngkA00 5.012719010665227
1emy000 1gvhA01 1.5877203385861551
1emy000 1mwbA00 3.457757432418184
1emy000 1kr7A00 2.567911478335812
1emy000 1fsxB00 0.9774179850044601
1emy000 1vhbA00 1.5927252962089897
1emy000 1g08C00 1.1402367814530503
1emy000 1qpwB00 0.9781486757818771
1emy000 1idrA00 3.0375988853957634
1emy000 1dlwA00 2.9566815968182056
1emy000 1v4uB00 1.0857035334809733
1emy000 1it2A00 1.23488985539619
1emy000 1gdi000 1.8459882069014875
1emy000 1oj6A00 1.2640268492773106
1emy000 1nz3A00 0.3086305342806594
1emy000 1myt000 0.5250068146220346
1emy000 1a00A00 1.2167457672313302
1emy000 1si4B00 1.0836304329577868
1emy000 1cg5A00 0.9591372166691968
1emy000 1dm1A00 1.6048146032441652
1emy000 1tu9A00 1.2588319999668267
1emy000 1gcvB00 1.0686148636561856
1fdhG00 1hbhB00 0.8141925478239047
1fdhG00 2pghC00 1.1380622319492122
1fdhG00 1hdsC00 1.169732867057711
1fdhG00 1ash000 1.9460552989212059
1fdhG00 1hbrA00 0.9601273524881271
1fdhG00 1gcvA00 0.79840725077919
1fdhG00 1a4fA00 1.0895012448678867
1fdhG00 1spgA00 0.9700637079189472
1fdhG00 1h97A00 1.885563019844276
1fdhG00 1spgB00 0.9916697469316609
1fdhG00 1or4A00 2.314456924427315
1fdhG00 1v75A00 0.9282703930043418
1fdhG00 1hbhA00 0.8115483284091555
1fdhG00 1hbg000 1.629834417241276
1fdhG00 1a9wE00 0.7994275122864213
1fdhG00 1hlb000 2.008924758814266
1fdhG00 1outB00 0.6337216117030111
1fdhG00 1sctA00 1.9090900219040363
1fdhG00 1ew6A00 1.8680042457675443
1fdhG00 1jebB00 0.7443181444450138
1fdhG00 1eca000 1.9060334888264805
1fdhG00 1fhjA00 1.0004741898697542
1fdhG00 1lhs000 1.0643254555905604
1fdhG00 1fhjD00 0.697067502086534
1fdhG00 1hlm000 2.189774164895654
1fdhG00 1binA00 2.6276900838083055
1fdhG00 1v75B00 0.7836901114527717
1fdhG00 1dlyA00 3.295231935504465
1fdhG00 1hbiA00 1.879551418036919
1fdhG00 1g0bB00 0.7660296480438936
1fdhG00 1v4uA00 1.0063192669482182
1fdhG00 1m6cA00 1.076304950959644
1fdhG00 1cqxA01 2.7764083006281832
1fdhG00 1g0bA00 1.094168842564086
1fdhG00 1d8uA00 2.363642867177728
1fdhG00 1cg5B00 0.8759979095521992
1fdhG00 101m000 1.1512908187126705
1fdhG00 1sctB00 1.9793533516442428
1fdhG00 1jebC00 1.100296858660633
1fdhG00 1umoA00 1.2179005351432848
1fdhG00 1ngkA00 5.154519637583522
1fdhG00 1gvhA01 1.9405671389459611
1fdhG00 1mwbA00 3.786790972377338
1fdhG00 1kr7A00 2.6619494064974476
1fdhG00 1fsxB00 0.7696085013568404
1fdhG00 1vhbA00 1.9027451101655684
1fdhG00 1g08C00 1.087108097589115
1fdhG00 1qpwB00 0.6818106398188188
1fdhG00 1idrA00 3.283757034973042
1fdhG00 1dlwA00 3.0931288186386823
1fdhG00 1v4uB00 1.034410770595746
1fdhG00 1it2A00 1.0905167982519275
1fdhG00 1gdi000 2.2304714444361267
1fdhG00 1oj6A00 1.5274000435788022
1fdhG00 1nz3A00 1.0930275239954101
1fdhG00 1myt000 1.1352995637793193
1fdhG00 1a00A00 1.049327128786094
1fdhG00 1si4B00 0.8566373186574311
1fdhG00 1cg5A00 0.7479743040189614
1fdhG00 1dm1A00 1.7506962355069
1fdhG00 1tu9A00 1.6562940936760464
1fdhG00 1gcvB00 0.8782189380067381
1hbhB00 2pghC00 1.19114210291258
1hbhB00 1hdsC00 1.246116787629118
1hbhB00 1ash000 2.0309874533347285
1hbhB00 1hbrA00 1.0346096036264267
1hbhB00 1gcvA00 0.8873767401885525
1hbhB00 1a4fA00 1.1635119269099135
1hbhB00 1spgA00 1.0331976489978263
1hbhB00 1h97A00 1.9496771537502922
1hbhB00 1spgB00 0.9383721006840072
1hbhB00 1or4A00 2.322241234265011
1hbhB00 1v75A00 1.0144661575951064
1hbhB00 1hbhA00 0.826257211117876
1hbhB00 1hbg000 1.6481130385829594
1hbhB00 1a9wE00 0.9370168770017601
1hbhB00 1hlb000 2.075651764457801
1hbhB00 1outB00 0.5431883554358393
1hbhB00 1sctA00 1.9943678886764042
1hbhB00 1ew6A00 2.050623070762298
1hbhB00 1jebB00 0.9693369516350205
1hbhB00 1eca000 2.0126970817139362
1hbhB00 1fhjA00 1.1081729731186978
1hbhB00 1lhs000 1.1535692998423588
1hbhB00 1fhjD00 0.8845829578777211
1hbhB00 1hlm000 2.229665328921605
1hbhB00 1binA00 2.4761191220901186
1hbhB00 1v75B00 0.933450519942527
1hbhB00 1dlyA00 3.3596139004039247
1hbhB00 1hbiA00 1.9023890918077877
1hbhB00 1g0bB00 1.0020747154753356
1hbhB00 1v4uA00 1.0173228742284273
1hbhB00 1m6cA00 1.1885719559628065
1hbhB00 1cqxA01 2.7007939631550957
1hbhB00 1g0bA00 1.1747662426386378
1hbhB00 1d8uA00 2.241956258610695
1hbhB00 1cg5B00 0.9670996559876301
1hbhB00 101m000 1.2198806640717115
1hbhB00 1sctB00 2.0113120592330156
1hbhB00 1jebC00 1.1537858116898791
1hbhB00 1umoA00 1.278430618545349
1hbhB00 1ngkA00 5.250137667739872
1hbhB00 1gvhA01 2.14161805147338
1hbhB00 1mwbA00 3.8271963764705093
1hbhB00 1kr7A00 2.6409284715790213
1hbhB00 1fsxB00 0.943247344117278
1hbhB00 1vhbA00 1.9889725143326664
1hbhB00 1g08C00 1.2134754318655818
1hbhB00 1qpwB00 0.9262473175947347
1hbhB00 1idrA00 3.416455047281326
1hbhB00 1dlwA00 3.2043624514450872
1hbhB00 1v4uB00 0.9705414796949247
1hbhB00 1it2A00 1.1795311678844775
1hbhB00 1gdi000 2.1498395835688915
1hbhB00 1oj6A00 1.5046158378329975
1hbhB00 1nz3A00 1.1755783088625955
1hbhB00 1myt000 1.2226592954376563
1hbhB00 1a00A00 1.1811060388692147
1hbhB00 1si4B00 1.0326748091568299
1hbhB00 1cg5A00 0.8965404833397851
1hbhB00 1dm1A00 1.9155258555201624
1hbhB00 1tu9A00 1.5158264331736688
1hbhB00 1gcvB00 0.8418027420609391
2pghC00 1hdsC00 0.7053908788507387
2pghC00 1ash000 2.0597687277867514
2pghC00 1hbrA00 0.4886937943995915
2pghC00 1gcvA00 0.8201747050141008
2pghC00 1a4fA00 0.46828601015922344
2pghC00 1spgA00 0.6667795821533653
2pghC00 1h97A00 2.0453441677149145
2pghC00 1spgB00 0.8933683483713768
2pghC00 1or4A00 2.2653862443055646
2pghC00 1v75A00 0.4655127673355688
2pghC00 1hbhA00 0.8326735131745856
2pghC00 1hbg000 1.5847573657115925
2pghC00 1a9wE00 0.9361859037440379
2pghC00 1hlb000 1.8733965829096377
2pghC00 1outB00 1.106685564986228
2pghC00 1sctA00 1.7326804797525144
2pghC00 1ew6A00 2.2228434960577195
2pghC00 1jebB00 1.0374745785403416
2pghC00 1eca000 2.0580231259541146
2pghC00 1fhjA00 0.42499576982780446
2pghC00 1lhs000 1.0701082274367273
2pghC00 1fhjD00 0.8278346397070607
2pghC00 1hlm000 1.8920947776625328
2pghC00 1binA00 2.244110842208584
2pghC00 1v75B00 0.9891012384749375
2pghC00 1dlyA00 3.013094899361484
2pghC00 1hbiA00 1.6302983829531292
2pghC00 1g0bB00 0.9347170990071372
2pghC00 1v4uA00 0.718203377391146
2pghC00 1m6cA00 1.1446324860647443
2pghC00 1cqxA01 2.320970675675037
2pghC00 1g0bA00 0.3671824121533937
2pghC00 1d8uA00 2.144578331802526
2pghC00 1cg5B00 1.1807118328089314
2pghC00 101m000 1.19769872539758
2pghC00 1sctB00 1.7726387706102604
2pghC00 1jebC00 0.5714577608354242
2pghC00 1umoA00 1.4611486264978824
2pghC00 1ngkA00 4.715281751815673
2pghC00 1gvhA01 1.9945024375931932
2pghC00 1mwbA00 3.781310656070385
2pghC00 1kr7A00 2.796876787140302
2pghC00 1fsxB00 0.8916328507207683
2pghC00 1vhbA00 1.882975791271413
2pghC00 1g08C00 0.44364115151050876
2pghC00 1qpwB00 0.9754955060964399
2pghC00 1idrA00 2.709763037554858
2pghC00 1dlwA00 2.5052444444213657
2pghC00 1v4uB00 0.8527665580721422
2pghC00 1it2A00 1.5604423170196424
2pghC00 1gdi000 2.0625504452503316
2pghC00 1oj6A00 1.69324932828568
2pghC00 1nz3A00 1.2005513183436332
2pghC00 1myt000 1.2853361641703926
2pghC00 1a00A00 0.5787824324058486
2pghC00 1si4B00 0.9549596201322946
2pghC00 1cg5A00 0.7694238358902201
2pghC00 1dm1A00 1.8525154763426723
2pghC00 1tu9A00 1.506750246952909
2pghC00 1gcvB00 1.0548906679713288
1hdsC00 1ash000 2.0028959249506677
1hdsC00 1hbrA00 0.6650254833863164
1hdsC00 1gcvA00 0.9106008539662998
1hdsC00 1a4fA00 0.7299379531117786
1hdsC00 1spgA00 0.7667975628260367
1hdsC00 1h97A00 1.9451005994204884
1hdsC00 1spgB00 0.9779566371431501
1hdsC00 1or4A00 2.220220413704284
1hdsC00 1v75A00 0.6477883106717749
1hdsC00 1hbhA00 0.9422389260520673
1hdsC00 1hbg000 1.554183990851238
1hdsC00 1a9wE00 1.0122527557062502
1hdsC00 1hlb000 1.8483075579587585
1hdsC00 1outB00 1.143767669260125
1hdsC00 1sctA00 1.7071515351192497
1hdsC00 1ew6A00 2.167928289408054
1hdsC00 1jebB00 1.049016839579903
1hdsC00 1eca000 2.025886254712949
1hdsC00 1fhjA00 0.6510145798255377
1hdsC00 1lhs000 1.1174959787153298
1hdsC00 1fhjD00 0.9008995014963714
1hdsC00 1hlm000 1.912645691990906
1hdsC00 1binA00 2.304510650662603
1hdsC00 1v75B00 1.0347447204881137
1hdsC00 1dlyA00 2.9871087459918426
1hdsC00 1hbiA00 1.6246451375029936
1hdsC00 1g0bB00 1.0029380970425963
1hdsC00 1v4uA00 0.8278770127220442
1hdsC00 1m6cA00 1.1324429108010126
1hdsC00 1cqxA01 2.3247259202869963
1hdsC00 1g0bA00 0.6171079982463699
1hdsC00 1d8uA00 2.163915703102002
1hdsC00 1cg5B00 1.166570943693889
1hdsC00 101m000 1.2094570484522995
1hdsC00 1sctB00 1.7723621976040227
1hdsC00 1jebC00 0.7673787655630261
1hdsC00 1umoA00 1.4128660312738235
1hdsC00 1ngkA00 4.769783822996877
1hdsC00 1gvhA01 1.9751482863701044
1hdsC00 1mwbA00 3.844109729844908
1hdsC00 1kr7A00 2.704016890084365
1hdsC00 1fsxB00 0.9635792356781527
1hdsC00 1vhbA00 1.8547744565299265
1hdsC00 1g08C00 0.6491178813562124
1hdsC00 1qpwB00 1.0443950962745654
1hdsC00 1idrA00 2.8278897472734035
1hdsC00 1dlwA00 2.6223656726605054
1hdsC00 1v4uB00 0.961858207021552
1hdsC00 1it2A00 1.4875243809085792
1hdsC00 1gdi000 2.0523029731841946
1hdsC00 1oj6A00 1.6176277098942282
1hdsC00 1nz3A00 1.2248002297389924
1hdsC00 1myt000 1.301162313883237
1hdsC00 1a00A00 0.7606561888918384
1hdsC00 1si4B00 1.0150745741636975
1hdsC00 1cg5A00 0.879929157840507
1hdsC00 1dm1A00 1.8405655882984278
1hdsC00 1tu9A00 1.5731905900633545
1hdsC00 1gcvB00 1.054422503483603
1ash000 1hbrA00 1.841674851700617
1ash000 1gcvA00 1.8892725961123855
1ash000 1a4fA00 1.9983498729580724
1ash000 1spgA00 1.8902270487149362
1ash000 1h97A00 2.0755615309537676
1ash000 1spgB00 1.927190766596929
1ash000 1or4A00 2.5378347669502292
1ash000 1v75A00 1.8795301094940255
1ash000 1hbhA00 1.855557841579121
1ash000 1hbg000 2.0053503202968104
1ash000 1a9wE00 1.7066128260175697
1ash000 1hlb000 2.161520264379684
1ash000 1outB00 1.896092834067099
1ash000 1sctA00 1.807135666455336
1ash000 1ew6A00 1.7413882597416501
1ash000 1jebB00 1.9229785389638159
1ash000 1eca000 1.8110171112272258
1ash000 1fhjA00 1.9761135457131669
1ash000 1lhs000 1.5152809193444678
1ash000 1fhjD00 1.8118290533361576
1ash000 1hlm000 2.543671081569101
1ash000 1binA00 2.8607621060852386
1ash000 1v75B00 1.8658028847929113
1ash000 1dlyA00 3.170373311762222
1ash000 1hbiA00 1.8418617360343097
1ash000 1g0bB00 1.7643439084054462
1ash000 1v4uA00 1.8918665354040376
1ash000 1m6cA00 1.5535134219098554
1ash000 1cqxA01 2.6720351468153987
1ash000 1g0bA00 1.9825643481346038
1ash000 1d8uA00 2.6349371354734368
1ash000 1cg5B00 2.169801845448003
1ash000 101m000 1.5836137589295018
1ash000 1sctB00 1.8486306236825791
1ash000 1jebC00 1.977343653345667
1ash000 1umoA00 1.628423511093033
1ash000 1ngkA00 4.9514720310519875
1ash000 1gvhA01 2.0316588632151857
1ash000 1mwbA00 3.6193566719530486
1ash000 1kr7A00 3.191412856549992
1ash000 1fsxB00 1.8122869133260333
1ash000 1vhbA00 2.0224907486823454
1ash000 1g08C00 1.9683976456704813
1ash000 1qpwB00 1.7874793184218518
1ash000 1idrA00 3.178659071766997
1ash000 1dlwA00 3.183875538315454
1ash000 1v4uB00 1.9115831140942496
1ash000 1it2A00 1.9515820420849987
1ash000 1gdi000 2.275003918236
1ash000 1oj6A00 2.022317149419832
1ash000 1nz3A00 1.6251016352076046
1ash000 1myt000 1.3422004886357994
1ash000 1a00A00 2.008497844205387
1ash000 1si4B00 1.9023287344303004
1ash000 1cg5A00 1.845179520329702
1ash000 1dm1A00 1.7360446502832718
1ash000 1tu9A00 1.943636077930317
1ash000 1gcvB00 2.1192955821518176
1hbrA00 1gcvA00 0.6929019579565949
1hbrA00 1a4fA00 0.3458233104162817
1hbrA00 1spgA00 0.4487254325257338
1hbrA00 1h97A00 1.9084922005828926
1hbrA00 1spgB00 0.72311579316765
1hbrA00 1or4A00 2.200244838640791
1hbrA00 1v75A00 0.27250599473971776
1hbrA00 1hbhA00 0.6833859391009506
1hbrA00 1hbg000 1.4636170134908442
1hbrA00 1a9wE00 0.6973521392793873
1hbrA00 1hlb000 1.81980278275531
1hbrA00 1outB00 0.9454971098746446
1hbrA00 1sctA00 1.5998937209404511
1hbrA00 1ew6A00 2.0351345733952235
1hbrA00 1jebB00 0.8737670727925799
1hbrA00 1eca000 1.8597496347749833
1hbrA00 1fhjA00 0.35225692222211175
1hbrA00 1lhs000 0.8817602231407441
1hbrA00 1fhjD00 0.6348212785422163
1hbrA00 1hlm000 1.8513170570343356
1hbrA00 1binA00 2.216191664554972
1hbrA00 1v75B00 0.7892807825033924
1hbrA00 1dlyA00 2.9864797972415604
1hbrA00 1hbiA00 1.50627719603456
1hbrA00 1g0bB00 0.7267857763290303
1hbrA00 1v4uA00 0.5307358814691073
1hbrA00 1m6cA00 0.9632023422562288
1hbrA00 1cqxA01 2.324387710157676
1hbrA00 1g0bA00 0.36208306491122877
1hbrA00 1d8uA00 2.04583858450462
1hbrA00 1cg5B00 1.1241083568703654
1hbrA00 101m000 1.0152293886884252
1hbrA00 1sctB00 1.6552583060629025
1hbrA00 1jebC00 0.477806791590621
1hbrA00 1umoA00 1.2788845085169103
1hbrA00 1ngkA00 4.752442977725416
1hbrA00 1gvhA01 1.8344349176449568
1hbrA00 1mwbA00 3.6672439702725033
1hbrA00 1kr7A00 2.725890875383722
1hbrA00 1fsxB00 0.6772156502528225
1hbrA00 1vhbA00 1.7234757686748046
1hbrA00 1g08C00 0.36811894126959427
1hbrA00 1qpwB00 0.7931767885287745
1hbrA00 1idrA00 2.7698933805953923
1hbrA00 1dlwA00 2.5978292470028577
1hbrA00 1v4uB00 0.6438087284340256
1hbrA00 1it2A00 1.3458906406008502
1hbrA00 1gdi000 1.9278028973340782
1hbrA00 1oj6A00 1.5449029371290712
1hbrA00 1nz3A00 1.0144665921427038
1hbrA00 1myt000 1.0629207873649722
1hbrA00 1a00A00 0.5598717980998137
1hbrA00 1si4B00 0.7797613527342397
1hbrA00 1cg5A00 0.6265289231041229
1hbrA00 1dm1A00 1.7197118719190243
1hbrA00 1tu9A00 1.3896354141302076
1hbrA00 1gcvB00 0.9604087559849596
1gcvA00 1a4fA00 0.8031845638482316
1gcvA00 1spgA00 0.8217517034697905
1gcvA00 1h97A00 1.815522403942395
1gcvA00 1spgB00 1.0105759457961847
1gcvA00 1or4A00 2.253487950186477
1gcvA00 1v75A00 0.6964251103987688
1gcvA00 1hbhA00 0.6401496833001475
1gcvA00 1hbg000 1.562241487956098
1gcvA00 1a9wE00 0.911456547553113
1gcvA00 1hlb000 2.045433723076865
1gcvA00 1outB00 0.8612015752581574
1gcvA00 1sctA00 1.680265551071306
1gcvA00 1ew6A00 2.028419522294359
1gcvA00 1jebB00 0.9260976088438666
1gcvA00 1eca000 1.9648449127503105
1gcvA00 1fhjA00 0.7142589328516131
1gcvA00 1lhs000 1.0075970772992913
1gcvA00 1fhjD00 0.8308632432645192
1gcvA00 1hlm000 2.1268880657817233
1gcvA00 1binA00 2.4097498031856657
1gcvA00 1v75B00 0.9259704507169386
1gcvA00 1dlyA00 3.269351154551964
1gcvA00 1hbiA00 1.6611111057922294
1gcvA00 1g0bB00 0.9040686950359176
1gcvA00 1v4uA00 0.8635289384597026
1gcvA00 1m6cA00 1.020240601260845
1gcvA00 1cqxA01 2.547440102347932
1gcvA00 1g0bA00 0.8100828998521994
1gcvA00 1d8uA00 2.190238455588706
1gcvA00 1cg5B00 0.9921779192717879
1gcvA00 101m000 1.1009613854064044
1gcvA00 1sctB00 1.7477626746388293
1gcvA00 1jebC00 0.8646066688750691
1gcvA00 1umoA00 1.2681328436001094
1gcvA00 1ngkA00 4.9236401847077484
1gcvA00 1gvhA01 1.9296315674459514
1gcvA00 1mwbA00 3.876098773136777
1gcvA00 1kr7A00 2.658376775777064
1gcvA00 1fsxB00 0.9147452000843325
1gcvA00 1vhbA00 1.8664923298851546
1gcvA00 1g08C00 0.8182524789761779
1gcvA00 1qpwB00 0.9057132393335089
1gcvA00 1idrA00 3.0901618470788565
1gcvA00 1dlwA00 2.87314738344797
1gcvA00 1v4uB00 0.9890408125439514
1gcvA00 1it2A00 1.1375514853974615
1gcvA00 1gdi000 1.9980709938993966
1gcvA00 1oj6A00 1.4945883442887389
1gcvA00 1nz3A00 1.1081210856050328
1gcvA00 1myt000 1.0920670684278349
1gcvA00 1a00A00 0.7021998293797324
1gcvA00 1si4B00 0.9607297003316769
1gcvA00 1cg5A00 0.42470329900952924
1gcvA00 1dm1A00 1.6880640297125304
1gcvA00 1tu9A00 1.4275601559704585
1gcvA00 1gcvB00 0.8809447725412533
1a4fA00 1spgA00 0.5611728219956045
1a4fA00 1h97A00 2.1048817583811372
1a4fA00 1spgB00 0.8589232812803449
1a4fA00 1or4A00 2.3661566242692254
1a4fA00 1v75A00 0.3847187777910276
1a4fA00 1hbhA00 0.7512682276776659
1a4fA00 1hbg000 1.5900906006563016
1a4fA00 1a9wE00 0.8826515803699627
1a4fA00 1hlb000 1.9401058875573893
1a4fA00 1outB00 1.1098534349697757
1a4fA00 1sctA00 1.6334162183383134
1a4fA00 1ew6A00 2.164334525382526
1a4fA00 1jebB00 1.0545569139008362
1a4fA00 1eca000 2.0317193572456405
1a4fA00 1fhjA00 0.39110664477477414
1a4fA00 1lhs000 1.042224665667091
1a4fA00 1fhjD00 0.8033954332669466
1a4fA00 1hlm000 1.9104286818030722
1a4fA00 1binA00 2.2282328720694617
1a4fA00 1v75B00 0.9456415534330587
1a4fA00 1dlyA00 3.0293377039776668
1a4fA00 1hbiA00 1.540838362852983
1a4fA00 1g0bB00 0.8983193086063548
1a4fA00 1v4uA00 0.6318131367277524
1a4fA00 1m6cA00 1.1334807781902045
1a4fA00 1cqxA01 2.40789006135095
1a4fA00 1g0bA00 0.38607279117378324
1a4fA00 1d8uA00 2.0877860627639744
1a4fA00 1cg5B00 1.1949422269277425
1a4fA00 101m000 1.1752790070462427
1a4fA00 1sctB00 1.6870243737034625
1a4fA00 1jebC00 0.46859319108256847
1a4fA00 1umoA00 1.4789467882623026
1a4fA00 1ngkA00 4.674477439314589
1a4fA00 1gvhA01 1.916094611037011
1a4fA00 1mwbA00 3.775326815160678
1a4fA00 1kr7A00 2.886088347094484
1a4fA00 1fsxB00 0.8476170153990862
1a4fA00 1vhbA00 1.8264435278669497
1a4fA00 1g08C00 0.4080160873978382
1a4fA00 1qpwB00 0.9572969752692235
1a4fA00 1idrA00 2.750365534683266
1a4fA00 1dlwA00 2.54838176071866
1a4fA00 1v4uB00 0.7499254876427535
1a4fA00 1it2A00 1.5191106437959951
1a4fA00 1gdi000 2.0076942976047367
1a4fA00 1oj6A00 1.716678455101954
1a4fA00 1nz3A00 1.2039891706561643
1a4fA00 1myt000 1.2489906371610326
1a4fA00 1a00A00 0.5334678928192779
1a4fA00 1si4B00 0.924857385966011
1a4fA00 1cg5A00 0.7653451543598754
1a4fA00 1dm1A00 1.800648772597527
1a4fA00 1tu9A00 1.4999442315769345
1a4fA00 1gcvB00 1.0698208757646925
1spgA00 1h97A00 2.0008016006152247
1spgA00 1spgB00 0.7234787609079407
1spgA00 1or4A00 2.277262324822723
1spgA00 1v75A00 0.5367080283818446
1spgA00 1hbhA00 0.6653901283205506
1spgA00 1hbg000 1.5197526994176591
1spgA00 1a9wE00 0.7883866442026901
1spgA00 1hlb000 1.9401149341276813
1spgA00 1outB00 0.9493843438048049
1spgA00 1sctA00 1.6930363850366281
1spgA00 1ew6A00 2.0532574915358897
1spgA00 1jebB00 0.9089732620364355
1spgA00 1eca000 1.9105641893405203
1spgA00 1fhjA00 0.5584604047097766
1spgA00 1lhs000 0.9273239977294452
1spgA00 1fhjD00 0.7099530196005436
1spgA00 1hlm000 1.9256179944510066
1spgA00 1binA00 2.34544199782565
1spgA00 1v75B00 0.8260154848302548
1spgA00 1dlyA00 3.051619585609884
1spgA00 1hbiA00 1.595444359579755
1spgA00 1g0bB00 0.7699182964265299
1spgA00 1v4uA00 0.40875289596272196
1spgA00 1m6cA00 1.0520582388831516
1spgA00 1cqxA01 2.417707433603659
1spgA00 1g0bA00 0.5300451042181442
1spgA00 1d8uA00 2.1808029219265297
1spgA00 1cg5B00 1.1790883586126018
1spgA00 101m000 1.093111641043204
1spgA00 1sctB00 1.7470867632109586
1spgA00 1jebC00 0.684661205485897
1spgA00 1umoA00 1.3473592219850519
1spgA00 1ngkA00 4.846722046647599
1spgA00 1gvhA01 1.9436296341881576
1spgA00 1mwbA00 3.660445572287759
1spgA00 1kr7A00 2.8006062355885244
1spgA00 1fsxB00 0.7136892005097172
1spgA00 1vhbA00 1.805596496066595
1spgA00 1g08C00 0.5517078847272272
1spgA00 1qpwB00 0.8260310617540976
1spgA00 1idrA00 2.91138639410487
1spgA00 1dlwA00 2.7327376344298453
1spgA00 1v4uB00 0.6518972592911059
1spgA00 1it2A00 1.388931691550076
1spgA00 1gdi000 2.1071976848454907
1spgA00 1oj6A00 1.6693662473857376
1spgA00 1nz3A00 1.100438625302256
1spgA00 1myt000 1.1166363533918973
1spgA00 1a00A00 0.7056707241435499
1spgA00 1si4B00 0.8413327302593042
1spgA00 1cg5A00 0.7613795808623587
1spgA00 1dm1A00 1.7547622866038999
1spgA00 1tu9A00 1.4413146889682817
1spgA00 1gcvB00 1.01174366669709
1h97A00 1spgB00 1.8493870465915625
1h97A00 1or4A00 1.9127305619749069
1h97A00 1v75A00 1.9054979038435782
1h97A00 1hbhA00 1.9740194567384173
1h97A00 1hbg000 1.8364178171280718
1h97A00 1a9wE00 1.7852879185932184
1h97A00 1hlb000 2.312184245803719
1h97A00 1outB00 1.8041135302411924
1h97A00 1sctA00 2.242071195228344
1h97A00 1ew6A00 2.285895778124594
1h97A00 1jebB00 1.7348901400146648
1h97A00 1eca000 1.86224849660514
1h97A00 1fhjA00 1.9191934559280581
1h97A00 1lhs000 1.774791653298258
1h97A00 1fhjD00 1.7932163649484316
1h97A00 1hlm000 2.4001775389066284
1h97A00 1binA00 2.922045715445136
1h97A00 1v75B00 1.7503637682503905
1h97A00 1dlyA00 3.332852633290458
1h97A00 1hbiA00 2.2682399828267963
1h97A00 1g0bB00 1.7977062230761551
1h97A00 1v4uA00 1.956590077837458
1h97A00 1m6cA00 1.6970624913336423
1h97A00 1cqxA01 2.6177459503515506
1h97A00 1g0bA00 1.9950316397150214
1h97A00 1d8uA00 2.785673775302039
1h97A00 1cg5B00 1.9811637713392196
1h97A00 101m000 1.8354555118726814
1h97A00 1sctB00 2.3833546188784602
1h97A00 1jebC00 1.937769518971834
1h97A00 1umoA00 1.5044704710615242
1h97A00 1ngkA00 5.351761378079676
1h97A00 1gvhA01 2.3716919548832953
1h97A00 1mwbA00 4.013114032344773
1h97A00 1kr7A00 2.019841534774588
1h97A00 1fsxB00 1.8194234806999028
1h97A00 1vhbA00 2.2919725611314132
1h97A00 1g08C00 1.9412836642775628
1h97A00 1qpwB00 1.841154108057306
1h97A00 1idrA00 3.354129134476863
1h97A00 1dlwA00 3.2582912448585506
1h97A00 1v4uB00 1.945296447701335
1h97A00 1it2A00 1.6361323490759236
1h97A00 1gdi000 2.544453413907368
1h97A00 1oj6A00 1.7533918911584165
1h97A00 1nz3A00 1.7639054092155677
1h97A00 1myt000 1.7650314413535777
1h97A00 1a00A00 2.0434328941916333
1h97A00 1si4B00 1.8484893155394453
1h97A00 1cg5A00 1.7442991636909662
1h97A00 1dm1A00 1.9729784136605375
1h97A00 1tu9A00 2.055814504404959
1h97A00 1gcvB00 1.9608897078273788
1spgB00 1or4A00 2.022421587905708
1spgB00 1v75A00 0.6981694961042901
1spgB00 1hbhA00 0.8815852674636285
1spgB00 1hbg000 1.5775085176377561
1spgB00 1a9wE00 0.6589054393798482
1spgB00 1hlb000 1.7923469419767006
1spgB00 1outB00 0.7591471005319923
1spgB00 1sctA00 1.8855155808142086
1spgB00 1ew6A00 2.076724504050638
1spgB00 1jebB00 0.7647128523199296
1spgB00 1eca000 1.7940328371529117
1spgB00 1fhjA00 0.8770208046606517
1spgB00 1lhs000 0.9539091641452175
1spgB00 1fhjD00 0.5881309449256094
1spgB00 1hlm000 1.9186617134912496
1spgB00 1binA00 2.2841861211317123
1spgB00 1v75B00 0.6408286915077486
1spgB00 1dlyA00 3.057021270971435
1spgB00 1hbiA00 1.722897339678408
1spgB00 1g0bB00 0.6494614793530153
1spgB00 1v4uA00 0.6557967739390814
1spgB00 1m6cA00 1.0441271102297984
1spgB00 1cqxA01 2.5185395820394536
1spgB00 1g0bA00 0.8395481803903548
1spgB00 1d8uA00 2.118995902161157
1spgB00 1cg5B00 1.2046076567882609
1spgB00 101m000 1.0792013136594494
1spgB00 1sctB00 1.872887411151908
1spgB00 1jebC00 0.8441572795567809
1spgB00 1umoA00 1.1828366146122615
1spgB00 1ngkA00 4.944285927378536
1spgB00 1gvhA01 1.9310634725576612
1spgB00 1mwbA00 3.578386042842742
1spgB00 1kr7A00 2.633580381820316
1spgB00 1fsxB00 0.5466697927940793
1spgB00 1vhbA00 1.8109337061703457
1spgB00 1g08C00 0.8680592324975511
1spgB00 1qpwB00 0.7385418238493312
1spgB00 1idrA00 2.985265185093457
1spgB00 1dlwA00 2.838746215092536
1spgB00 1v4uB00 0.42784629084353293
1spgB00 1it2A00 1.315593071033426
1spgB00 1gdi000 2.1178264720882893
1spgB00 1oj6A00 1.4886869464536603
1spgB00 1nz3A00 1.0188573571120771
1spgB00 1myt000 1.1775401839526396
1spgB00 1a00A00 1.0795959654337595
1spgB00 1si4B00 0.646435436279689
1spgB00 1cg5A00 0.8854042712655991
1spgB00 1dm1A00 1.7785620163397373
1spgB00 1tu9A00 1.4435121536257243
1spgB00 1gcvB00 1.0428372236065158
1or4A00 1v75A00 2.188068292785101
1or4A00 1hbhA00 2.4003443962771867
1or4A00 1hbg000 2.234104618759035
1or4A00 1a9wE00 2.0529921971187206
1or4A00 1hlb000 1.8279538185705264
1or4A00 1outB00 2.1502001564166418
1or4A00 1sctA00 2.6230837831795246
1or4A00 1ew6A00 2.7740164491775063
1or4A00 1jebB00 1.9966574394822583
1or4A00 1eca000 2.2669026682720252
1or4A00 1fhjA00 2.2532125050530287
1or4A00 1lhs000 2.06772677771782
1or4A00 1fhjD00 2.0486884639555147
1or4A00 1hlm000 2.4339844542378968
1or4A00 1binA00 2.6300161261435737
1or4A00 1v75B00 1.9476422457035394
1or4A00 1dlyA00 2.97815724913665
1or4A00 1hbiA00 2.480084906499346
1or4A00 1g0bB00 2.035253517013469
1or4A00 1v4uA00 2.293191748813702
1or4A00 1m6cA00 2.084701574374189
1or4A00 1cqxA01 2.728017402325335
1or4A00 1g0bA00 2.2579607992532713
1or4A00 1d8uA00 2.5233322207435114
1or4A00 1cg5B00 2.2932930274599466
1or4A00 101m000 2.0538671219059874
1or4A00 1sctB00 2.6064973958935185
1or4A00 1jebC00 2.1905175652443307
1or4A00 1umoA00 1.7881277900492858
1or4A00 1ngkA00 5.210718462915057
1or4A00 1gvhA01 2.4260262531695056
1or4A00 1mwbA00 3.5154970658043783
1or4A00 1kr7A00 2.6125558081813964
1or4A00 1fsxB00 2.0847441689634625
1or4A00 1vhbA00 2.3637448524634515
1or4A00 1g08C00 2.2508680511990153
1or4A00 1qpwB00 2.098580406860522
1or4A00 1idrA00 3.1907021929601718
1or4A00 1dlwA00 3.199400499590042
1or4A00 1v4uB00 2.165599094682338
1or4A00 1it2A00 1.9284497023873857
1or4A00 1gdi000 2.451323842038143
1or4A00 1oj6A00 1.6018166373621798
1or4A00 1nz3A00 1.9606018961498293
1or4A00 1myt000 2.149277267681816
1or4A00 1a00A00 2.443102359852016
1or4A00 1si4B00 2.0423216702400313
1or4A00 1cg5A00 2.149058205946189
1or4A00 1dm1A00 2.3097709022392134
1or4A00 1tu9A00 2.2020908719007624
1or4A00 1gcvB00 2.231841735541438
1v75A00 1hbhA00 0.6776407098405026
1v75A00 1hbg000 1.4694230363857226
1v75A00 1a9wE00 0.6911580269118996
1v75A00 1hlb000 1.794452889872779
1v75A00 1outB00 0.9156994498053528
1v75A00 1sctA00 1.6448934420004873
1v75A00 1ew6A00 2.045038651197026
1v75A00 1jebB00 0.8294812560831399
1v75A00 1eca000 1.878313644481783
1v75A00 1fhjA00 0.3597117810306417
1v75A00 1lhs000 0.8901543290778479
1v75A00 1fhjD00 0.5872536096382871
1v75A00 1hlm000 1.8438267760184344
1v75A00 1binA00 2.181161607560491
1v75A00 1v75B00 0.768790231635148
1v75A00 1dlyA00 2.9779193816447855
1v75A00 1hbiA00 1.5400710567942963
1v75A00 1g0bB00 0.7140959436723299
1v75A00 1v4uA00 0.5765278937061593
1v75A00 1m6cA00 0.9483633194709624
1v75A00 1cqxA01 2.305433554451703
1v75A00 1g0bA00 0.3656790639199159
1v75A00 1d8uA00 2.0105587113722323
1v75A00 1cg5B00 1.0429840139849647
1v75A00 101m000 1.0027684360684261
1v75A00 1sctB00 1.689790498008893
1v75A00 1jebC00 0.47992227225995004
1v75A00 1umoA00 1.285455374759939
1v75A00 1ngkA00 4.775614011756193
1v75A00 1gvhA01 1.8336422447958771
1v75A00 1mwbA00 3.6711065062843793
1v75A00 1kr7A00 2.675617476926921
1v75A00 1fsxB00 0.6571694949087028
1v75A00 1vhbA00 1.7575334195424923
1v75A00 1g08C00 0.42609175213344064
1v75A00 1qpwB00 0.7709523801143219
1v75A00 1idrA00 2.774073223603689
1v75A00 1dlwA00 2.5779172076180465
1v75A00 1v4uB00 0.6379821196435812
1v75A00 1it2A00 1.355939732902907
1v75A00 1gdi000 1.923377411293137
1v75A00 1oj6A00 1.5153427315119736
1v75A00 1nz3A00 1.0002707712005279
1v75A00 1myt000 1.0907249792188718
1v75A00 1a00A00 0.5556795073637729
1v75A00 1si4B00 0.725169972417921
1v75A00 1cg5A00 0.6277054577447678
1v75A00 1dm1A00 1.7418119131604421
1v75A00 1tu9A00 1.3726550861991564
1v75A00 1gcvB00 0.895193157371631
1hbhA00 1hbg000 1.5358030913949738
1hbhA00 1a9wE00 0.8792668656647223
1hbhA00 1hlb000 2.0378547608540902
1hbhA00 1outB00 0.7796432807908398
1hbhA00 1sctA00 1.744375699813265
1hbhA00 1ew6A00 1.988257991525991
1hbhA00 1jebB00 0.9606913893903972
1hbhA00 1eca000 1.986069864633222
1hbhA00 1fhjA00 0.7353360073541543
1hbhA00 1lhs000 0.9848392069834301
1hbhA00 1fhjD00 0.8058256200517971
1hbhA00 1hlm000 2.093388520443776
1hbhA00 1binA00 2.4905260846322093
1hbhA00 1v75B00 0.9593964882919676
1hbhA00 1dlyA00 3.3091467580899216
1hbhA00 1hbiA00 1.6922559486331503
1hbhA00 1g0bB00 0.8961448316257786
1hbhA00 1v4uA00 0.631070394173127
1hbhA00 1m6cA00 1.0506010875281475
1hbhA00 1cqxA01 2.562339586241554
1hbhA00 1g0bA00 0.7822903719580998
1hbhA00 1d8uA00 2.332698820533271
1hbhA00 1cg5B00 0.9473276321917091
1hbhA00 101m000 1.1003775666381819
1hbhA00 1sctB00 1.8038021567553018
1hbhA00 1jebC00 0.8553241559649278
1hbhA00 1umoA00 1.3081293485360013
1hbhA00 1ngkA00 5.025267599352113
1hbhA00 1gvhA01 1.9525300532262184
1hbhA00 1mwbA00 3.818237097594625
1hbhA00 1kr7A00 2.7994386986818633
1hbhA00 1fsxB00 0.8674707512014218
1hbhA00 1vhbA00 1.873268982647569
1hbhA00 1g08C00 0.8003823035569765
1hbhA00 1qpwB00 0.8797553644710268
1hbhA00 1idrA00 3.15106794563239
1hbhA00 1dlwA00 2.957529714963986
1hbhA00 1v4uB00 0.8961816796128241
1hbhA00 1it2A00 1.314797859121086
1hbhA00 1gdi000 2.1886166724123792
1hbhA00 1oj6A00 1.6444689702677435
1hbhA00 1nz3A00 1.15864215497682
1hbhA00 1myt000 1.1041000787029174
1hbhA00 1a00A00 0.6615263142479657
1hbhA00 1si4B00 0.9842583049477815
1hbhA00 1cg5A00 0.6758409718570304
1hbhA00 1dm1A00 1.783473621600494
1hbhA00 1tu9A00 1.4027302867690756
1hbhA00 1gcvB00 0.8244061103895769
1hbg000 1a9wE00 1.4907539473640752
1hbg000 1hlb000 2.061582014398168
1hbg000 1outB00 1.556566608221577
1hbg000 1sctA00 2.0645064959440864
1hbg000 1ew6A00 2.296916339897926
1hbg000 1jebB00 1.5555029443051418
1hbg000 1eca000 2.1950274572051676
1hbg000 1fhjA00 1.480609320460282
1hbg000 1lhs000 1.5994815897040917
1hbg000 1fhjD00 1.4563598822519435
1hbg000 1hlm000 2.128372236800555
1hbg000 1binA00 2.3791787120108094
1hbg000 1v75B00 1.494360092359366
1hbg000 1dlyA00 2.9548003994000682
1hbg000 1hbiA00 1.981656639939915
1hbg000 1g0bB00 1.504259731215548
1hbg000 1v4uA00 1.5821648750568669
1hbg000 1m6cA00 1.6375388913740367
1hbg000 1cqxA01 2.4971533551506164
1hbg000 1g0bA00 1.5285705575428175
1hbg000 1d8uA00 2.28304145575693
1hbg000 1cg5B00 1.7464310699206407
1hbg000 101m000 1.6944699441273363
1hbg000 1sctB00 2.121491419473986
1hbg000 1jebC00 1.4671645384096386
1hbg000 1umoA00 1.6615996478817556
1hbg000 1ngkA00 5.029959666009282
1hbg000 1gvhA01 2.1349453155253486
1hbg000 1mwbA00 3.9946380628505698
1hbg000 1kr7A00 2.749920663773592
1hbg000 1fsxB00 1.5019816801754848
1hbg000 1vhbA00 1.9565993054111357
1hbg000 1g08C00 1.5476467811489207
1hbg000 1qpwB00 1.5088079422079566
1hbg000 1idrA00 3.077085372093675
1hbg000 1dlwA00 2.8946863023718588
1hbg000 1v4uB00 1.5739535150341237
1hbg000 1it2A00 1.620049731353923
1hbg000 1gdi000 2.089188071727687
1hbg000 1oj6A00 1.7025634250992634
1hbg000 1nz3A00 1.6478063777674379
1hbg000 1myt000 1.6393939250848524
1hbg000 1a00A00 1.5690045486728748
1hbg000 1si4B00 1.5702087140607406
1hbg000 1cg5A00 1.4631455055544689
1hbg000 1dm1A00 2.0767927661702656
1hbg000 1tu9A00 1.9522208669449082
1hbg000 1gcvB00 1.6231587803317837
1a9wE00 1hlb000 1.8030746687369257
1a9wE00 1outB00 0.7270683743810875
1a9wE00 1sctA00 1.768810476146204
1a9wE00 1ew6A00 1.9212543026528255
1a9wE00 1jebB00 0.5782813310733153
1a9wE00 1eca000 1.8018985566666272
1a9wE00 1fhjA00 0.8474006675828952
1a9wE00 1lhs000 0.9170740292684112
1a9wE00 1fhjD00 0.334377891887382
1a9wE00 1hlm000 1.9635442640061098
1a9wE00 1binA00 2.22193986721637
1a9wE00 1v75B00 0.5131309474324366
1a9wE00 1dlyA00 3.0307013894481054
1a9wE00 1hbiA00 1.6580046312147105
1a9wE00 1g0bB00 0.4022360220160498
1a9wE00 1v4uA00 0.7572748707217087
1a9wE00 1m6cA00 0.9984018163424178
1a9wE00 1cqxA01 2.439154372386391
1a9wE00 1g0bA00 0.8514236055363708
1a9wE00 1d8uA00 2.0499088087787163
1a9wE00 1cg5B00 1.1147487559316211
1a9wE00 101m000 1.045791090431968
1a9wE00 1sctB00 1.7963906920046049
1a9wE00 1jebC00 0.8845236192375142
1a9wE00 1umoA00 1.2227620815262368
1a9wE00 1ngkA00 5.0363361130656115
1a9wE00 1gvhA01 1.815232145220738
1a9wE00 1mwbA00 3.478317967233259
1a9wE00 1kr7A00 2.543956527941788
1a9wE00 1fsxB00 0.3637520637023464
1a9wE00 1vhbA00 1.663748934376053
1a9wE00 1g08C00 0.8989292855047515
1a9wE00 1qpwB00 0.4847385774795156
1a9wE00 1idrA00 3.001736843395458
1a9wE00 1dlwA00 2.8321332229029137
1a9wE00 1v4uB00 0.6834188227727304
1a9wE00 1it2A00 1.2689744830818814
1a9wE00 1gdi000 1.905046318684839
1a9wE00 1oj6A00 1.3655610660751007
1a9wE00 1nz3A00 0.959084361721908
1a9wE00 1myt000 1.0702299645511166
1a9wE00 1a00A00 1.0369320003578004
1a9wE00 1si4B00 0.4380821747700882
1a9wE00 1cg5A00 0.780965502634101
1a9wE00 1dm1A00 1.7315803876450793
1a9wE00 1tu9A00 1.4134338157171666
1a9wE00 1gcvB00 1.0233075331156753
1hlb000 1outB00 1.905732575437299
1hlb000 1sctA00 2.1932342502020448
1hlb000 1ew6A00 2.302927220795902
1hlb000 1jebB00 1.8660972861548815
1hlb000 1eca000 1.8894801034519968
1hlb000 1fhjA00 1.8788009620679822
1hlb000 1lhs000 1.657813257772155
1hlb000 1fhjD00 1.782201085870074
1hlb000 1hlm000 1.9811852981945546
1hlb000 1binA00 2.552914334181285
1hlb000 1v75B00 1.8150487808290843
1hlb000 1dlyA00 2.7876773016542575
1hlb000 1hbiA00 2.0343227225123917
1hlb000 1g0bB00 1.8138950264830085
1hlb000 1v4uA00 2.003104447142421
1hlb000 1m6cA00 1.6464377025516799
1hlb000 1cqxA01 2.6035630325356705
1hlb000 1g0bA00 1.8520030330381312
1hlb000 1d8uA00 2.241439703180055
1hlb000 1cg5B00 1.9202647097866337
1hlb000 101m000 1.5347613213646503
1hlb000 1sctB00 2.1610415996979975
1hlb000 1jebC00 1.811575062464389
1hlb000 1umoA00 1.5051590422271202
1hlb000 1ngkA00 4.940351742115674
1hlb000 1gvhA01 2.0028681107942887
1hlb000 1mwbA00 3.3703628051479826
1hlb000 1kr7A00 3.022620790966404
1hlb000 1fsxB00 1.8118142583215688
1hlb000 1vhbA00 1.981734228210765
1hlb000 1g08C00 1.844944925023569
1hlb000 1qpwB00 1.8686834167160438
1hlb000 1idrA00 2.832339980416392
1hlb000 1dlwA00 2.8857263485000946
1hlb000 1v4uB00 1.8871731047218916
1hlb000 1it2A00 1.8995365153616905
1hlb000 1gdi000 2.2045252930682566
1hlb000 1oj6A00 1.5800063369678288
1hlb000 1nz3A00 1.527092427563425
1hlb000 1myt000 1.661586719399429
1hlb000 1a00A00 2.030110705018122
1hlb000 1si4B00 1.8720200368151128
1hlb000 1cg5A00 1.9387468083994652
1hlb000 1dm1A00 2.0588614906566356
1hlb000 1tu9A00 2.1650767902328547
1hlb000 1gcvB00 1.8677712291100217
1outB00 1sctA00 1.9574455834848492
1outB00 1ew6A00 1.970334603326286
1outB00 1jebB00 0.7302954173818973
1outB00 1eca000 1.845843696600092
1outB00 1fhjA00 1.0420150188097295
1outB00 1lhs000 1.011228038018654
1outB00 1fhjD00 0.661251977481492
1outB00 1hlm000 2.1196397683998343
1outB00 1binA00 2.519181481551643
1outB00 1v75B00 0.7494974105211752
1outB00 1dlyA00 3.268249291617029
1outB00 1hbiA00 1.8759114367098746
1outB00 1g0bB00 0.7500926130052508
1outB00 1v4uA00 0.9232628352514319
1outB00 1m6cA00 1.0382214330384127
1outB00 1cqxA01 2.660226192971183
1outB00 1g0bA00 1.0841762236763088
1outB00 1d8uA00 2.3045906250626693
1outB00 1cg5B00 0.9333747088441017
1outB00 101m000 1.11759061505451
1outB00 1sctB00 1.9858912072447972
1outB00 1jebC00 1.0836266660154021
1outB00 1umoA00 1.1115509432107484
1outB00 1ngkA00 5.197722800098746
1outB00 1gvhA01 2.0109031201621637
1outB00 1mwbA00 3.747265294595272
1outB00 1kr7A00 2.621466529635342
1outB00 1fsxB00 0.7317884104308845
1outB00 1vhbA00 1.8704881952641907
1outB00 1g08C00 1.1103832878068312
1outB00 1qpwB00 0.6841632670269364
1outB00 1idrA00 3.2940987019099137
1outB00 1dlwA00 3.1212607746405028
1outB00 1v4uB00 0.884082769592752
1outB00 1it2A00 1.0744160843703527
1outB00 1gdi000 2.1710260466456877
1outB00 1oj6A00 1.4007429101081617
1outB00 1nz3A00 1.0441398811978748
1outB00 1myt000 1.1050257655080646
1outB00 1a00A00 1.132311745114843
1outB00 1si4B00 0.8352288185925817
1outB00 1cg5A00 0.7916740584651799
1outB00 1dm1A00 1.7937942134499838
1outB00 1tu9A00 1.5230109872829323
1outB00 1gcvB00 0.8489920481909493
1sctA00 1ew6A00 2.042385077624446
1sctA00 1jebB00 1.943240977733549
1sctA00 1eca000 2.1221108036255205
1sctA00 1fhjA00 1.6226761264111547
1sctA00 1lhs000 1.6973657239974407
1sctA00 1fhjD00 1.7755960099878607
1sctA00 1hlm000 2.1429753304808665
1sctA00 1binA00 2.908919012057066
1sctA00 1v75B00 1.7853036990573798
1sctA00 1dlyA00 3.0531471509344503
1sctA00 1hbiA00 0.49159733650544746
1sctA00 1g0bB00 1.8318046824779834
1sctA00 1v4uA00 1.7190440161579472
1sctA00 1m6cA00 1.6409651208764582
1sctA00 1cqxA01 2.507727144941126
1sctA00 1g0bA00 1.6375994445022841
1sctA00 1d8uA00 2.7356989997779766
1sctA00 1cg5B00 1.9059123751817377
1sctA00 101m000 1.7049288836969685
1sctA00 1sctB00 0.505076514808197
1sctA00 1jebC00 1.6512904787607783
1sctA00 1umoA00 1.7277223567677258
1sctA00 1ngkA00 4.234135134711026
1sctA00 1gvhA01 2.3502120258193284
1sctA00 1mwbA00 3.9346860675664277
1sctA00 1kr7A00 3.189478085486997
1sctA00 1fsxB00 1.800314535412066
1sctA00 1vhbA00 2.3715473304021284
1sctA00 1g08C00 1.5926446389951052
1sctA00 1qpwB00 1.8513352698704226
1sctA00 1idrA00 2.8739961340294884
1sctA00 1dlwA00 2.7955365897393842
1sctA00 1v4uB00 1.766028491085601
1sctA00 1it2A00 1.9529062102661625
1sctA00 1gdi000 2.4892052368147928
1sctA00 1oj6A00 2.012341284029199
1sctA00 1nz3A00 1.708587387320279
1sctA00 1myt000 1.6207263849846114
1sctA00 1a00A00 1.6989697244860855
1sctA00 1si4B00 1.8958863244196433
1sctA00 1cg5A00 1.6455864237555784
1sctA00 1dm1A00 1.2749730489922246
1sctA00 1tu9A00 1.9129028434345843
1sctA00 1gcvB00 1.9412112793074723
1ew6A00 1jebB00 1.9730915360637147
1ew6A00 1eca000 1.7734091467839497
1ew6A00 1fhjA00 2.097047302965226
1ew6A00 1lhs000 1.754922934932475
1ew6A00 1fhjD00 1.9248117024923566
1ew6A00 1hlm000 2.389638331523732
1ew6A00 1binA00 3.1897009784026897
1ew6A00 1v75B00 1.9846796965019229
1ew6A00 1dlyA00 3.241492494124996
1ew6A00 1hbiA00 2.061559388469144
1ew6A00 1g0bB00 1.9472389909285073
1ew6A00 1v4uA00 2.0582507282066826
1ew6A00 1m6cA00 1.6884072966394077
1ew6A00 1cqxA01 2.896548562289113
1ew6A00 1g0bA00 2.149279072078438
1ew6A00 1d8uA00 2.993660508478005
1ew6A00 1cg5B00 1.9476340074149467
1ew6A00 101m000 1.6626962843034223
1ew6A00 1sctB00 2.1034630474750924
1ew6A00 1jebC00 2.1541842896395917
1ew6A00 1umoA00 1.7599148107863105
1ew6A00 1ngkA00 5.20021655819043
1ew6A00 1gvhA01 2.183099090653395
1ew6A00 1mwbA00 3.8333027638379633
1ew6A00 1kr7A00 2.935541351296277
1ew6A00 1fsxB00 1.9618074315204865
1ew6A00 1vhbA00 2.363150465556938
1ew6A00 1g08C00 2.101260737147036
1ew6A00 1qpwB00 1.9588271160419295
1ew6A00 1idrA00 3.5107094772286604
1ew6A00 1dlwA00 3.4555401669624533
1ew6A00 1v4uB00 2.095659987715816
1ew6A00 1it2A00 1.9900403100312622
1ew6A00 1gdi000 2.777069640501524
1ew6A00 1oj6A00 2.1331655204259516
1ew6A00 1nz3A00 1.6843365663119116
1ew6A00 1myt000 1.6188759424670924
1ew6A00 1a00A00 2.1575772678855047
1ew6A00 1si4B00 2.041289413319678
1ew6A00 1cg5A00 1.9834493314411468
1ew6A00 1dm1A00 1.874264464051585
1ew6A00 1tu9A00 2.1603658159546875
1ew6A00 1gcvB00 2.024200641069648
1jebB00 1eca000 1.8543042506458582
1jebB00 1fhjA00 0.9645928069884697
1jebB00 1lhs000 0.981755790778323
1jebB00 1fhjD00 0.4355600608799588
1jebB00 1hlm000 2.106821092161008
1jebB00 1binA00 2.3732995338449667
1jebB00 1v75B00 0.5057626405041689
1jebB00 1dlyA00 3.0822271358815874
1jebB00 1hbiA00 1.8474604351947987
1jebB00 1g0bB00 0.41488805429260445
1jebB00 1v4uA00 0.8534334097677783
1jebB00 1m6cA00 0.9782936485224175
1jebB00 1cqxA01 2.61145371247038
1jebB00 1g0bA00 0.9661717034270052
1jebB00 1d8uA00 2.179455117302737
1jebB00 1cg5B00 1.0622857642855283
1jebB00 101m000 1.1143417967613696
1jebB00 1sctB00 1.9801717208617289
1jebB00 1jebC00 0.9982319799199493
1jebB00 1umoA00 1.1937452235593133
1jebB00 1ngkA00 5.165264465671453
1jebB00 1gvhA01 1.865984806103846
1jebB00 1mwbA00 3.5896111300358955
1jebB00 1kr7A00 2.416613490996996
1jebB00 1fsxB00 0.48041346583549627
1jebB00 1vhbA00 1.746485354369795
1jebB00 1g08C00 1.00291231868749
1jebB00 1qpwB00 0.4993472164788312
1jebB00 1idrA00 3.093212808416006
1jebB00 1dlwA00 2.916420312046878
1jebB00 1v4uB00 0.8529872770907492
1jebB00 1it2A00 1.201760773457979
1jebB00 1gdi000 2.047779504206093
1jebB00 1oj6A00 1.3269356292753964
1jebB00 1nz3A00 0.9910403181796076
1jebB00 1myt000 1.18276716581488
1jebB00 1a00A00 1.1419829873855352
1jebB00 1si4B00 0.4735919893098439
1jebB00 1cg5A00 0.8848292668012832
1jebB00 1dm1A00 1.873177439282681
1jebB00 1tu9A00 1.5208361589765598
1jebB00 1gcvB00 0.9651132979139979
1eca000 1fhjA00 1.922742053863479
1eca000 1lhs000 1.5736179373357577
1eca000 1fhjD00 1.826027871918417
1eca000 1hlm000 2.0494442814343743
1eca000 1binA00 2.935336970766195
1eca000 1v75B00 1.833816955604995
1eca000 1dlyA00 3.041317351068967
1eca000 1hbiA00 2.1085685737889417
1eca000 1g0bB00 1.79647864926721
1eca000 1v4uA00 1.9177880323084906
1eca000 1m6cA00 1.4422047266863607
1eca000 1cqxA01 2.8186532503386266
1eca000 1g0bA00 1.9734507999776911
1eca000 1d8uA00 2.663437351395142
1eca000 1cg5B00 2.0309459784673156
1eca000 101m000 1.390777972406444
1eca000 1sctB00 2.142257582456642
1eca000 1jebC00 1.930677396034194
1eca000 1umoA00 1.4639592388541676
1eca000 1ngkA00 5.0307959525256285
1eca000 1gvhA01 1.949850872848567
1eca000 1mwbA00 3.3829526651352797
1eca000 1kr7A00 2.753774143448622
1eca000 1fsxB00 1.799465763760103
1eca000 1vhbA00 2.077273411683184
1eca000 1g08C00 1.8866033602199448
1eca000 1qpwB00 1.8711238864621855
1eca000 1idrA00 3.1029390858224932
1eca000 1dlwA00 3.142459252736223
1eca000 1v4uB00 1.8277583071677974
1eca000 1it2A00 1.9197287717393925
1eca000 1gdi000 2.595780957941216
1eca000 1oj6A00 1.8734503440843016
1eca000 1nz3A00 1.387267242636763
1eca000 1myt000 1.490812027109234
1eca000 1a00A00 2.066747704577801
1eca000 1si4B00 1.8841507363664742
1eca000 1cg5A00 1.8682603094341672
1eca000 1dm1A00 1.8700044914312945
1eca000 1tu9A00 1.858026390921704
1eca000 1gcvB00 2.0399471846384425
1fhjA00 1lhs000 1.0316171074203953
1fhjA00 1fhjD00 0.7433964481401274
1fhjA00 1hlm000 1.8263998312831078
1fhjA00 1binA00 2.308017920908829
1fhjA00 1v75B00 0.8922791188838143
1fhjA00 1dlyA00 2.9778340535523418
1fhjA00 1hbiA00 1.5489348536065655
1fhjA00 1g0bB00 0.863483283605629
1fhjA00 1v4uA00 0.6465087747388533
1fhjA00 1m6cA00 1.0849748308442604
1fhjA00 1cqxA01 2.295432045891043
1fhjA00 1g0bA00 0.2642385280361196
1fhjA00 1d8uA00 2.1459581510376444
1fhjA00 1cg5B00 1.054930763997254
1fhjA00 101m000 1.1451517018165174
1fhjA00 1sctB00 1.70019131123575
1fhjA00 1jebC00 0.4562364294293728
1fhjA00 1umoA00 1.3530220360824439
1fhjA00 1ngkA00 4.705936767040596
1fhjA00 1gvhA01 1.9451042193607826
1fhjA00 1mwbA00 3.771952084088906
1fhjA00 1kr7A00 2.7023445140175024
1fhjA00 1fsxB00 0.8104670728672408
1fhjA00 1vhbA00 1.837247648361384
1fhjA00 1g08C00 0.261669320646384
1fhjA00 1qpwB00 0.9081542900079402
1fhjA00 1idrA00 2.7283606577809905
1fhjA00 1dlwA00 2.514949777484168
1fhjA00 1v4uB00 0.79783744191008
1fhjA00 1it2A00 1.404960734949874
1fhjA00 1gdi000 2.0497626435489322
1fhjA00 1oj6A00 1.6324402979359056
1fhjA00 1nz3A00 1.1479242998036567
1fhjA00 1myt000 1.2018584018806682
1fhjA00 1a00A00 0.41731043011143704
1fhjA00 1si4B00 0.9025883179157969
1fhjA00 1cg5A00 0.6492912705958344
1fhjA00 1dm1A00 1.746686926778723
1fhjA00 1tu9A00 1.4580857475026536
1fhjA00 1gcvB00 0.9398742063508955
1lhs000 1fhjD00 0.8915297800464358
1lhs000 1hlm000 1.9302529808405806
1lhs000 1binA00 2.3459148211221685
1lhs000 1v75B00 0.9765115970067084
1lhs000 1dlyA00 3.1044299520089416
1lhs000 1hbiA00 1.6253396497455121
1lhs000 1g0bB00 0.8911007360512543
1lhs000 1v4uA00 0.9989703458059377
1lhs000 1m6cA00 0.41186731892657324
1lhs000 1cqxA01 2.439205532332123
1lhs000 1g0bA00 1.057901918377254
1lhs000 1d8uA00 2.107922845555421
1lhs000 1cg5B00 1.3410603503574259
1lhs000 101m000 0.5171788176677509
1lhs000 1sctB00 1.7304085941799325
1lhs000 1jebC00 1.0742444190655613
1lhs000 1umoA00 1.0905852635866633
1lhs000 1ngkA00 4.926867329151135
1lhs000 1gvhA01 1.5992586849822619
1lhs000 1mwbA00 3.5699717982348442
1lhs000 1kr7A00 2.681406219799534
1lhs000 1fsxB00 0.9181738623466541
1lhs000 1vhbA00 1.5579943028120664
1lhs000 1g08C00 1.044630134913972
1lhs000 1qpwB00 0.908708794090998
1lhs000 1idrA00 2.9566740491780323
1lhs000 1dlwA00 2.879662490282016
1lhs000 1v4uB00 1.0112628934213874
1lhs000 1it2A00 1.3116627082371681
1lhs000 1gdi000 1.932954176110434
1lhs000 1oj6A00 1.5101328699384668
1lhs000 1nz3A00 0.578821634031664
1lhs000 1myt000 0.5389859906494799
1lhs000 1a00A00 1.1029292522203609
1lhs000 1si4B00 1.0372885530910756
1lhs000 1cg5A00 0.9433089309217707
1lhs000 1dm1A00 1.550091596443687
1lhs000 1tu9A00 1.384721844140448
1lhs000 1gcvB00 1.208625792081765
1fhjD00 1hlm000 1.9326975831085973
1fhjD00 1binA00 2.257113490283983
1fhjD00 1v75B00 0.43092160941299923
1fhjD00 1dlyA00 3.007240902543706
1fhjD00 1hbiA00 1.6605498364259754
1fhjD00 1g0bB00 0.3082066475467967
1fhjD00 1v4uA00 0.6867235265705756
1fhjD00 1m6cA00 0.953236167647303
1fhjD00 1cqxA01 2.463188785998856
1fhjD00 1g0bA00 0.748061864341261
1fhjD00 1d8uA00 2.0825692175489077
1fhjD00 1cg5B00 1.0081876140618886
1fhjD00 101m000 1.0341344161789892
1fhjD00 1sctB00 1.8039323478346116
1fhjD00 1jebC00 0.7761420882573625
1fhjD00 1umoA00 1.1618978735005905
1fhjD00 1ngkA00 5.021331827061029
1fhjD00 1gvhA01 1.8396086242214915
1fhjD00 1mwbA00 3.581677843136404
1fhjD00 1kr7A00 2.5404967489011283
1fhjD00 1fsxB00 0.26318063873888464
1fhjD00 1vhbA00 1.720803712337741
1fhjD00 1g08C00 0.7971684566344706
1fhjD00 1qpwB00 0.37843397842292104
1fhjD00 1idrA00 2.984330806099403
1fhjD00 1dlwA00 2.807945663047374
1fhjD00 1v4uB00 0.6163294392935931
1fhjD00 1it2A00 1.2093252446819927
1fhjD00 1gdi000 1.9704819690119777
1fhjD00 1oj6A00 1.3615826274120795
1fhjD00 1nz3A00 0.9337581422539863
1fhjD00 1myt000 1.0810506078635613
1fhjD00 1a00A00 0.9477233542047635
1fhjD00 1si4B00 0.3674889815467862
1fhjD00 1cg5A00 0.7157029460185907
1fhjD00 1dm1A00 1.7389731103881492
1fhjD00 1tu9A00 1.4425394312302278
1fhjD00 1gcvB00 0.8843744068172379
1hlm000 1binA00 2.7002054468718066
1hlm000 1v75B00 2.0706067782950157
1hlm000 1dlyA00 3.0387269128359176
1hlm000 1hbiA00 1.9635189416526497
1hlm000 1g0bB00 2.0714837739069925
1hlm000 1v4uA00 1.988993078500362
1hlm000 1m6cA00 1.8981431670789857
1hlm000 1cqxA01 2.1220491929335226
1hlm000 1g0bA00 1.8269795582068955
1hlm000 1d8uA00 2.754437106339042
1hlm000 1cg5B00 2.0007311804579255
1hlm000 101m000 1.83338134366599
1hlm000 1sctB00 2.0830819268544825
1hlm000 1jebC00 1.8913932478508289
1hlm000 1umoA00 1.9682022819935832
1hlm000 1ngkA00 4.768270599198952
1hlm000 1gvhA01 2.503975743707424
1hlm000 1mwbA00 3.7604936282834425
1hlm000 1kr7A00 2.941195417800744
1hlm000 1fsxB00 1.9751308167574895
1hlm000 1vhbA00 2.5519208736200065
1hlm000 1g08C00 1.8290427328893506
1hlm000 1qpwB00 2.081148098469084
1hlm000 1idrA00 3.069315517931497
1hlm000 1dlwA00 3.03156879572813
1hlm000 1v4uB00 1.93508373590408
1hlm000 1it2A00 2.3414633327501613
1hlm000 1gdi000 2.731854254404466
1hlm000 1oj6A00 2.0926122598318826
1hlm000 1nz3A00 1.7423355990584382
1hlm000 1myt000 1.9818084014371737
1hlm000 1a00A00 2.0003150119975572
1hlm000 1si4B00 2.0567040510889627
1hlm000 1cg5A00 1.9215371911443142
1hlm000 1dm1A00 2.1266719501188414
1hlm000 1tu9A00 1.9892814597094344
1hlm000 1gcvB00 1.9571499757644981
1binA00 1v75B00 2.296163780035479
1binA00 1dlyA00 3.206272975637102
1binA00 1hbiA00 2.7570629333099297
1binA00 1g0bB00 2.253672918602722
1binA00 1v4uA00 2.3861092430172985
1binA00 1m6cA00 2.411667909772636
1binA00 1cqxA01 2.812976223243214
1binA00 1g0bA00 2.2716657361409274
1binA00 1d8uA00 1.4691274785756099
1binA00 1cg5B00 2.6594064536624287
1binA00 101m000 2.2879776671798115
1binA00 1sctB00 2.848704990567099
1binA00 1jebC00 2.245175585220737
1binA00 1umoA00 2.774539968519108
1binA00 1ngkA00 5.373882189557015
1binA00 1gvhA01 2.351871892741909
1binA00 1mwbA00 3.543733173975226
1binA00 1kr7A00 3.2274385654156434
1binA00 1fsxB00 2.2704322036018496
1binA00 1vhbA00 2.286691651133011
1binA00 1g08C00 2.354279535615159
1binA00 1qpwB00 2.3241387561128697
1binA00 1idrA00 3.2650089224899643
1binA00 1dlwA00 3.09136893306443
1binA00 1v4uB00 2.1830216422977125
1binA00 1it2A00 2.7664277049752384
1binA00 1gdi000 1.574455429083488
1binA00 1oj6A00 2.204053291910571
1binA00 1nz3A00 2.3151301433339873
1binA00 1myt000 2.5096490933509257
1binA00 1a00A00 2.425585761832016
1binA00 1si4B00 2.1868870059863994
1binA00 1cg5A00 2.3378698992482554
1binA00 1dm1A00 2.992433249280186
1binA00 1tu9A00 2.218885576913578
1binA00 1gcvB00 2.5046741147476497
1v75B00 1dlyA00 2.955701697962953
1v75B00 1hbiA00 1.6790816871868148
1v75B00 1g0bB00 0.3806563887707717
1v75B00 1v4uA00 0.8152161834342022
1v75B00 1m6cA00 1.0438973061535584
1v75B00 1cqxA01 2.62925113060187
1v75B00 1g0bA00 0.9229776390880885
1v75B00 1d8uA00 2.062740597647992
1v75B00 1cg5B00 1.127308415976942
1v75B00 101m000 1.1251442433670489
1v75B00 1sctB00 1.8289499573755357
1v75B00 1jebC00 0.8475118045543323
1v75B00 1umoA00 1.1679557643039937
1v75B00 1ngkA00 4.954851577453416
1v75B00 1gvhA01 1.8448804135646824
1v75B00 1mwbA00 3.5393346672418335
1v75B00 1kr7A00 2.5098145558016265
1v75B00 1fsxB00 0.45342965554235515
1v75B00 1vhbA00 1.7121364032513446
1v75B00 1g08C00 0.9229591711720613
1v75B00 1qpwB00 0.5545889028674813
1v75B00 1idrA00 2.961702629422725
1v75B00 1dlwA00 2.774571703580946
1v75B00 1v4uB00 0.7101854050135651
1v75B00 1it2A00 1.1203292679760413
1v75B00 1gdi000 1.997546579545169
1v75B00 1oj6A00 1.3401641150480985
1v75B00 1nz3A00 1.0290683091612625
1v75B00 1myt000 1.165708265606941
1v75B00 1a00A00 1.0989482425837263
1v75B00 1si4B00 0.46719983840892865
1v75B00 1cg5A00 0.8670280724078023
1v75B00 1dm1A00 1.661484556727429
1v75B00 1tu9A00 1.5599029817082826
1v75B00 1gcvB00 1.0831511702489927
1dlyA00 1hbiA00 2.9618304309809327
1dlyA00 1g0bB00 2.9929944500777177
1dlyA00 1v4uA00 3.135034478674224
1dlyA00 1m6cA00 3.1167820917210873
1dlyA00 1cqxA01 3.304409135378887
1dlyA00 1g0bA00 2.9597626653189137
1dlyA00 1d8uA00 2.9447707547801256
1dlyA00 1cg5B00 3.2109836883477048
1dlyA00 101m000 3.047028283245518
1dlyA00 1sctB00 3.0758845069243876
1dlyA00 1jebC00 2.910202599287081
1dlyA00 1umoA00 3.0114768636272675
1dlyA00 1ngkA00 4.437077988053157
1dlyA00 1gvhA01 2.976452276040562
1dlyA00 1mwbA00 3.405980696388881
1dlyA00 1kr7A00 3.6332044013658544
1dlyA00 1fsxB00 3.024447097725998
1dlyA00 1vhbA00 3.0141738586088382
1dlyA00 1g08C00 2.9517308714044663
1dlyA00 1qpwB00 3.0770543898935645
1dlyA00 1idrA00 2.378569802888367
1dlyA00 1dlwA00 2.3609219291580903
1dlyA00 1v4uB00 3.0088729118097857
1dlyA00 1it2A00 3.121480949109522
1dlyA00 1gdi000 3.0470775650645474
1dlyA00 1oj6A00 2.902364702979424
1dlyA00 1nz3A00 3.0072989896807303
1dlyA00 1myt000 3.1108409277391527
1dlyA00 1a00A00 3.1615199426421814
1dlyA00 1si4B00 3.01998461579139
1dlyA00 1cg5A00 3.2081842336882307
1dlyA00 1dm1A00 3.1245295947999145
1dlyA00 1tu9A00 3.1236064518292204
1dlyA00 1gcvB00 3.212519129004949
1hbiA00 1g0bB00 1.7394994158839614
1hbiA00 1v4uA00 1.6185383317658355
1hbiA00 1m6cA00 1.5912335709380345
1hbiA00 1cqxA01 2.4190964894562765
1hbiA00 1g0bA00 1.5405467045029222
1hbiA00 1d8uA00 2.6313616149245402
1hbiA00 1cg5B00 1.8455519255197703
1hbiA00 101m000 1.6293593297947795
1hbiA00 1sctB00 0.4235250633810346
1hbiA00 1jebC00 1.5478305696663217
1hbiA00 1umoA00 1.6472000183825135
1hbiA00 1ngkA00 4.244265578863956
1hbiA00 1gvhA01 2.3566982993492913
1hbiA00 1mwbA00 3.872906639065379
1hbiA00 1kr7A00 3.1568210539166865
1hbiA00 1fsxB00 1.679905445825631
1hbiA00 1vhbA00 2.3470545514414876
1hbiA00 1g08C00 1.5238173244074043
1hbiA00 1qpwB00 1.7555147593032248
1hbiA00 1idrA00 2.8346026605450763
1hbiA00 1dlwA00 2.7535650215705245
1hbiA00 1v4uB00 1.6170297284273007
1hbiA00 1it2A00 1.9341924196455198
1hbiA00 1gdi000 2.4430523557071395
1hbiA00 1oj6A00 1.9134868539014511
1hbiA00 1nz3A00 1.604581135754813
1hbiA00 1myt000 1.6005452015914137
1hbiA00 1a00A00 1.6616305930930046
1hbiA00 1si4B00 1.782767793622764
1hbiA00 1cg5A00 1.5909155176149794
1hbiA00 1dm1A00 1.339178202169023
1hbiA00 1tu9A00 1.8156951289844177
1hbiA00 1gcvB00 1.8436709672040714
1g0bB00 1v4uA00 0.7438161410177224
1g0bB00 1m6cA00 0.9709835743119224
1g0bB00 1cqxA01 2.6181783023511023
1g0bB00 1g0bA00 0.8650542385439207
1g0bB00 1d8uA00 2.0532679717492743
1g0bB00 1cg5B00 1.1637258642433883
1g0bB00 101m000 1.0552371727010148
1g0bB00 1sctB00 1.874129720013388
1g0bB00 1jebC00 0.8668251303002172
1g0bB00 1umoA00 1.2126425486309902
1g0bB00 1ngkA00 5.0297231111011955
1g0bB00 1gvhA01 1.7440233851968543
1g0bB00 1mwbA00 3.486003096493453
1g0bB00 1kr7A00 2.5812370862227447
1g0bB00 1fsxB00 0.3294376265234593
1g0bB00 1vhbA00 1.6291478779116395
1g0bB00 1g08C00 0.884385014129225
1g0bB00 1qpwB00 0.3983554675689871
1g0bB00 1idrA00 2.955918795182794
1g0bB00 1dlwA00 2.7908138142523806
1g0bB00 1v4uB00 0.680048786735556
1g0bB00 1it2A00 1.226230847702439
1g0bB00 1gdi000 1.9451022993690537
1g0bB00 1oj6A00 1.391875817337535
1g0bB00 1nz3A00 0.9901617254852746
1g0bB00 1myt000 1.0954753828481811
1g0bB00 1a00A00 1.0471861663487925
1g0bB00 1si4B00 0.35835332141811455
1g0bB00 1cg5A00 0.8495169831768297
1g0bB00 1dm1A00 1.7504589542036182
1g0bB00 1tu9A00 1.4996303779449427
1g0bB00 1gcvB00 1.0692623839260675
1v4uA00 1m6cA00 1.086120683214327
1v4uA00 1cqxA01 2.472988739041469
1v4uA00 1g0bA00 0.5737068611410706
1v4uA00 1d8uA00 2.285835714169925
1v4uA00 1cg5B00 1.1725416691437496
1v4uA00 101m000 1.1812701399073555
1v4uA00 1sctB00 1.7596091936814975
1v4uA00 1jebC00 0.7278110575823197
1v4uA00 1umoA00 1.359678842219468
1v4uA00 1ngkA00 4.906202813645762
1v4uA00 1gvhA01 2.0211198851995578
1v4uA00 1mwbA00 3.7084851623419297
1v4uA00 1kr7A00 2.7555826998687962
1v4uA00 1fsxB00 0.6499924677275818
1v4uA00 1vhbA00 1.8796302317728444
1v4uA00 1g08C00 0.613691741067679
1v4uA00 1qpwB00 0.8247873299630307
1v4uA00 1idrA00 2.987560860635652
1v4uA00 1dlwA00 2.814538795269299
1v4uA00 1v4uB00 0.6184069424946166
1v4uA00 1it2A00 1.457877099191916
1v4uA00 1gdi000 2.212804756775929
1v4uA00 1oj6A00 1.676264112384107
1v4uA00 1nz3A00 1.1651461851453286
1v4uA00 1myt000 1.2102022176693321
1v4uA00 1a00A00 0.7914405786438976
1v4uA00 1si4B00 0.7635431042348497
1v4uA00 1cg5A00 0.8160394566954283
1v4uA00 1dm1A00 1.795649139041369
1v4uA00 1tu9A00 1.4080830373136008
1v4uA00 1gcvB00 1.0317306746937107
1m6cA00 1cqxA01 2.4425888335526458
1m6cA00 1g0bA00 1.115002686616107
1m6cA00 1d8uA00 2.1731267783118526
1m6cA00 1cg5B00 1.2782604925418692
1m6cA00 101m000 0.48017033477545534
1m6cA00 1sctB00 1.6768741112113679
1m6cA00 1jebC00 1.1404583704312692
1m6cA00 1umoA00 1.015097119502973
1m6cA00 1ngkA00 4.937455788908433
1m6cA00 1gvhA01 1.6007793753216764
1m6cA00 1mwbA00 3.6302505643159653
1m6cA00 1kr7A00 2.5790601958106625
1m6cA00 1fsxB00 0.990140930058987
1m6cA00 1vhbA00 1.5848535937263248
1m6cA00 1g08C00 1.0937549095892298
1m6cA00 1qpwB00 0.9753399669933931
1m6cA00 1idrA00 2.9703986737708648
1m6cA00 1dlwA00 2.8939567319332693
1m6cA00 1v4uB00 1.1073246421915874
1m6cA00 1it2A00 1.3204336071158507
1m6cA00 1gdi000 1.956375310711957
1m6cA00 1oj6A00 1.399055609962816
1m6cA00 1nz3A00 0.4958870214151802
1m6cA00 1myt000 0.586169440872073
1m6cA00 1a00A00 1.1637397513747771
1m6cA00 1si4B00 1.0825448565026716
1m6cA00 1cg5A00 0.9641001008728549
1m6cA00 1dm1A00 1.5498466511699953
1m6cA00 1tu9A00 1.3456605049575208
1m6cA00 1gcvB00 1.196940603486772
1cqxA01 1g0bA00 2.2668505635262264
1cqxA01 1d8uA00 3.0186326968267756
1cqxA01 1cg5B00 2.5249427273105316
1cqxA01 101m000 2.384521783173065
1cqxA01 1sctB00 2.5289251741964036
1cqxA01 1jebC00 2.400543387468616
1cqxA01 1umoA00 2.4794435487594524
1cqxA01 1ngkA00 5.094895253723585
1cqxA01 1gvhA01 3.069400257267513
1cqxA01 1mwbA00 4.100515455609743
1cqxA01 1kr7A00 2.948274230092246
1cqxA01 1fsxB00 2.51283813223978
1cqxA01 1vhbA00 3.0073455041560404
1cqxA01 1g08C00 2.318020533002695
1cqxA01 1qpwB00 2.5986721669640165
1cqxA01 1idrA00 3.296074145437482
1cqxA01 1dlwA00 3.229960812744699
1cqxA01 1v4uB00 2.4846095305552005
1cqxA01 1it2A00 2.7735800856071333
1cqxA01 1gdi000 2.7091250102553235
1cqxA01 1oj6A00 2.541368252307378
1cqxA01 1nz3A00 2.3155291201957975
1cqxA01 1myt000 2.3994001344139275
1cqxA01 1a00A00 2.4206830929524688
1cqxA01 1si4B00 2.5870840487561892
1cqxA01 1cg5A00 2.352414655250479
1cqxA01 1dm1A00 2.7044576680357424
1cqxA01 1tu9A00 2.2699937360586806
1cqxA01 1gcvB00 2.3636494439067817
1g0bA00 1d8uA00 2.139769852637798
1g0bA00 1cg5B00 1.1269025146873666
1g0bA00 101m000 1.1861271357188174
1g0bA00 1sctB00 1.6932258189276106
1g0bA00 1jebC00 0.4857877756841064
1g0bA00 1umoA00 1.408226704635748
1g0bA00 1ngkA00 4.7097811369336
1g0bA00 1gvhA01 1.9786035408039615
1g0bA00 1mwbA00 3.7414980336503634
1g0bA00 1kr7A00 2.7520223561130677
1g0bA00 1fsxB00 0.7965806310616399
1g0bA00 1vhbA00 1.8525303395003967
1g0bA00 1g08C00 0.2687973452788702
1g0bA00 1qpwB00 0.9227442971535149
1g0bA00 1idrA00 2.710922590851805
1g0bA00 1dlwA00 2.507771345592296
1g0bA00 1v4uB00 0.764434784140036
1g0bA00 1it2A00 1.5094334057636865
1g0bA00 1gdi000 2.0590129917352518
1g0bA00 1oj6A00 1.645227522997721
1g0bA00 1nz3A00 1.1688379948801682
1g0bA00 1myt000 1.2580827742933083
1g0bA00 1a00A00 0.5325428952464147
1g0bA00 1si4B00 0.8732034513257411
1g0bA00 1cg5A00 0.7361753750784429
1g0bA00 1dm1A00 1.8050164562072006
1g0bA00 1tu9A00 1.4594575170104576
1g0bA00 1gcvB00 1.0020537195723123
1d8uA00 1cg5B00 2.4366924440526625
1d8uA00 101m000 2.012610044952917
1d8uA00 1sctB00 2.730779556245001
1d8uA00 1jebC00 2.081709820728451
1d8uA00 1umoA00 2.451253193713149
1d8uA00 1ngkA00 5.25207106910099
1d8uA00 1gvhA01 1.9180518768057955
1d8uA00 1mwbA00 3.178707960523776
1d8uA00 1kr7A00 3.0696782561109828
1d8uA00 1fsxB00 2.084198546770914
1d8uA00 1vhbA00 1.8761047363299483
1d8uA00 1g08C00 2.197554676041158
1d8uA00 1qpwB00 2.131682089981641
1d8uA00 1idrA00 3.03693577748268
1d8uA00 1dlwA00 2.871485048961987
1d8uA00 1v4uB00 2.0057494089786703
1d8uA00 1it2A00 2.3224714027034636
1d8uA00 1gdi000 1.0433537952732421
1d8uA00 1oj6A00 1.9524756039084834
1d8uA00 1nz3A00 2.0669673411249794
1d8uA00 1myt000 2.1856131509188392
1d8uA00 1a00A00 2.27178397421323
1d8uA00 1si4B00 1.9940807400209541
1d8uA00 1cg5A00 2.2086310167854006
1d8uA00 1dm1A00 2.736651386519692
1d8uA00 1tu9A00 2.172030373828744
1d8uA00 1gcvB00 2.308281622144072
1cg5B00 101m000 1.2888044549279496
1cg5B00 1sctB00 1.9568125563013066
1cg5B00 1jebC00 1.1874995109234368
1cg5B00 1umoA00 1.2617586701578183
1cg5B00 1ngkA00 5.101643747964232
1cg5B00 1gvhA01 2.1231632092264077
1cg5B00 1mwbA00 3.8411751318951257
1cg5B00 1kr7A00 2.575829900170076
1cg5B00 1fsxB00 1.1201250220223096
1cg5B00 1vhbA00 2.07869545368278
1cg5B00 1g08C00 1.1454792634152544
1cg5B00 1qpwB00 1.1128622795721934
1cg5B00 1idrA00 3.244461584150774
1cg5B00 1dlwA00 3.016650828243511
1cg5B00 1v4uB00 1.2843760069366634
1cg5B00 1it2A00 1.2629613800143442
1cg5B00 1gdi000 2.325246500761928
1cg5B00 1oj6A00 1.4364470564200051
1cg5B00 1nz3A00 1.253887311179699
1cg5B00 1myt000 1.3844051886235273
1cg5B00 1a00A00 1.091723666195614
1cg5B00 1si4B00 1.1662728576201655
1cg5B00 1cg5A00 0.9572427773764178
1cg5B00 1dm1A00 1.8282379508387876
1cg5B00 1tu9A00 1.5896367802449798
1cg5B00 1gcvB00 0.6049965535953816
101m000 1sctB00 1.7167721343664368
101m000 1jebC00 1.18649797290709
101m000 1umoA00 1.065182182349657
101m000 1ngkA00 4.96468078006609
101m000 1gvhA01 1.4657472512285978
101m000 1mwbA00 3.4020662209178982
101m000 1kr7A00 2.62759522954609
101m000 1fsxB00 1.065054576371102
101m000 1vhbA00 1.5257908398610054
101m000 1g08C00 1.156264150422275
101m000 1qpwB00 1.0816230114632885
101m000 1idrA00 2.9798300033867613
101m000 1dlwA00 2.9144135085022627
101m000 1v4uB00 1.1188901594101375
101m000 1it2A00 1.332219707490801
101m000 1gdi000 1.8601839979576824
101m000 1oj6A00 1.3679148892087312
101m000 1nz3A00 0.42968200549477575
101m000 1myt000 0.5362503589129278
101m000 1a00A00 1.22227048410257
101m000 1si4B00 1.1655834601569002
101m000 1cg5A00 1.0247574494370622
101m000 1dm1A00 1.5695856358983447
101m000 1tu9A00 1.2947487667455537
101m000 1gcvB00 1.1932510600008486
1sctB00 1jebC00 1.704696589988914
1sctB00 1umoA00 1.7609610865973024
1sctB00 1ngkA00 4.225254834257116
1sctB00 1gvhA01 2.417910265451653
1sctB00 1mwbA00 3.9218652641392766
1sctB00 1kr7A00 3.287633165888811
1sctB00 1fsxB00 1.821749555073814
1sctB00 1vhbA00 2.4464007325024824
1sctB00 1g08C00 1.6696109690292946
1sctB00 1qpwB00 1.878905516921346
1sctB00 1idrA00 2.9309319044292255
1sctB00 1dlwA00 2.871955551777912
1sctB00 1v4uB00 1.7650504298357883
1sctB00 1it2A00 2.044233593212477
1sctB00 1gdi000 2.5310852016604004
1sctB00 1oj6A00 1.9846602787848877
1sctB00 1nz3A00 1.6914621612452858
1sctB00 1myt000 1.6629174815682846
1sctB00 1a00A00 1.7865996246464777
1sctB00 1si4B00 1.917545841567259
1sctB00 1cg5A00 1.68645211780487
1sctB00 1dm1A00 1.3504013901843528
1sctB00 1tu9A00 1.825929371899343
1sctB00 1gcvB00 1.9759651398439264
1jebC00 1umoA00 1.3401329515914537
1jebC00 1ngkA00 4.678370980820631
1jebC00 1gvhA01 1.9204094549074306
1jebC00 1mwbA00 3.755067871273396
1jebC00 1kr7A00 2.7797317219658115
1jebC00 1fsxB00 0.8288651740115182
1jebC00 1vhbA00 1.8058111358338798
1jebC00 1g08C00 0.4735383309700053
1jebC00 1qpwB00 0.9490324668615531
1jebC00 1idrA00 2.6739403389358207
1jebC00 1dlwA00 2.4855864291353997
1jebC00 1v4uB00 0.788040520854999
1jebC00 1it2A00 1.3894030464026004
1jebC00 1gdi000 2.004494699443433
1jebC00 1oj6A00 1.5784072225776151
1jebC00 1nz3A00 1.1867487869827507
1jebC00 1myt000 1.24600655148915
1jebC00 1a00A00 0.674354481160378
1jebC00 1si4B00 0.9174564313982
1jebC00 1cg5A00 0.8022735807859812
1jebC00 1dm1A00 1.7567286562599844
1jebC00 1tu9A00 1.527647627151926
1jebC00 1gcvB00 1.0752712703057992
1umoA00 1ngkA00 4.92931543738026
1umoA00 1gvhA01 1.9976167886596343
1umoA00 1mwbA00 3.6876554123125582
1umoA00 1kr7A00 2.54757477552151
1umoA00 1fsxB00 1.1939819510489689
1umoA00 1vhbA00 1.9608432214641993
1umoA00 1g08C00 1.356214465761902
1umoA00 1qpwB00 1.2198195877961304
1umoA00 1idrA00 3.0575364991917082
1umoA00 1dlwA00 3.035457136386955
1umoA00 1v4uB00 1.3092222146651613
1umoA00 1it2A00 0.9946706702324241
1umoA00 1gdi000 2.2904961159555706
1umoA00 1oj6A00 1.2645003117645435
1umoA00 1nz3A00 0.9744440176452016
1umoA00 1myt000 0.9974250833308551
1umoA00 1a00A00 1.487653124669976
1umoA00 1si4B00 1.3359979298015647
1umoA00 1cg5A00 1.1841567434625742
1umoA00 1dm1A00 1.4143820695144682
1umoA00 1tu9A00 1.621042087538453
1umoA00 1gcvB00 1.1929234229074017
1ngkA00 1gvhA01 5.114972583606405
1ngkA00 1mwbA00 5.961351413130294
1ngkA00 1kr7A00 5.9792381085169986
1ngkA00 1fsxB00 5.001194370303614
1ngkA00 1vhbA00 5.1520118890233455
1ngkA00 1g08C00 4.65679930387524
1ngkA00 1qpwB00 5.065635316981003
1ngkA00 1idrA00 3.6104796601406695
1ngkA00 1dlwA00 3.651523696052953
1ngkA00 1v4uB00 4.875489495988684
1ngkA00 1it2A00 5.024199217145014
1ngkA00 1gdi000 5.278833060519834
1ngkA00 1oj6A00 5.241594702806974
1ngkA00 1nz3A00 4.98551803655626
1ngkA00 1myt000 4.941708855775654
1ngkA00 1a00A00 4.734662545510889
1ngkA00 1si4B00 5.051106005214647
1ngkA00 1cg5A00 4.892419162825642
1ngkA00 1dm1A00 4.402904820575485
1ngkA00 1tu9A00 5.09355973004235
1ngkA00 1gcvB00 5.165664777367529
1gvhA01 1mwbA00 3.0574900061520593
1gvhA01 1kr7A00 2.920316939931247
1gvhA01 1fsxB00 1.8633118917159495
1gvhA01 1vhbA00 1.1077625681046934
1gvhA01 1g08C00 1.9473389322115884
1gvhA01 1qpwB00 1.8096378579709576
1gvhA01 1idrA00 2.896241681188011
1gvhA01 1dlwA00 2.873427377593166
1gvhA01 1v4uB00 1.943322987902372
1gvhA01 1it2A00 1.9692295686756447
1gvhA01 1gdi000 1.7609036008424197
1gvhA01 1oj6A00 1.884736929747932
1gvhA01 1nz3A00 1.6148871382088672
1gvhA01 1myt000 1.6076154622632575
1gvhA01 1a00A00 1.9827789815615269
1gvhA01 1si4B00 1.8231108474782722
1gvhA01 1cg5A00 1.9391978011829492
1gvhA01 1dm1A00 2.219861893384201
1gvhA01 1tu9A00 1.920144277902397
1gvhA01 1gcvB00 2.120425349128166
1mwbA00 1kr7A00 4.091648892933151
1mwbA00 1fsxB00 3.5417321557924315
1mwbA00 1vhbA00 3.200476803968999
1mwbA00 1g08C00 3.7468429947747635
1mwbA00 1qpwB00 3.5734919497580138
1mwbA00 1idrA00 3.872818548033786
1mwbA00 1dlwA00 3.9695908802337945
1mwbA00 1v4uB00 3.5713865832045584
1mwbA00 1it2A00 3.7480663188496544
1mwbA00 1gdi000 3.365909912571966
1mwbA00 1oj6A00 3.4031869357194555
1mwbA00 1nz3A00 3.4411642810503382
1mwbA00 1myt000 3.5109989449782075
1mwbA00 1a00A00 3.905340476701418
1mwbA00 1si4B00 3.4812475761637964
1mwbA00 1cg5A00 3.8472428727958663
1mwbA00 1dm1A00 3.835001437416056
1mwbA00 1tu9A00 3.357407086919097
1mwbA00 1gcvB00 3.8142268327063067
1kr7A00 1fsxB00 2.5603428436551527
1kr7A00 1vhbA00 2.8674841251278393
1kr7A00 1g08C00 2.745651943408967
1kr7A00 1qpwB00 2.626117550956341
1kr7A00 1idrA00 3.9186283306333562
1kr7A00 1dlwA00 3.7115148892255627
1kr7A00 1v4uB00 2.679220350768761
1kr7A00 1it2A00 2.6035199113372665
1kr7A00 1gdi000 2.9946668943301935
1kr7A00 1oj6A00 2.420974371258837
1kr7A00 1nz3A00 2.5196582915438643
1kr7A00 1myt000 2.73259143095241
1kr7A00 1a00A00 2.853993904161424
1kr7A00 1si4B00 2.5188080815557843
1kr7A00 1cg5A00 2.611398823901904
1kr7A00 1dm1A00 3.0553630614318603
1kr7A00 1tu9A00 2.6240350123381426
1kr7A00 1gcvB00 2.563065216713199
1fsxB00 1vhbA00 1.7242145118640224
1fsxB00 1g08C00 0.8401595191479805
1fsxB00 1qpwB00 0.4372191964975495
1fsxB00 1idrA00 2.983256596733512
1fsxB00 1dlwA00 2.8196401312490442
1fsxB00 1v4uB00 0.5483461257166835
1fsxB00 1it2A00 1.271290436202694
1fsxB00 1gdi000 2.0064442211473135
1fsxB00 1oj6A00 1.4154083339982186
1fsxB00 1nz3A00 0.9618720531751861
1fsxB00 1myt000 1.1141061611107226
1fsxB00 1a00A00 1.0225610028603995
1fsxB00 1si4B00 0.35688062038898105
1fsxB00 1cg5A00 0.7932558692198928
1fsxB00 1dm1A00 1.7559823937127295
1fsxB00 1tu9A00 1.4700040371579692
1fsxB00 1gcvB00 0.9907143412525223
1vhbA00 1g08C00 1.8482357991694034
1vhbA00 1qpwB00 1.6824614069230042
1vhbA00 1idrA00 2.9062127225941974
1vhbA00 1dlwA00 2.8584015344973013
1vhbA00 1v4uB00 1.8282101494088991
1vhbA00 1it2A00 1.9128607267004427
1vhbA00 1gdi000 1.6752410355388185
1vhbA00 1oj6A00 1.851819361128661
1vhbA00 1nz3A00 1.6343678818725182
1vhbA00 1myt000 1.602943174569843
1vhbA00 1a00A00 1.8965588661501063
1vhbA00 1si4B00 1.7118740767546181
1vhbA00 1cg5A00 1.8486363299644584
1vhbA00 1dm1A00 2.3295540208730086
1vhbA00 1tu9A00 1.9801118512991154
1vhbA00 1gcvB00 2.0415685443940093
1g08C00 1qpwB00 0.9652324510799251
1g08C00 1idrA00 2.670768746106066
1g08C00 1dlwA00 2.486300278067821
1g08C00 1v4uB00 0.7974625898901233
1g08C00 1it2A00 1.458262877006482
1g08C00 1gdi000 2.111895865551124
1g08C00 1oj6A00 1.6673720945570316
1g08C00 1nz3A00 1.169841258573491
1g08C00 1myt000 1.2216705573283058
1g08C00 1a00A00 0.5004984706578836
1g08C00 1si4B00 0.936428133350592
1g08C00 1cg5A00 0.7636726465464116
1g08C00 1dm1A00 1.7333509491219872
1g08C00 1tu9A00 1.4976162063296434
1g08C00 1gcvB00 1.0408200483746923
1qpwB00 1idrA00 3.0544062873355378
1qpwB00 1dlwA00 2.880651627086475
1qpwB00 1v4uB00 0.7848438195358917
1qpwB00 1it2A00 1.242085782944302
1qpwB00 1gdi000 1.9941458554385318
1qpwB00 1oj6A00 1.433874415996752
1qpwB00 1nz3A00 0.9822177472171217
1qpwB00 1myt000 1.096576090874223
1qpwB00 1a00A00 1.0639790170090226
1qpwB00 1si4B00 0.5020338419673259
1qpwB00 1cg5A00 0.8012805127927126
1qpwB00 1dm1A00 1.7622864137648657
1qpwB00 1tu9A00 1.4983871427063307
1qpwB00 1gcvB00 1.0108829781225726
1idrA00 1dlwA00 0.8802460683747693
1idrA00 1v4uB00 2.933717387498541
1idrA00 1it2A00 3.231869970822421
1idrA00 1gdi000 3.0367674839507695
1idrA00 1oj6A00 3.1731602918943747
1idrA00 1nz3A00 3.0089234398323774
1idrA00 1myt000 3.0175464342258853
1idrA00 1a00A00 2.8161208605020027
1idrA00 1si4B00 3.010450615618466
1idrA00 1cg5A00 3.0531237372078768
1idrA00 1dm1A00 3.088708781096585
1idrA00 1tu9A00 3.0967473799421157
1idrA00 1gcvB00 3.232206934671388
1dlwA00 1v4uB00 2.7762628296212046
1dlwA00 1it2A00 3.1079949407638314
1dlwA00 1gdi000 2.907865094015819
1dlwA00 1oj6A00 3.100689709178502
1dlwA00 1nz3A00 2.9378962042686605
1dlwA00 1myt000 2.973964406017488
1dlwA00 1a00A00 2.5885309277945976
1dlwA00 1si4B00 2.818335701440115
1dlwA00 1cg5A00 2.8581523861671605
1dlwA00 1dm1A00 3.065222365109388
1dlwA00 1tu9A00 3.0131685511142368
1dlwA00 1gcvB00 3.030796172681342
1v4uB00 1it2A00 1.4143689561465986
1v4uB00 1gdi000 2.0357072142627715
1v4uB00 1oj6A00 1.5662721140944165
1v4uB00 1nz3A00 1.0864390249905034
1v4uB00 1myt000 1.2073615616215436
1v4uB00 1a00A00 1.0237262860288665
1v4uB00 1si4B00 0.6738966592856416
1v4uB00 1cg5A00 0.8750444916983663
1v4uB00 1dm1A00 1.7819353827617694
1v4uB00 1tu9A00 1.4119415848107104
1v4uB00 1gcvB00 1.099715065165047
1it2A00 1gdi000 2.12824180251108
1it2A00 1oj6A00 1.2956262131386824
1it2A00 1nz3A00 1.2927635374036042
1it2A00 1myt000 1.1970452719571487
1it2A00 1a00A00 1.4830433177553985
1it2A00 1si4B00 1.3222175382901649
1it2A00 1cg5A00 1.1816241365625706
1it2A00 1dm1A00 1.605835262892148
1it2A00 1tu9A00 1.8069942135807207
1it2A00 1gcvB00 1.2068454328824403
1gdi000 1oj6A00 1.7477586027108332
1gdi000 1nz3A00 1.9129563478039426
1gdi000 1myt000 1.924533551711549
1gdi000 1a00A00 2.134539242566545
1gdi000 1si4B00 1.942584422602235
1gdi000 1cg5A00 2.0292221344177452
1gdi000 1dm1A00 2.6058087538428296
1gdi000 1tu9A00 2.009896319099849
1gdi000 1gcvB00 2.1603603404671614
1oj6A00 1nz3A00 1.248148850987933
1oj6A00 1myt000 1.4644211932595237
1oj6A00 1a00A00 1.7978794960227438
1oj6A00 1si4B00 1.3725910650823323
1oj6A00 1cg5A00 1.4348603111385978
1oj6A00 1dm1A00 1.8636679015893598
1oj6A00 1tu9A00 1.5263919604921359
1oj6A00 1gcvB00 1.4223570904991327
1nz3A00 1myt000 0.6264154358197186
1nz3A00 1a00A00 1.287438543493291
1nz3A00 1si4B00 1.0604868402730827
1nz3A00 1cg5A00 0.9784070426719552
1nz3A00 1dm1A00 1.5655815169402674
1nz3A00 1tu9A00 1.2816952345020363
1nz3A00 1gcvB00 1.1478729256422133
1myt000 1a00A00 1.2512530700496955
1myt000 1si4B00 1.2515869034965716
1myt000 1cg5A00 1.0435510502243281
1myt000 1dm1A00 1.473053120679238
1myt000 1tu9A00 1.3929267327621646
1myt000 1gcvB00 1.2569249382282612
1a00A00 1si4B00 1.1168269532776802
1a00A00 1cg5A00 0.7211395472975362
1a00A00 1dm1A00 1.846836967388884
1a00A00 1tu9A00 1.5356871392277496
1a00A00 1gcvB00 0.9919095528329834
1si4B00 1cg5A00 0.888657563051363
1si4B00 1dm1A00 1.833722996419474
1si4B00 1tu9A00 1.4941459529437953
1si4B00 1gcvB00 1.0881940586713896
1cg5A00 1dm1A00 1.6073864261163315
1cg5A00 1tu9A00 1.3739783818662916
1cg5A00 1gcvB00 0.8475432658458256
1dm1A00 1tu9A00 1.92854780002358
1dm1A00 1gcvB00 1.9591772748179983
1tu9A00 1gcvB00 1.490336903418416
