# Supplementary material for: An automatic method for assessing structural importance of amino acid positions
Source: BMC Struct Biol. 2009 Mar 4;9:10. doi: 10.1186/1472-6807-9-10 (PMC2667441; doi:10.1186/1472-6807-9-10)
Supplement: Additional file 2 — Sets of quality values, multiple sequence alignment (aln format) and CC values for each of the six datasets. [file 1472-6807-9-10-S2.zip › datasets/globins/residue_classification/globins_seqdep_CC_final.txt]

0      0.0172   0.0198  -0.0124  -0.8339
1      0.0000   0.0000   0.0000  -0.8339
2      0.0000   0.0000   0.0000  -0.8339
3      0.0000   0.0000   0.0000  -0.8339
4      0.0000   0.0000   0.0000  -0.8339
5      0.0000   0.0000   0.0000  -0.8339
6      0.0000   0.0000   0.0000  -0.8339
7      0.0000   0.0000   0.0000  -0.8339
8      0.0000   0.0000   0.0000  -0.8339
9      0.0000   0.0000   0.0000  -0.8339
10     0.0000   0.0000   0.0000  -0.8339
11     0.0000   0.0000   0.0000  -0.8339
12     0.0000   0.0000   0.0000  -0.8339
13     0.0000   0.0000   0.0000  -0.8339
14     0.0000   0.0000   0.0000  -0.8339
15     0.0000   0.0000   0.0000  -0.8339
16     0.0000   0.0000   0.0000  -0.8339
17     0.0000   0.0000   0.0000  -0.8339
18     0.0000   0.0000   0.0000  -0.8339
19     0.0000   0.0000   0.0000  -0.8339
20     0.0000   0.0000   0.0000  -0.8339
21    -0.0089   0.0218  -0.0321  -0.8339
22     0.0295   0.0237  -0.0089  -0.8339
23     0.0706   0.0580  -0.0229  -0.8339
24     0.0545   0.0524  -0.0267  -0.8339
25     0.0546   0.0442  -0.0169  -0.8339
26     0.0744   0.0573  -0.0195  -0.8339
27     0.0554   0.0546  -0.0288  -0.8339
28     0.0909   0.0526  -0.0029  -0.8339
29     0.0798   0.0879  -0.0526  -0.8339
30     0.0753   0.0892  -0.0572  -0.8339
31     0.0784  -0.0960   0.1663  -0.8339
32     0.0456  -0.3559   0.4537  -0.8339
33    -0.1367  -0.4145   0.4148  -0.8339
34    -0.1651  -0.5269   0.5399  -0.8339
35    -0.1308  -0.3570   0.3469  -0.8339
36    -0.1356  -0.4014   0.3991  -0.8339
37    -0.3581  -0.6629   0.6065  -0.8339
38    -0.0795  -0.5373   0.6024  -0.8339
39    -0.2812  -0.4995   0.4311  -0.8339
40    -0.0799  -0.1898   0.1756  -0.8339
41    -0.3880  -0.6540   0.5739  -0.8339
42     0.0380  -0.1556   0.2112  -0.8339
43    -0.0986  -0.3139   0.3145  -0.8339
44    -0.1059  -0.3793   0.3903  -0.8339
45    -0.1951  -0.5729   0.5821  -0.8339
46    -0.1927  -0.4339   0.4036  -0.8339
47     0.0000   0.0000   0.0000  -0.8339
48    -0.2694  -0.6060   0.5816  -0.8339
49    -0.3259  -0.6236   0.5706  -0.8339
50     0.1245   0.1652  -0.1163  -0.8339
51     0.1333   0.1911  -0.1418  -0.8339
52     0.0000   0.0000   0.0000  -0.8339
53    -0.0054   0.0140  -0.0203  -0.8339
54    -0.0250   0.0166  -0.0364  -0.8339
55    -0.0250   0.0166  -0.0364  -0.8339
56     0.0614  -0.2381   0.3240  -0.8339
57     0.0328  -0.1596   0.2127  -0.8339
58     0.0322  -0.1731   0.2283  -0.8339
59     0.0012  -0.2277   0.2739  -0.8339
60     0.1058  -0.0898   0.1767  -0.8339
61    -0.3807  -0.6724   0.6058  -0.8339
62     0.0601  -0.2290   0.3124  -0.8339
63    -0.1398  -0.3916   0.3842  -0.8339
64     0.0444  -0.3855   0.4879  -0.8339
65    -0.0610  -0.4959   0.5612  -0.8339
66     0.0963  -0.1396   0.2294  -0.8339
67    -0.1087  -0.5176   0.5612  -0.8339
68     0.0051  -0.1819   0.2214  -0.8339
69     0.0202  -0.2300   0.2886  -0.8339
70     0.0201  -0.2348   0.2943  -0.8339
71     0.0362  -0.3134   0.3978  -0.8339
72    -0.3127  -0.6060   0.5545  -0.8339
73    -0.1440  -0.4684   0.4780  -0.8339
74     0.0719  -0.1696   0.2494  -0.8339
75    -0.2638  -0.6985   0.7157  -0.8339
76     0.1596  -0.2019   0.3414  -0.8339
77     0.0741  -0.2221   0.3130  -0.8339
78     0.0356  -0.2851   0.3639  -0.8339
79     0.0479  -0.2591   0.3405  -0.8339
80     0.0929  -0.1135   0.1964  -0.8339
81    -0.0423  -0.4298   0.4910  -0.8339
82    -0.1373  -0.5591   0.5976  -0.8339
83     0.0000   0.0000   0.0000  -0.8339
84    -0.0392  -0.4917   0.5683  -0.8339
85    -0.0572  -0.2917   0.3139  -0.8339
86     0.0000   0.0000   0.0000  -0.8339
87     0.0000   0.0000   0.0000  -0.8339
88    -0.0540  -0.2898   0.3137  -0.8339
89    -0.0088  -0.2560   0.3014  -0.8339
90    -0.0825  -0.2554   0.2534  -0.8339
91    -0.0382  -0.2357   0.2582  -0.8339
92    -0.0710  -0.1799   0.1695  -0.8339
93    -0.0850  -0.5216   0.5797  -0.8339
94    -0.1295  -0.4466   0.4595  -0.8339
95    -0.0449  -0.3808   0.4298  -0.8339
96    -0.1073  -0.4838   0.5195  -0.8339
97    -0.0156  -0.4222   0.4973  -0.8339
98    -0.0482  -0.2834   0.3095  -0.8339
99     0.1498  -0.1844   0.3152  -0.8339
100   -0.0831  -0.3760   0.4005  -0.8339
101   -0.0042  -0.3467   0.4133  -0.8339
102    0.0315  -0.2381   0.3054  -0.8339
103   -0.0597  -0.5522   0.6316  -0.8339
104   -0.2794  -0.6939   0.7000  -0.8339
105   -0.0761  -0.2429   0.2424  -0.8339
106    0.1522  -0.1364   0.2609  -0.8339
107   -0.2048  -0.5596   0.5586  -0.8339
108   -0.1138  -0.3419   0.3391  -0.8339
109    0.0101  -0.1356   0.1692  -0.8339
110   -0.1831  -0.4981   0.4918  -0.8339
111    0.0529  -0.0716   0.1206  -0.8339
112   -0.0287  -0.2696   0.3052  -0.8339
113    0.0193  -0.1445   0.1859  -0.8339
114    0.0843  -0.1959   0.2884  -0.8339
115   -0.0579  -0.3767   0.4169  -0.8339
116   -0.0353  -0.2340   0.2580  -0.8339
117   -0.0506  -0.3571   0.3975  -0.8339
118    0.0204  -0.3494   0.4312  -0.8339
119   -0.0367  -0.4203   0.4827  -0.8339
120   -0.2718  -0.4349   0.3533  -0.8339
121    0.0702   0.0887  -0.0600  -0.8339
122    0.0094  -0.0190   0.0291  -0.8339
123    0.0000   0.0000   0.0000  -0.8339
124    0.0094  -0.0190   0.0291  -0.8339
125    0.2052   0.2310  -0.1425  -0.8339
126    0.1319   0.2221  -0.1805  -0.8339
127   -0.1186  -0.4879   0.5179  -0.8339
128    0.0026  -0.2483   0.2994  -0.8339
129   -0.0882  -0.2917   0.2940  -0.8339
130    0.1047  -0.1738   0.2750  -0.8339
131   -0.1392  -0.5343   0.5647  -0.8339
132    0.0594  -0.1765   0.2497  -0.8339
133    0.0370  -0.1164   0.1638  -0.8339
134   -0.1935  -0.4530   0.4275  -0.8339
135   -0.1494  -0.5663   0.6000  -0.8339
136    0.0325  -0.2131   0.2762  -0.8339
137    0.0420  -0.2625   0.3409  -0.8339
138   -0.2388  -0.3545   0.2730  -0.8339
139   -0.0862  -0.3263   0.3376  -0.8339
140    0.0875   0.0688  -0.0246  -0.8339
141    0.0000   0.0000   0.0000  -0.8339
142   -0.2777  -0.6564   0.6470  -0.8339
143   -0.2185  -0.5543   0.5433  -0.8339
144   -0.0705  -0.4186   0.4606  -0.8339
145    0.0919  -0.2457   0.3516  -0.8339
146    0.0374  -0.4111   0.5142  -0.8339
147   -0.0627  -0.5944   0.6825  -0.8339
148   -0.1594  -0.4870   0.4921  -0.8339
149    0.0545  -0.0828   0.1350  -0.8339
150    0.1518  -0.3610   0.5188  -0.8339
151    0.2026  -0.1765   0.3379  -0.8339
152   -0.1493  -0.5419   0.5685  -0.8339
153    0.0217  -0.4406   0.5405  -0.8339
154   -0.0569  -0.5199   0.5931  -0.8339
155    0.0171  -0.3808   0.4667  -0.8339
156   -0.0984  -0.3709   0.3847  -0.8339
157   -0.0541  -0.3141   0.3430  -0.8339
158    0.1522  -0.0138   0.1166  -0.8339
159   -0.0946  -0.3024   0.3029  -0.8339
160   -0.0095  -0.3214   0.3797  -0.8339
161    0.0560  -0.2502   0.3350  -0.8339
162   -0.0601  -0.2537   0.2659  -0.8339
163    0.0149  -0.3497   0.4282  -0.8339
164    0.1512   0.0453   0.0456  -0.8339
165   -0.0410  -0.3689   0.4177  -0.8339
166    0.0468  -0.3229   0.4154  -0.8339
167    0.0292  -0.3042   0.3826  -0.8339
168    0.0139   0.0150  -0.0088  -0.8339
169   -0.0112  -0.3536   0.4173  -0.8339
170   -0.1986  -0.5386   0.5348  -0.8339
171   -0.1194  -0.5730   0.6254  -0.8339
172    0.0474  -0.3377   0.4332  -0.8339
173   -0.0130  -0.4245   0.5016  -0.8339
174    0.0416  -0.0648   0.1052  -0.8339
175    0.0150   0.0345  -0.0314  -0.8339
176    0.0150   0.0345  -0.0314  -0.8339
177    0.0150   0.0345  -0.0314  -0.8339
178    0.0150   0.0345  -0.0314  -0.8339
179    0.0150   0.0345  -0.0314  -0.8339
180   -0.0283  -0.2319   0.2600  -0.8339
181   -0.2476  -0.6156   0.6081  -0.8339
182   -0.0143  -0.3005   0.3515  -0.8339
183   -0.2258  -0.3033   0.2179  -0.8339
184    0.0544  -0.1088   0.1660  -0.8339
185   -0.0731  -0.4435   0.4896  -0.8339
186   -0.3478  -0.6495   0.5937  -0.8339
187   -0.0673  -0.2713   0.2826  -0.8339
188   -0.0397  -0.3707   0.4207  -0.8339
189    0.1092  -0.1206   0.2151  -0.8339
190    0.0291  -0.1257   0.1697  -0.8339
191    0.0791  -0.3235   0.4351  -0.8339
192    0.0974  -0.1761   0.2732  -0.8339
193    0.0872  -0.0755   0.1477  -0.8339
194    0.1185  -0.2027   0.3174  -0.8339
195   -0.1348  -0.5302   0.5620  -0.8339
196   -0.1690  -0.4757   0.4718  -0.8339
197   -0.0620  -0.2122   0.2143  -0.8339
198   -0.0686  -0.4517   0.5024  -0.8339
199   -0.3704  -0.6936   0.6443  -0.8339
200   -0.0747  -0.4606   0.5098  -0.8339
201    0.0181  -0.0014   0.0137  -0.8339
202    0.0261  -0.0496   0.0767  -0.8339
203    0.0717  -0.0765   0.1387  -0.8339
204    0.0367  -0.1212   0.1692  -0.8339
205   -0.0222  -0.0788   0.0798  -0.8339
206    0.0343  -0.0925   0.1334  -0.8339
207    0.1272   0.0279   0.0506  -0.8339
208    0.0974   0.0287   0.0300  -0.8339
209    0.0974   0.0287   0.0300  -0.8339
210    0.0974   0.0287   0.0300  -0.8339
211    0.0974   0.0287   0.0300  -0.8339
212    0.0974   0.0287   0.0300  -0.8339
