# Supplementary material for: An automatic method for assessing structural importance of amino acid positions
Source: BMC Struct Biol. 2009 Mar 4;9:10. doi: 10.1186/1472-6807-9-10 (PMC2667441; doi:10.1186/1472-6807-9-10)
Supplement: Additional file 2 — Sets of quality values, multiple sequence alignment (aln format) and CC values for each of the six datasets. [file 1472-6807-9-10-S2.zip › datasets/globins/residue_classification/globins_seqdep_p250_CC_final.txt]

0      0.0172   0.0198  -0.0124  -0.8339
1      0.0000   0.0000   0.0000  -0.8339
2      0.0000   0.0000   0.0000  -0.8339
3      0.0000   0.0000   0.0000  -0.8339
4      0.0000   0.0000   0.0000  -0.8339
5      0.0000   0.0000   0.0000  -0.8339
6      0.0000   0.0000   0.0000  -0.8339
7      0.0000   0.0000   0.0000  -0.8339
8      0.0000   0.0000   0.0000  -0.8339
9      0.0000   0.0000   0.0000  -0.8339
10     0.0000   0.0000   0.0000  -0.8339
11     0.0000   0.0000   0.0000  -0.8339
12     0.0000   0.0000   0.0000  -0.8339
13     0.0000   0.0000   0.0000  -0.8339
14     0.0000   0.0000   0.0000  -0.8339
15     0.0000   0.0000   0.0000  -0.8339
16     0.0000   0.0000   0.0000  -0.8339
17     0.0000   0.0000   0.0000  -0.8339
18     0.0000   0.0000   0.0000  -0.8339
19     0.0000   0.0000   0.0000  -0.8339
20     0.0000   0.0000   0.0000  -0.8339
21    -0.0089   0.0218  -0.0321  -0.8339
22     0.0333   0.0315  -0.0157  -0.8339
23     0.0685   0.0566  -0.0225  -0.8339
24     0.0372   0.0474  -0.0322  -0.8339
25     0.0600   0.0526  -0.0234  -0.8339
26     0.0747   0.0597  -0.0222  -0.8339
27     0.0676   0.0595  -0.0267  -0.8339
28     0.0860   0.0552  -0.0092  -0.8339
29     0.0763   0.0836  -0.0499  -0.8339
30     0.0805   0.0924  -0.0576  -0.8339
31     0.1004  -0.0811   0.1628  -0.8339
32    -0.0040  -0.4368   0.5216  -0.8339
33    -0.1531  -0.4501   0.4492  -0.8339
34    -0.1791  -0.5109   0.5108  -0.8339
35    -0.2165  -0.4574   0.4184  -0.8339
36    -0.2953  -0.5239   0.4541  -0.8339
37    -0.4149  -0.6968   0.6201  -0.8339
38    -0.2160  -0.6156   0.6269  -0.8339
39    -0.3299  -0.5472   0.4626  -0.8339
40    -0.1283  -0.2069   0.1644  -0.8339
41    -0.3754  -0.5883   0.4888  -0.8339
42     0.0096  -0.1563   0.1937  -0.8339
43    -0.2846  -0.4725   0.3934  -0.8339
44    -0.1662  -0.3855   0.3596  -0.8339
45    -0.1687  -0.5316   0.5438  -0.8339
46    -0.2958  -0.4900   0.4090  -0.8339
47     0.0000   0.0000   0.0000  -0.8339
48    -0.2789  -0.5933   0.5583  -0.8339
49    -0.2723  -0.5319   0.4798  -0.8339
50     0.1593   0.2426  -0.1873  -0.8339
51     0.1442   0.2253  -0.1762  -0.8339
52     0.0000   0.0000   0.0000  -0.8339
53    -0.0054   0.0140  -0.0203  -0.8339
54    -0.0296   0.0168  -0.0397  -0.8339
55    -0.0250   0.0166  -0.0364  -0.8339
56     0.0894  -0.1918   0.2867  -0.8339
57     0.0198  -0.1168   0.1530  -0.8339
58    -0.0082  -0.2447   0.2882  -0.8339
59    -0.0752  -0.3222   0.3396  -0.8339
60     0.0929  -0.0687   0.1432  -0.8339
61    -0.3437  -0.6530   0.6013  -0.8339
62     0.0077  -0.2436   0.2970  -0.8339
63    -0.1921  -0.3830   0.3397  -0.8339
64     0.1011  -0.2185   0.3254  -0.8339
65    -0.0291  -0.4438   0.5157  -0.8339
66     0.1096  -0.2069   0.3169  -0.8339
67    -0.1386  -0.5090   0.5328  -0.8339
68    -0.0300  -0.1139   0.1168  -0.8339
69    -0.0330  -0.3349   0.3814  -0.8339
70    -0.0028  -0.2680   0.3196  -0.8339
71     0.0155  -0.3789   0.4634  -0.8339
72    -0.3071  -0.6275   0.5881  -0.8339
73    -0.1534  -0.4675   0.4710  -0.8339
74     0.1261  -0.0213   0.1084  -0.8339
75    -0.1709  -0.6053   0.6388  -0.8339
76     0.1502  -0.1825   0.3132  -0.8339
77     0.1166  -0.1501   0.2547  -0.8339
78     0.0408  -0.2591   0.3361  -0.8339
79     0.0479  -0.2591   0.3405  -0.8339
80     0.1099  -0.1009   0.1924  -0.8339
81    -0.0482  -0.3966   0.4470  -0.8339
82    -0.1166  -0.5143   0.5523  -0.8339
83     0.0000   0.0000   0.0000  -0.8339
84    -0.0627  -0.5418   0.6171  -0.8339
85    -0.1090  -0.3058   0.2979  -0.8339
86     0.0000   0.0000   0.0000  -0.8339
87     0.0000   0.0000   0.0000  -0.8339
88    -0.0474  -0.2737   0.2982  -0.8339
89    -0.0306  -0.2474   0.2772  -0.8339
90    -0.0806  -0.2391   0.2349  -0.8339
91    -0.0659  -0.2613   0.2714  -0.8339
92    -0.0793  -0.1841   0.1691  -0.8339
93    -0.1326  -0.5365   0.5713  -0.8339
94    -0.1572  -0.4767   0.4803  -0.8339
95    -0.0303  -0.3952   0.4560  -0.8339
96    -0.1402  -0.5068   0.5289  -0.8339
97    -0.0857  -0.4295   0.4649  -0.8339
98    -0.1010  -0.3846   0.3999  -0.8339
99     0.1710  -0.1638   0.3042  -0.8339
100   -0.0409  -0.2384   0.2597  -0.8339
101    0.0172  -0.3132   0.3861  -0.8339
102    0.0858  -0.1265   0.2073  -0.8339
103   -0.0690  -0.5275   0.5959  -0.8339
104   -0.2701  -0.6896   0.6992  -0.8339
105   -0.0796  -0.2493   0.2480  -0.8339
106    0.1749  -0.1205   0.2564  -0.8339
107   -0.2200  -0.5176   0.4941  -0.8339
108   -0.1478  -0.3241   0.2952  -0.8339
109    0.0054  -0.1942   0.2364  -0.8339
110   -0.2231  -0.5134   0.4867  -0.8339
111    0.0637  -0.1482   0.2189  -0.8339
112   -0.1413  -0.3782   0.3665  -0.8339
113   -0.0301  -0.1712   0.1856  -0.8339
114    0.0388  -0.2261   0.2956  -0.8339
115   -0.0621  -0.3846   0.4240  -0.8339
116   -0.0071  -0.2110   0.2484  -0.8339
117   -0.0345  -0.3719   0.4252  -0.8339
118   -0.0006  -0.3495   0.4188  -0.8339
119   -0.1111  -0.4530   0.4787  -0.8339
120   -0.3010  -0.4380   0.3377  -0.8339
121    0.0710   0.1004  -0.0735  -0.8339
122    0.0094  -0.0190   0.0291  -0.8339
123    0.0000   0.0000   0.0000  -0.8339
124    0.0094  -0.0190   0.0291  -0.8339
125    0.2193   0.2688  -0.1796  -0.8339
126    0.1480   0.2383  -0.1896  -0.8339
127   -0.1998  -0.5238   0.5148  -0.8339
128   -0.0074  -0.2596   0.3066  -0.8339
129   -0.2112  -0.4092   0.3602  -0.8339
130    0.0753  -0.1834   0.2679  -0.8339
131   -0.1447  -0.5709   0.6086  -0.8339
132    0.0290  -0.0863   0.1226  -0.8339
133    0.0318  -0.1078   0.1501  -0.8339
134   -0.2015  -0.4722   0.4470  -0.8339
135   -0.1052  -0.4937   0.5331  -0.8339
136    0.0049  -0.2260   0.2741  -0.8339
137    0.0694  -0.2238   0.3120  -0.8339
138   -0.2071  -0.3463   0.2838  -0.8339
139   -0.0435  -0.2268   0.2440  -0.8339
140    0.0913   0.0779  -0.0330  -0.8339
141    0.0000   0.0000   0.0000  -0.8339
142   -0.3947  -0.7090   0.6522  -0.8339
143   -0.2334  -0.5502   0.5287  -0.8339
144   -0.1199  -0.4556   0.4765  -0.8339
145    0.0416  -0.3128   0.4003  -0.8339
146   -0.0363  -0.2646   0.2944  -0.8339
147    0.0571  -0.5147   0.6460  -0.8339
148   -0.1744  -0.4929   0.4905  -0.8339
149    0.0669  -0.0553   0.1102  -0.8339
150    0.3180  -0.0540   0.2675  -0.8339
151    0.1561  -0.2136   0.3529  -0.8339
152   -0.0790  -0.5027   0.5595  -0.8339
153   -0.0243  -0.4850   0.5683  -0.8339
154   -0.0525  -0.5256   0.6026  -0.8339
155    0.0666  -0.3822   0.4967  -0.8339
156   -0.1967  -0.4235   0.3879  -0.8339
157   -0.0260  -0.2591   0.2943  -0.8339
158    0.2142   0.0761   0.0504  -0.8339
159   -0.0702  -0.2660   0.2743  -0.8339
160   -0.0316  -0.3134   0.3563  -0.8339
161    0.0167  -0.2961   0.3654  -0.8339
162   -0.1629  -0.2847   0.2366  -0.8339
163    0.0250  -0.2941   0.3681  -0.8339
164    0.1336   0.0644   0.0112  -0.8339
165   -0.0175  -0.3457   0.4040  -0.8339
166    0.0575  -0.3203   0.4187  -0.8339
167   -0.0577  -0.4056   0.4523  -0.8339
168    0.0139   0.0150  -0.0088  -0.8339
169   -0.0140  -0.3648   0.4291  -0.8339
170   -0.2130  -0.5613   0.5560  -0.8339
171   -0.1215  -0.5298   0.5692  -0.8339
172    0.0119  -0.2721   0.3337  -0.8339
173   -0.0881  -0.4585   0.4994  -0.8339
174    0.0118  -0.0625   0.0827  -0.8339
175    0.0150   0.0345  -0.0314  -0.8339
176    0.0150   0.0345  -0.0314  -0.8339
177    0.0150   0.0345  -0.0314  -0.8339
178    0.0150   0.0345  -0.0314  -0.8339
179    0.0150   0.0345  -0.0314  -0.8339
180   -0.1100  -0.2508   0.2300  -0.8339
181   -0.3500  -0.7111   0.6837  -0.8339
182   -0.1085  -0.2422   0.2204  -0.8339
183   -0.2817  -0.3531   0.2425  -0.8339
184    0.0216  -0.1889   0.2404  -0.8339
185   -0.1021  -0.4874   0.5271  -0.8339
186   -0.3772  -0.6719   0.6073  -0.8339
187   -0.1081  -0.3200   0.3158  -0.8339
188   -0.0876  -0.4003   0.4276  -0.8339
189    0.1599   0.0092   0.0944  -0.8339
190    0.0820  -0.0830   0.1532  -0.8339
191    0.0616  -0.2758   0.3686  -0.8339
192    0.1179  -0.1436   0.2478  -0.8339
193    0.1313   0.0392   0.0398  -0.8339
194    0.1060  -0.1620   0.2620  -0.8339
195   -0.1496  -0.5378   0.5631  -0.8339
196   -0.1704  -0.4354   0.4197  -0.8339
197   -0.0706  -0.2054   0.2005  -0.8339
198   -0.0429  -0.4106   0.4673  -0.8339
199   -0.3168  -0.6424   0.6031  -0.8339
200   -0.0999  -0.4623   0.4970  -0.8339
201    0.0256   0.0033   0.0130  -0.8339
202    0.0211  -0.0568   0.0820  -0.8339
203    0.0764  -0.0700   0.1340  -0.8339
204    0.0206  -0.1066   0.1413  -0.8339
205   -0.0013  -0.0755   0.0897  -0.8339
206    0.0319  -0.0866   0.1249  -0.8339
207    0.1272   0.0279   0.0506  -0.8339
208    0.0974   0.0287   0.0300  -0.8339
209    0.0974   0.0287   0.0300  -0.8339
210    0.0974   0.0287   0.0300  -0.8339
211    0.0974   0.0287   0.0300  -0.8339
212    0.0974   0.0287   0.0300  -0.8339
