# Supplementary material for: An automatic method for assessing structural importance of amino acid positions
Source: BMC Struct Biol. 2009 Mar 4;9:10. doi: 10.1186/1472-6807-9-10 (PMC2667441; doi:10.1186/1472-6807-9-10)
Supplement: Additional file 2 — Sets of quality values, multiple sequence alignment (aln format) and CC values for each of the six datasets. [file 1472-6807-9-10-S2.zip › datasets/globins/residue_classification/globins_tma_p250_CC_final.txt]

0      0.0599   0.0429  -0.0124  -0.8402
1      0.0000   0.0000   0.0000  -0.8402
2      0.0000   0.0000   0.0000  -0.8402
3      0.0000   0.0000   0.0000  -0.8402
4      0.0000   0.0000   0.0000  -0.8402
5      0.0000   0.0000   0.0000  -0.8402
6      0.0000   0.0000   0.0000  -0.8402
7      0.0000   0.0000   0.0000  -0.8402
8      0.0000   0.0000   0.0000  -0.8402
9      0.0000   0.0000   0.0000  -0.8402
10     0.0000   0.0000   0.0000  -0.8402
11     0.0000   0.0000   0.0000  -0.8402
12     0.0000   0.0000   0.0000  -0.8402
13     0.0000   0.0000   0.0000  -0.8402
14     0.0000   0.0000   0.0000  -0.8402
15     0.0000   0.0000   0.0000  -0.8402
16     0.0000   0.0000   0.0000  -0.8402
17     0.0000   0.0000   0.0000  -0.8402
18     0.0000   0.0000   0.0000  -0.8402
19     0.0000   0.0000   0.0000  -0.8402
20     0.0000   0.0000   0.0000  -0.8402
21     0.0094   0.0321  -0.0321  -0.8402
22     0.0857   0.0597  -0.0157  -0.8402
23     0.0992   0.0727  -0.0225  -0.8402
24     0.0627   0.0611  -0.0322  -0.8402
25     0.0812   0.0637  -0.0234  -0.8402
26     0.1018   0.0738  -0.0222  -0.8402
27     0.0976   0.0753  -0.0267  -0.8402
28     0.1068   0.0657  -0.0092  -0.8402
29     0.0870   0.0890  -0.0499  -0.8402
30     0.0933   0.0989  -0.0576  -0.8402
31     0.0991  -0.0838   0.1628  -0.8402
32    -0.0130  -0.4442   0.5216  -0.8402
33    -0.1861  -0.4676   0.4492  -0.8402
34    -0.2004  -0.5226   0.5108  -0.8402
35    -0.2395  -0.4695   0.4184  -0.8402
36    -0.2882  -0.5207   0.4541  -0.8402
37    -0.3103  -0.6530   0.6201  -0.8402
38    -0.1850  -0.6048   0.6269  -0.8402
39    -0.2837  -0.5251   0.4626  -0.8402
40    -0.0748  -0.1781   0.1644  -0.8402
41    -0.2742  -0.5404   0.4888  -0.8402
42     0.0085  -0.1582   0.1937  -0.8402
43    -0.2663  -0.4633   0.3934  -0.8402
44    -0.1210  -0.3633   0.3596  -0.8402
45    -0.1215  -0.5122   0.5438  -0.8402
46    -0.2166  -0.4508   0.4090  -0.8402
47     0.0000   0.0000   0.0000  -0.8402
48    -0.2466  -0.5800   0.5583  -0.8402
49    -0.2425  -0.5185   0.4798  -0.8402
50     0.0670   0.1930  -0.1873  -0.8402
51     0.0444   0.1717  -0.1762  -0.8402
52     0.0000   0.0000   0.0000  -0.8402
53    -0.0100   0.0116  -0.0203  -0.8402
54    -0.0293   0.0175  -0.0397  -0.8402
55    -0.0230   0.0181  -0.0364  -0.8402
56     0.0470  -0.2164   0.2867  -0.8402
57     0.0627  -0.0950   0.1530  -0.8402
58     0.0184  -0.2326   0.2882  -0.8402
59    -0.1137  -0.3433   0.3396  -0.8402
60     0.0781  -0.0784   0.1432  -0.8402
61    -0.3086  -0.6389   0.6013  -0.8402
62     0.0054  -0.2468   0.2970  -0.8402
63    -0.1413  -0.3575   0.3397  -0.8402
64     0.0559  -0.2447   0.3254  -0.8402
65     0.0161  -0.4258   0.5157  -0.8402
66     0.0989  -0.2154   0.3169  -0.8402
67     0.0007  -0.4473   0.5328  -0.8402
68     0.0086  -0.0935   0.1168  -0.8402
69    -0.0887  -0.3650   0.3814  -0.8402
70    -0.0406  -0.2894   0.3196  -0.8402
71    -0.0321  -0.4048   0.4634  -0.8402
72    -0.3466  -0.6461   0.5881  -0.8402
73    -0.1880  -0.4857   0.4710  -0.8402
74     0.0127  -0.0843   0.1084  -0.8402
75    -0.0651  -0.5639   0.6388  -0.8402
76     0.1099  -0.2066   0.3132  -0.8402
77     0.0230  -0.2019   0.2547  -0.8402
78     0.0447  -0.2595   0.3361  -0.8402
79     0.0547  -0.2583   0.3405  -0.8402
80     0.1382  -0.0881   0.1924  -0.8402
81     0.0012  -0.3750   0.4470  -0.8402
82    -0.1013  -0.5099   0.5523  -0.8402
83     0.0000   0.0000   0.0000  -0.8402
84    -0.1163  -0.5681   0.6171  -0.8402
85    -0.0463  -0.2742   0.2979  -0.8402
86     0.0000   0.0000   0.0000  -0.8402
87     0.0000   0.0000   0.0000  -0.8402
88    -0.0692  -0.2864   0.2982  -0.8402
89    -0.0323  -0.2497   0.2772  -0.8402
90    -0.1429  -0.2727   0.2349  -0.8402
91    -0.0804  -0.2700   0.2714  -0.8402
92    -0.0856  -0.1878   0.1691  -0.8402
93    -0.2140  -0.5752   0.5713  -0.8402
94    -0.2199  -0.5082   0.4803  -0.8402
95    -0.1474  -0.4543   0.4560  -0.8402
96    -0.2212  -0.5462   0.5289  -0.8402
97    -0.1431  -0.4593   0.4649  -0.8402
98    -0.1505  -0.4108   0.3999  -0.8402
99     0.2306  -0.1365   0.3042  -0.8402
100    0.0567  -0.1885   0.2597  -0.8402
101    0.0067  -0.3210   0.3861  -0.8402
102    0.1205  -0.1102   0.2073  -0.8402
103    0.0345  -0.4857   0.5959  -0.8402
104   -0.2989  -0.7033   0.6992  -0.8402
105   -0.0685  -0.2443   0.2480  -0.8402
106    0.1006  -0.1627   0.2564  -0.8402
107   -0.2035  -0.5111   0.4941  -0.8402
108   -0.1355  -0.3182   0.2952  -0.8402
109    0.0508  -0.1718   0.2364  -0.8402
110   -0.1805  -0.4945   0.4867  -0.8402
111    0.0349  -0.1654   0.2189  -0.8402
112   -0.1227  -0.3699   0.3665  -0.8402
113   -0.0598  -0.1878   0.1856  -0.8402
114   -0.0264  -0.2620   0.2956  -0.8402
115   -0.0755  -0.3934   0.4240  -0.8402
116   -0.0591  -0.2398   0.2484  -0.8402
117   -0.0453  -0.3795   0.4252  -0.8402
118   -0.0231  -0.3633   0.4188  -0.8402
119    0.0121  -0.3964   0.4787  -0.8402
120   -0.2514  -0.4121   0.3377  -0.8402
121    0.0394   0.0831  -0.0735  -0.8402
122    0.0529   0.0043   0.0291  -0.8402
123    0.0000   0.0000   0.0000  -0.8402
124    0.0529   0.0043   0.0291  -0.8402
125    0.1889   0.2517  -0.1796  -0.8402
126    0.1390   0.2333  -0.1896  -0.8402
127   -0.1786  -0.5156   0.5148  -0.8402
128   -0.0342  -0.2752   0.3066  -0.8402
129   -0.2380  -0.4231   0.3602  -0.8402
130   -0.0242  -0.2378   0.2679  -0.8402
131   -0.1384  -0.5709   0.6086  -0.8402
132    0.0034  -0.1012   0.1226  -0.8402
133    0.0568  -0.0956   0.1501  -0.8402
134   -0.1041  -0.4261   0.4470  -0.8402
135   -0.0936  -0.4908   0.5331  -0.8402
136    0.0318  -0.2137   0.2741  -0.8402
137    0.0212  -0.2513   0.3120  -0.8402
138   -0.2579  -0.3725   0.2838  -0.8402
139   -0.0590  -0.2361   0.2440  -0.8402
140    0.0623   0.0615  -0.0330  -0.8402
141    0.0000   0.0000   0.0000  -0.8402
142   -0.3181  -0.6787   0.6522  -0.8402
143   -0.1840  -0.5289   0.5287  -0.8402
144   -0.0722  -0.4348   0.4765  -0.8402
145   -0.0173  -0.3449   0.4003  -0.8402
146   -0.0578  -0.2773   0.2944  -0.8402
147    0.0837  -0.5082   0.6460  -0.8402
148   -0.1516  -0.4837   0.4905  -0.8402
149    0.0349  -0.0738   0.1102  -0.8402
150    0.2521  -0.0930   0.2675  -0.8402
151    0.1574  -0.2166   0.3529  -0.8402
152   -0.0504  -0.4928   0.5595  -0.8402
153    0.0806  -0.4416   0.5683  -0.8402
154   -0.0187  -0.5144   0.6026  -0.8402
155    0.0744  -0.3823   0.4967  -0.8402
156   -0.1484  -0.4001   0.3879  -0.8402
157   -0.0114  -0.2532   0.2943  -0.8402
158    0.1799   0.0551   0.0504  -0.8402
159   -0.0282  -0.2452   0.2743  -0.8402
160   -0.0403  -0.3198   0.3563  -0.8402
161    0.0025  -0.3057   0.3654  -0.8402
162    0.0021  -0.1977   0.2366  -0.8402
163    0.0280  -0.2951   0.3681  -0.8402
164    0.0856   0.0370   0.0112  -0.8402
165   -0.0855  -0.3819   0.4040  -0.8402
166   -0.0011  -0.3523   0.4187  -0.8402
167   -0.0738  -0.4157   0.4523  -0.8402
168    0.0089   0.0122  -0.0088  -0.8402
169   -0.0558  -0.3879   0.4291  -0.8402
170   -0.1630  -0.5406   0.5560  -0.8402
171   -0.0084  -0.4820   0.5692  -0.8402
172    0.0838  -0.2376   0.3337  -0.8402
173   -0.0154  -0.4268   0.4994  -0.8402
174    0.0466  -0.0443   0.0827  -0.8402
175    0.0099   0.0318  -0.0314  -0.8402
176    0.0099   0.0318  -0.0314  -0.8402
177    0.0099   0.0318  -0.0314  -0.8402
178    0.0099   0.0318  -0.0314  -0.8402
179    0.0099   0.0318  -0.0314  -0.8402
180   -0.0294  -0.2088   0.2300  -0.8402
181   -0.1624  -0.6387   0.6837  -0.8402
182   -0.0277  -0.1998   0.2204  -0.8402
183   -0.1935  -0.3055   0.2425  -0.8402
184    0.0068  -0.1984   0.2404  -0.8402
185   -0.1023  -0.4900   0.5271  -0.8402
186   -0.2906  -0.6355   0.6073  -0.8402
187   -0.0319  -0.2817   0.3158  -0.8402
188   -0.0636  -0.3905   0.4276  -0.8402
189    0.1425  -0.0024   0.0944  -0.8402
190    0.0419  -0.1062   0.1532  -0.8402
191    0.0428  -0.2881   0.3686  -0.8402
192    0.0997  -0.1559   0.2478  -0.8402
193    0.0959   0.0185   0.0398  -0.8402
194    0.0514  -0.1932   0.2620  -0.8402
195   -0.1970  -0.5614   0.5631  -0.8402
196   -0.0629  -0.3836   0.4197  -0.8402
197   -0.0071  -0.1723   0.2005  -0.8402
198    0.0281  -0.3792   0.4673  -0.8402
199   -0.1435  -0.5688   0.6031  -0.8402
200    0.0273  -0.4047   0.4970  -0.8402
201    0.0202   0.0000   0.0130  -0.8402
202    0.0173  -0.0596   0.0820  -0.8402
203    0.0694  -0.0753   0.1340  -0.8402
204    0.0117  -0.1125   0.1413  -0.8402
205   -0.0139  -0.0828   0.0897  -0.8402
206    0.0210  -0.0936   0.1249  -0.8402
207    0.0804   0.0010   0.0506  -0.8402
208    0.0707   0.0131   0.0300  -0.8402
209    0.0707   0.0131   0.0300  -0.8402
210    0.0707   0.0131   0.0300  -0.8402
211    0.0707   0.0131   0.0300  -0.8402
212    0.0707   0.0131   0.0300  -0.8402
