# Supplementary material for: An automatic method for assessing structural importance of amino acid positions
Source: BMC Struct Biol. 2009 Mar 4;9:10. doi: 10.1186/1472-6807-9-10 (PMC2667441; doi:10.1186/1472-6807-9-10)
Supplement: Additional file 2 — Sets of quality values, multiple sequence alignment (aln format) and CC values for each of the six datasets. [file 1472-6807-9-10-S2.zip › datasets/globins/residue_classification/globins_tma_rms_CC_final.txt]

0      0.0599   0.0429  -0.0124  -0.8402
1      0.0000   0.0000   0.0000  -0.8402
2      0.0000   0.0000   0.0000  -0.8402
3      0.0000   0.0000   0.0000  -0.8402
4      0.0000   0.0000   0.0000  -0.8402
5      0.0000   0.0000   0.0000  -0.8402
6      0.0000   0.0000   0.0000  -0.8402
7      0.0000   0.0000   0.0000  -0.8402
8      0.0000   0.0000   0.0000  -0.8402
9      0.0000   0.0000   0.0000  -0.8402
10     0.0000   0.0000   0.0000  -0.8402
11     0.0000   0.0000   0.0000  -0.8402
12     0.0000   0.0000   0.0000  -0.8402
13     0.0000   0.0000   0.0000  -0.8402
14     0.0000   0.0000   0.0000  -0.8402
15     0.0000   0.0000   0.0000  -0.8402
16     0.0000   0.0000   0.0000  -0.8402
17     0.0000   0.0000   0.0000  -0.8402
18     0.0000   0.0000   0.0000  -0.8402
19     0.0000   0.0000   0.0000  -0.8402
20     0.0000   0.0000   0.0000  -0.8402
21     0.0094   0.0321  -0.0321  -0.8402
22     0.0738   0.0475  -0.0089  -0.8402
23     0.0976   0.0721  -0.0229  -0.8402
24     0.0832   0.0675  -0.0267  -0.8402
25     0.0757   0.0552  -0.0169  -0.8402
26     0.0990   0.0700  -0.0195  -0.8402
27     0.0783   0.0667  -0.0288  -0.8402
28     0.1135   0.0640  -0.0029  -0.8402
29     0.0979   0.0972  -0.0526  -0.8402
30     0.0845   0.0939  -0.0572  -0.8402
31     0.0660  -0.1044   0.1663  -0.8402
32     0.0190  -0.3720   0.4537  -0.8402
33    -0.1739  -0.4343   0.4148  -0.8402
34    -0.1843  -0.5378   0.5399  -0.8402
35    -0.1530  -0.3693   0.3469  -0.8402
36    -0.1549  -0.4123   0.3991  -0.8402
37    -0.2679  -0.6251   0.6065  -0.8402
38    -0.0493  -0.5274   0.6024  -0.8402
39    -0.2601  -0.4894   0.4311  -0.8402
40    -0.0452  -0.1716   0.1756  -0.8402
41    -0.3209  -0.6247   0.5739  -0.8402
42     0.0082  -0.1731   0.2112  -0.8402
43    -0.1115  -0.3216   0.3145  -0.8402
44    -0.0763  -0.3661   0.3903  -0.8402
45    -0.1491  -0.5548   0.5821  -0.8402
46    -0.1589  -0.4180   0.4036  -0.8402
47     0.0000   0.0000   0.0000  -0.8402
48    -0.2474  -0.5978   0.5816  -0.8402
49    -0.3426  -0.6320   0.5706  -0.8402
50     0.0374   0.1179  -0.1163  -0.8402
51     0.0540   0.1482  -0.1418  -0.8402
52     0.0000   0.0000   0.0000  -0.8402
53    -0.0100   0.0116  -0.0203  -0.8402
54    -0.0230   0.0181  -0.0364  -0.8402
55    -0.0230   0.0181  -0.0364  -0.8402
56     0.0108  -0.2667   0.3240  -0.8402
57     0.0403  -0.1574   0.2127  -0.8402
58     0.0391  -0.1711   0.2283  -0.8402
59    -0.0341  -0.2479   0.2739  -0.8402
60     0.0653  -0.1136   0.1767  -0.8402
61    -0.3347  -0.6534   0.6058  -0.8402
62     0.0202  -0.2520   0.3124  -0.8402
63    -0.0902  -0.3680   0.3842  -0.8402
64     0.0070  -0.4066   0.4879  -0.8402
65    -0.0191  -0.4802   0.5612  -0.8402
66     0.0418  -0.1707   0.2294  -0.8402
67     0.0271  -0.4593   0.5612  -0.8402
68     0.0391  -0.1654   0.2214  -0.8402
69    -0.0482  -0.2675   0.2886  -0.8402
70    -0.0214  -0.2584   0.2943  -0.8402
71    -0.0478  -0.3580   0.3978  -0.8402
72    -0.3538  -0.6255   0.5545  -0.8402
73    -0.1784  -0.4866   0.4780  -0.8402
74    -0.0344  -0.2276   0.2494  -0.8402
75    -0.1521  -0.6589   0.7157  -0.8402
76     0.1222  -0.2246   0.3414  -0.8402
77    -0.0004  -0.2632   0.3130  -0.8402
78     0.0284  -0.2914   0.3639  -0.8402
79     0.0547  -0.2583   0.3405  -0.8402
80     0.1263  -0.0979   0.1964  -0.8402
81    -0.0459  -0.4342   0.4910  -0.8402
82    -0.1290  -0.5582   0.5976  -0.8402
83     0.0000   0.0000   0.0000  -0.8402
84    -0.0990  -0.5217   0.5683  -0.8402
85    -0.0263  -0.2772   0.3139  -0.8402
86     0.0000   0.0000   0.0000  -0.8402
87     0.0000   0.0000   0.0000  -0.8402
88    -0.0778  -0.3036   0.3137  -0.8402
89    -0.0079  -0.2573   0.3014  -0.8402
90    -0.1410  -0.2869   0.2534  -0.8402
91    -0.0567  -0.2466   0.2582  -0.8402
92    -0.0731  -0.1814   0.1695  -0.8402
93    -0.2023  -0.5764   0.5797  -0.8402
94    -0.1950  -0.4800   0.4595  -0.8402
95    -0.1606  -0.4397   0.4298  -0.8402
96    -0.1736  -0.5169   0.5195  -0.8402
97    -0.0934  -0.4618   0.4973  -0.8402
98    -0.0900  -0.3064   0.3095  -0.8402
99     0.2007  -0.1616   0.3152  -0.8402
100   -0.0236  -0.3482   0.4005  -0.8402
101   -0.0180  -0.3561   0.4133  -0.8402
102    0.0292  -0.2415   0.3054  -0.8402
103    0.0429  -0.5126   0.6316  -0.8402
104   -0.2581  -0.6881   0.7000  -0.8402
105   -0.0707  -0.2409   0.2424  -0.8402
106    0.0681  -0.1835   0.2609  -0.8402
107   -0.1804  -0.5505   0.5586  -0.8402
108   -0.1203  -0.3463   0.3391  -0.8402
109    0.0514  -0.1147   0.1692  -0.8402
110   -0.1510  -0.4845   0.4918  -0.8402
111    0.0054  -0.0985   0.1206  -0.8402
112   -0.0280  -0.2709   0.3052  -0.8402
113   -0.0022  -0.1574   0.1859  -0.8402
114    0.0170  -0.2335   0.2884  -0.8402
115   -0.0924  -0.3958   0.4169  -0.8402
116   -0.0850  -0.2613   0.2580  -0.8402
117   -0.0614  -0.3645   0.3975  -0.8402
118   -0.0222  -0.3731   0.4312  -0.8402
119    0.0558  -0.3791   0.4827  -0.8402
120   -0.2406  -0.4189   0.3533  -0.8402
121    0.0406   0.0724  -0.0600  -0.8402
122    0.0529   0.0043   0.0291  -0.8402
123    0.0000   0.0000   0.0000  -0.8402
124    0.0529   0.0043   0.0291  -0.8402
125    0.1655   0.2086  -0.1425  -0.8402
126    0.1213   0.2164  -0.1805  -0.8402
127   -0.1331  -0.4969   0.5179  -0.8402
128   -0.0211  -0.2625   0.2994  -0.8402
129   -0.1351  -0.3171   0.2940  -0.8402
130    0.0152  -0.2231   0.2750  -0.8402
131   -0.1669  -0.5492   0.5647  -0.8402
132    0.0295  -0.1943   0.2497  -0.8402
133    0.0550  -0.1082   0.1638  -0.8402
134   -0.1104  -0.4133   0.4275  -0.8402
135   -0.1176  -0.5551   0.6000  -0.8402
136    0.0658  -0.1978   0.2762  -0.8402
137    0.0022  -0.2853   0.3409  -0.8402
138   -0.3072  -0.3896   0.2730  -0.8402
139   -0.0905  -0.3298   0.3376  -0.8402
140    0.0607   0.0536  -0.0246  -0.8402
141    0.0000   0.0000   0.0000  -0.8402
142   -0.2526  -0.6480   0.6470  -0.8402
143   -0.1757  -0.5364   0.5433  -0.8402
144   -0.0595  -0.4156   0.4606  -0.8402
145    0.0169  -0.2868   0.3516  -0.8402
146    0.0367  -0.4149   0.5142  -0.8402
147   -0.0158  -0.5797   0.6825  -0.8402
148   -0.1330  -0.4763   0.4921  -0.8402
149    0.0169  -0.1043   0.1350  -0.8402
150    0.1111  -0.3844   0.5188  -0.8402
151    0.1876  -0.1881   0.3379  -0.8402
152   -0.1231  -0.5326   0.5685  -0.8402
153    0.1192  -0.3997   0.5405  -0.8402
154   -0.0419  -0.5166   0.5931  -0.8402
155    0.0235  -0.3809   0.4667  -0.8402
156   -0.0653  -0.3559   0.3847  -0.8402
157   -0.0457  -0.3114   0.3430  -0.8402
158    0.1521  -0.0160   0.1166  -0.8402
159   -0.0532  -0.2820   0.3029  -0.8402
160   -0.0036  -0.3208   0.3797  -0.8402
161    0.0406  -0.2607   0.3350  -0.8402
162    0.0698  -0.1869   0.2659  -0.8402
163    0.0021  -0.3587   0.4282  -0.8402
164    0.0993   0.0155   0.0456  -0.8402
165   -0.0953  -0.3979   0.4177  -0.8402
166   -0.0126  -0.3552   0.4154  -0.8402
167   -0.0041  -0.3235   0.3826  -0.8402
168    0.0089   0.0122  -0.0088  -0.8402
169   -0.0481  -0.3744   0.4173  -0.8402
170   -0.1442  -0.5154   0.5348  -0.8402
171   -0.0130  -0.5310   0.6254  -0.8402
172    0.0782  -0.3258   0.4332  -0.8402
173    0.0364  -0.4044   0.5016  -0.8402
174    0.0667  -0.0524   0.1052  -0.8402
175    0.0099   0.0318  -0.0314  -0.8402
176    0.0099   0.0318  -0.0314  -0.8402
177    0.0099   0.0318  -0.0314  -0.8402
178    0.0099   0.0318  -0.0314  -0.8402
179    0.0099   0.0318  -0.0314  -0.8402
180    0.0079  -0.2143   0.2600  -0.8402
181   -0.1578  -0.5789   0.6081  -0.8402
182    0.0151  -0.2877   0.3515  -0.8402
183   -0.1978  -0.2878   0.2179  -0.8402
184    0.0262  -0.1255   0.1660  -0.8402
185   -0.0562  -0.4379   0.4896  -0.8402
186   -0.2630  -0.6136   0.5937  -0.8402
187   -0.0032  -0.2391   0.2826  -0.8402
188   -0.0341  -0.3703   0.4207  -0.8402
189    0.0852  -0.1356   0.2151  -0.8402
190    0.0112  -0.1366   0.1697  -0.8402
191    0.0506  -0.3409   0.4351  -0.8402
192    0.0779  -0.1889   0.2732  -0.8402
193    0.0629  -0.0903   0.1477  -0.8402
194    0.0586  -0.2365   0.3174  -0.8402
195   -0.1539  -0.5412   0.5620  -0.8402
196   -0.0958  -0.4422   0.4718  -0.8402
197   -0.0469  -0.2050   0.2143  -0.8402
198    0.0069  -0.4189   0.5024  -0.8402
199   -0.1784  -0.6153   0.6443  -0.8402
200    0.0228  -0.4177   0.5098  -0.8402
201    0.0140  -0.0039   0.0137  -0.8402
202    0.0255  -0.0506   0.0767  -0.8402
203    0.0609  -0.0838   0.1387  -0.8402
204    0.0280  -0.1272   0.1692  -0.8402
205   -0.0369  -0.0870   0.0798  -0.8402
206    0.0278  -0.0971   0.1334  -0.8402
207    0.0804   0.0010   0.0506  -0.8402
208    0.0707   0.0131   0.0300  -0.8402
209    0.0707   0.0131   0.0300  -0.8402
210    0.0707   0.0131   0.0300  -0.8402
211    0.0707   0.0131   0.0300  -0.8402
212    0.0707   0.0131   0.0300  -0.8402
