# Supplementary material for: An automatic method for assessing structural importance of amino acid positions
Source: BMC Struct Biol. 2009 Mar 4;9:10. doi: 10.1186/1472-6807-9-10 (PMC2667441; doi:10.1186/1472-6807-9-10)
Supplement: Additional file 2 — Sets of quality values, multiple sequence alignment (aln format) and CC values for each of the six datasets. [file 1472-6807-9-10-S2.zip › datasets/globins/residue_classification/ss_out.txt]

1v75A00:--------------------------------CCCHHHHHHHHHHHH-HHGG----GHHHHHHHHHHHHHHHSGGGGGGCTTS-C--------CSTTCHHHHHHHHHHHHHHHHHHHTGGG------HHHHHHHHHHHHH--HTSCCCHHHHHHHHHHHHHHHHHHHG-GGSCHH-----HHHHHHHHHHHHHHHHHGGGC------------
1cg5A00:--------------------------------CCCHHHHHHHHHHHH-HHHH----THHHHHHHHHHHHHHHCGGGGGGGTTC-SC-------CSTTSHHHHHHHHHHHHHHHHHTTCTTS------HHHHHHHHHHHHH--HTTCCCTHHHHHHHHHHHHHHHHHSS--CCCHH-----HHHHHHHHHHHHHHHHTTTCC------------
1dlyA00:-----------------------------------------CHHHHT-THHH----HHHHHHHHHHHHHHTC-TTTGGGGTTS----------------CHHHHHHHHHHHHHHHTTSSSC----C--CSCCHHHHHTTC---SSCCCHHHHHHHHHHHHHHHHHTT----CCHH-----HHHHHHHHHHTTHHHHTTCCCC-----------
1cg5B00:-------------------------------CCCCHHHHHHHHHHHH-HS------CHHHHHHHHHHHHHHHSGGGGTTCGGG-TT--C----CSTTSHHHHHHHHHHHHHHHHHHHTTTS------HHHHTHHHHHHHH---HHTCCTHHHHHHHHHHHHHHHHHHG-GGCCHH-----HHHHHHHHHHHHHHHHHTTCC------------
1jebB00:-------------------------------CCCCHHHHHHHHHHHH-HS------CHHHHHHHHHHHHHHHSGGGGGGCSTT-CC--CSSHHHHHTCHHHHHHHHHHHHHHHHHHHCTTC------HHHHHHHHHHHHH--TTTCCCTHHHHHHHHHHHHHHHHHHG-GGSCHH-----HHHHHHHHHHHHHHHHHC---------------
1tu9A00:------------------------------------CHHHHHHHHHH-HHHT-----STTHHHHHHHHHHHTCHHHHHHTTTC----------------CHHHHHHHHHHHHHHHHHHHTT-----CCTHHHHHHHHHTST-TTTCCCTTHHHHHHHHHHHHHHHHCT--TCCHH-----HHHHHHHHHHHHHHHHHHTTTC-----------
1dlwA00:-----------------------------------------CHHHHT-TSHH----HHHHHHHHHHHHHHTC-TTTGGGGTTC----------------CHHHHHHHHHHHHHHHTTCSSC----C----CSCCHHHHHT---TSCCCHHHHHHHHHHHHHHHHHTT----CCHH-----HHHHHHHHHHTTHHHHCCC--------------
1jebC00:--------------------------------CCCHHHHHHHHHHHH-HHHT----THHHHHHHHHHHHHHHCGGGGGGCTTS-C--------CSTTCHHHHHHHHHHHHHHHHHHHTGGG------HHHHHHHHHHHHH--TTSCCCTHHHHHHHHHHHHHHHHHCT-TTCCHH-----HHHHHHHHHHHHHHHHHTTTC------------
1g0bA00:--------------------------------CCCHHHHHHHHHHHH-HHGG----GHHHHHHHHHHHHHHHCGGGGGGCTTS-C--------CSTTCHHHHHHHHHHHHHHHHHHHTTTC------HHHHTHHHHHHHH--TTSCCCTHHHHHHHHHHHHHHHHHCT-TTCCHH-----HHHHHHHHHHHHHHHHTTTTC------------
1hbrA00:--------------------------------CCCSHHHHHHHHHHH-HHTT----CHHHHHHHHHHHHHHHCGGGGGGCTTS-C--------CCTTCHHHHHHHHHHHHHHHHHHHTTTS------HHHHSHHHHHHHH--TTTCCCTHHHHHHHHHHHHHHHHHHG-GGSCHH-----HHHHHHHHHHHHHHHHTTTCC------------
1hbiA00:-------------------------CHHHHHHTCCHHHHHHHHHHHH-HHTT----CHHHHHHHHHHHHHHHCGGGGGGGGGG-CC--GG---GGGGCHHHHHHHHHHHHHHHHHHHTTTCH---HHHHHHHHHHHHHHH---TTTCCHHHHGGGHHHHHHHHHHTT----CCHH-----HHHHHHHHHHHHHHTC-----------------
1fsxB00:--------------------------------CCCHHHHHHHHHHHT-TC------CHHHHHHHHHHHHHHHSGGGGGGCGGG-CC--CSSHHHHHTCHHHHHHHHHHHHHHHHHHTTSSC------HHHHTHHHHHHHH--TTTCCCTHHHHHHHHHHHHHHHHHHG-GGSCHH-----HHHHHHHHHHHHHHHHHTTCC------------
1g08C00:--------------------------------CCCHHHHHHHHHHHH-HHGG----GHHHHHHHHHHHHHHHCGGGGGGCTTS-C--------CSTTCHHHHHHHHHHHHHHHHHHTTTTC------HHHHTHHHHHHHH--TTSCCCTHHHHHHHHHHHHHHHHHCT-TTCCHH-----HHHHHHHHHHHHHHHHTTCCC------------
1a4fB00:-------------------------------CCCCHHHHHHHHHHHT-TC------CHHHHHHHHHHHHHHHSGGGGGGGGGG-CC--CSSHHHHHTCHHHHHHHHHHHHHHHHHHHTTTC------HHHHHHHHHHHHH--HTSCCCTHHHHHHHHHHHHHHHHHHG-GGSCHH-----HHHHHHHHHHHHHHHHSTTCC------------
1gcvA00:--------------------------------CCCHHHHHHHHHHHH-HHHH----CHHHHHHHHHHHHHHHCGGGGGGCCC--SC-------CSTTCHHHHHHHHHHHHHHHHHHHTGGG------HHHHSHHHHHHHH--HTTCCCGGGHHHHHHHHHHHHHHHCS--CCCHH-----HHHHHHHHHHHHHHHHTTTCC------------
1hbhA00:-------------------------------CCCHHHHHHHHHHHHH-HGGG----HHHHHHHHHHHHHHHCGGGGGGGTTCS-CC-------STTCHHHHHHHHHHHHHHHHHHHTTTCH------HHHTHHHHHHHHH--TTCCCTHHHHHHHHHHHHHHHHHCTT-TCCHHH-----HHHHHHHHHHHHHHHTTTCCM------------
1fdhG00:------------------------------CCCCHHHHHHHHHHGGG-CC------HHHHHHHHHHHHHHHSTTSGGGCTTSC-CC--CSHHHHHSCHHHHHHHHHHHHHHHHHHTTTTCH------HHHHHHHHHHHHH--TTCCCTHHHHHHHHHHHHHHHHHHGG-GSCHHH-----HHHHHHHHHHHHHHHHTTCCM------------
1ew6A00:----------------------------------------CHHHHHH-HHHH----THHHHHHHHHHHHHHHSGGGGGGCGGG-TT--C-CHHHHHHCHHHHHHHHHHHHHHHHHHHHCBTT---BCCHHHHHHHHSCGGG---TTCCHHHHHHHHHHHHHHHHHSSS-CC---------CHHHHHHHHHHHHHHHHHTTCC-----------
1a9wE00:-------------------------------CCCCHHHHHHHHHHHH-HS------CTTHHHHHHHHHHHHHSGGGGGTTGGG-CC--CSSHHHHHHCHHHHHHHHHHHHHHHHHHTTSSS------CTTTTHHHHHHHH--TTTCCCTHHHHHHHHHHHHHHHHHHG-GGSCHH-----HHHHHHHHHHHHHHHHTSCC-------------
1v75B00:--------------------------------CCCHHHHHHHHHHHT-TC------CHHHHHHHHHHHHHHHSGGGGGGGGGG-CC--CSSHHHHHTCHHHHHHHHHHHHHHHHHHTTTTC------HHHHHHHHHHHHH--TTTCCCTHHHHHHHHHHHHHHHHHCT-TTCCHH-----HHHHHHHHHHHHHHHHHC---------------
1qpwB00:-------------------------------CCCCHHHHHHHHHHHT-TS------CHHHHHHHHHHHHHHHSGGGGGGGGGG-CC--CSSHHHHTTCHHHHHHHHHHHHHHHHHSSCGGG------HHHHHHHHHHHHH--HTTCCCTHHHHHHHHHHHHHHHHHHG-GGSCHH-----HHHHHHHHHHHHHHHHTTTCC------------
1b0b000:---------------------------------CCHHHHHHHHHHHH-HHHH----HHHHHHHHHHHHHHHHCHHHHHTTTTTTTT--C-CGGGCTTSHHHHHHHHHHHHHHHHHHTTTTCH---HHHHHHHHHHHHHHHH---TTCCHHHHHHHHHHHHHHGGGGT-------C-----CHHHHHHHHHHHHHHHGGGC-------------
1emy000:--------------------------------CCCHHHHHHHHHHHH-HHHT----THHHHHHHHHHHHHHHCGGGGGGCTTT-TT--CCSHHHHHTCHHHHHHHHHHHHHHHHHHHTTTC------CHHHHHHHHHHHH--HTSCCCHHHHHHHHHHHHHHHHHHST-TTSCHH-----HHHHHHHHHHHHHHHHHHHHHHTTSCC------
1eca000:---------------------------------CCHHHHHHHHHHHH-TTTT----C----HHHHHHHHHHHCHHHHTTCTTT-TT--S-CHHHHTTSHHHHHHHHHHHHHHHHHHHTTTC------CHHHHHHHHHHHGG---GTCCHHHHHHHHHHHHHHHHHHS----CGGG-----GHHHHHHHHHHHHHHHHHHC-------------
1m6cA00:--------------------------------CCCHHHHHHHHHHHH-HHHT----THHHHHHHHHHHHHHHCGGGGGGCGGG-TT--CCSHHHHHHCHHHHHHHHHHHHHHHHHHHTTTC------CHHHHHHHHHHHH--TTSCCCHHHHHHHHHHHHHHHHHHCT-TTSCHH-----HHHHHHHHHHHHHHHHHHHHHHTTSCC------
1lhs000:--------------------------------CCCHHHHHHHHHHHH-HHGG----GHHHHHHHHHHHHHHHCHHHHTTCGGG-TT--CCSHHHHHTCHHHHHHHHHHHHHHHHHHTTTTC------CHHHHHHHHHHHH--HTSCCCHHHHHHHHHHHHHHHHHHCT-TTSCHH-----HHHHHHHHHHHHHHHHHHHHHTTTCCC------
1hbg000:--------------------------------CCCHHHHHHHHHHHH-HHHT--TTTTHHHHHHHHHHHHHHCTTHHHHHTC-----------SSTTCHHHHHHHHHHHHHHHHHHHTTTCH---HHHHHHHHHHHHHHTTCSSSCCCGGGHHHHHHHHHHHHHHHHG-GGSCHH-----HHHHHHHHHHHHHHHHHHHHHC-----------
1v4uA00:-------------------------------CCCCHHHHHHHHHHHH-HHGG----GHHHHHHHHHHHHHHHSGGGGGGGTTS-SC-------CSTTCHHHHHHHHHHHHHHHHHHHTTTC------HHHHTHHHHHHHH--TTSCCCTHHHHHHHHHHHHHHHHHCT-TTCCHH-----HHHHHHHHHHHHHHHHTTTCC------------
1g0bB00:-------------------------------CCCCHHHHHHHHHHHT-TC------CHHHHHHHHHHHHHHHSGGGGGGCGGG-CC--CSSHHHHHTCHHHHHHHHHHHHHHHHHHHTTTC------HHHHHHHHHHHHH--HTTCCCTHHHHHHHHHHHHHHHHHHG-GGSCHH-----HHHHHHHHHHHHHHHHHGGGC------------
1ngkA00:----------------------------------------CCHHHHT-TTHH----HHHHHHHHHHHHHHH-CHHHHHHSC----------------SSCTHHHHHHHHHHHHHHTTSCSH----HHHHHCSCCHHHHHT---TSCCCHHHHHHHHHHHHHHHHTSCT-TTSCHHHHHHHHHHHHHHHHHTCCCCC-----------------
1v4uB00:-------------------------------CCCCHHHHHHHHHHHH-HC------CHHHHHHHHHHHHHHHSGGGGGGGGGG-CC--CSSHHHHTTCHHHHHHHHHHHHHHHHHHHTTTC------HHHHHHHHHHHHH--TTSCCCTHHHHHHHHHHHHHHHHHHG-GGCCHH-----HHHHHHHHHHHHHHHHC----------------
1vhbA00:---------------------------------CCHHHHHHHHHHHH-HHHH----THHHHHHHHHHHHHHHCGGGGGGC-----------------------CCTTHHHHHHHHHHTGGGG---GGGHHHHHHHHHHHH---HHTCCGGGHHHHHHHHHHHHHHHHG-GGCCHH-----HHHHHHHHHHHHHHHHHHHHHHHHHHTC-----
1ch4A00:-------------------------------CCCCHHHHHHHHHHHH-TC------CHHHHHHHHHHHHHHHSGGGGGGSGGG-CC--CSSHHHHHHCHHHHHHHHHHHHHHHHHHTTGGG------HHHHHHHHHHHHH--HTTCCCHHHHHHHHHHHHHHHHHHST-TTCCHH-----HHHHHHHHHHHHHHHHTGGGC------------
1ithA00:--------------------------------CCCHHHHHHHHHHHHHHTGG----GHHHHHHHHHHHHHHHSGGGGGGCTTT-TT--S-CGGGGGGCHHHHHHHHHHHHHHHHHHHTTTT-----THHHHHHTTHHHHHT---TTCCHHHHHHHHHHHHHHHHHHSC---CCHH-----HHHHHHHHHHHHHHTTC----------------
1or4A00:CCCSSCCCGGGGCSCEECCGGGHHHHHHHHHTTCCHHHHHHHHHHHH-HHHH----HHHHHHHHHHHHHTT-SHHHHHHHH---------------HHCCHHHHHHHHHHHHHHTTSSCEE----HHHHHHHHHHHHHHH---HTTCCHHHHHHHHHHHHHHHHHHHH-HHCCSHHHHHHHHHHHHHHHHHHHHHHCC---------------
1myt000:------------------------------------CHHHHHHHTTH-HHHT----THHHHHHHHHHHHHHHCGGGGGGCTTT-TT--CC-HHHHTTCHHHHHHHHHHHHHHHHHHHTTTC------CHHHHHHHHHHHH--HTSCCCTHHHHHHHHHHHHHHHHHSC---CCHH-----HHHHHHHHHHHHHHHHHHHHHHHTCCM------
1a00A00:--------------------------------CCCHHHHHHHHHHHH-HHGG----GHHHHHHHHHHHHHHHCGGGGGGCTTS-C--------CSTTCHHHHHHHHHHHHHHHHHHHTGGG------HHHHHHHHHHHHH--HTTCCCTHHHHHHHHHHHHHHHHHCT-TTCCHH-----HHHHHHHHHHHHHHHHTTTCC------------
2pghC00:--------------------------------CCCHHHHHHHHHHHH-HHGG----GHHHHHHHHHHHHHHHSGGGGGGCTTS-C--------CSSSCHHHHHHHHHHHHHHHHHHHCTTC------HHHHHHHHHHHHT--TTTCCCSHHHHHHHHHHHHHHHHHCS-TTCCHH-----HHHHHHHHHHHHHHHHTTTTC------------
1sctA00:-----------------------CHHHHHHHHTCHHHHHHHHHHHHH-HGGG----HHHHHHHHHHHHHHHCGGGGGGGCTTC-CG--GG---GGGSHHHHHHHHHHHHHHHHHHHTTTCHH---HHHHHHHHHHHHHHH---TTCCHHHHGGGHHHHHHHHHHHHGG-GCCHHH-----HHHHHHHHHHHHTTCM-----------------
1it2A00:-----------------------CCCCSSSCCCCCHHHHHHHHHHHH-HHHT----THHHHHHHHHHHHHHHCGGGGGGCTTT-TT--CC--SCGGGCHHHHHHHHHHHHHHHHHHTTTTCH---HHHHHHHHHHHHHHH--HTSCCCTTHHHHHHHHHHHHTT----------------CCHHHHHHHHHHHHHHHTTC-------------
1fhjA00:--------------------------------CCCHHHHHHHHHHHH-HHGG----GHHHHHHHHHHHHHHHCGGGGGGCTTS-C--------CCTTCHHHHHHHHHHHHHHHHHHHTTTC------HHHHHHHHHHHHH--HTTCCCTHHHHHHHHHHHHHHHHHCT-TTCCHH-----HHHHHHHHHHHHHHHHTTTCC------------
1gdi000:-------------------------------CCCCHHHHHHHHHHHH-HHHT----THHHHHHHHHHHHHHHCGGGGGGCTTT-TT--C-S-SCCSSCHHHHHHHHHHHHHHHHHHHHHHHHS-SCCCCHHHHHHHHHHHH---TTCCGGGHHHHHHHHHHHHHHHHG-GGCCHH-----HHHHHHHHHHHHHHHHHHHHHHHC---------
1idrA00:-----------------------------CHHHHHHTTCCCCHHHHT-THHH----HHHHHHHHHHHHHHHC-TTTGGGGTTC----------------CHHHHHHHHHHHHHHHTTCSCC----C----CSCCHHHHHT---TSCCCHHHHHHHHHHHHHHHHHTT----CCHH-----HHHHHHHHHGGGHHHHCM---------------
1fhjD00:-------------------------------CCCCHHHHHHHHHHHT-TC------CHHHHHHHHHHHHHHHSGGGGGGGGGG-CC--CSSHHHHHHCHHHHHHHHHHHHHHHHHHHTGGG------HHHHTHHHHHHHH--HTSCCCTHHHHHHHHHHHHHHHHHHG-GGSCHH-----HHHHHHHHHHHHHHHHTGGGC------------
1gcvB00:-------------------------------CCCCHHHHHHHHHHHH-HS------CHHHHHHHHHHHHHHHSGGGGGGTTTC-TT------------CCHHHHHHHHHHHHHHHHHTTTC------HHHHTHHHHHHHH--HTTCCCGGGHHHHHHHHHHHHHHHHG-GGSCHH-----HHHHHHHHHHHHHHHHHTTCC------------
1hlb000:C---------------------CTTCSCCCSCSCHHHHHHHHHHHHH-HHHH----CTTHHHHHHHHHHHHCTHHHHTSGGGT-TC--CH-HHHTTCHHHHHHHHHHHHHHHHHHTTCCTT----SHHHHTHHHHHHHHH---TTCCHHHHHHHHHHHHHHHHHHHTT-CCCTHH-----HHHHHHHHHHHHHTCSCCCCM------------
1a4fA00:--------------------------------CCCHHHHHHHHHHHH-HHTT----CHHHHHHHHHHHHHHHCGGGGGGCTTS-C--------CSTTCHHHHHHHHHHHHHHHHHHTTTTC------HHHHTHHHHHHHH--TTSCCCTHHHHHHHHHHHHHHHHHCT-TTCCHH-----HHHHHHHHHHHHHHHTTCTTC------------
1kr7A00:--------------------------------------------------CC----CHHHHHHHHHHHHHHHCGGGGGGSTTT-T----CCGGGGGGCHHHHHHHHHHHHHHHHHHHT----------CCCHHHHHHHHH---TTTCCHHHHHHHHHHHHHHHHHTT------------------CCCCHHHHHHHHTTC-------------
1outB00:-------------------------------CCCCHHHHHHHHHHHH-TC------CHHHHHHHHHHHHHHHSGGGGGGCGGG-CC--CSSHHHHHHCHHHHHHHHHHHHTHHHHHHTTTC------HHHHTHHHHHHHH--HTTCCCTHHHHHHHHHHHHHHHHHHG-GGSCHH-----HHHHHHHHHHHHHHHHTTTCC------------
1d8uA00:---------------------CTTSCSSSCCCCCCHHHHHHHHHHHH-HHHT----THHHHHHHHHHHHHHHCHHHHTTTCCS-SS--C-C-CSGGGCHHHHHHHHHHHHHHHHHHHHHHHHSSCCCCHHHHHHHHHHHHH---TTCCHHHHHHHHHHHHHHHHHHSCTTTCCHH-----HHHHHHHHHHHHHHHHHHTTSCCC---------
1hbhB00:-------------------------------CCCCHHHHHHHHHHHH-TC------CHHHHHHHHHHHHHHHSGGGGGGCTTS-CC--CSSHHHHHHCHHHHHHHHHHHHTTHHHHHTTTC------HHHHHHHHHHHHH--HTSCCCTHHHHHHHHHHHHHHHHHHG-GGSCHH-----HHHHHHHHHHHHHHHHHTTCC------------
1oj6A00:-----------------------------------CCCHHHHHHHHH-HHHT----SHHHHHHHHHHHHHHHCGGGGGGCCCS-SCCCSS-HHHHTTCHHHHHHHHHHHHHHHHHHHTTTCG---GGGHHHHHHHHHHHH---HTTCCTTHHHHHHHHHHHHHHHHHG-GGSCHH-----HHHHHHHHHHHHHHHHGGGCC------------
1spgB00:-------------------------------CCCCHHHHHHHHHHHT-TC------CHHHHHHHHHHHHHHHSGGGGGGCGGG-CC--CSSHHHHHHCHHHHHHHHHHHHHHHHHHTSTTT------HHHHTHHHHHHHH--HTTCCCTHHHHHHHHHHHHHHHHHHCTTTSCHH-----HHHHHHHHHHHHHHHHCCCCM------------
1spgA00:--------------------------------CCCHHHHHHHHHHHH-HHSS----THHHHHHHHHHHHHHHCGGGGGGGTTS-CS--C----SSTTSHHHHHHHHHHHHHHHHHHHTTTC------HHHHHHHHHHHHH--TTSCCCTHHHHHHHHHHHHHHHHHST-TTCCHH-----HHHHHHHHHHHHHHHHTTTCM------------
1si4B00:-------------------------------CCCCHHHHHHHHHHHT-TS------CTTTHHHHHHHHHHHHSGGGGGGGTTS-CC--CSSHHHHHHCHHHHHHHHHHHHHHHHHHTCTTS------HHHHTHHHHHHHH--HTSCCCTHHHHHHHHHHHHHHHHHHG-GGSCHH-----HHHHHHHHHHHHHHHHHGGGC------------
1hdsC00:--------------------------------CCCTTHHHHHHHHHH-HHCS----CTHHHHHHHHTHHHHHSGGGGGGCCSS-C--------CSSSCHHHHHHHHHHHHHHHHHTSCTTC------HHHHTTTTTHHHH--TTTCCCGGGHHHHHHHHHHHHHHHST-TTSCHH-----HHHHHHHHHHHHHHHHHGGGC------------
1nz3A00:--------------------------------CCCHHHHHHHHHHHH-HHHT----THHHHHHHHHHHHHHHCHHHHTTCTTT-TT--CCSHHHHHTCHHHHHHHHHHHHHHHHHHTTTTC------CHHHHHHHHHHHH--HTTCCCHHHHHHHHHHHHHHHHHHST-TTSCHH-----HHHHHHHHHHHHHHHHHHHHHHHTCCC------
1outA00:--------------------------------CCCHHHHHHHHHHHH-HHGG----GHHHHHHHHHHHHHHHSGGGGGGGTTS-SC-------CSTTCHHHHHHHHHHHHHHHHHHHTTTC------HHHHTHHHHHHHH--HTTCCCTHHHHHHHHHHHHHHHHHCT-TTCCHH-----HHHHHHHHHHHHHHHHHTTCC------------
1binA00:-------------------------------CCCCHHHHHHHHHHHH-HHHH----CHHHHHHHHHHHHHHHCTTHHHHSGGG-TT--C----CCTTCHHHHHHHHHHHHHHHHHHHHHHH----HSCCCCCHHHHHHHTT---TTCCHHHHHHHHHHHHHHHHHHHG-GGCCHH-----HHHHHHHHHHHHHHHHHHC--------------
1dm1A00:--------------------------------CCCHHHHHHHHHHHH-HHHH----THHHHHHHHHHHHHHHSGGGGGGSTTT-TT--CC-HHHHHHCTHHHHHHHHHHHHHHHHHHTTTCH---HHHHHHHHHHHHHHH---HTTCCHHHHHHHHHHHHHHHHHHSC---CCTT-----HHHHHHHHHHHHHHHHHHTTC------------
1umoA00:--------------------------------CCCHHHHHHHHHHHH-HHHH----THHHHHHHHHHHHHHHCGGGGGGCTTT-TT--CCCHHHHTTCHHHHHHHHHHHHHHHHHHHTTTCH---HHHHHHHHHHHHHHH--HTSCCCTHHHHHHHHHHHHHHHHHTG-GGCCHH-----HHHHHHHHHHHHHHHHHHHHHTTCC--------
