# Supplementary material for: An automatic method for assessing structural importance of amino acid positions
Source: BMC Struct Biol. 2009 Mar 4;9:10. doi: 10.1186/1472-6807-9-10 (PMC2667441; doi:10.1186/1472-6807-9-10)
Supplement: Additional file 2 — Sets of quality values, multiple sequence alignment (aln format) and CC values for each of the six datasets. [file 1472-6807-9-10-S2.zip › datasets/globins/residue_classification/type_out.txt]

1v75A00:--------------------------------IIEEENNEEBEEBBE-EBEE----NEEENFBIBBIIFFIIIIIFEIFFEFF-E--------EEEENEEBNFFFEFFBFFFFEBBEENEE------NEEEFEEFBEFFB--EEFIFIIIFFIIFFIIBIIBBIIENI-IEIIII-----NIIBBIIBFEEFFENFNIIII------------
1cg5A00:--------------------------------INEEENEEEBEENBE-ENEE----EBEENFBIBBIIFFIIIIIFIIFFEFF-EN-------NEIENEEBNEFFEFFBEFFBEBBEENEE------NIEEBEEFBEFFF--EIFIFIIIFFIIFNIIFIIBBIIIII--IIIII-----EIIBNIIBFIIFIIIFIINII------------
1dlyA00:-----------------------------------------ENNEEN-ENEE----EBEENBEEFFENBEEN-EEFNEFFEEF----------------ENEEFNEFFNEFFNEENEEEEE----F--EFFEFNEFFEEF---EEEFEEEFFFNFFENNNEBNEEEE----NEEE-----NNEEBFENFFEFEEEFFEEEEE-----------
1cg5B00:-------------------------------IINEEENNENBEEBNE-EN------EEENNBBEBFIIFFIIIIIFIIFFEFB-EE--E----EEBEEEFBNEFBNFFNEFFFEBBEENEE------BIEEFEEFBFFFI---EFFFIIIFFINFFIIBIIIBIIENI-IIIIII-----NIIBBIEBFENFNIBFEINII------------
1jebB00:-------------------------------IINEEENEEEBEENNE-EN------ENEEBFFNBFFIFFIIIIIFIIFFIFF-FE--NEEIINBIENEEBEEFFEFFBEFFEEFNEENEE------BIENFEFFNEFFE--EEFIFIIIFFINFFIIFIIBBIIENI-IEIIII-----BIIBBIEBBEFFNENFEI---------------
1tu9A00:------------------------------------IIIEEBEEBNE-NBNE-----EEFBNFNFFFNFFEENEEFEEFFEFF----------------EFEEFFEFFEEFFEFFNEIIII-----IIIEEBIEFFEFFNE-EEFEFEEEFFEEFNEBBNEBBEENBE--ENEEE-----BEENBEIBBFIFFENFEEENEE-----------
1dlwA00:-----------------------------------------ENNEEN-ENEE----NBEENBEEFFENBEEN-EEFNEFFEFF----------------ENEFFNEFFBEFFNNEBENEEE----F----EFFEFEEFFE---EFFFNEEFFEEFFFNBEEBBEEEE----NEEE-----NBEEBBENFEEFNFEFNEE--------------
1jebC00:--------------------------------FFEEEIFENBEEBNE-EBEE----ENEEBFNIBFIIFFIIIIIFEIFFEFF-E--------NEEEBEEBEEFFNFFBEFFFEBBEENEE------BFENFEEFBEFFB--EEFIFIIIFFIIFFIINIIBBIINNI-EEIIII-----BIIBBIIBFINFFENFNIIII------------
1g0bA00:--------------------------------IIIEEINEEBEENNE-EBEE----ENFEBFNIBFIIFFIFIIIFEIFFEFF-E--------EEIEBEENEEFFEFFFEFFEEBNEEBEE------BEENBEEFNEFFB--EFFIFIIIFFIIFFIIFIIBBIIINI-IEIIII-----NIIBBIIBFIIFFINFNEIII------------
1hbrA00:--------------------------------ENEEENEENBNEBNE-EBEE----EEEEBFNIBBIIFBIIIEIFEIFFEFF-E--------EEIEBEEBNFFFNFFBFFFFEBNEENEE------BEEEFEEFBEFFB--NEFIFIIIFFIIFFIIFIIBBIIINI-IEIIII-----BIIBBIIBFENFFEBFNIIII------------
1hbiA00:-------------------------ENIENNEENEIINIIIBIIBNI-INNI----EIINNFNEFFENFBEENEEFEFFFEFF-FE--NE---ENEENIIBIFFBIFFBIFFIIFBIIBIII---IIBBIIBIFFBIFFE---EFEFEEEFFFFFEFBFEENBEEII----IEEI-----INEBBEEBFEBBEENE-----------------
1fsxB00:--------------------------------INEEENNEEBEENNE-EN------ENEEBFFIBFFIFBIIIIIFIIFFEFF-FE--IEEIENBIENEEBEEFFEFFBEFFNEFBEEBEE------NEENFEEFBEFFB--EEFIFINIFFEIFFIIBIIBBIIENI-IEIIII-----NIINBIIBBIFFFIBFBEEII------------
1g08C00:--------------------------------ENEEENNEEBEENNE-EBEE----ENEENFNIBFIIFFIIIEIFEIFFIFF-E--------NEEEBEENEFFFEFFBEFFEEBNEENEE------BEENBEFFBEFFB--EEFIFIIIFFIIFFIIFIIBBIIENI-IEIIII-----NIIBBIIBFEEFFENFNIEII------------
1a4fB00:-------------------------------IINEEENEEEBEEBNE-EN------EEEEBFBNBFBIFBIIIIIFIIFFEFF-FE--NEEIINBIENEFBEEFFEFFBEFFFEBBEENEE------NEEEFNEFBEFFB--EEFIFIEIFFINFFIIBIIBBIIENI-IEIIII-----BIIBBIIBNINFFINFNEEII------------
1gcvA00:--------------------------------ENEEEIEENBEENBE-EBEE----EBEENFBIBBIIFFIIIIFFIIFFIF--EE-------NEIEBEEBEEFFFFFBEFFNEBNEENEE------NEEEFEEFBEFFF--EIFIFIIIFFEIFFIIFIIBBIIIII--IIIII-----BIIBBIINFINFFINFEENII------------
1hbhA00:-------------------------------ENEEEINEEBENNEEE-BNEN----NEEBBFEBBIIBFFIIIIBFIIFFEFF-NN-------EINNEEFENEFFEFFFFFFEBNEEBEEN------IENFEEEFEEFFI--EIFNFIIIFFNNFFIBFIBBIIENIE-EINIIN-----IIBNIIBBFNFFIBNFIEIIM------------
1fdhG00:------------------------------EEIIEENIIEBEEBIEE-IE------IEINBFIIBFFBFFIIIIBFIIFFEIF-EI--EEIINBINNIEBENEFFEFFFIFFFBIIENIIN------INIBFEEFIEFFI--IEFIFIIIFFINFFIIIIBBIIINIE-IINIII-----IIBBIEBIIIFFIINFEEIIM------------
1ew6A00:----------------------------------------ENEEBBE-NBEE----ENEENBNEBBBEFBEENEEFNEFFEFF-EE--E-EEEEBEIEEEBFEFBEFFBEFFBEFBEENEEB---ENEEENBEEFNEFEFF---EEFENFFFEEFFEBBBENBEEEEE-EN---------ENENBEEBFEEFNENFEENENE-----------
1a9wE00:-------------------------------EENEEENEENBEENNE-EN------EEEEBFFINFFIFBIIIIIFIIFFIFF-FE--IEEIENBIENENBNEFFNFFBEFFFEBNEINEE------NEEEFEEFBNFFN--EEFIFINIFFINFFIIBIIBBIIENI-IEIIII-----NIIBBIEBBINFNINFNEEI-------------
1v75B00:--------------------------------ENEEENEEEBEEBNE-EN------ENEEBFBIBBBIFFIIIIIFIIFFEFF-FE--NEEIINBIENEFBEEFFEFFBEFFFEBBEENEE------NEEEFEEFNEFFE--EFFIFIEIFFINFFIIBIIBBIIENI-EEIIII-----BIIBBIEBBINFFIBFEE---------------
1qpwB00:-------------------------------IINEEENEEEBEENNE-EN------ENEEBFFNBFFIFBIIIIIFIIFFIFF-FE--IEEIINBIENEEBEEFFEFFBEFFNEFNEEBEE------BIEEFNEFBEFFI--EEFIFINIFFINFFIIFIIBBIIENI-EEIIII-----NIIBBIIBBEFFFIBFIEEII------------
1b0b000:---------------------------------EIIEENIEBIEBII-IBII----EBIIBFIIBFIIFBIEEIEFIIFFIFFBIF--E-INIIBIINIEBIEFBIFFIFFFIIFBIENIEE---EENIEIBIEFBIFFIE---FFFINFFFINFFINBBIIBIENI-------N-----IEEBIINBIFEBBINBIEEE-------------
1emy000:--------------------------------ENEEENBEEBEEBBE-NBEE----ENENBFNNBFNEFFEFEEEFNEFFFFF-EE--NEEEEEBEENEEBEEFFEFFBEFFFFFBEEEEE------BEEENEEFBEFFB--EFFEFENEFFENFBENFNEBBEEENE-EEBEEE-----BNEBBEEBBENFNEEBNENBEEEEEEE------
1eca000:---------------------------------EEEEENEEBEENBE-EBEE----E----NNNBFNNFFEENEEFNEFFFEB-EE--E-ENEENEEEEEBEEFBEFFNFFFEEFBENNEE------BIENBEEFNEFFEE---FFFEEEFFEEFNEFBNEBBEEEN----ENEE-----NEENBNNBBEEFFENFEENN-------------
1m6cA00:--------------------------------ENEEENNEEBNIBBE-EBEE----ENNNBFNEBFNEFFEFNEEFNEFFEFB-EE--NEEEEEBEENEFBEEFFEFFFEFFFFFBEEEEE------BEEEBNEFBEFFN--EFFEFENEFFENFBEBFNEBBEEENE-EEBEEE-----NEEBBEEBBENFNEEBNENBEEEEEEE------
1lhs000:--------------------------------ENEEENBEEBEENBE-EBEE----ENEEBFNEBBNNFFEENEEFNEFFEFB-NE--NEEEEEBNENEEBEEFFNFFBEFFFFFBEEEEE------BEEEBNEFBEFFB--EEFNFNNEFFEFFFEBFNNBBNEENE-EEBEEE-----NEEBBEEBBENFNEEFEENBEEEENEF------
1hbg000:--------------------------------ENEEENEENBEENNE-EBNE--EEEBEEBFEEBFEEFBEEEEEFNEFFFN-----------ENNENEFBEEFFEFFBEFFFEBNEENEEE---EEBNEEFIEFFEFFEFFFEEEFEEEFFEEFFENBNEBBEEINE-EEBEEE-----BEEBBENBFEEFFFNFNEFNEE-----------
1v4uA00:-------------------------------IINEEIINENBEENNE-EBEE----ENEEBFNIBFFIFBIIIEIFEIFFEFF-EE-------NEIENENBEEFFEFFBFFFEEBNEENEE------NIEFBFFFBEFFB--EEFIFIIIFFIIFFIIFIIBBIIENI-ENIIII-----NIIBNIIBFINFNFBFFFEFF------------
1g0bB00:-------------------------------IINEEENEEEBEENBE-EN------ENEEBFFNBFFIFBIIIIIFIIFFIFF-FE--NEEIENBIENEEBEEFFEFFBEFFFEFBEEBEE------BEEEFEEFBEFFN--EEFIFIEIFFINFFIIBIIBBIIENI-IEIEII-----NIINBIIBBNFFNIBFNEIII------------
1ngkA00:----------------------------------------EENNEEB-ENEE----NBENBBEEFFEEBEE-NEEFEEFFF----------------EEEFEFFNIFFNBFFNIIIINEIE----FIIIFFIIIFIIFFI---IFIFBIEFFENFNEBBEEBBEENEE-EEBEEENNEIBNIFFIIFFIIFFIIII-----------------
1v4uB00:-------------------------------EENEEENEENBEEBBE-EN------ENEEBFNEBFIIFFIIIIIFIIFFFEF-FE--NEEIENBIEBEEBNEFFNFFBEFFNEBNEENEE------BEENFEEFNEFFN--EFFIFIIIFFIBFFIIFIIBBIIENI-IEIIIE-----NIIBBIEBFENFFIBFF----------------
1vhbA00:---------------------------------EEEENNENBEENBE-EBEE----ENEEBNENBBENFNEENEEFEEFF-----------------------EFEFFBEFFBEBBEENEEN---EENEEEBEEFBEFFN---FFFFEEEFFENFFEBBNEBBEENNE-EENEEE-----NNEBBFEBFFEFFEEFNENBEENEEEEE-----
1ch4A00:-------------------------------IINEEENEEEBEEBNE-EN------ENEEBFFIBFFIFFIIIIIFIIFFIFF-FE--NEEIENBIENEEBIEFFEFFBFFFEEFNEENEE------NEENFEEFBEFFB--EIFIFIIIFFIIFFIINIIBBIINNI-EEIIII-----NIIBBIIBFIIFFINFNIIII------------
1ithA00:--------------------------------EEEEENNENBEEBBIIIBII----IIIEBBNBBFIIFBIEEEFFNEFFFFB-EE--N-EEIIBIINEEBEIFBIFFBIFFIIBBINNEE-----EBFENFEEFNEFFEE---FFFEEEFFFNFFENBNEBBIIINI---IIIE-----BNEBBEEBBFEBEEEBE----------------
1or4A00:EEEENEEEEEENNENEENEEENEINEIIBIIIIBNEEEBNNBENBEE-NBEE----NNEEBBENFFEIFEI-IEEFNEFFE---------------EFFENEFFNEFFEEFBNEFBEBEBE----NENBEFBEEFNEFFE---FFFFIIIFFIFFFIIFIINBIINBI-EEBIEIINIIEBIIBBIIBBIBFIINNII---------------
1myt000:------------------------------------EENEEBNEEBE-EBEE----ENEENFNEBBNNFBEENEEFNEFFFFN-EE--EE-EEEBEENEEBNEFFNFFBEFFFEFBENEEE------BEENBEEFBEFFB--EFFEFENEFFENFFEBBBNBBEEENE---BEEE-----NNEBBEEBFFEFNEEFEENBEEEEEEM------
1a00A00:--------------------------------INEEENNENBEEBNE-EBEE----ENFENFNIBBIIFNIIIIIFIIFFIFF-E--------EEEEBEENEFFFEFFBEFFEEBNEENEE------NEEEBEEFBEFFI--EFFIFIIIFFINFFIIFIIBBIIENI-EEIIII-----NIIBBIIBFINFFENFNIIII------------
2pghC00:--------------------------------INIEEIEEEBEEBNE-EBEE----ENFEBFNIBFIIFFIFIFFFEIFFEFF-E--------NEIENEEBEEFFEFFBEFFEEBNEENEE------BEENFEEFBEFFB--EEFIFIIIFFIIFFIINIIBBIIIBI-IEIIII-----BIIBBIIBNEEFFINFNIIII------------
1sctA00:-----------------------EEENBEEBNEEEENNNNBEEBNNI-BEII----IIIBBFIBFFNNFEEEEENFEEFFIFF-FN--EE---NIENIEBIIFFIIFFINFFINFIBBEIEI---IBEIIBIIFFIIFFE---IFNFNFNFFFFFEBNFIBBIIIIIE-INNEEB-----NEBBNNBNFFBENNEM-----------------
1it2A00:-----------------------EBENEEEENENEEENNENBEEEBE-EBII----EIIENBNEBBNEFNEENEEFNEFFFFB-EE--EE--EENEENIFBIFFBIFFBIFFIIFBIIBEEE---EIIEINFEIFBEFFI--EEFEFENEFFEEFFENFBENBE----------------NEEEBEEBFBNFFNNFNENE-------------
1fhjA00:--------------------------------IIEEENEEEBEENNE-EBEE----ENFEBFFIBNIIBFIIIIIFEIFFEFF-E--------NEIENEEBEEFFEFFBEFFEEBNEENEE------NEEEFEEFNEFFB--EEFIFIIIFFIIFFIIFIIBNIIINI-EEIIII-----NIIBBIIBFIIFFINFBIIII------------
1gdi000:-------------------------------EENEEEBBEEBEEBNE-EBEE----ENEENBNEFFEBFNEENEEFEEFFFFB-FE--E-E-EBNEENEFBNEFBFFFBEFFNEBBEENNEEE-ENEEEEENEFFFEFFEE---FFFEEEFFEFFNEBFNEBBEENBE-EEEEEE-----BNEBBNNBFEEFFENFEENBEEEE---------
1idrA00:-----------------------------EEEENEEEEEEENNNNEN-ENEE----NBEENBEEFFEEBEEN-EEFEEFFEFF----------------ENEFFNFFFNNFFBEENENEEE----F----FFFEFEEFFE---FFFFEEEFFEEFFFNBNEBBEEEF----NFFE-----NBEEBNFEFEEFBEEFEM---------------
1fhjD00:-------------------------------IEBEEENEEEBEEBNE-EN------ENEEBFNNBBFIFBIIIIIFIIFFEFF-FE--NEEIENBIENEFBEEFFNFFBEFFNEFNEENEE------BIEEFEEFBEFFB--EEFIFINIFFENFFIIBIIBBIIENI-IEIEII-----NIIBBIEBNEFFFIBFBEIII------------
1gcvB00:-------------------------------EENEEENEENBNENNE-EE------EBEENBNIBBIIFFIIIIIFIIFFIEF-EE------------FENEEFBFFFNFFFEEBNEEBEE------BEEEFEEFBEFFI--EEFIFIIFFFIIFFIIBIIIBIIENI-IEIIII-----NIIBBIEBBENFFEBFEENII------------
1hlb000:E---------------------EEEEEEEEEENEEENNENBEEBBEE-BEEE----EEENNNEBNFEBFFENEEBFEEFFFBN-EE--EE-EEBEEBEEFENEFEEFFEEFFENBEEBEBE----EBEENNFEFFEEFFE---FFNFFENFFNNFEBBNENBEEENNE-ENEEEN-----EEBBNEBEENNEEEEEEEEEM------------
1a4fA00:--------------------------------INEEEINEEBEEBIE-EBEE----ENEEBFNIBFIIFFIIIIIFEIFFIFF-E--------EEEENEEBEEFFEFFBEFFNEBBEENEE------NIEEFEEFBEFFB--IEFIFIIIFFIIFFIIBIIBBIIINI-ENIIII-----NIIBBIIBFINFFENFBIIII------------
1kr7A00:--------------------------------------------------EE----FNEFBBNEFFENFFEENEEFNEFFFBE-E----NEEEEBEENEEBEEFNFFFNEFFENEEEE----------EEENEFFBEFFE---FFEFFEEFFEEFEENFEEBBEEFF------------------NEENFENFEEFNEEE-------------
1outB00:-------------------------------EEBEEENEEEBEEBNE-EN------ENEEBFNEBFBIFFIIIIIFIIFFFFF-EE--NEEIINBIENEEBNEFFEFFBFFFEFBNEENEE------BEENFEEFBEFFI--EEFIFIIIFFIIFBIIBIIBBIIENI-IEIIII-----EIINBIEBFENFNEBFFEEII------------
1d8uA00:---------------------EEEEEEEENENENEEENNENBEEBNE-EBEE----ENEEBBIEBBENFEEENEEFNEFFEEE-EE--E-E-EENEEBNFBEEFBEFFBEFFNEBBENBEEEEENENEEENNEFFFEFFEE---FFFFEEFFENFNEBBNNBBEEENEEENNEEE-----BEEBBNEBFENFFENFNEENEEEE---------
1hbhB00:-------------------------------IENEEENEENBEEBNE-EN------ENENBFNEBFIIFBIIIIIFIIFFEFF-EE--NEEIINBIENEEBNEFFNFFBEFFNFFNEENEE------NEENFNEFBEFFI--EEFIFIIIFFENFFIIFIINBIIEEI-IEIIII-----NIIBBINBFEEFFEBFFEEII------------
1oj6A00:-----------------------------------EBENENBEEBBE-EBEE----ENENNFNEBFEEFNEENEEFNEFFENE-FENNEE-EEEBEENEFBEFFBEFFBEFFFFBBFFBEEN---EEFEEFFNEFFEFFE---EFFFEEEFFENFFEBBNNBBEEENE-EENEEE-----BEEBBEEBFFNFNENFEEBNE------------
1spgB00:-------------------------------IENEEENEENBEEBNE-EN------EEEEBFNEBFNIFBIIIIIFIIFFEFF-FE--NEEIENBIENEEBEEFFEFFBFFFEFBBEENEE------BIENFEFFNNFFB--EIFIFIIIFFINFFIIFIIBBIIEEIIEEIIII-----NIINBIEBFIIFNINFFIEIM------------
1spgA00:--------------------------------INEEEBNEEBEENNE-EBEE----ENEEBFNIBFFIFBIIIIIFEIFFEFF-FE--E----NNIINEEBEEFFEFFBEFFFEBBENBEE------NIEFBEEFBEFFB--EEFIFIIIFFIIFNIIFIIBBIIINI-EEIIII-----NIIBBIIBNENFFIBFNIEIM------------
1si4B00:-------------------------------EENEEENNEEBEEBNE-EN------EEEEBFFNBFFIFFIIIIIFIIFFIFF-FE--IEEIENBIENEEBEEFFEFFBFFFEEFNEENEE------NIEEFEEFBEFFB--EFFIFIEIFFINFFIIBIIBBIIENI-IEIIII-----NIIBBIIBBEFFFIBFBEEII------------
1hdsC00:--------------------------------IIIEENEEEBEEBBE-EBEE----ENEENFBIBBIIFBIIIIIFEIFFEFF-E--------NNEENEEBEEFFEFFBEFFEEBBEENEE------NEENBEEFFEFFB--EEFIFFIIFFIIFFIBFIIBBIIENI-ENIIII-----NIINBIIBFIIFFINFNIIII------------
1nz3A00:--------------------------------ENEEEENEEBEEBBE-EBEE----ENNNBFNEBBNEFFEFEEEFNEFFEFF-EE--NEEEEEBEENEEBNEFFEFFBEFFFFFBEEENE------BEEEBEEFBEFFB--EFFEFNEEFFENFBEBFNEBBEEENE-EENEEE-----NEEBBEEBBENFNEEBEENBEEEENEE------
1outA00:--------------------------------INIEIINENBEEBEE-ENEE----ENEEBFNIBBFIFBIIIIIFIIFFIFF-EE-------NEIENFEBEEFFFFFNFFFFEBNEENEI------NIIFFEEFBEFFB--EEFIFIIFFFINFFIIBIIBBIIENI-EEIIII-----NIIBNIIBBINFFEBFEINII------------
1binA00:-------------------------------EENEEENNENBEENNE-EBEE----ENEENBENFFEBFNEEFEEFEEFFFFB-EE--N----EEEEEEFBNFFBEFFBEFFNEBBENBEE----ENENENEEEFFEFFEF---EFFEEEFFENFNEBBNEBBEENNE-EEEEEE-----NNEBBNNBFEEFFENFEEE--------------
1dm1A00:--------------------------------EBEEENNENBNEBBE-EBNI----IEEIIFIEFBNEFFIINIEFBEFFFFB-EE--EE-IIIBIIIIEIIEFBEFFBEFFNEFBEEBEEE---EEBEENNEEFBEFFE---FFFFFNEFFENFEENFNINBIIEEI---EEEE-----BEEBBEEBFFNFBENBEEEEE------------
1umoA00:--------------------------------ENEEEBNENBEEBBE-EBEE----ENEENFBEBBNIFFIIIIIFNEFFEEB-EE--NIIIEEBEEBEFBEFFBEFFBFFFNEBBEENEEE---EENEENBNEFFEFFN--EFFEFENIFFIIFFFIFIINBNIENE-EENEIE-----NIIBNIENIFNFNEEBEEBBEEEEE--------
