# Supplementary material for: An automatic method for assessing structural importance of amino acid positions
Source: BMC Struct Biol. 2009 Mar 4;9:10. doi: 10.1186/1472-6807-9-10 (PMC2667441; doi:10.1186/1472-6807-9-10)
Supplement: Additional file 2 — Sets of quality values, multiple sequence alignment (aln format) and CC values for each of the six datasets. [file 1472-6807-9-10-S2.zip › datasets/lysozyme/latest_multiple_alignments/TC_alignment.aln]

CLUSTAL FORMAT for T-COFFEE Version_3.79, CPU=15.12 sec, SCORE=59, Nseq=17, Len=260 

133l000         ----------------------------------------KVFERCELARTLKRLGMDGY
1qswC00         ----------------------------------------KVFERCELARTLKRLGMDGY
1bb6000         ----------------------------------------KVYDRCELARALKASGMDGY
135l000         ----------------------------------------KVYGRCELAAAMKRLGLDNY
1hhl000         ----------------------------------------KVFGRCELAAAMKRHGLDNY
1jug000         ----------------------------------------KILKKQELCKNLVAQGMNGY
153l000         RTDCYGNVNRIDTTGASCKTAKPEGLSYCGVSASKKIAERDLQAMDRYKTIIKK--VGEK
1qsaA03         ----------------------------------------EERFPLAYNDLFKR--YTSG
1am7A00         --------------------------------------------------------MVEI
1a4v000         ----------------------------------------KQFTKCELSQLLKD--IDGY
1f6rA00         ----------------------------------------EQLTKCEVFRELKD--LKGY
1hfx000         ----------------------------------------KQLTKCALSHELND--LAGY
1nf5A00         ----------------------------------------TELTKCKVSHAIKD--IDGY
1gd6A00         ----------------------------------------KTFTRCGLVHELRK--H-GF
1iizA00         ----------------------------------------KRFTRCGLVNELRK--Q-GF
1el1A00         ---------------------------------------SKIFSKCELARKLKSMGMDGF
2eql000         ----------------------------------------KVFSKCELAHKLKAQEMDGF
                                                                            

133l000         RGISLANWMCLAKWESG---------YNTRATN-----------------YNAGDRSTDY
1qswC00         RGISLANWMCLAKWESG---------YNTRATN-----------------YNAGDRSTDY
1bb6000         AGNSLPNWVCLSKWESS---------YNTQATN-----------------RNT-DGSTDY
135l000         RGYSLGNWVCAAKFESN---------FNTHATN-----------------RNT-DGSTDY
1hhl000         RGYSLGNWVCAAKFESN---------FNSQATN-----------------RNT-DGSTDY
1jug000         QHITLPNWVCTAFHESS---------YNTRATN-----------------HNT-DGSTDY
153l000         LCVEPAVIAGIISRESH---------AGKVLKN------------------GWGDRGNGF
1qsaA03         KEIPQSYAMAIARQESA---------WNPKVKS----------------------PVGAS
1am7A00         NNQRKAFLDMLA-SEGTDNGRQKTRNHGYDVIVGGELFTDYSDHPRKLVTLNPKLKSTGA
1a4v000         GGIALPELICTMFHTSG---------YDTQAIV-------------------ENNESTEY
1f6rA00         GGVSLPEWVCTTFHTSG---------YDTQAIV-------------------QNNDSTEY
1hfx000         RDITLPEWLCIIFHISG---------YDTQAIV-------------------KNSDHKEY
1nf5A00         QGISLLEWACVLFHTSG---------YDTQAVV-------------------NDNGSTEY
1gd6A00         EENLMRNWVCLVEHESS---------RDTSKTN------------------TNRNGSKDY
1iizA00         DENLMRDWVCLVENESA---------RYTDKIA-----------------NVNKNGSRDY
1el1A00         HGYSLANWVCMAEYESN---------FNTQAFN-----------------GRNSNGSSDY
2eql000         GGYSLANWVCMAEYESN---------FNTRAFN-----------------GKNANGSSDY
                               .                                            

133l000         GIFQINSRYWCNDGKTPGAVNACHLSCSALLQDNIADAVACAKRVVRDPQG---------
1qswC00         GIFQINSRYCANDGKTPGAVNACHLSCSALLQDNIADAVACAKRVVRDPQG---------
1bb6000         GIFQINSRYWCDDGRTPGAKNVCGIRCSQLLTDDLTVAIRCAKRVVLDPNG---------
135l000         GILQINSRWWCNDGRTPGSKNLCNIPCSALLSSDITASVNCAKKIASGGNG---------
1hhl000         GVLQINSRWWCNDGRTPGSRNLCNIPCSALQSSDITATANCAKKIVSDGDG---------
1jug000         GILQINSRYWCHDGKTPGSKNACNISCSKLLDDDITDDLKCAKKIAGEAKG---------
153l000         GLMQVDKRSHK---------------PQ--GTWNGEVHITQGTTILIN-FIKTIQKKFPS
1qsaA03         GLMQIMPGTATHT--VKMFSIPGYSSPG--QLLDPETNINIGTSYLQY-VYQQFG-----
1am7A00         GRYQLLSR--DAY--RKQLGL---------KDFSPKSQDAVALQQIKE-RG------ALP
1a4v000         GLFQISNKLWCKSSQVPQSRNICDISCDKFLDDDITDDIMCAKKILDI-KG---------
1f6rA00         GLFQINNKIWCKDDQNPHSSNICNISCDKFLDDDLTDDIMCVKKILDK-VG---------
1hfx000         GLFQINDKDFCESSTTVQSRNICDISCDKLLDDDLTDDIMCVKKILDI-KG---------
1nf5A00         GLFQISDRFWCKSSEFPESENICGISCDKLLDDELDDDIACAKKILAI-KG---------
1gd6A00         GLFQINDRYWCSKGAS--PGKDCNVKCSDLLTDDITKAAKCAKKIYKR-HR---------
1iizA00         GLFQINDKYWCSKGST--PGKDCNVTCSQLLTDDITVASTCAKKIYKR-TK---------
1el1A00         GIFQLNSKWWCKSNSH-SSANACNIMCSKFLDDNIDDDIACAKRVVKDPNG---------
2eql000         GLFQLNNKWWCKDNKR-SSSNACNIMCSKLLDENIDDDISCAKRVVRDPKG---------
                *  *:                            .                          

133l000         ------------------------------------------IRAWVAWRNHCQNRDVRQ
1qswC00         ------------------------------------------IRAWVAWRNRCQNRDVRQ
1bb6000         ------------------------------------------IGAWVAWRLHCQNQDLRS
135l000         ------------------------------------------MNAWVAWRNRCKGTDVHA
1hhl000         ------------------------------------------MNAWVAWRKHCKGTDVRV
1jug000         ------------------------------------------LTPWVAWKSKCRGHDLSK
153l000         WTKDQQLKGGISAYNAGAGNVRSY-------------ARMDIGTTHDDYANDVVARAQYY
1qsaA03         ----NNRIFSSAAYNAGPGRVRTWLGNSAGRIDAVAFVESIPFSETRGYVKNVLAYDAYY
1am7A00         MIDRGDIRQAIDRCSNI-AS-----------------LPGAGYGQFEHKADSLIAKFKEA
1a4v000         ------------------------------------------IDYWLAHKALCTEKLEQW
1f6rA00         ------------------------------------------INYWLAHKALCSEKLDQW
1hfx000         ------------------------------------------IDYWLAHKPLCSDKLEQW
1nf5A00         ------------------------------------------IDYWKAYKPMCSEKLEQW
1gd6A00         ------------------------------------------FDAWYGWKNHCQGSLPDI
1iizA00         ------------------------------------------FDAWSGWDNHCNHSNPDI
1el1A00         ------------------------------------------MSAWVAWVKHCKGKDLSK
2eql000         ------------------------------------------MSAWKAWVKHCKDKDLSE
                                                                            

133l000         YVQGCGV-------------
1qswC00         YVQGCGV-------------
1bb6000         YVAGCGV-------------
135l000         WIRGCRL-------------
1hhl000         WIKGCRL-------------
1jug000         FKC-----------------
153l000         KQHGY---------------
1qsaA03         RYFMGDKPTLMSATEWGRRY
1am7A00         GGTVR---------------
1a4v000         LCEKL---------------
1f6rA00         LCEKL---------------
1hfx000         YCEAQ---------------
1nf5A00         RCEKP---------------
1gd6A00         SSC-----------------
1iizA00         SSC-----------------
1el1A00         YLASCNL-------------
2eql000         YLASCNL-------------
                                    
