# Supplementary material for: An automatic method for assessing structural importance of amino acid positions
Source: BMC Struct Biol. 2009 Mar 4;9:10. doi: 10.1186/1472-6807-9-10 (PMC2667441; doi:10.1186/1472-6807-9-10)
Supplement: Additional file 2 — Sets of quality values, multiple sequence alignment (aln format) and CC values for each of the six datasets. [file 1472-6807-9-10-S2.zip › datasets/lysozyme/latest_quality_files/tma_rms_quality.txt]

1gd6A00 1hfx000   2.27
1gd6A00 1iizA00   0.65
1gd6A00 1jug000   1.44
1gd6A00 2eql000   1.53
1gd6A00 1qsaA03   2.73
1gd6A00 153l000   2.90
1gd6A00 1a4v000   1.68
1gd6A00 1el1A00   1.83
1gd6A00 1am7A00   2.69
1gd6A00 1bb6000   1.41
1gd6A00 1f6rA00   2.08
1gd6A00 1nf5A00   2.05
1gd6A00 1qswC00   1.75
1gd6A00 133l000   1.37
1gd6A00 1hhl000   1.98
1gd6A00 135l000   1.72
1hfx000 1iizA00   2.28
1hfx000 1jug000   1.71
1hfx000 2eql000   1.92
1hfx000 1qsaA03   2.68
1hfx000 153l000   3.05
1hfx000 1a4v000   1.56
1hfx000 1el1A00   1.89
1hfx000 1am7A00   3.17
1hfx000 1bb6000   1.60
1hfx000 1f6rA00   1.61
1hfx000 1nf5A00   1.63
1hfx000 1qswC00   2.01
1hfx000 133l000   1.61
1hfx000 1hhl000   1.70
1hfx000 135l000   1.82
1iizA00 1jug000   1.72
1iizA00 2eql000   1.56
1iizA00 1qsaA03   2.64
1iizA00 153l000   2.95
1iizA00 1a4v000   1.91
1iizA00 1el1A00   1.78
1iizA00 1am7A00   3.06
1iizA00 1bb6000   1.42
1iizA00 1f6rA00   2.08
1iizA00 1nf5A00   2.04
1iizA00 1qswC00   1.72
1iizA00 133l000   1.68
1iizA00 1hhl000   2.01
1iizA00 135l000   1.66
1jug000 2eql000   1.49
1jug000 1qsaA03   2.60
1jug000 153l000   2.98
1jug000 1a4v000   1.29
1jug000 1el1A00   1.58
1jug000 1am7A00   3.09
1jug000 1bb6000   1.12
1jug000 1f6rA00   1.54
1jug000 1nf5A00   1.42
1jug000 1qswC00   1.76
1jug000 133l000   1.09
1jug000 1hhl000   1.39
1jug000 135l000   1.25
2eql000 1qsaA03   2.82
2eql000 153l000   3.12
2eql000 1a4v000   1.54
2eql000 1el1A00   1.38
2eql000 1am7A00   3.65
2eql000 1bb6000   1.14
2eql000 1f6rA00   1.53
2eql000 1nf5A00   1.64
2eql000 1qswC00   1.97
2eql000 133l000   1.19
2eql000 1hhl000   1.31
2eql000 135l000   1.17
1qsaA03 153l000   2.53
1qsaA03 1a4v000   2.81
1qsaA03 1el1A00   2.66
1qsaA03 1am7A00   3.52
1qsaA03 1bb6000   2.95
1qsaA03 1f6rA00   2.59
1qsaA03 1nf5A00   2.77
1qsaA03 1qswC00   3.01
1qsaA03 133l000   2.89
1qsaA03 1hhl000   2.90
1qsaA03 135l000   2.79
153l000 1a4v000   3.09
153l000 1el1A00   3.14
153l000 1am7A00   3.87
153l000 1bb6000   3.06
153l000 1f6rA00   3.12
153l000 1nf5A00   3.14
153l000 1qswC00   2.96
153l000 133l000   2.94
153l000 1hhl000   3.08
153l000 135l000   3.09
1a4v000 1el1A00   1.49
1a4v000 1am7A00   2.86
1a4v000 1bb6000   1.40
1a4v000 1f6rA00   1.35
1a4v000 1nf5A00   1.19
1a4v000 1qswC00   1.83
1a4v000 133l000   1.47
1a4v000 1hhl000   1.54
1a4v000 135l000   1.51
1el1A00 1am7A00   4.46
1el1A00 1bb6000   1.21
1el1A00 1f6rA00   1.58
1el1A00 1nf5A00   1.50
1el1A00 1qswC00   1.78
1el1A00 133l000   1.41
1el1A00 1hhl000   1.52
1el1A00 135l000   1.18
1am7A00 1bb6000   3.17
1am7A00 1f6rA00   2.86
1am7A00 1nf5A00   2.98
1am7A00 1qswC00   3.41
1am7A00 133l000   3.49
1am7A00 1hhl000   2.97
1am7A00 135l000   3.20
1bb6000 1f6rA00   1.41
1bb6000 1nf5A00   1.54
1bb6000 1qswC00   1.34
1bb6000 133l000   0.48
1bb6000 1hhl000   0.99
1bb6000 135l000   0.79
1f6rA00 1nf5A00   1.16
1f6rA00 1qswC00   1.81
1f6rA00 133l000   1.39
1f6rA00 1hhl000   1.29
1f6rA00 135l000   1.42
1nf5A00 1qswC00   1.91
1nf5A00 133l000   1.59
1nf5A00 1hhl000   1.38
1nf5A00 135l000   1.41
1qswC00 133l000   1.26
1qswC00 1hhl000   1.69
1qswC00 135l000   1.50
133l000 1hhl000   1.06
133l000 135l000   0.82
1hhl000 135l000   0.73
