# Supplementary material for: An automatic method for assessing structural importance of amino acid positions
Source: BMC Struct Biol. 2009 Mar 4;9:10. doi: 10.1186/1472-6807-9-10 (PMC2667441; doi:10.1186/1472-6807-9-10)
Supplement: Additional file 2 — Sets of quality values, multiple sequence alignment (aln format) and CC values for each of the six datasets. [file 1472-6807-9-10-S2.zip › datasets/lysozyme/latest_quality_files/seqdep_quality_consistent.txt]

1qswC00 1qsaA03 4.2738676474489825
1qswC00 2eql000 1.1981007099139431
1qswC00 153l000 4.518614737109042
1qswC00 1am7A00 6.888047415113348
1qswC00 1f6rA00 1.6169537124958566
1qswC00 1hhl000 1.098446677304877
1qswC00 1el1A00 1.1678490810338273
1qswC00 133l000 0.7258227956501039
1qswC00 1hfx000 2.110890396237738
1qswC00 1jug000 1.3466123411092807
1qswC00 1a4v000 1.638741741394683
1qswC00 1gd6A00 2.4750195394746055
1qswC00 1nf5A00 1.6369738466634753
1qswC00 135l000 0.960590644586638
1qswC00 1iizA00 2.454954550432576
1qswC00 1bb6000 0.7419298374695213
1qsaA03 2eql000 4.319238758660498
1qsaA03 153l000 2.527294262462325
1qsaA03 1am7A00 5.834505733568687
1qsaA03 1f6rA00 4.368085447713767
1qsaA03 1hhl000 4.3567693105491605
1qsaA03 1el1A00 4.317983724128508
1qsaA03 133l000 4.2917019667685095
1qsaA03 1hfx000 4.603377301443803
1qsaA03 1jug000 4.351104535597401
1qsaA03 1a4v000 4.407999871465925
1qsaA03 1gd6A00 4.346263849178642
1qsaA03 1nf5A00 4.397017087209556
1qsaA03 135l000 4.345915409198424
1qsaA03 1iizA00 4.305968613283707
1qsaA03 1bb6000 4.392800097809329
2eql000 153l000 4.609332353575151
2eql000 1am7A00 7.107299691808679
2eql000 1f6rA00 1.8061490890617973
2eql000 1hhl000 1.1666458241784352
2eql000 1el1A00 0.6649198772208874
2eql000 133l000 0.980051685465694
2eql000 1hfx000 2.3616470403392436
2eql000 1jug000 1.5238448112378709
2eql000 1a4v000 1.8217084565369233
2eql000 1gd6A00 2.4729603714462374
2eql000 1nf5A00 1.8807557506095194
2eql000 135l000 0.9787851332662275
2eql000 1iizA00 2.438291471872412
2eql000 1bb6000 0.912175152427785
153l000 1am7A00 6.018130404026271
153l000 1f6rA00 4.4837363728306805
153l000 1hhl000 4.530467577107641
153l000 1el1A00 4.617596601373307
153l000 133l000 4.528689654500896
153l000 1hfx000 4.722438455735756
153l000 1jug000 4.608914552766929
153l000 1a4v000 4.594454621665305
153l000 1gd6A00 4.411983829948296
153l000 1nf5A00 4.557733113295378
153l000 135l000 4.575824220404123
153l000 1iizA00 4.401629678662661
153l000 1bb6000 4.6044055777590716
1am7A00 1f6rA00 7.059552076560461
1am7A00 1hhl000 7.119920282138066
1am7A00 1el1A00 7.097147209265903
1am7A00 133l000 6.914238934240578
1am7A00 1hfx000 6.977290938717272
1am7A00 1jug000 7.025495625833393
1am7A00 1a4v000 7.105435943771125
1am7A00 1gd6A00 6.797165440618399
1am7A00 1nf5A00 7.123398399359435
1am7A00 135l000 7.141902863661275
1am7A00 1iizA00 6.872747344216253
1am7A00 1bb6000 7.030501952824553
1f6rA00 1hhl000 1.5356359715726424
1f6rA00 1el1A00 1.8668009925186642
1f6rA00 133l000 1.512561290843943
1f6rA00 1hfx000 1.540466132871385
1f6rA00 1jug000 1.6991120446313799
1f6rA00 1a4v000 0.8694764622972718
1f6rA00 1gd6A00 2.3772451531173306
1f6rA00 1nf5A00 0.7533025770844264
1f6rA00 135l000 1.6650620567278802
1f6rA00 1iizA00 2.4184451260062043
1f6rA00 1bb6000 1.5096214325021915
1hhl000 1el1A00 1.2624547747931525
1hhl000 133l000 0.8337427192634627
1hhl000 1hfx000 2.209400098203915
1hhl000 1jug000 1.4325467315287912
1hhl000 1a4v000 1.7359784320290823
1hhl000 1gd6A00 2.5165213433283533
1hhl000 1nf5A00 1.6754585398584172
1hhl000 135l000 0.603421249458023
1hhl000 1iizA00 2.518099793219413
1hhl000 1bb6000 0.8111206244092788
1el1A00 133l000 1.0004979993890324
1el1A00 1hfx000 2.3665908864483414
1el1A00 1jug000 1.5138143693241084
1el1A00 1a4v000 1.8304804283653562
1el1A00 1gd6A00 2.514459844948359
1el1A00 1nf5A00 1.907153032753092
1el1A00 135l000 1.0215007546301957
1el1A00 1iizA00 2.4891398707684687
1el1A00 1bb6000 0.9600009647817678
133l000 1hfx000 2.081415909620479
133l000 1jug000 1.0918739588466293
133l000 1a4v000 1.576568089801125
133l000 1gd6A00 2.3998992350389288
133l000 1nf5A00 1.5977613259617902
133l000 135l000 0.6890223081946543
133l000 1iizA00 2.409291208375751
133l000 1bb6000 0.39834604932304823
1hfx000 1jug000 2.2856050367269054
1hfx000 1a4v000 1.5168402382463249
1hfx000 1gd6A00 2.657626494381063
1hfx000 1nf5A00 1.346842188028969
1hfx000 135l000 2.269961410628502
1hfx000 1iizA00 2.663715258788134
1hfx000 1bb6000 2.096522975529394
1jug000 1a4v000 1.7480523649379331
1jug000 1gd6A00 2.4725376068457985
1jug000 1nf5A00 1.719273642035407
1jug000 135l000 1.3236412186025988
1jug000 1iizA00 2.54795981437226
1jug000 1bb6000 1.1785469025089819
1a4v000 1gd6A00 2.45553492837937
1a4v000 1nf5A00 0.6991735034858187
1a4v000 135l000 1.7920134037087805
1a4v000 1iizA00 2.4752620786022432
1a4v000 1bb6000 1.5677718971219505
1gd6A00 1nf5A00 2.3815118657225294
1gd6A00 135l000 2.531742975238914
1gd6A00 1iizA00 0.5791691869288453
1gd6A00 1bb6000 2.4149718220906036
1nf5A00 135l000 1.7693058760175282
1nf5A00 1iizA00 2.3959513277665643
1nf5A00 1bb6000 1.582965720526972
135l000 1iizA00 2.501052725578961
135l000 1bb6000 0.686312000391909
1iizA00 1bb6000 2.420510120142953
