# Supplementary material for: An automatic method for assessing structural importance of amino acid positions
Source: BMC Struct Biol. 2009 Mar 4;9:10. doi: 10.1186/1472-6807-9-10 (PMC2667441; doi:10.1186/1472-6807-9-10)
Supplement: Additional file 2 — Sets of quality values, multiple sequence alignment (aln format) and CC values for each of the six datasets. [file 1472-6807-9-10-S2.zip › datasets/lysozyme/residue_classification/lysozyme_seqdep_CC_final.txt]

0      0.0000   0.0000   0.0000  -0.8963
1      0.0000   0.0000   0.0000  -0.8963
2      0.0000   0.0000   0.0000  -0.8963
3      0.0000   0.0000   0.0000  -0.8963
4      0.0000   0.0000   0.0000  -0.8963
5      0.0000   0.0000   0.0000  -0.8963
6      0.0000   0.0000   0.0000  -0.8963
7      0.0000   0.0000   0.0000  -0.8963
8      0.0000   0.0000   0.0000  -0.8963
9      0.0000   0.0000   0.0000  -0.8963
10     0.0000   0.0000   0.0000  -0.8963
11     0.0000   0.0000   0.0000  -0.8963
12     0.0000   0.0000   0.0000  -0.8963
13     0.0000   0.0000   0.0000  -0.8963
14     0.0000   0.0000   0.0000  -0.8963
15     0.0000   0.0000   0.0000  -0.8963
16     0.0000   0.0000   0.0000  -0.8963
17     0.0000   0.0000   0.0000  -0.8963
18     0.0000   0.0000   0.0000  -0.8963
19     0.0000   0.0000   0.0000  -0.8963
20     0.0000   0.0000   0.0000  -0.8963
21     0.0000   0.0000   0.0000  -0.8963
22     0.0000   0.0000   0.0000  -0.8963
23     0.0000   0.0000   0.0000  -0.8963
24     0.0000   0.0000   0.0000  -0.8963
25     0.0000   0.0000   0.0000  -0.8963
26     0.0000   0.0000   0.0000  -0.8963
27     0.0000   0.0000   0.0000  -0.8963
28     0.0000   0.0000   0.0000  -0.8963
29     0.0000   0.0000   0.0000  -0.8963
30     0.0000   0.0000   0.0000  -0.8963
31     0.0000   0.0000   0.0000  -0.8963
32     0.0000   0.0000   0.0000  -0.8963
33     0.0000   0.0000   0.0000  -0.8963
34     0.0000   0.0000   0.0000  -0.8963
35     0.0000   0.0000   0.0000  -0.8963
36     0.0000   0.0000   0.0000  -0.8963
37     0.0000   0.0000   0.0000  -0.8963
38     0.0000   0.0000   0.0000  -0.8963
39    -0.0215   0.1107  -0.1341  -0.8963
40    -0.2202  -0.6132   0.5967  -0.8963
41    -0.1344  -0.6135   0.6331  -0.8963
42    -0.2167  -0.7002   0.7053  -0.8963
43    -0.0940  -0.4969   0.5145  -0.8963
44    -0.3329  -0.7684   0.7480  -0.8963
45    -0.4795  -0.6455   0.5172  -0.8963
46    -0.6495  -0.7956   0.6409  -0.8963
47    -0.3890  -0.7636   0.7181  -0.8963
48    -0.4463  -0.7403   0.6600  -0.8963
49    -0.2301  -0.5319   0.4945  -0.8963
50    -0.2421  -0.4999   0.4508  -0.8963
51    -0.3254  -0.6696   0.6209  -0.8963
52    -0.5377  -0.4914   0.2939  -0.8963
53     0.0953  -0.3250   0.4057  -0.8963
54    -0.1842  -0.5597   0.5482  -0.8963
55    -0.1786  -0.6342   0.6396  -0.8963
56    -0.1116  -0.3916   0.3860  -0.8963
57    -0.5320  -0.6166   0.4534  -0.8963
58    -0.1570  -0.5748   0.5780  -0.8963
59    -0.3642  -0.7748   0.7441  -0.8963
60     0.0277  -0.1949   0.2308  -0.8963
61    -0.4388  -0.6107   0.4924  -0.8963
62    -0.1178  -0.2745   0.2498  -0.8963
63    -0.5773  -0.7502   0.6108  -0.8963
64    -0.5606  -0.8562   0.7826  -0.8963
65     0.1731  -0.0860   0.1802  -0.8963
66    -0.1206  -0.7879   0.8474  -0.8963
67    -0.2163  -0.6436   0.6355  -0.8963
68    -0.2407  -0.5451   0.5055  -0.8963
69    -0.4001  -0.7652   0.7155  -0.8963
70     0.2573   0.0936   0.0229  -0.8963
71     0.0962  -0.1562   0.2207  -0.8963
72     0.1434  -0.4412   0.5515  -0.8963
73     0.0618  -0.4766   0.5572  -0.8963
74     0.2859  -0.0468   0.1911  -0.8963
75    -0.4870  -0.5581   0.4020  -0.8963
76    -0.2252  -0.5407   0.5072  -0.8963
77     0.0000   0.0000   0.0000  -0.8963
78     0.0000   0.0000   0.0000  -0.8963
79     0.0000   0.0000   0.0000  -0.8963
80     0.0000   0.0000   0.0000  -0.8963
81     0.0000   0.0000   0.0000  -0.8963
82     0.0000   0.0000   0.0000  -0.8963
83     0.0000   0.0000   0.0000  -0.8963
84     0.0000   0.0000   0.0000  -0.8963
85     0.0000   0.0000   0.0000  -0.8963
86    -0.4483  -0.6748   0.5707  -0.8963
87    -0.2391  -0.5192   0.4752  -0.8963
88    -0.4660  -0.7992   0.7354  -0.8963
89    -0.3461  -0.5799   0.4985  -0.8963
90    -0.5476  -0.7608   0.6408  -0.8963
91     0.2763  -0.3568   0.5152  -0.8963
92     0.1753  -0.2808   0.3931  -0.8963
93     0.0000   0.0000   0.0000  -0.8963
94     0.0000   0.0000   0.0000  -0.8963
95     0.0000   0.0000   0.0000  -0.8963
96     0.0000   0.0000   0.0000  -0.8963
97     0.0000   0.0000   0.0000  -0.8963
98     0.0000   0.0000   0.0000  -0.8963
99     0.0000   0.0000   0.0000  -0.8963
100    0.0000   0.0000   0.0000  -0.8963
101    0.0000   0.0000   0.0000  -0.8963
102    0.0000   0.0000   0.0000  -0.8963
103    0.0000   0.0000   0.0000  -0.8963
104    0.0000   0.0000   0.0000  -0.8963
105    0.0000   0.0000   0.0000  -0.8963
106    0.0000   0.0000   0.0000  -0.8963
107    0.0000   0.0000   0.0000  -0.8963
108    0.0000   0.0000   0.0000  -0.8963
109    0.0000   0.0000   0.0000  -0.8963
110    0.1574  -0.3742   0.4856  -0.8963
111    0.3437  -0.2037   0.3843  -0.8963
112    0.1225  -0.5101   0.6168  -0.8963
113    0.1808  -0.0115   0.1019  -0.8963
114   -0.2560  -0.6267   0.5977  -0.8963
115    0.1735  -0.2844   0.3962  -0.8963
116    0.0458  -0.3870   0.4520  -0.8963
117   -0.1684  -0.4283   0.4016  -0.8963
118   -0.1030  -0.7598   0.8185  -0.8963
119   -0.4254  -0.7374   0.6656  -0.8963
120    0.0000   0.0000   0.0000  -0.8963
121   -0.2469  -0.4649   0.4071  -0.8963
122   -0.0500  -0.3574   0.3759  -0.8963
123    0.0000   0.0000   0.0000  -0.8963
124   -0.1750  -0.3002   0.2511  -0.8963
125   -0.3210  -0.6965   0.6574  -0.8963
126    0.0798  -0.4947   0.5841  -0.8963
127    0.2606  -0.1865   0.3298  -0.8963
128   -0.1409  -0.6259   0.6451  -0.8963
129   -0.3570  -0.6908   0.6341  -0.8963
130   -0.4573  -0.7773   0.7074  -0.8963
131   -0.0513  -0.5796   0.6269  -0.8963
132   -0.5106  -0.8133   0.7365  -0.8963
133    0.1063  -0.6689   0.7793  -0.8963
134   -0.4458  -0.8108   0.7617  -0.8963
135    0.0436  -0.3744   0.4372  -0.8963
136   -0.3253  -0.4260   0.3230  -0.8963
137   -0.0352  -0.5671   0.6190  -0.8963
138   -0.4945  -0.8335   0.7755  -0.8963
139   -0.0959  -0.3303   0.3236  -0.8963
140   -0.6828  -0.8918   0.7862  -0.8963
141   -0.5216  -0.7973   0.7071  -0.8963
142   -0.5043  -0.8141   0.7407  -0.8963
143   -0.2255  -0.6652   0.6581  -0.8963
144   -0.4368  -0.7944   0.7413  -0.8963
145   -0.1755  -0.4340   0.4048  -0.8963
146   -0.5437  -0.8279   0.7439  -0.8963
147   -0.3366  -0.7225   0.6847  -0.8963
148   -0.1001  -0.6695   0.7122  -0.8963
149   -0.2298  -0.6996   0.6992  -0.8963
150   -0.1827  -0.6054   0.6034  -0.8963
151    0.2847  -0.1898   0.3441  -0.8963
152   -0.1656  -0.6299   0.6398  -0.8963
153   -0.0759  -0.2599   0.2536  -0.8963
154   -0.2792  -0.7365   0.7268  -0.8963
155    0.0521  -0.2150   0.2648  -0.8963
156    0.0394  -0.2347   0.2806  -0.8963
157    0.3077  -0.2265   0.3928  -0.8963
158   -0.3672  -0.4101   0.2833  -0.8963
159    0.2894  -0.0211   0.1648  -0.8963
160   -0.2962  -0.7325   0.7148  -0.8963
161    0.1683  -0.3542   0.4688  -0.8963
162   -0.5761  -0.8031   0.6896  -0.8963
163   -0.1524  -0.6837   0.7097  -0.8963
164   -0.3857  -0.5842   0.4849  -0.8963
165    0.0106  -0.2167   0.2468  -0.8963
166    0.2865  -0.0431   0.1873  -0.8963
167    0.1530  -0.3056   0.4100  -0.8963
168   -0.1409  -0.5551   0.5616  -0.8963
169    0.1401  -0.3587   0.4617  -0.8963
170   -0.2261  -0.6234   0.6066  -0.8963
171   -0.0147   0.0427  -0.0550  -0.8963
172   -0.0147   0.0427  -0.0550  -0.8963
173   -0.0147   0.0427  -0.0550  -0.8963
174   -0.0147   0.0427  -0.0550  -0.8963
175    0.0000   0.0000   0.0000  -0.8963
176    0.0000   0.0000   0.0000  -0.8963
177    0.0165   0.1173  -0.1228  -0.8963
178    0.0165   0.1173  -0.1228  -0.8963
179    0.0165   0.1173  -0.1228  -0.8963
180    0.0165   0.1173  -0.1228  -0.8963
181    0.0165   0.1173  -0.1228  -0.8963
182    0.0165   0.1173  -0.1228  -0.8963
183    0.0165   0.1173  -0.1228  -0.8963
184   -0.0226   0.1453  -0.1731  -0.8963
185   -0.0216   0.1603  -0.1893  -0.8963
186   -0.0019   0.1485  -0.1666  -0.8963
187   -0.0036   0.1612  -0.1816  -0.8963
188   -0.0036   0.1612  -0.1816  -0.8963
189   -0.0216   0.1603  -0.1893  -0.8963
190   -0.0036   0.1612  -0.1816  -0.8963
191   -0.0103   0.1285  -0.1484  -0.8963
192   -0.0165   0.1306  -0.1538  -0.8963
193   -0.0165   0.1306  -0.1538  -0.8963
194   -0.0165   0.1306  -0.1538  -0.8963
195   -0.0165   0.1306  -0.1538  -0.8963
196   -0.0147   0.0427  -0.0550  -0.8963
197   -0.0147   0.0427  -0.0550  -0.8963
198   -0.0165   0.1306  -0.1538  -0.8963
199   -0.0019   0.1485  -0.1666  -0.8963
200   -0.0147   0.0427  -0.0550  -0.8963
201   -0.0147   0.0427  -0.0550  -0.8963
202   -0.0147   0.0427  -0.0550  -0.8963
203   -0.0147   0.0427  -0.0550  -0.8963
204    0.0000   0.0000   0.0000  -0.8963
205    0.0000   0.0000   0.0000  -0.8963
206    0.0000   0.0000   0.0000  -0.8963
207    0.0000   0.0000   0.0000  -0.8963
208    0.0000   0.0000   0.0000  -0.8963
209    0.0000   0.0000   0.0000  -0.8963
210    0.0000   0.0000   0.0000  -0.8963
211    0.0000   0.0000   0.0000  -0.8963
212    0.0000   0.0000   0.0000  -0.8963
213    0.0000   0.0000   0.0000  -0.8963
214    0.0000   0.0000   0.0000  -0.8963
215    0.0000   0.0000   0.0000  -0.8963
216    0.0000   0.0000   0.0000  -0.8963
217   -0.0254   0.1473  -0.1768  -0.8963
218   -0.0220   0.1279  -0.1535  -0.8963
219   -0.0254   0.1473  -0.1768  -0.8963
220   -0.0169   0.1674  -0.1950  -0.8963
221   -0.0308   0.1224  -0.1517  -0.8963
222   -0.4504  -0.6888   0.5882  -0.8963
223   -0.0559  -0.1487   0.1385  -0.8963
224    0.3250  -0.3725   0.5500  -0.8963
225   -0.1273  -0.6659   0.6978  -0.8963
226   -0.1698  -0.5804   0.5791  -0.8963
227   -0.6811  -0.8454   0.7038  -0.8963
228    0.0971  -0.4960   0.5921  -0.8963
229   -0.0225  -0.3628   0.3945  -0.8963
230    0.2488   0.0075   0.1139  -0.8963
231    0.2636  -0.3242   0.4765  -0.8963
232   -0.4495  -0.8095   0.7582  -0.8963
233   -0.1364  -0.6841   0.7161  -0.8963
234    0.1124  -0.3666   0.4585  -0.8963
235    0.2036  -0.0812   0.1895  -0.8963
236    0.0013  -0.3638   0.4066  -0.8963
237   -0.0025  -0.4196   0.4671  -0.8963
238   -0.0029  -0.4061   0.4518  -0.8963
239    0.2420  -0.2007   0.3367  -0.8963
240   -0.3071  -0.6123   0.5569  -0.8963
241   -0.2171  -0.7014   0.7065  -0.8963
242   -0.0550  -0.3932   0.4139  -0.8963
243   -0.1527  -0.3540   0.3235  -0.8963
244   -0.3199  -0.5301   0.4501  -0.8963
245   -0.1411  -0.4271   0.4129  -0.8963
246   -0.2104  -0.5340   0.5060  -0.8963
247    0.0000   0.0000   0.0000  -0.8963
248    0.0000   0.0000   0.0000  -0.8963
249    0.0000   0.0000   0.0000  -0.8963
250    0.0000   0.0000   0.0000  -0.8963
251    0.0000   0.0000   0.0000  -0.8963
252    0.0000   0.0000   0.0000  -0.8963
253    0.0000   0.0000   0.0000  -0.8963
254    0.0000   0.0000   0.0000  -0.8963
255    0.0000   0.0000   0.0000  -0.8963
256    0.0000   0.0000   0.0000  -0.8963
257    0.0000   0.0000   0.0000  -0.8963
258    0.0000   0.0000   0.0000  -0.8963
259    0.0000   0.0000   0.0000  -0.8963
