# Supplementary material for: An automatic method for assessing structural importance of amino acid positions
Source: BMC Struct Biol. 2009 Mar 4;9:10. doi: 10.1186/1472-6807-9-10 (PMC2667441; doi:10.1186/1472-6807-9-10)
Supplement: Additional file 2 — Sets of quality values, multiple sequence alignment (aln format) and CC values for each of the six datasets. [file 1472-6807-9-10-S2.zip › datasets/lysozyme/residue_classification/lysozyme_seqdep_p250_CC_final.txt]

0      0.0000   0.0000   0.0000  -0.8963
1      0.0000   0.0000   0.0000  -0.8963
2      0.0000   0.0000   0.0000  -0.8963
3      0.0000   0.0000   0.0000  -0.8963
4      0.0000   0.0000   0.0000  -0.8963
5      0.0000   0.0000   0.0000  -0.8963
6      0.0000   0.0000   0.0000  -0.8963
7      0.0000   0.0000   0.0000  -0.8963
8      0.0000   0.0000   0.0000  -0.8963
9      0.0000   0.0000   0.0000  -0.8963
10     0.0000   0.0000   0.0000  -0.8963
11     0.0000   0.0000   0.0000  -0.8963
12     0.0000   0.0000   0.0000  -0.8963
13     0.0000   0.0000   0.0000  -0.8963
14     0.0000   0.0000   0.0000  -0.8963
15     0.0000   0.0000   0.0000  -0.8963
16     0.0000   0.0000   0.0000  -0.8963
17     0.0000   0.0000   0.0000  -0.8963
18     0.0000   0.0000   0.0000  -0.8963
19     0.0000   0.0000   0.0000  -0.8963
20     0.0000   0.0000   0.0000  -0.8963
21     0.0000   0.0000   0.0000  -0.8963
22     0.0000   0.0000   0.0000  -0.8963
23     0.0000   0.0000   0.0000  -0.8963
24     0.0000   0.0000   0.0000  -0.8963
25     0.0000   0.0000   0.0000  -0.8963
26     0.0000   0.0000   0.0000  -0.8963
27     0.0000   0.0000   0.0000  -0.8963
28     0.0000   0.0000   0.0000  -0.8963
29     0.0000   0.0000   0.0000  -0.8963
30     0.0000   0.0000   0.0000  -0.8963
31     0.0000   0.0000   0.0000  -0.8963
32     0.0000   0.0000   0.0000  -0.8963
33     0.0000   0.0000   0.0000  -0.8963
34     0.0000   0.0000   0.0000  -0.8963
35     0.0000   0.0000   0.0000  -0.8963
36     0.0000   0.0000   0.0000  -0.8963
37     0.0000   0.0000   0.0000  -0.8963
38     0.0000   0.0000   0.0000  -0.8963
39    -0.0215   0.1107  -0.1341  -0.8963
40    -0.1449  -0.5961   0.6082  -0.8963
41    -0.1137  -0.5974   0.6225  -0.8963
42    -0.3630  -0.7757   0.7459  -0.8963
43    -0.3207  -0.6342   0.5781  -0.8963
44    -0.3245  -0.7405   0.7137  -0.8963
45    -0.4797  -0.7037   0.5942  -0.8963
46    -0.6459  -0.8333   0.7021  -0.8963
47    -0.3549  -0.7331   0.6910  -0.8963
48    -0.4331  -0.6300   0.5198  -0.8963
49    -0.2310  -0.5005   0.4568  -0.8963
50    -0.2289  -0.5224   0.4836  -0.8963
51    -0.3017  -0.6467   0.6023  -0.8963
52    -0.4987  -0.4440   0.2569  -0.8963
53    -0.0053  -0.2733   0.3024  -0.8963
54    -0.1823  -0.5617   0.5515  -0.8963
55    -0.1786  -0.6342   0.6396  -0.8963
56    -0.1325  -0.4321   0.4227  -0.8963
57    -0.5368  -0.6099   0.4423  -0.8963
58    -0.0686  -0.4526   0.4751  -0.8963
59    -0.2625  -0.7284   0.7229  -0.8963
60     0.0171  -0.2007   0.2322  -0.8963
61    -0.4929  -0.6661   0.5376  -0.8963
62    -0.1649  -0.2783   0.2311  -0.8963
63    -0.4543  -0.5628   0.4243  -0.8963
64    -0.5966  -0.8600   0.7717  -0.8963
65     0.0693  -0.1245   0.1727  -0.8963
66    -0.2816  -0.7391   0.7293  -0.8963
67    -0.1922  -0.6385   0.6392  -0.8963
68    -0.3117  -0.5490   0.4769  -0.8963
69    -0.5480  -0.8260   0.7388  -0.8963
70     0.2510   0.1126  -0.0014  -0.8963
71     0.1117  -0.1132   0.1806  -0.8963
72     0.1521  -0.4111   0.5229  -0.8963
73     0.1217  -0.2959   0.3857  -0.8963
74     0.3076   0.0010   0.1494  -0.8963
75    -0.4870  -0.5581   0.4020  -0.8963
76    -0.1320  -0.4174   0.4061  -0.8963
77     0.0000   0.0000   0.0000  -0.8963
78     0.0000   0.0000   0.0000  -0.8963
79     0.0000   0.0000   0.0000  -0.8963
80     0.0000   0.0000   0.0000  -0.8963
81     0.0000   0.0000   0.0000  -0.8963
82     0.0000   0.0000   0.0000  -0.8963
83     0.0000   0.0000   0.0000  -0.8963
84     0.0000   0.0000   0.0000  -0.8963
85     0.0000   0.0000   0.0000  -0.8963
86    -0.5287  -0.6980   0.5625  -0.8963
87    -0.2532  -0.4541   0.3914  -0.8963
88    -0.4733  -0.7575   0.6716  -0.8963
89    -0.2977  -0.5313   0.4621  -0.8963
90    -0.3858  -0.6698   0.5937  -0.8963
91     0.2777  -0.1173   0.2635  -0.8963
92     0.2455  -0.2320   0.3717  -0.8963
93     0.0000   0.0000   0.0000  -0.8963
94     0.0000   0.0000   0.0000  -0.8963
95     0.0000   0.0000   0.0000  -0.8963
96     0.0000   0.0000   0.0000  -0.8963
97     0.0000   0.0000   0.0000  -0.8963
98     0.0000   0.0000   0.0000  -0.8963
99     0.0000   0.0000   0.0000  -0.8963
100    0.0000   0.0000   0.0000  -0.8963
101    0.0000   0.0000   0.0000  -0.8963
102    0.0000   0.0000   0.0000  -0.8963
103    0.0000   0.0000   0.0000  -0.8963
104    0.0000   0.0000   0.0000  -0.8963
105    0.0000   0.0000   0.0000  -0.8963
106    0.0000   0.0000   0.0000  -0.8963
107    0.0000   0.0000   0.0000  -0.8963
108    0.0000   0.0000   0.0000  -0.8963
109    0.0000   0.0000   0.0000  -0.8963
110    0.2260  -0.2893   0.4241  -0.8963
111    0.3475  -0.2041   0.3863  -0.8963
112    0.1109  -0.5373   0.6416  -0.8963
113    0.1295   0.0304   0.0301  -0.8963
114   -0.2345  -0.6013   0.5761  -0.8963
115    0.0867  -0.2528   0.3226  -0.8963
116    0.0325  -0.3824   0.4411  -0.8963
117   -0.1536  -0.4140   0.3920  -0.8963
118   -0.0660  -0.7380   0.8040  -0.8963
119   -0.4254  -0.7374   0.6656  -0.8963
120    0.0000   0.0000   0.0000  -0.8963
121   -0.1035  -0.3029   0.2889  -0.8963
122    0.0112  -0.3337   0.3775  -0.8963
123    0.0000   0.0000   0.0000  -0.8963
124   -0.1395  -0.2613   0.2242  -0.8963
125   -0.3535  -0.6063   0.5279  -0.8963
126    0.0684  -0.4097   0.4867  -0.8963
127    0.2542  -0.1511   0.2890  -0.8963
128   -0.2494  -0.6290   0.6033  -0.8963
129   -0.2575  -0.5554   0.5101  -0.8963
130   -0.2721  -0.6401   0.6073  -0.8963
131   -0.1948  -0.5835   0.5719  -0.8963
132   -0.4258  -0.7806   0.7261  -0.8963
133   -0.0465  -0.6445   0.7028  -0.8963
134   -0.4776  -0.8490   0.8080  -0.8963
135    0.0913  -0.3653   0.4480  -0.8963
136   -0.3298  -0.4409   0.3383  -0.8963
137   -0.0878  -0.6070   0.6440  -0.8963
138   -0.2741  -0.7423   0.7364  -0.8963
139   -0.0921  -0.3196   0.3133  -0.8963
140   -0.5853  -0.8532   0.7655  -0.8963
141   -0.4574  -0.7454   0.6620  -0.8963
142   -0.5043  -0.8141   0.7407  -0.8963
143   -0.3606  -0.7400   0.6979  -0.8963
144   -0.4322  -0.7817   0.7248  -0.8963
145   -0.2988  -0.5318   0.4623  -0.8963
146   -0.5437  -0.8279   0.7439  -0.8963
147   -0.0969  -0.6470   0.6871  -0.8963
148    0.1071  -0.5691   0.6741  -0.8963
149   -0.2298  -0.6996   0.6992  -0.8963
150   -0.2605  -0.6517   0.6266  -0.8963
151    0.2068  -0.2257   0.3478  -0.8963
152   -0.3129  -0.7060   0.6732  -0.8963
153   -0.1937  -0.3369   0.2839  -0.8963
154   -0.2830  -0.7373   0.7264  -0.8963
155   -0.0054  -0.2460   0.2719  -0.8963
156   -0.0784  -0.3275   0.3288  -0.8963
157    0.2837  -0.1742   0.3271  -0.8963
158   -0.3600  -0.3651   0.2341  -0.8963
159    0.3189  -0.0110   0.1678  -0.8963
160   -0.3765  -0.7820   0.7491  -0.8963
161    0.1958  -0.2029   0.3182  -0.8963
162   -0.5765  -0.8111   0.7017  -0.8963
163   -0.2194  -0.7243   0.7344  -0.8963
164   -0.2890  -0.4906   0.4174  -0.8963
165   -0.0855  -0.1674   0.1449  -0.8963
166    0.2880   0.0157   0.1240  -0.8963
167    0.1830  -0.3589   0.4799  -0.8963
168   -0.1542  -0.5732   0.5772  -0.8963
169    0.1533  -0.3857   0.4962  -0.8963
170   -0.2107  -0.5849   0.5667  -0.8963
171   -0.0147   0.0427  -0.0550  -0.8963
172   -0.0147   0.0427  -0.0550  -0.8963
173   -0.0147   0.0427  -0.0550  -0.8963
174   -0.0147   0.0427  -0.0550  -0.8963
175    0.0000   0.0000   0.0000  -0.8963
176    0.0000   0.0000   0.0000  -0.8963
177    0.0165   0.1173  -0.1228  -0.8963
178    0.0165   0.1173  -0.1228  -0.8963
179    0.0165   0.1173  -0.1228  -0.8963
180    0.0165   0.1173  -0.1228  -0.8963
181    0.0165   0.1173  -0.1228  -0.8963
182    0.0165   0.1173  -0.1228  -0.8963
183    0.0165   0.1173  -0.1228  -0.8963
184   -0.0220   0.1279  -0.1535  -0.8963
185   -0.0120   0.1703  -0.1959  -0.8963
186   -0.0052   0.1680  -0.1899  -0.8963
187   -0.0036   0.1612  -0.1816  -0.8963
188   -0.0036   0.1612  -0.1816  -0.8963
189   -0.0148   0.1600  -0.1857  -0.8963
190   -0.0036   0.1612  -0.1816  -0.8963
191   -0.0165   0.1306  -0.1538  -0.8963
192   -0.0165   0.1306  -0.1538  -0.8963
193   -0.0165   0.1306  -0.1538  -0.8963
194   -0.0165   0.1306  -0.1538  -0.8963
195   -0.0165   0.1306  -0.1538  -0.8963
196   -0.0165   0.1306  -0.1538  -0.8963
197   -0.0147   0.0427  -0.0550  -0.8963
198   -0.0165   0.1306  -0.1538  -0.8963
199   -0.0036   0.1612  -0.1816  -0.8963
200   -0.0147   0.0427  -0.0550  -0.8963
201   -0.0147   0.0427  -0.0550  -0.8963
202   -0.0147   0.0427  -0.0550  -0.8963
203   -0.0147   0.0427  -0.0550  -0.8963
204    0.0000   0.0000   0.0000  -0.8963
205    0.0000   0.0000   0.0000  -0.8963
206    0.0000   0.0000   0.0000  -0.8963
207    0.0000   0.0000   0.0000  -0.8963
208    0.0000   0.0000   0.0000  -0.8963
209    0.0000   0.0000   0.0000  -0.8963
210    0.0000   0.0000   0.0000  -0.8963
211    0.0000   0.0000   0.0000  -0.8963
212    0.0000   0.0000   0.0000  -0.8963
213    0.0000   0.0000   0.0000  -0.8963
214    0.0000   0.0000   0.0000  -0.8963
215    0.0000   0.0000   0.0000  -0.8963
216    0.0000   0.0000   0.0000  -0.8963
217   -0.0254   0.1473  -0.1768  -0.8963
218   -0.0036   0.1612  -0.1816  -0.8963
219   -0.0254   0.1473  -0.1768  -0.8963
220   -0.0052   0.1680  -0.1899  -0.8963
221   -0.0254   0.1473  -0.1768  -0.8963
222   -0.4245  -0.6543   0.5553  -0.8963
223    0.0149  -0.0696   0.0850  -0.8963
224    0.3149  -0.3121   0.4846  -0.8963
225   -0.0645  -0.6115   0.6582  -0.8963
226   -0.1653  -0.5351   0.5276  -0.8963
227   -0.7011  -0.8271   0.6631  -0.8963
228    0.1735  -0.4812   0.6053  -0.8963
229   -0.1412  -0.5098   0.5087  -0.8963
230    0.1882   0.0833   0.0002  -0.8963
231    0.2653  -0.3801   0.5350  -0.8963
232   -0.5270  -0.8219   0.7422  -0.8963
233   -0.0180  -0.6225   0.6881  -0.8963
234    0.0749  -0.2816   0.3490  -0.8963
235    0.1189  -0.1339   0.2070  -0.8963
236   -0.0249  -0.3442   0.3725  -0.8963
237   -0.0786  -0.4971   0.5215  -0.8963
238   -0.1021  -0.5239   0.5421  -0.8963
239    0.3989  -0.2442   0.4489  -0.8963
240   -0.3500  -0.5843   0.5021  -0.8963
241    0.0287  -0.4855   0.5535  -0.8963
242   -0.0302  -0.2859   0.3047  -0.8963
243   -0.1349  -0.2982   0.2684  -0.8963
244   -0.1124  -0.3252   0.3100  -0.8963
245   -0.1400  -0.3591   0.3354  -0.8963
246   -0.2179  -0.5299   0.4977  -0.8963
247    0.0000   0.0000   0.0000  -0.8963
248    0.0000   0.0000   0.0000  -0.8963
249    0.0000   0.0000   0.0000  -0.8963
250    0.0000   0.0000   0.0000  -0.8963
251    0.0000   0.0000   0.0000  -0.8963
252    0.0000   0.0000   0.0000  -0.8963
253    0.0000   0.0000   0.0000  -0.8963
254    0.0000   0.0000   0.0000  -0.8963
255    0.0000   0.0000   0.0000  -0.8963
256    0.0000   0.0000   0.0000  -0.8963
257    0.0000   0.0000   0.0000  -0.8963
258    0.0000   0.0000   0.0000  -0.8963
259    0.0000   0.0000   0.0000  -0.8963
