# Supplementary material for: An automatic method for assessing structural importance of amino acid positions
Source: BMC Struct Biol. 2009 Mar 4;9:10. doi: 10.1186/1472-6807-9-10 (PMC2667441; doi:10.1186/1472-6807-9-10)
Supplement: Additional file 2 — Sets of quality values, multiple sequence alignment (aln format) and CC values for each of the six datasets. [file 1472-6807-9-10-S2.zip › datasets/lysozyme/residue_classification/lysozyme_tma_p250_CC_final.txt]

0      0.0000   0.0000   0.0000  -0.8606
1      0.0000   0.0000   0.0000  -0.8606
2      0.0000   0.0000   0.0000  -0.8606
3      0.0000   0.0000   0.0000  -0.8606
4      0.0000   0.0000   0.0000  -0.8606
5      0.0000   0.0000   0.0000  -0.8606
6      0.0000   0.0000   0.0000  -0.8606
7      0.0000   0.0000   0.0000  -0.8606
8      0.0000   0.0000   0.0000  -0.8606
9      0.0000   0.0000   0.0000  -0.8606
10     0.0000   0.0000   0.0000  -0.8606
11     0.0000   0.0000   0.0000  -0.8606
12     0.0000   0.0000   0.0000  -0.8606
13     0.0000   0.0000   0.0000  -0.8606
14     0.0000   0.0000   0.0000  -0.8606
15     0.0000   0.0000   0.0000  -0.8606
16     0.0000   0.0000   0.0000  -0.8606
17     0.0000   0.0000   0.0000  -0.8606
18     0.0000   0.0000   0.0000  -0.8606
19     0.0000   0.0000   0.0000  -0.8606
20     0.0000   0.0000   0.0000  -0.8606
21     0.0000   0.0000   0.0000  -0.8606
22     0.0000   0.0000   0.0000  -0.8606
23     0.0000   0.0000   0.0000  -0.8606
24     0.0000   0.0000   0.0000  -0.8606
25     0.0000   0.0000   0.0000  -0.8606
26     0.0000   0.0000   0.0000  -0.8606
27     0.0000   0.0000   0.0000  -0.8606
28     0.0000   0.0000   0.0000  -0.8606
29     0.0000   0.0000   0.0000  -0.8606
30     0.0000   0.0000   0.0000  -0.8606
31     0.0000   0.0000   0.0000  -0.8606
32     0.0000   0.0000   0.0000  -0.8606
33     0.0000   0.0000   0.0000  -0.8606
34     0.0000   0.0000   0.0000  -0.8606
35     0.0000   0.0000   0.0000  -0.8606
36     0.0000   0.0000   0.0000  -0.8606
37     0.0000   0.0000   0.0000  -0.8606
38     0.0000   0.0000   0.0000  -0.8606
39     0.0247   0.1278  -0.1341  -0.8606
40    -0.2948  -0.6426   0.6082  -0.8606
41     0.1223  -0.4870   0.6225  -0.8606
42    -0.4482  -0.7939   0.7459  -0.8606
43    -0.2096  -0.5846   0.5781  -0.8606
44    -0.3757  -0.7483   0.7137  -0.8606
45    -0.4355  -0.6898   0.5942  -0.8606
46    -0.4558  -0.7695   0.7021  -0.8606
47    -0.4462  -0.7589   0.6910  -0.8606
48    -0.2704  -0.5650   0.5198  -0.8606
49    -0.1100  -0.4429   0.4568  -0.8606
50    -0.1283  -0.4734   0.4836  -0.8606
51    -0.3261  -0.6509   0.6023  -0.8606
52    -0.2692  -0.3536   0.2569  -0.8606
53     0.1271  -0.1986   0.3024  -0.8606
54     0.0550  -0.4512   0.5515  -0.8606
55     0.0643  -0.5253   0.6396  -0.8606
56     0.1425  -0.2980   0.4227  -0.8606
57    -0.1694  -0.4580   0.4423  -0.8606
58    -0.0751  -0.4425   0.4751  -0.8606
59    -0.3802  -0.7559   0.7229  -0.8606
60     0.0103  -0.1947   0.2322  -0.8606
61    -0.3543  -0.6148   0.5376  -0.8606
62     0.0434  -0.1774   0.2311  -0.8606
63    -0.0776  -0.4010   0.4243  -0.8606
64    -0.6041  -0.8598   0.7717  -0.8606
65     0.2472  -0.0246   0.1727  -0.8606
66    -0.2049  -0.6990   0.7293  -0.8606
67    -0.2905  -0.6639   0.6392  -0.8606
68    -0.4045  -0.5915   0.4769  -0.8606
69    -0.5824  -0.8357   0.7388  -0.8606
70     0.2025   0.1044  -0.0014  -0.8606
71     0.3070  -0.0016   0.1806  -0.8606
72     0.2059  -0.3606   0.5229  -0.8606
73     0.1609  -0.2563   0.3857  -0.8606
74     0.2614   0.0031   0.1494  -0.8606
75    -0.3650  -0.5162   0.4020  -0.8606
76    -0.0690  -0.3816   0.4061  -0.8606
77     0.0000   0.0000   0.0000  -0.8606
78     0.0000   0.0000   0.0000  -0.8606
79     0.0000   0.0000   0.0000  -0.8606
80     0.0000   0.0000   0.0000  -0.8606
81     0.0000   0.0000   0.0000  -0.8606
82     0.0000   0.0000   0.0000  -0.8606
83     0.0000   0.0000   0.0000  -0.8606
84     0.0000   0.0000   0.0000  -0.8606
85     0.0000   0.0000   0.0000  -0.8606
86    -0.2085  -0.5719   0.5625  -0.8606
87    -0.1148  -0.3906   0.3914  -0.8606
88    -0.4835  -0.7604   0.6716  -0.8606
89    -0.2143  -0.4945   0.4621  -0.8606
90    -0.1897  -0.5887   0.5937  -0.8606
91     0.1376  -0.1591   0.2635  -0.8606
92     0.2594  -0.1972   0.3717  -0.8606
93     0.0000   0.0000   0.0000  -0.8606
94     0.0000   0.0000   0.0000  -0.8606
95     0.0000   0.0000   0.0000  -0.8606
96     0.0000   0.0000   0.0000  -0.8606
97     0.0000   0.0000   0.0000  -0.8606
98     0.0000   0.0000   0.0000  -0.8606
99     0.0000   0.0000   0.0000  -0.8606
100    0.0000   0.0000   0.0000  -0.8606
101    0.0000   0.0000   0.0000  -0.8606
102    0.0000   0.0000   0.0000  -0.8606
103    0.0000   0.0000   0.0000  -0.8606
104    0.0000   0.0000   0.0000  -0.8606
105    0.0000   0.0000   0.0000  -0.8606
106    0.0000   0.0000   0.0000  -0.8606
107    0.0000   0.0000   0.0000  -0.8606
108    0.0000   0.0000   0.0000  -0.8606
109    0.0000   0.0000   0.0000  -0.8606
110    0.1109  -0.3138   0.4241  -0.8606
111    0.3089  -0.1873   0.3863  -0.8606
112   -0.0947  -0.5891   0.6416  -0.8606
113    0.2936   0.1235   0.0301  -0.8606
114   -0.2440  -0.5974   0.5761  -0.8606
115   -0.1822  -0.3655   0.3226  -0.8606
116   -0.1727  -0.4585   0.4411  -0.8606
117   -0.0854  -0.3773   0.3920  -0.8606
118   -0.1956  -0.7511   0.8040  -0.8606
119   -0.4254  -0.7345   0.6656  -0.8606
120    0.0000   0.0000   0.0000  -0.8606
121    0.0547  -0.2219   0.2889  -0.8606
122   -0.0147  -0.3318   0.3775  -0.8606
123    0.0000   0.0000   0.0000  -0.8606
124   -0.1261  -0.2556   0.2242  -0.8606
125   -0.2968  -0.5827   0.5279  -0.8606
126    0.2591  -0.3035   0.4867  -0.8606
127    0.1236  -0.1885   0.2890  -0.8606
128   -0.3165  -0.6478   0.6033  -0.8606
129   -0.5947  -0.6995   0.5101  -0.8606
130   -0.5778  -0.7564   0.6073  -0.8606
131   -0.2018  -0.5765   0.5719  -0.8606
132   -0.3895  -0.7613   0.7261  -0.8606
133   -0.3108  -0.7174   0.7028  -0.8606
134   -0.3430  -0.7983   0.8080  -0.8606
135   -0.0970  -0.4297   0.4480  -0.8606
136   -0.2148  -0.3941   0.3383  -0.8606
137    0.1126  -0.5103   0.6440  -0.8606
138   -0.4199  -0.7784   0.7364  -0.8606
139   -0.2061  -0.3693   0.3133  -0.8606
140   -0.5531  -0.8400   0.7655  -0.8606
141   -0.3481  -0.7026   0.6620  -0.8606
142   -0.5808  -0.8362   0.7407  -0.8606
143   -0.4133  -0.7513   0.6979  -0.8606
144   -0.5872  -0.8298   0.7248  -0.8606
145   -0.2740  -0.5215   0.4623  -0.8606
146   -0.5796  -0.8375   0.7439  -0.8606
147   -0.0828  -0.6219   0.6871  -0.8606
148   -0.0371  -0.5941   0.6741  -0.8606
149   -0.4038  -0.7488   0.6992  -0.8606
150   -0.3511  -0.6786   0.6266  -0.8606
151    0.1871  -0.2100   0.3478  -0.8606
152   -0.3570  -0.7138   0.6732  -0.8606
153   -0.3132  -0.3973   0.2839  -0.8606
154   -0.3733  -0.7558   0.7264  -0.8606
155   -0.1772  -0.3209   0.2719  -0.8606
156    0.1093  -0.2303   0.3288  -0.8606
157    0.1747  -0.1974   0.3271  -0.8606
158   -0.0592  -0.2308   0.2341  -0.8606
159    0.3341   0.0233   0.1678  -0.8606
160   -0.5175  -0.8193   0.7491  -0.8606
161    0.0340  -0.2574   0.3182  -0.8606
162   -0.5552  -0.8053   0.7017  -0.8606
163   -0.3026  -0.7366   0.7344  -0.8606
164   -0.2946  -0.4956   0.4174  -0.8606
165    0.3035   0.0282   0.1449  -0.8606
166    0.2587   0.0240   0.1240  -0.8606
167    0.3953  -0.2364   0.4799  -0.8606
168    0.1256  -0.4445   0.5772  -0.8606
169   -0.0214  -0.4365   0.4962  -0.8606
170   -0.1066  -0.5324   0.5667  -0.8606
171    0.0009   0.0478  -0.0550  -0.8606
172    0.0009   0.0478  -0.0550  -0.8606
173    0.0009   0.0478  -0.0550  -0.8606
174    0.0009   0.0478  -0.0550  -0.8606
175    0.0000   0.0000   0.0000  -0.8606
176    0.0000   0.0000   0.0000  -0.8606
177    0.0865   0.1494  -0.1228  -0.8606
178    0.0865   0.1494  -0.1228  -0.8606
179    0.0865   0.1494  -0.1228  -0.8606
180    0.0865   0.1494  -0.1228  -0.8606
181    0.0865   0.1494  -0.1228  -0.8606
182    0.0865   0.1494  -0.1228  -0.8606
183    0.0865   0.1494  -0.1228  -0.8606
184    0.0469   0.1557  -0.1535  -0.8606
185    0.0878   0.2124  -0.1959  -0.8606
186    0.0938   0.2103  -0.1899  -0.8606
187    0.0896   0.2012  -0.1816  -0.8606
188    0.0896   0.2012  -0.1816  -0.8606
189    0.0762   0.1980  -0.1857  -0.8606
190    0.0896   0.2012  -0.1816  -0.8606
191    0.0539   0.1594  -0.1538  -0.8606
192    0.0539   0.1594  -0.1538  -0.8606
193    0.0539   0.1594  -0.1538  -0.8606
194    0.0539   0.1594  -0.1538  -0.8606
195    0.0539   0.1594  -0.1538  -0.8606
196    0.0539   0.1594  -0.1538  -0.8606
197    0.0009   0.0478  -0.0550  -0.8606
198    0.0539   0.1594  -0.1538  -0.8606
199    0.0896   0.2012  -0.1816  -0.8606
200    0.0009   0.0478  -0.0550  -0.8606
201    0.0009   0.0478  -0.0550  -0.8606
202    0.0009   0.0478  -0.0550  -0.8606
203    0.0009   0.0478  -0.0550  -0.8606
204    0.0000   0.0000   0.0000  -0.8606
205    0.0000   0.0000   0.0000  -0.8606
206    0.0000   0.0000   0.0000  -0.8606
207    0.0000   0.0000   0.0000  -0.8606
208    0.0000   0.0000   0.0000  -0.8606
209    0.0000   0.0000   0.0000  -0.8606
210    0.0000   0.0000   0.0000  -0.8606
211    0.0000   0.0000   0.0000  -0.8606
212    0.0000   0.0000   0.0000  -0.8606
213    0.0000   0.0000   0.0000  -0.8606
214    0.0000   0.0000   0.0000  -0.8606
215    0.0000   0.0000   0.0000  -0.8606
216    0.0000   0.0000   0.0000  -0.8606
217    0.0583   0.1813  -0.1768  -0.8606
218    0.0896   0.2012  -0.1816  -0.8606
219    0.0583   0.1813  -0.1768  -0.8606
220    0.0938   0.2103  -0.1899  -0.8606
221    0.0583   0.1813  -0.1768  -0.8606
222   -0.3443  -0.6237   0.5553  -0.8606
223    0.0103  -0.0680   0.0850  -0.8606
224    0.3338  -0.2683   0.4846  -0.8606
225   -0.2719  -0.6707   0.6582  -0.8606
226    0.0195  -0.4456   0.5276  -0.8606
227   -0.5015  -0.7619   0.6631  -0.8606
228    0.0290  -0.5091   0.6053  -0.8606
229   -0.0978  -0.4806   0.5087  -0.8606
230    0.2984   0.1519   0.0002  -0.8606
231    0.2025  -0.3733   0.5350  -0.8606
232   -0.5601  -0.8299   0.7422  -0.8606
233   -0.1018  -0.6298   0.6881  -0.8606
234    0.1038  -0.2508   0.3490  -0.8606
235    0.2512  -0.0529   0.2070  -0.8606
236    0.1857  -0.2328   0.3725  -0.8606
237    0.2446  -0.3425   0.5215  -0.8606
238   -0.0632  -0.4936   0.5421  -0.8606
239    0.4718  -0.1716   0.4489  -0.8606
240   -0.0968  -0.4747   0.5021  -0.8606
241    0.2288  -0.3793   0.5535  -0.8606
242    0.1256  -0.2013   0.3047  -0.8606
243    0.1708  -0.1472   0.2684  -0.8606
244    0.2292  -0.1558   0.3100  -0.8606
245    0.1034  -0.2390   0.3354  -0.8606
246    0.0463  -0.4079   0.4977  -0.8606
247    0.0000   0.0000   0.0000  -0.8606
248    0.0000   0.0000   0.0000  -0.8606
249    0.0000   0.0000   0.0000  -0.8606
250    0.0000   0.0000   0.0000  -0.8606
251    0.0000   0.0000   0.0000  -0.8606
252    0.0000   0.0000   0.0000  -0.8606
253    0.0000   0.0000   0.0000  -0.8606
254    0.0000   0.0000   0.0000  -0.8606
255    0.0000   0.0000   0.0000  -0.8606
256    0.0000   0.0000   0.0000  -0.8606
257    0.0000   0.0000   0.0000  -0.8606
258    0.0000   0.0000   0.0000  -0.8606
259    0.0000   0.0000   0.0000  -0.8606
