# Supplementary material for: An automatic method for assessing structural importance of amino acid positions
Source: BMC Struct Biol. 2009 Mar 4;9:10. doi: 10.1186/1472-6807-9-10 (PMC2667441; doi:10.1186/1472-6807-9-10)
Supplement: Additional file 2 — Sets of quality values, multiple sequence alignment (aln format) and CC values for each of the six datasets. [file 1472-6807-9-10-S2.zip › datasets/lysozyme/residue_classification/lysozyme_tma_rms_CC_final.txt]

0      0.0000   0.0000   0.0000  -0.8606
1      0.0000   0.0000   0.0000  -0.8606
2      0.0000   0.0000   0.0000  -0.8606
3      0.0000   0.0000   0.0000  -0.8606
4      0.0000   0.0000   0.0000  -0.8606
5      0.0000   0.0000   0.0000  -0.8606
6      0.0000   0.0000   0.0000  -0.8606
7      0.0000   0.0000   0.0000  -0.8606
8      0.0000   0.0000   0.0000  -0.8606
9      0.0000   0.0000   0.0000  -0.8606
10     0.0000   0.0000   0.0000  -0.8606
11     0.0000   0.0000   0.0000  -0.8606
12     0.0000   0.0000   0.0000  -0.8606
13     0.0000   0.0000   0.0000  -0.8606
14     0.0000   0.0000   0.0000  -0.8606
15     0.0000   0.0000   0.0000  -0.8606
16     0.0000   0.0000   0.0000  -0.8606
17     0.0000   0.0000   0.0000  -0.8606
18     0.0000   0.0000   0.0000  -0.8606
19     0.0000   0.0000   0.0000  -0.8606
20     0.0000   0.0000   0.0000  -0.8606
21     0.0000   0.0000   0.0000  -0.8606
22     0.0000   0.0000   0.0000  -0.8606
23     0.0000   0.0000   0.0000  -0.8606
24     0.0000   0.0000   0.0000  -0.8606
25     0.0000   0.0000   0.0000  -0.8606
26     0.0000   0.0000   0.0000  -0.8606
27     0.0000   0.0000   0.0000  -0.8606
28     0.0000   0.0000   0.0000  -0.8606
29     0.0000   0.0000   0.0000  -0.8606
30     0.0000   0.0000   0.0000  -0.8606
31     0.0000   0.0000   0.0000  -0.8606
32     0.0000   0.0000   0.0000  -0.8606
33     0.0000   0.0000   0.0000  -0.8606
34     0.0000   0.0000   0.0000  -0.8606
35     0.0000   0.0000   0.0000  -0.8606
36     0.0000   0.0000   0.0000  -0.8606
37     0.0000   0.0000   0.0000  -0.8606
38     0.0000   0.0000   0.0000  -0.8606
39     0.0247   0.1278  -0.1341  -0.8606
40    -0.3347  -0.6503   0.5967  -0.8606
41     0.1533  -0.4843   0.6331  -0.8606
42    -0.2973  -0.7143   0.7053  -0.8606
43     0.0599  -0.4166   0.5145  -0.8606
44    -0.4082  -0.7817   0.7480  -0.8606
45    -0.4105  -0.6240   0.5172  -0.8606
46    -0.3523  -0.6893   0.6409  -0.8606
47    -0.4801  -0.7881   0.7181  -0.8606
48    -0.2853  -0.6772   0.6600  -0.8606
49    -0.0843  -0.4629   0.4945  -0.8606
50    -0.1502  -0.4563   0.4508  -0.8606
51    -0.3071  -0.6569   0.6209  -0.8606
52    -0.2977  -0.3979   0.2939  -0.8606
53     0.2227  -0.2454   0.4057  -0.8606
54     0.0375  -0.4558   0.5482  -0.8606
55     0.0643  -0.5253   0.6396  -0.8606
56     0.1652  -0.2545   0.3860  -0.8606
57    -0.1911  -0.4769   0.4534  -0.8606
58    -0.1715  -0.5687   0.5780  -0.8606
59    -0.4389  -0.7897   0.7441  -0.8606
60     0.0266  -0.1855   0.2308  -0.8606
61    -0.2960  -0.5550   0.4924  -0.8606
62     0.0388  -0.1959   0.2498  -0.8606
63    -0.2249  -0.6164   0.6108  -0.8606
64    -0.5881  -0.8599   0.7826  -0.8606
65     0.3211   0.0058   0.1802  -0.8606
66    -0.1301  -0.7644   0.8474  -0.8606
67    -0.3054  -0.6669   0.6355  -0.8606
68    -0.3763  -0.6003   0.5055  -0.8606
69    -0.5268  -0.8032   0.7155  -0.8606
70     0.1978   0.0811   0.0229  -0.8606
71     0.3472  -0.0175   0.2207  -0.8606
72     0.1781  -0.3989   0.5515  -0.8606
73     0.1339  -0.4229   0.5572  -0.8606
74     0.2446  -0.0422   0.1911  -0.8606
75    -0.3650  -0.5162   0.4020  -0.8606
76    -0.1100  -0.4848   0.5072  -0.8606
77     0.0000   0.0000   0.0000  -0.8606
78     0.0000   0.0000   0.0000  -0.8606
79     0.0000   0.0000   0.0000  -0.8606
80     0.0000   0.0000   0.0000  -0.8606
81     0.0000   0.0000   0.0000  -0.8606
82     0.0000   0.0000   0.0000  -0.8606
83     0.0000   0.0000   0.0000  -0.8606
84     0.0000   0.0000   0.0000  -0.8606
85     0.0000   0.0000   0.0000  -0.8606
86    -0.1575  -0.5570   0.5707  -0.8606
87     0.0048  -0.4068   0.4752  -0.8606
88    -0.5260  -0.8144   0.7354  -0.8606
89    -0.1920  -0.5138   0.4985  -0.8606
90    -0.2365  -0.6439   0.6408  -0.8606
91     0.1065  -0.3969   0.5152  -0.8606
92     0.2286  -0.2312   0.3931  -0.8606
93     0.0000   0.0000   0.0000  -0.8606
94     0.0000   0.0000   0.0000  -0.8606
95     0.0000   0.0000   0.0000  -0.8606
96     0.0000   0.0000   0.0000  -0.8606
97     0.0000   0.0000   0.0000  -0.8606
98     0.0000   0.0000   0.0000  -0.8606
99     0.0000   0.0000   0.0000  -0.8606
100    0.0000   0.0000   0.0000  -0.8606
101    0.0000   0.0000   0.0000  -0.8606
102    0.0000   0.0000   0.0000  -0.8606
103    0.0000   0.0000   0.0000  -0.8606
104    0.0000   0.0000   0.0000  -0.8606
105    0.0000   0.0000   0.0000  -0.8606
106    0.0000   0.0000   0.0000  -0.8606
107    0.0000   0.0000   0.0000  -0.8606
108    0.0000   0.0000   0.0000  -0.8606
109    0.0000   0.0000   0.0000  -0.8606
110    0.1025  -0.3723   0.4856  -0.8606
111    0.3156  -0.1823   0.3843  -0.8606
112   -0.1120  -0.5757   0.6168  -0.8606
113    0.3170   0.0729   0.1019  -0.8606
114   -0.2478  -0.6156   0.5977  -0.8606
115   -0.0969  -0.3862   0.3962  -0.8606
116   -0.1448  -0.4548   0.4520  -0.8606
117   -0.1118  -0.3978   0.4016  -0.8606
118   -0.2847  -0.7877   0.8185  -0.8606
119   -0.4254  -0.7345   0.6656  -0.8606
120    0.0000   0.0000   0.0000  -0.8606
121   -0.0707  -0.3832   0.4071  -0.8606
122   -0.0201  -0.3330   0.3759  -0.8606
123    0.0000   0.0000   0.0000  -0.8606
124   -0.1852  -0.3074   0.2511  -0.8606
125   -0.3469  -0.6989   0.6574  -0.8606
126    0.1615  -0.4359   0.5841  -0.8606
127    0.1424  -0.2154   0.3298  -0.8606
128   -0.2663  -0.6588   0.6451  -0.8606
129   -0.6526  -0.8027   0.6341  -0.8606
130   -0.6047  -0.8265   0.7074  -0.8606
131   -0.0898  -0.5751   0.6269  -0.8606
132   -0.4072  -0.7741   0.7365  -0.8606
133   -0.2008  -0.7347   0.7793  -0.8606
134   -0.3143  -0.7592   0.7617  -0.8606
135   -0.1371  -0.4390   0.4372  -0.8606
136   -0.2249  -0.3863   0.3230  -0.8606
137    0.1516  -0.4721   0.6190  -0.8606
138   -0.4264  -0.8045   0.7755  -0.8606
139   -0.2304  -0.3895   0.3236  -0.8606
140   -0.5328  -0.8443   0.7862  -0.8606
141   -0.2193  -0.6875   0.7071  -0.8606
142   -0.5808  -0.8362   0.7407  -0.8606
143   -0.3586  -0.7039   0.6581  -0.8606
144   -0.5738  -0.8341   0.7413  -0.8606
145   -0.0866  -0.3887   0.4048  -0.8606
146   -0.5796  -0.8375   0.7439  -0.8606
147   -0.2475  -0.6811   0.6847  -0.8606
148   -0.1603  -0.6702   0.7122  -0.8606
149   -0.4038  -0.7488   0.6992  -0.8606
150   -0.2944  -0.6388   0.6034  -0.8606
151    0.1906  -0.2050   0.3441  -0.8606
152   -0.2285  -0.6400   0.6398  -0.8606
153   -0.1276  -0.2811   0.2536  -0.8606
154   -0.4025  -0.7663   0.7268  -0.8606
155   -0.1674  -0.3101   0.2648  -0.8606
156    0.2008  -0.1433   0.2806  -0.8606
157    0.1104  -0.2863   0.3928  -0.8606
158   -0.0710  -0.2785   0.2833  -0.8606
159    0.3309   0.0244   0.1648  -0.8606
160   -0.4610  -0.7793   0.7148  -0.8606
161   -0.0555  -0.4284   0.4688  -0.8606
162   -0.5414  -0.7932   0.6896  -0.8606
163   -0.3444  -0.7343   0.7097  -0.8606
164   -0.2543  -0.5306   0.4849  -0.8606
165    0.3397  -0.0447   0.2468  -0.8606
166    0.2442  -0.0390   0.1873  -0.8606
167    0.3835  -0.1747   0.4100  -0.8606
168    0.1266  -0.4299   0.5616  -0.8606
169    0.0573  -0.3714   0.4617  -0.8606
170   -0.1621  -0.5877   0.6066  -0.8606
171    0.0009   0.0478  -0.0550  -0.8606
172    0.0009   0.0478  -0.0550  -0.8606
173    0.0009   0.0478  -0.0550  -0.8606
174    0.0009   0.0478  -0.0550  -0.8606
175    0.0000   0.0000   0.0000  -0.8606
176    0.0000   0.0000   0.0000  -0.8606
177    0.0865   0.1494  -0.1228  -0.8606
178    0.0865   0.1494  -0.1228  -0.8606
179    0.0865   0.1494  -0.1228  -0.8606
180    0.0865   0.1494  -0.1228  -0.8606
181    0.0865   0.1494  -0.1228  -0.8606
182    0.0865   0.1494  -0.1228  -0.8606
183    0.0865   0.1494  -0.1228  -0.8606
184    0.0584   0.1783  -0.1731  -0.8606
185    0.0714   0.1987  -0.1893  -0.8606
186    0.0822   0.1847  -0.1666  -0.8606
187    0.0896   0.2012  -0.1816  -0.8606
188    0.0896   0.2012  -0.1816  -0.8606
189    0.0714   0.1987  -0.1893  -0.8606
190    0.0896   0.2012  -0.1816  -0.8606
191    0.0588   0.1573  -0.1484  -0.8606
192    0.0539   0.1594  -0.1538  -0.8606
193    0.0539   0.1594  -0.1538  -0.8606
194    0.0539   0.1594  -0.1538  -0.8606
195    0.0539   0.1594  -0.1538  -0.8606
196    0.0009   0.0478  -0.0550  -0.8606
197    0.0009   0.0478  -0.0550  -0.8606
198    0.0539   0.1594  -0.1538  -0.8606
199    0.0822   0.1847  -0.1666  -0.8606
200    0.0009   0.0478  -0.0550  -0.8606
201    0.0009   0.0478  -0.0550  -0.8606
202    0.0009   0.0478  -0.0550  -0.8606
203    0.0009   0.0478  -0.0550  -0.8606
204    0.0000   0.0000   0.0000  -0.8606
205    0.0000   0.0000   0.0000  -0.8606
206    0.0000   0.0000   0.0000  -0.8606
207    0.0000   0.0000   0.0000  -0.8606
208    0.0000   0.0000   0.0000  -0.8606
209    0.0000   0.0000   0.0000  -0.8606
210    0.0000   0.0000   0.0000  -0.8606
211    0.0000   0.0000   0.0000  -0.8606
212    0.0000   0.0000   0.0000  -0.8606
213    0.0000   0.0000   0.0000  -0.8606
214    0.0000   0.0000   0.0000  -0.8606
215    0.0000   0.0000   0.0000  -0.8606
216    0.0000   0.0000   0.0000  -0.8606
217    0.0583   0.1813  -0.1768  -0.8606
218    0.0469   0.1557  -0.1535  -0.8606
219    0.0583   0.1813  -0.1768  -0.8606
220    0.0818   0.2087  -0.1950  -0.8606
221    0.0385   0.1499  -0.1517  -0.8606
222   -0.2855  -0.6238   0.5882  -0.8606
223   -0.0226  -0.1306   0.1385  -0.8606
224    0.2924  -0.3489   0.5500  -0.8606
225   -0.3391  -0.7242   0.6978  -0.8606
226   -0.0365  -0.5135   0.5791  -0.8606
227   -0.5553  -0.8066   0.7038  -0.8606
228    0.0160  -0.5030   0.5921  -0.8606
229    0.0003  -0.3394   0.3945  -0.8606
230    0.2254   0.0160   0.1139  -0.8606
231    0.1429  -0.3461   0.4765  -0.8606
232   -0.5408  -0.8320   0.7582  -0.8606
233   -0.1276  -0.6616   0.7161  -0.8606
234    0.1533  -0.3251   0.4585  -0.8606
235    0.3032  -0.0115   0.1895  -0.8606
236    0.2318  -0.2420   0.4066  -0.8606
237    0.3296  -0.2535   0.4671  -0.8606
238    0.0877  -0.3490   0.4518  -0.8606
239    0.4649  -0.0669   0.3367  -0.8606
240    0.0140  -0.4734   0.5569  -0.8606
241    0.0935  -0.5743   0.7065  -0.8606
242    0.0262  -0.3440   0.4139  -0.8606
243    0.1356  -0.2130   0.3235  -0.8606
244    0.0195  -0.3785   0.4501  -0.8606
245    0.1046  -0.3068   0.4129  -0.8606
246    0.0559  -0.4109   0.5060  -0.8606
247    0.0000   0.0000   0.0000  -0.8606
248    0.0000   0.0000   0.0000  -0.8606
249    0.0000   0.0000   0.0000  -0.8606
250    0.0000   0.0000   0.0000  -0.8606
251    0.0000   0.0000   0.0000  -0.8606
252    0.0000   0.0000   0.0000  -0.8606
253    0.0000   0.0000   0.0000  -0.8606
254    0.0000   0.0000   0.0000  -0.8606
255    0.0000   0.0000   0.0000  -0.8606
256    0.0000   0.0000   0.0000  -0.8606
257    0.0000   0.0000   0.0000  -0.8606
258    0.0000   0.0000   0.0000  -0.8606
259    0.0000   0.0000   0.0000  -0.8606
