# Supplementary material for: An automatic method for assessing structural importance of amino acid positions
Source: BMC Struct Biol. 2009 Mar 4;9:10. doi: 10.1186/1472-6807-9-10 (PMC2667441; doi:10.1186/1472-6807-9-10)
Supplement: Additional file 2 — Sets of quality values, multiple sequence alignment (aln format) and CC values for each of the six datasets. [file 1472-6807-9-10-S2.zip › datasets/lysozyme/residue_classification/ss_out.txt]

1bb6000:----------------------------------------CBCCHHHHHHHHHHTTCTTBTTBCHHHHHHHHHHHHT---------TBTTCEE-----------------ECT-TSCEEETTTTEETTTTCBCSCCTTCCCTTCSBGGGGSSSSCHHHHHHHHHHTTSTTG---------------------------------------------------GGGCHHHHHHTTTSCCGGGTTTSCC-------------
1f6rA00:----------------------------------------CBCCHHHHHHHTGG--GTTGGGCCHHHHHHHHHHHHT---------TBTTCEE-------------------ECSSCEEETTTTEETTTTCBCSSCTTCCCTTCSBGGGGGSSCTHHHHHHHHHHHHH-TC---------------------------------------------------GGGSHHHHHHSSSCGGGGCCTTC---------------
133l000:----------------------------------------CBCCHHHHHHHHHHTTCTTBTTBCHHHHHHHHHHHHS---------SBTTCEE-----------------EETTTTEEEETTTTEETTTTEECSCSTTCCCTTCEEGGGGGSSSCHHHHHHHHHHTTSTTG---------------------------------------------------GGGSHHHHHHTTTSCCGGGGTTSCC-------------
1gd6A00:----------------------------------------CBCCHHHHHHHHHH--T-TCCGGGHHHHHHHHHHHTT---------TBTTCEE------------------ECTTSCEEETTTTEETTTTCBSSSS--CBTTTTBBGGGGSSSCCHHHHHHHHHHHHH-HG---------------------------------------------------GGGCHHHHTTSSSCCCCCTTC-----------------
1hfx000:----------------------------------------CBCCHHHHHHHTTT--TTTGGGCCHHHHHHHHHHHHT---------TBTTCEE-------------------EETTEEEETTTTEETTTTCBCSSSCCCCCTTCCBGGGGSSSCCHHHHHHHHHHHHH-TC---------------------------------------------------THHHHTTCCTTCSCGGGGCSSCC---------------
1iizA00:----------------------------------------CBCCHHHHHHHHHH--T-TCCGGGHHHHHHHHHHHTT---------TBSSCBC-----------------CCCSSSCCEETTTTEETTTTEESSSS--CCSTTCEEGGGGGSSSCHHHHHHHHHHHHH-HT---------------------------------------------------TTTCHHHHHHSSSCCCCCTTC-----------------
135l000:----------------------------------------CBCCHHHHHHHHHHTTCTTBTTBCHHHHHHHHHHHHT---------TBTTCEE-----------------ECT-TSCEEETTTTEETTTTCBCSSSTTCCCTTCSBGGGGGSSCCHHHHHHHHHHHTSTTG---------------------------------------------------GGGSHHHHHHTTTSCGGGGGTTCCC-------------
1am7A00:--------------------------------------------------------CCCCCHHHHHHHHHHH-HHTTSSSSSSCCSSTTTTBBTTSCBCCCCSSCCCCCEEEETTEEECCBTTTTBCH--HHH--HHHHHH---------HTCCCCCHHHHHHHHHHH-HH------HTTCHHHHHHTCHHHHHHHH-TT-----------------TCTTSCCTTSTTHHHHHHHHHHHHHHTT---------------
1a4v000:----------------------------------------CBCCHHHHHHHHGG--GTTGGGCCHHHHHHHHHHHHT---------TBTTCEE-------------------ECSSCEEETTTTEETTTTSBCTTCTTCCCTTCSBGGGGSSSCCHHHHHHHHHHHHH-TC---------------------------------------------------GGGSHHHHHHSSSCGGGGSCCCC---------------
1jug000:----------------------------------------CBCCHHHHHHHHHHTTCTTBTTBCHHHHHHHHHHHHT---------TBTTCEE-----------------ECT-TSCEEETTTTEETTTTCBCSSCTTCCCTTCSBGGGGSSSCCHHHHHHHHHHHHHHTS---------------------------------------------------STTCHHHHHHTTTSCCGGGCC-----------------
153l000:CCCTTCCGGGSCCCCBCHHHHGGGTCSCCBHHHHHHHHHHTHHHHHTTHHHHHH--HHHHHTSCHHHHHHHHHHHHT---------TTTTCBT------------------TBCTTSCEETTTTEETTTSC---------------CC--SCTTSHHHHHHHHHHHHH-HHHHHHHHCTTSCHHHHHHHHHHHHHHCGGGCCCS-------------TTTTTTSGGGCHHHHHHHHHHHHHHTTC---------------
1nf5A00:----------------------------------------CBCCHHHHHHHTGG--GTTGGGCCHHHHHHHHHHHHT---------TBTTCEE-------------------EETTEEEETTTTEETTTTSBCSSCTTSCCTTCSBGGGGSSSCCHHHHHHHHHHHHH-TC---------------------------------------------------GGGSTTHHHHSSSCCGGGCCCCC---------------
