# Supplementary material for: An automatic method for assessing structural importance of amino acid positions
Source: BMC Struct Biol. 2009 Mar 4;9:10. doi: 10.1186/1472-6807-9-10 (PMC2667441; doi:10.1186/1472-6807-9-10)
Supplement: Additional file 2 — Sets of quality values, multiple sequence alignment (aln format) and CC values for each of the six datasets. [file 1472-6807-9-10-S2.zip › datasets/lysozyme/residue_classification/type_out.txt]

1bb6000:----------------------------------------EENEENEBBEEBEEEEBEEEEENEBNNBBBBBEEFNE---------NEBENEF-----------------EFE-EFBBFNFBBFFFBNFFBENEENEEEFEFNFNEBEEBNEEENENNBEBBNFFBEFFFF---------------------------------------------------NFFFFNNEEEBIEEENEENNEENEE-------------
1f6rA00:----------------------------------------EEBEEEEBNEEBEE--BEEEEEBEBNNBBBBBEIINE---------NIBINII-------------------IIIIIIIIBBBNBIBIIIBEIIIIIIIIIIBINEBIEBIEEEBENBNEBBEIBNEI-IE---------------------------------------------------NIIIIIBIIIBEEENEENEBIEE---------------
133l000:----------------------------------------EENEENEBBENBEEEEBEENEENNBBNBBBBBEENNE---------NEBENEE-----------------EEEEEEBNNNBBBNBNBNENBENEENEEEENNNENEBENBEEEEBEENBEBBNEBBEEEEN---------------------------------------------------BEENENNEEEBEEEEBEENNEEBEE-------------
1gd6A00:----------------------------------------EEBEEEEBBENBEE--N-EBEEENBENBBBBBNENBE---------NNBEEEE------------------EEEEEBENNBBBNBNBEENBNEEEE--ENEENENNBEEBNEEEBEENBEBBEEBNEE-EE---------------------------------------------------BEEBEBNEEEBEEEINENEEE-----------------
1hfx000:----------------------------------------EENEEEEBBEEBEE--BEEEEENENBNBBBBBEEENE---------NEBENEE-------------------ENEENNNNFBBBBNBENBBEBEEEEENENEBENEBEFFNFEFFEFFNEBBNEBBEE-EN---------------------------------------------------NENNNEEEENNEEENEENENEEE---------------
1iizA00:----------------------------------------EENEEEEBBENBEE--N-EBEEENBENBBBBBIINBE---------NEBEIEI-----------------IIIIEEBENNBBBNBNBEENBNEEEE--ENEENENNBEEBNEEEBEEBBEBBNEBNEE-EE---------------------------------------------------BEEBENNIIIBIIENNENEEE-----------------
135l000:----------------------------------------EENEEEEBBNBBEENEBEEEEENNBBNBBBBBENNNE---------NEBENEE-----------------EEE-EEBBNNBBBNBNBEENBENEENEENENENENEBENBNEEEBENBBEBBNENBEEEEB---------------------------------------------------BNEBENBEEEBEEEENEENNEENEE-------------
1am7A00:--------------------------------------------------------ENEEEENNEBBBNBBB-ENFFFEEEEFENENEFNBFBFFFENNEEEEEBNEEENEFEEIIIIEFBFBBFNIN--IIB--NNNEEE---------NENEEBNNENBNBBBBNI-BE------EINBNENBEEBNBEEBBIIB-II-----------------IBIEIBIIIIFIIIEEBEEBBNEBEENN---------------
1a4v000:----------------------------------------FENEENEBNEEBEE--NEEEEENENNNBBBBBEENNE---------NNFFNEE-------------------EEEENNENFBBBBBBEEBBENEEBEENENEBENEBEFFFFFFFEFFNEBBEEBNEE-EN---------------------------------------------------NENBENBEEEBEEENEENEEEEE---------------
1jug000:----------------------------------------EEBEEEEBBENBEENEBEEEEENENNNBBBBBEENNE---------NEBENEE-----------------EEE-ENBBNNFBBNBNBNENBENEENEEEEEENENEBEFFEFEFFNFFBEBBEEBBEEEEN---------------------------------------------------BEEBENNEEEBEEEENEENEE-----------------
153l000:ENEENBNBEEBENEBBNEEBBEEEENEENNEEBBEEBBEEBNENBEENEENBEE--BBEENNBBBBBBBBBBBNEBN---------BNEENEE------------------BENEEENNNBBBNBNEEEEE---------------NE--EEEENEEBBNNBBENBNE-NBEEBEEENEENEENNNBBBBBBBNEEENENBENN-------------EIBBEEBEEEBBBNBBBBBBNNBEEEEN---------------
1nf5A00:----------------------------------------EINEEIEBNEEBEE--BEEEEENENNNBBBBBFFFFF---------NFBEFIF-------------------IIIENNNNFBBFBNBEEBBENEENEENENENENEBEFFNFEFFEFFNEBBNEBBEE-EN---------------------------------------------------NENBIINIIFBEIIEEIIENEEE---------------
