# Supplementary material for: An automatic method for assessing structural importance of amino acid positions
Source: BMC Struct Biol. 2009 Mar 4;9:10. doi: 10.1186/1472-6807-9-10 (PMC2667441; doi:10.1186/1472-6807-9-10)
Supplement: Additional file 2 — Sets of quality values, multiple sequence alignment (aln format) and CC values for each of the six datasets. [file 1472-6807-9-10-S2.zip › datasets/README]

Each dataset directory contains: 

Alignment files in aln format
Quality files (just lists of quality / pair values) 
Residue classification info (used to generate tables 2-4 in the ms)

Domains were parsed using CATH3.0 and are easily recreated hence 
omitted here for reasons of space. 

MIS 05/08/08
