# Supplementary material for: An automatic method for assessing structural importance of amino acid positions
Source: BMC Struct Biol. 2009 Mar 4;9:10. doi: 10.1186/1472-6807-9-10 (PMC2667441; doi:10.1186/1472-6807-9-10)
Supplement: Additional file 2 — Sets of quality values, multiple sequence alignment (aln format) and CC values for each of the six datasets. [file 1472-6807-9-10-S2.zip › datasets/viral_capsid/latest_multiple_alignments/TC_alignment.aln]

CLUSTAL FORMAT for T-COFFEE Version_3.79, CPU=565.13 sec, SCORE=54, Nseq=53, Len=422 

1al2200         ------------EACGYSDRVLQLTLGNSTITTQEAANSVVAYGRWPEYLRDSEANPVDQ
1eah200         -----------------SVRVMQLTLGNSTITTQEAANSVVAYGRWPEYIKDSEANPVDQ
1pvc200         -------------ACGYSDRVLQLTLGNSTITTQEAANSVVAYGRWPEFIRDDEANPVDQ
1cov200         ---------------GYSDRVRSITLGNSTITTQECANVVVGYGVWPDYLKDSEATAEDQ
1mqtB00         ---------------GYSDRVRSITLGNSTITTQECANVVVGYGVWPAYLKDEEATAEDQ
1ev1200         ---------------GYSDRVRSITLGNSTITTQECANVVVGYGEWPEYLSDNEATAEDQ
1h8tB00         -----------------SDRVRSITLGNSTITTQESANVVVGYGRWPEYLRDDEATAEDQ
1d4m200         -----------------SDRVRSITLGNSTITTQECANVVVGYGRWPTYLRDDEATAEDQ
1bev200         ------------EACGYSDRVAQLTLGNSTITTQEAANICVAYGCWPAKLSDTDATSVDK
1aym200         -----------------SDRIIQITRGDSTITSQDVANAVVGYGVWPHYLTPQDATAIDK
1r1a200         ------------------DRIMQITRGDSTISSDDVANAVVGYGVWPHYLTPQDATAINK
1fpn200         -------------------RIIQITRGDSTITSQDVANAIVAYGVWPHYLSSKDASAIDK
1hri200         ---------------GYSDRVQQITLGNSTITTQEAANAVVCYAEWPEYLPDVDASDVNK
1rhi200         ---------------GYSDRVQQITLGNSTITTQEARNAIVCYAEWPEYLSDNDASDVNK
1fmd200         ----------DKKTEETTLLEDRILTTRNGHTTSTTQSSVGVTFGYATAEDSTSGPNTSA
1qqp200         ------------DKKTTTLLEDRILTTRNGHTTSTTQSSVGVTYGYATAEDFVSGPNTSG
1zba200         ---------------------DRLLTTRNGHTTSTTQSSVGVTYGYSTEEDHVAGPNTSG
1mec200         ---------DQNTEEMENLSDRVSQDTAGNTVTNTQSTVGRLVGYGTVHDGEHPASCADT
1b35B00         -------ENSHIENEDKRLTSEQKEIVHFVSEGVTPSTTALPDIVNLSTNYLDKNTREDR
2fz1A00         ------------------------------------------------------------
1b35A00         -------------------VMGEDQQIPRNEAQHGVHPISIDTHRISNNWSPQAMCIGEK
1al2300         ---------------------GLPVMNTPGSNQYLTADNFQSPCALPEFDVTPPIDIPGE
1eah300         ---------------------GLPVLNTPGSNQYLTADNYQSPCAIPEFDVTPPIDIPGE
1piv300         ---------------------GLPVLNTPGSNQYLTSDNHQSPCAIPEFDVTPPIDIPGE
1cov300         ---------------------GLPTMNTPGSCQFLTSDDFQSPSAMPQYDVTPEMRIPGE
1mqtC00         ---------------------GLPTLATPGSNQFLTSDDFQSPSAMPQFDVTPEMDIPGQ
1ev1300         ---------------------GLPTMNTPGSNQFLTSDDFQSPSAMPQFDVTPEMHIPGE
1d4m300         ---------------------GLPTMNTPGSTQFLTSDDFQSPCALPQFDVTPSMNIPGE
1h8tC00         ---------------------GLPVINTPGSNQFLTSDDFQSPSAMPQFDVTPELNIPGE
1aym300         ---------------------GLPVYVTPGSGQFMTTDDMQSPCALPWYHPTKEIFIPGE
1r1a300         ---------------------GLPVYITPGSGQFMTTDDMQSPCALPWYHPTKEISIPGE
1fpn300         ---------------------GLPVFITPGSGQFLTTDDFQSPCALPWYHPTKEISIPGE
1rhi300         ---------------------GLPTTTLPGSGQFLTTDDRQSPSALPSYEPTPRIHIPGK
1bev300         ---------------------GLPTKPGPGSYQFMTTDEDCSPCILPDFQPTPEIFIPGK
1bbt300         --------------------GIFPVACSDGYGGLVTTDPKTADPVYGKVFNPPRNQLPGR
1fmd300         --------------------GIFPVACSDGYGNMVTTDPKTADPAYGKVYNPPRTALPGR
1zbe300         --------------------GIFPVACADGYGGLVTTDPKTADPVYGKVYNPPKTNYPGR
1tmf300         --------------------SPIPVTVREHKGCFYSTNPDTTVPIYGKTISTPSDYMCGE
2mev300         --------------------SPIPVTIREHAGTWYSTLPDSTVPIYGKTPVAPANYMVGE
1bev100         ------QAAGALVAGTSTSTHSVATDSTPALQAAETGATSTARDESMIETRTIVPTHGIH
1cov100         ------------RVADTVGTGPTNSEAIPALTAAETGHTSQVVPSDTMQTRHVKNYHSRS
1mqtA00         ------------RVADTVGSGPVNSESIPALTAAETGHTSQVVPSDTMQTRHVKNYHSRS
1d4m100         GDVEEAIERAVVHVADTMRSGPSNSASVPALTAVETGHTSQVTPSDTMQTRHVKNYHSRS
1ev1100         GDVQNAVEGAMVRVADTVQTSATNSERVPNLTAVETGHTSQAVPGDTMQTRHVINNHVRS
1eah100         ----------ANNLPDTQSSGPAHSKETPALTAVETGATNPLVPSDTVQTRHVIQKRTRS
1piv100         ----------QDSLPDTKASGPAHSKEVPALTAVETGATNPLAPSDTVQTRHVVQRRSRS
1pov100         ------------------------------------------------------QHRSRS
1rhi100         ------------QTLASVSSGPKHTQSVPALTANETGATLPTRPSDNVETRTTYMHFNGS
1rug100         -------------TVASISSGPKHTQKVPILTANETGATMPVLPSDSIETRTTYMHFNGS
1fmd100         --------------------------------TTTTGESADPVTTTVENYGGETQVQRRH
1tme100         -------------------------------GSDNAEKGKVSNDDASVDFVAEPVKLPEN
1b35C00         --------SKPTVQGKIGECKLRGQGRMANFDGMDMSHKMALSSTNEIETNEGLAGTSLD
1c8nA00         ------------------------------------------------------------
                                                                            

1al2200         PTEPDVAAC-RFYTLD---------------TVSWTKES-----------RGWWWKLP--
1eah200         PTEPDVAAC-RFYTLD---------------TVTWRKES-----------RGWWWKLP--
1pvc200         PTEPDVATC-RFYTLD---------------TVMWGKES-----------KGWWWKLP--
1cov200         PTQPDVATC-RFYTLD---------------SVQWQKTS-----------PGWWWKLP--
1mqtB00         PTQPDVATC-RFYTLE---------------SVMWQQGS-----------PGWWWKFP--
1ev1200         PTQPDVATC-RFYTLD---------------SVQWENGS-----------PGWWWKFP--
1h8tB00         PTQPDVATC-RFYTLE---------------SVTWEKDS-----------PGWWWKFP--
1d4m200         PTQPDVATC-RFYTLD---------------SIKWEKGS-----------VGWWWKFP--
1bev200         PTEPGVSAD-RFYTLR---------------SKPWQADS-----------KGWYWKLP--
1aym200         PTQPDTSSN-RFYTLD---------------SKMWNSTS-----------KGWWWKLP--
1r1a200         PTQPDTSSN-RFYTLE---------------SKHWNGSS-----------KGWWWKLP--
1fpn200         PSQPDTSSN-RFYTLR---------------SVTWSSSS-----------KGWWWKLP--
1hri200         TSKPDTSVC-RFYTLD---------------SKTWTTGS-----------KGWCWKLP--
1rhi200         TSKPDISVC-RFYTLD---------------SKTWKATS-----------KGWCWKLP--
1fmd200         LETRVHQAE-RFFKMA---------------LFDWVPSQ-------NF-GHMHKVVLP--
1qqp200         LETRVVQAE-RFFKTH---------------LFDWVTSD-------SF-GRCHLLELP--
1zba200         LETRVVQAE-RFFKKF---------------LFDWTTDK-------PF-GYLTKLELP--
1mec200         ASEKILAVE-RYYTFK---------------VNDWTSTQ-------KP-FEYIRIPLP--
1b35B00         IHSIKDFLS-RPIIIA---------------TNLWSVSD-------PVEKQLYTANFP--
2fz1A00         -SPFTIKQP-FQSEVL---------------FAG-------------TKDAEASLTIA--
1b35A00         VVSIRQLIK-RFGIFG--------------DANTLQA-----------DGSSFVVAPF--
1al2300         VKNMMELAE-IDTMIPFDLSAT-KKNTMEMYRVRLSDKP-------HTDDPILCLSLSPA
1eah300         VRNMMELAE-IDTMIPLNLTNQ-RKNTMDMYRVELNDAA-------HSDTPILCLSLSPA
1piv300         VKNMMELAE-IDTMIPLNLEST-KRNTMDMYRVTLSDSA-------DLSQPILCLSLSPA
1cov300         VKNLMEIAE-VDSVVPVQNVGE-KVNSMEAYQIPVRSNE-------GSGTQVFGFPLQPG
1mqtC00         VNNLMEIAE-VDSVVPVNNTEG-KEMSIEAYQIPVQSNP-------TNGSQVFGFPLTPG
1ev1300         VRNLMEIAE-VDSVMPINNDSAAKVSSMEAYRVELSTNT-------NAGTQVFGFQLNPG
1d4m300         VKNLMEIAE-VDSVVPVNNVQD-TTDQMEMFRIPVTINA-------PLQQQVFGLRLQPG
1h8tC00         VQNLMEIAE-VDSVVPVNNVAG-NLETMDIYRIPVQSGN-------HQSSQVFGFQVQPG
1aym300         VKNLIEMCQ-VDTLIPINSTQS-NIGNVSMYTVTLSPQT-------KLAEEIFAIKVDIA
1r1a300         VKNLIEMCQ-VDTLIPVNNVGN-NVGNVSMYTVQLGNQT-------GMAQKVFSIKVDIT
1fpn300         VKNLVEICQ-VDSLVPINNTDT-YINSENMYSVVLQSSI-------NAPDKIFSIRTDVA
1rhi300         VRNLLEIIQ-VGTLIPMNNTGT-N-DNVTNYLIPLHADR--------QNEQIFGTKLYIG
1bev300         VNNLLEIAQ-VESILEANNREG-V-EGVERYVIPVSVQD-------ALDAQIYALRLELG
1bbt300         FTNLLDVAEACPTFLRFEG---------GVPYVTTKTD---------SDRVLAQFDMSLA
1fmd300         FTNYLDVAEACPTFLMFE----------NVPYVSTRTD---------GQRLLAKFDVSLA
1zbe300         FTNLLDVAEACPTFLRFDD---------GKPYVVTRAD---------DTRLLAKFDVSLA
1tmf300         FSDLLELCK-LPTFLGNPNTNN-----KRYPYFSATNSV--------PATSMVDYQVALS
2mev300         YKDFLEIAQ-IPTFIGNKVP-------NAVPYIEASNTA-------VKTQPLAVYQVTLS
1bev100         ETSVESFFG-RSSLVG---------------MPLLATG-----------TSITHWRIDFR
1cov100         ESTIENFLC-RSACVY---------------FTEYENS---------GAKRYAEWVITPR
1mqtA00         ESTVENFLC-RSACVF---------------YTTYKNHD-------SDGDNFAYWVINAR
1d4m100         ESTVENFLG-RSACVY---------------MEEYKTTDN------DVNKKFVAWPINTK
1ev1100         ESTIENFLA-RSACVF---------------YLEYKTGTK------EDSNSFNNWVITTR
1eah100         ESTVESFFA-RGACVA---------------IIEVDND----------SKLFSVWKITYK
1piv100         ESTIESFFA-RGACVA---------------IIEVDNEQPT----TRAQKLFAMWRITYK
1pov100         ESSIESFFA-RGACVT---------------IMTVDNPAST----TNKDKLFAVWKITYK
1rhi100         ETDVESFLG-RAACVH---------------VTEIKNKNAAGLDNHRKEGLFNDWKINLS
1rug100         ETDVECFLG-RAACVH---------------VTEIQNKDATGIDNHREAKLFNDWKINLS
1fmd100         HTDVAFVLD-RFVKVT---------------VSD------------------NQHTLDVM
1tme100         QTRVAFFYD-RAVPIG---------------MLRPGQNIESTFVYQENDLRLNCLLLTPL
1b35C00         VMDLSRVLS-IPNYWD---------------RFTWKTSD-------VINTVLWDNYVSPF
1c8nA00         ---NSTVVS-NSELIL---------------NLTPIA---------LAYT-VQSLPLIAT
                                                                            

1al2200         -DA------------------------------LRDMGLFGQNMYYHYLGR-SGYTVHVQ
1eah200         -DA------------------------------LKDMGLFGQNMFYHYLGR-AGYTVHVQ
1pvc200         -DA------------------------------LRDMGLFGQNMYYHYLGR-SGYTVHVQ
1cov200         -DA------------------------------LSNLGLFGQNMQYHYLGR-TGYTIHVQ
1mqtB00         -DA------------------------------LSNMGLFGQNMQYHYLGR-AGYTIHVQ
1ev1200         -DA------------------------------LRDMGLFGQNMYYHYLGR-AGYTIHVQ
1h8tB00         -DA------------------------------LKDMGLFGQNMYYHYLGR-AGYTIHVQ
1d4m200         -EA------------------------------LSDMGLFGQNMQYHYLGR-AGYTIHVQ
1bev200         -DA------------------------------LNNTGMFGQNAQFHYLYR-GGWAVHVQ
1aym200         -DA------------------------------LKDMGIFGENMFYHFLGR-SGYTVHVQ
1r1a200         -DA------------------------------LKDMGIFGENMYYHFLGR-SGYTVHVQ
1fpn200         -DA------------------------------LKDMGIFGENMFYHYLGR-SGYTIHVQ
1hri200         -DA------------------------------LKDMGVFGQNMFFHSLGR-SGYTVHVQ
1rhi200         -DA------------------------------LKDMGVFGQNMFYHSLGR-TGYTIHVQ
1fmd200         ---------------------------------HEPKGVYGGLVKSYAYMR-NGWDVEVT
1qqp200         ---------------------------------TDHKGVYGSLTDSYAYMR-NGWDVEVT
1zba200         ---------------------------------TDHHGVFGHLVDSYAYMR-NGWDVEVS
1mec200         -HV---------------------LS-------GEDGGVFGATLRRHYLVK-TGWRVQVQ
1b35B00         -EV------------------------------LISNAMYQDKLKGFVGLR-ATLVVKVQ
2fz1A00         -N----------------------------------IDSVSTLTTFYRHASLESLWVTIH
1b35A00         -TV---------------------TSPTKTLTSTRNYTQFDYYYYLYAFWR-GSMRIKMV
1al2300         SD------------------------------PRLSHTMLGEILNYYTHWA-GSLKFTFL
1eah300         SD------------------------------PRLAHTMLGEILNYYTHWA-GSLKFTFL
1piv300         FD------------------------------PRLSHTMLGEVLNYYTHWA-GSLKFTFL
1cov300         YS------------------------------SVFSRTLLGEILNYYTHWS-GSIKLTFM
1mqtC00         AS------------------------------SVLNRTLLGEILNYYAHWS-GSIKLTFM
1ev1300         AE------------------------------SVMNRTLMGEILNYYAHWS-GSIKITFV
1d4m300         LD------------------------------SVFKHTLLGEILNYYAHWS-GSMKLTFV
1h8tC00         LD------------------------------GVFKHTLLGEILNYYAHWS-GSIKLTFV
1aym300         -S------------------------------HPLATTLIGEIASYFTHWT-GSLRFSFM
1r1a300         -S------------------------------TPLATTLIGEIASYYTHWT-GSLRFSFM
1fpn300         -S------------------------------QPLATTLIGEISSYFTHWT-GSLRFSFM
1rhi300         -D------------------------------GVFKTTLLGEIAQYYTHWS-GSLRISLM
1bev300         GS------------------------------GPLSSSLLGTLAKHYTQWS-GSVEITCM
1bbt300         -A------------------------------KHMSNTFLAGLAQYYTQYS-GTINLHFM
1fmd300         -A------------------------------KHMSNTYLAGLAQYYTQYT-GTINLHFM
1zbe300         -A------------------------------KHMSNTYLSGIAQYYTQYS-GTINLHFM
1tmf300         -C------------------------------SCMANSMLAAVARNFNQYR-GSLNFLFV
2mev300         -C------------------------------SCLANTFLAALSRNFAQYR-GSLVYTFV
1bev100         -----------------------------------EFVQLRAKMSWFTYMR-FDVEFTII
1cov100         -----------------------------------QAAQLRRKLEFFTYVR-FDLELTFV
1mqtA00         -----------------------------------QVAQLRRKLEMFTYAR-FDLELTFV
1d4m100         -----------------------------------QMVQMRRKLEMFTYLR-FDMEVTFV
1ev1100         -----------------------------------RVAQLRRKLEMFTYLR-FDMEITVV
1eah100         -----------------------------------DTVQLRRKLEFFTYSR-FDMEFTFV
1piv100         -----------------------------------DTVQLRRKLEFFTYSR-FDMEFTFV
1pov100         -----------------------------------DTVQLRRKLEFFTYSR-FDMELTFV
1rhi100         -----------------------------------SLVQLRKKLELFTYVR-FDSEYTIL
1rug100         -----------------------------------SLVQLRKKLELFTYVR-FDSEYTIL
1fmd100         Q--------------------------------AHKDNIVGALLRAATYYF-SDLEIAVT
1tme100         PSFCPDSTSGPVKTKAPVQWRWVRSGGTTNFPLMTKQDYAFLCFSPFTYYK-CDLEVTVS
1b35C00         KV----------------------KPYSATITDRFRCTHMGKVANAFTYWR-GSMVYTFK
1c8nA00         -----------------------------------QPAWLGTIADNYSKWRWVSLRIIYS
                                                                            

1al2200         CNAS---------KFHQGALGVFAVPEMCLAGDSNTTTMHTSYQNANPGEKGGTFTGTFT
1eah200         CNAS---------KFHQGALGVFAVPEMCLAGDSTTH-MFTKYENANPGEKGGEFKGSFT
1pvc200         CNAS---------KFHQGALGVFAIPEYCLAGDSDKQ-RYTSYANANPGERGGKFYSQFN
1cov200         CNAS---------KFHQGCLLVVCVPEAEMGCATLN--NTPSSAELLGGDTAKEFADKPV
1mqtB00         CNAS---------KFHQGCLLVVCVPEAEMGCATLA--NKPDPKSLSKGEIASTFESQNS
1ev1200         CNAS---------KFHQGCILVVCVPEAEMGSAQTS--GVVNYEHISKGEIASRFTTTTT
1h8tB00         CNAS---------KFHQGCLLVVCVPEAEMGCSTVD--GTVNEHGLSEGETAKKFSATGT
1d4m200         CNAS---------KFHQGCLLVVCVPEAEMGGAVVG--QAFSATAMANGDKAYEFTSATQ
1bev200         CNAT---------KFHQGTLLVLAIPEHQIATQE-----QPAFDRTMPGSEGGTF-----
1aym200         CNAS---------KFHQGTLLVVMIPEHQLATVNKGN-VNAGYKYTHPGEAGREVGT---
1r1a200         CNAS---------KFHQGTLLVAMIPEHQLASAKHGS-VTAGYKLTHPGEAGRDVSQE--
1fpn200         CNAS---------KFHQGTLIVALIPEHQIASALHGN-VNVGYNYTHPGETGREVKAET-
1hri200         CNAT---------KFHSGCLLVVVIPEHQLASHEGGN-VSVKYTFTHPGERGIDLSSAN-
1rhi200         CNAT---------KFHSGCLLVVVIPEHQLASHEGGT-VSVKYKYTHPGDRGIDLDTVE-
1fmd200         AVGN---------QFNGGCLLVALVPEMGD------------------------------
1qqp200         AVGN---------QFNGGCLLVAMVPELCS------------------------------
1zba200         AVGN---------QFNGGCLLVAMVPEWKA------------------------------
1mec200         CNAS---------QFHAGSLLVFMAPEYPTLDVFAMD-NRWSKDNLP-------------
1b35B00         VNSQ---------PFQQGRLMLQYIPYAQY------------------------------
2fz1A00         PTLQ--------APAFPTTVGVCWVPAQSP------------------------------
1b35A00         AETQDGTGT--PRKKTNFTWFVRMFNSLQD---------SFNSLISTSSSAV--------
1al2300         FCGS---------MMATGKLLVSYAPPGAD------------------------------
1eah300         FCGS---------MMATGKLLVSYAPPGAE------------------------------
1piv300         FCGS---------MMATGKILVAYAPPGAQ------------------------------
1cov300         FCGS---------AMATGKFLLAYSPPGAG------------------------------
1mqtC00         FCGS---------AMATGKFLLAYSPPGAG------------------------------
1ev1300         FCGS---------AMTTGKFLLSYAPPGAG------------------------------
1d4m300         FCGS---------AMATGKFLIAYSPPGAN------------------------------
1h8tC00         FCGS---------AMATGKFLLAYAPPGAN------------------------------
1aym300         FCGT---------ANTTLKVLLAYTPPGIG------------------------------
1r1a300         FCGT---------ANTTLKLLLAYTPPGID------------------------------
1fpn300         FCGT---------ANTTVKLLLAYTPPGIA------------------------------
1rhi300         YTGP---------ALSSAKIILAYTPPGTR------------------------------
1bev300         FTGT---------FMTTGKVLLAYTPPGGD------------------------------
1bbt300         FTGP---------TDAKARYMVAYAPPGME------------------------------
1fmd300         FTGP---------TDAKARYMVAYVPPGMD------------------------------
1zbe300         FTGS---------TDSKARYMVAYIPPGVET-----------------------------
1tmf300         FTGA---------AMVKGKFLIAYTPPGAG------------------------------
2mev300         FTGT---------AMMKGKFLIAYTPPGAG------------------------------
1bev100         ATSSTGQNV---TTEQHTTYQVMYVPPGAP------------------------------
1cov100         ITSTQQPSTTQNQDAQILTHQIMYVPPGGP------------------------------
1mqtA00         ITSTQEQSTTQGQDTPVLTHQIMYVPPGGP------------------------------
1d4m100         ITSRQDPGTTLAQDMPVLTHQIMYVPPGGP------------------------------
1ev1100         ITSSQDQSTSQNQNAPVLTHQIMYVPPGGP------------------------------
1eah100         VTSNYTD--ANNGHALNQVYQIMYIPPGAP------------------------------
1piv100         VTANFTN--ANNGHALNQVYQIMYIPPGAP------------------------------
1pov100         VTANFTE--TNNGHALNQVYQIMYVPPGAP------------------------------
1rhi100         ATASQPEAS---SYSSNLTVQAMYVPPGAP------------------------------
1rug100         ATASQPDSA---NYSSNLVVQAMYVPPGAP------------------------------
1fmd100         HT-----------------GKLTWVPNGAP------------------------------
1tme100         ALGT-----------DTVASVLRWAPTGAP------------------------------
1b35C00         FVKT---------QYHSGRLRISFIPYYYN------------------------------
1c8nA00         PKCP---------TTTSGTVAMCLSYDRND------------------------------
                                                                            

1al2200         PDNNQTSPARRFCPVDYLLGNGTLLGNAFVFPHQIINLR----TNN--------------
1eah200         LDTNATNPARNFCPVDYLFGSGVLAGNAFVYPHQIINLR----TNN--------------
1pvc200         KDNAVTSPKREFCPVDYLLGCGVLLGNAFVYPHQIINLR----TNN--------------
1cov200         A----SGSNKLVQRVVYNAGMGVGVGNLTIFPHQWINLR----TNN--------------
1mqtB00         T------GETAVQANVINAGMGVGVGNLTIFPHQWINLR----TNN--------------
1ev1200         A------EDHGVQAAVWNAGMGVGVGNLTIFPHQWINLR----TNN--------------
1h8tB00         N------GTNTVQSIVTNAGMGVGVGNLTIFPHQWINLR----TNN--------------
1d4m200         S------DQTKVQTAIHNAGMGVGVGNLTIYPHQWINLR----TNN--------------
1bev200         -------------QEPFWLEDGTSLGNSLIYPHQWINLR----TNN--------------
1aym200         ----QVENEKQPSDDNWLNFDGTLLGNLLIFPHQFINLR----SNN--------------
1r1a200         ----RDASLRQPSDDSWLNFDGTLLGNLLIFPHQFINLR----SNN--------------
1fpn200         ----RLNPDLQPTEEYWLNFDGTLLGNITIFPHQFINLR----SNN--------------
1hri200         -------EVGGPVKDVLYNMNGTLLGNLLIFPHQFINLR----TNN--------------
1rhi200         -------VAGGPTSDAIYNMDGTLLGNLLIFPHQFINMR----TNN--------------
1fmd200         -------------------ISDREKYQLTLYPHQFINPR----TNM--------------
1qqp200         -------------------IQKRELYQLTLFPHQFINPR----TNM--------------
1zba200         -------------------FDTREKYQLTLFPHQFISPR----TNM--------------
1mec200         -----NGTRTQTNRKGPFAMDHQNFWQWTLYPHQFLNLR----TNT--------------
1b35B00         -------------MPNRVTLINETLQGRSGCPRTDLELS----VGT--------------
2fz1A00         ---------------------VTPTQITKTYGGQIFCIGGAIQTLS--------------
1b35A00         -----------------TTTVLPSGTINMGPSTQVIDPT----VEG--------------
1al2300         ------------PPKK--------RKEAMLGTHVIWDIG----LQS--------------
1eah300         ------------APKS--------RKEAMLGTHVIWDIG----LQS--------------
1piv300         ------------PPTS--------RKEAMLGTHVIWDLG----LQS--------------
1cov300         ------------APTK--------RVDAMLGTHVVWDVG----LQS--------------
1mqtC00         ------------APTT--------RKEAMLGTHVIWDVG----LQS--------------
1ev1300         ------------APKT--------RKDAMLGTHVVWDVG----LQS--------------
1d4m300         ------------PPKT--------RKDAMLGTHIIWDIG----LQS--------------
1h8tC00         ------------APKS--------RKDAMLGTHIIWDVG----LQS--------------
1aym300         ------------KPRS--------RKEAMLGTHVVWDVG----LQS--------------
1r1a300         ------------EPTT--------RKDAMLGTHVVWDVG----LQS--------------
1fpn300         ------------EPTT--------RKDAMLGTHVIWDVG----LQS--------------
1rhi300         ------------GPED--------KKEAMLGTHVVWDIG----LQS--------------
1bev300         ------------MPRN--------REEAMLGTHVIWDFG----LQS--------------
1bbt300         ------------PPKT--------PEAAAHCIHAEWDTG----LNS--------------
1fmd300         ------------APDN--------PEEAAHCIHAEWDTG----LNS--------------
1zbe300         ------------PPDT--------PEEAAHCIHAEWDTG----LNS--------------
1tmf300         ------------KPTT--------RDQAMQSTYAIWDLG----LNS--------------
2mev300         ------------KPTS--------RDQAMQATYAIWDLG----LNS--------------
1bev100         ------------VPSN----QDSFQWQSGCNPSVFADTD-----GP--------------
1cov100         ------------VPDK----VDSYVWQTSTNPSVFWTEG-----NA--------------
1mqtA00         ------------VPTK----VNSYSWQTSTNPSVFWTEG-----NA--------------
1d4m100         ------------IPAK----VDDYAWQTSTNPSIFWTEG-----NA--------------
1ev1100         ------------IPVS----VDDYSWQTSTNPSIFWTEG-----NA--------------
1eah100         ------------IPGK----WNDYTWQTSSNPSVFYTYG-----AP--------------
1piv100         ------------TPKS----WDDYTWQTSSNPSIFYTYG-----AA--------------
1pov100         ------------VPEK----WDDYTWQTSSNPSIFYTYG-----TA--------------
1rhi100         ------------NPKE----WDDYTWQSASNPSVFFKVG------E--------------
1rug100         ------------NPKE----WDDYTWQSASNPSVFFKVG------D--------------
1fmd100         ------------VS----------ALNNTTNPTAYH-------KGP--------------
1tme100         ------------ADVTDQLIGYTPSLGETRNPHMWLVGA----GNT--------------
1b35C00         ------------TTIS----TGTP--DVSRTQKIVVDLR----TST--------------
1c8nA00         ------------VAPG----SRVQ--LSQTYKAINFPPY----AGYDGAAILNTDVTPTS
                                                                            

1al2200         CATLVLPY-VNSLSIDSM---------------------------VKHNNWGIAILPLAP
1eah200         CATLVLPY-VNSLSIDSM---------------------------TKHNNWGIAILPLAP
1pvc200         SATIVLPY-VNALAIDSM---------------------------VKHNNWGIAILPLSP
1cov200         SATIVMPY-TNSVPMDNM---------------------------FRHNNVTLMVIPFVP
1mqtB00         SATIVMPY-INSVPMDNM---------------------------FRHNNFTLMVIPFAP
1ev1200         SATIVMPY-VNSVPMDNM---------------------------YRHHNFTLMIIPFVP
1h8tB00         CATIVMPY-INNVPMDNM---------------------------FRHHNFTLMIIPFVP
1d4m200         SATIVMPY-INSVPMDNM---------------------------FRHYNFTLMVIPFVK
1bev200         SATLILPY-VNAIPMDSA---------------------------IRHSNWTLAIIPVAP
1aym200         SATLIVPY-VNAVPMDSM---------------------------VRHNNWSLVIIPVCQ
1r1a200         SATLIVPY-VNAVPMDSM---------------------------LRHNNWCLVIIPISP
1fpn200         SATIIAPY-VNAVPMDSM---------------------------RSHNNWSLVIIPICP
1hri200         TATIVIPY-INSVPIDSM---------------------------TRHNNVSLMVIPIAP
1rhi200         TATIVVPY-INSVPIDSM---------------------------TRHNNVSLMVVPIAP
1fmd200         TAHITVPY-VGVNRYDQY---------------------------KQHRPWTLVVMVVAP
1qqp200         TAHITVPF-VGVNRYDQY---------------------------KVHKPWTLVVMVVAP
1zba200         TAHITVPY-LGVNRYDQY---------------------------KKHKPWTLVVMVLSP
1mec200         TVDLEVPY-VNIAPTSSW---------------------------TQHASWTLVIAVVAP
1b35B00         EVEMRIPY-VSPHLYYNLI-------------------------TGQGSFGSIYVVVYSQ
2fz1A00         PLIVKCPL-EMMQPRVKDS-------------------------IQYLDSPKLLISITA-
1b35A00         LIEVEVPY-YNISHITPAVTIDD-GT-----------PSMEDYLKGHSPPCLLTFSPRDS
1al2300         SCTMVVPW-ISNTTYRQTIDD------------------------SFTEGGYISVFYQTR
1eah300         SCTMVVPW-ISNTTYRQTIND------------------------SFTEGGYISMFYQTR
1piv300         SCTMVVPW-ISNVTYRQTTQD------------------------SFTEGGYISMFYQTR
1cov300         SCVLCIPW-ISQTHYRYVASD------------------------EYTAGGFITCWYQTN
1mqtC00         SCVLCIPW-ISQTHYRYVVMD------------------------EYTAGGYITCWYQTN
1ev1300         SCVLCIPW-ISQTHYRFVEKD------------------------PYTNAGFVTCWYQTS
1d4m300         SCVLCVPW-ISQTHYRLVQQD------------------------EYTSAGYVTCWYQTG
1h8tC00         SCVLCIPW-ISQTHYRLVQQD------------------------EYTSAGNVTCWYQTG
1aym300         TVSLVVPW-ISASQYRFTTPD------------------------TYSSAGYITCWYQTN
1r1a300         TISLVVPW-VSASHFRLTADN------------------------KYSMAGYITCWYQTN
1fpn300         TISMVVPW-ISASHYRNTSPG-------------------------RSTSGYITCWYQTR
1rhi300         TIVMTIPW-TSGVQFRYTDPD------------------------TYTSAGYLSCWYLTS
1bev300         SITLVIPW-ISASHFRGVSNDD-------------------VLNYQYYAAGHVTIWYQTN
1bbt300         KFTFSIPY-LSAADYTYTASDV---------------------AETTNVQGWVCLFQITH
1fmd300         KFTFSIPY-ISAADYTYTASHE---------------------AETTCVQGWVCVYQITH
1zbe300         KFTFSIPY-VSAADYAYTASDT---------------------AETTNVQGWVCVYQITH
1tmf300         SFNFTAPF-ISPTHYRQTSYTS---------------------PTITSVDGWVTVWQLTP
2mev300         SYSFTVPF-ISPTHFRMVGTDQ---------------------ANITNVDGWVTVWQLTP
1bev100         PAQFSVPF-MSSANAYSTVYDG-YARFM-------DTDPDRYGILPSNFLGFMYFRTLED
1cov100         PPRMSVPF-LSIGNAYSNFYDG-WSEF---------SRNGVYGINTLNNMGTLYARHVNA
1mqtA00         PPRMSIPF-IGIGNAYSMFYDG-WARF---------DKQGTYGISTLNSMGTLYMRHVNG
1d4m100         PARMSIPF-ISIGNAYSNFYDG-WSNF---------DQRGSYGYNTLNNLGHIYVRHVSG
1ev1100         PARMSIPF-ISIGNAYSNFYDG-WSHF---------SQAGVYGFTTLNNMGQLFFRHVNK
1eah100         PARISVPY-VGIANAYSHFYDG-FAKVPLA-GQASTEGDSLYGAASLNDFGSLAVRVVND
1piv100         PARISVPY-VGLANAYSHFYDG-FAKVPLKTDANDQIGDSLYSAMTVDDFGVLAVRVVND
1pov100         PARISVPY-VGISNAYSHFYDG-FSKVPLK-DQSAALGDSLYGAASLNDFGILAVRVVND
1rhi100         TSRFSVPF-VGIASAYNCFYDG-YSHD---------DPDTPYGITVLNHMGSMAFRVVNE
1rug100         TSRFSVPY-VGLASAYNCFYDG-YSHD---------DAETQYGITVLSHMGSMAFRIVNE
1fmd100         VTRLALPY-TAPHRVLATAYTGA-------------------HLPTSFNFGAVKAE----
1tme100         QISFVVPY-NSPLSVLPAAWFNGWSDF---------GNTKDFGVAPNADFGRLWIQG---
1b35C00         AVSFTVPY-IGSRPWLYCIRPESSWLS---------KDNTDGALMYNCVSGIVRVEVLNQ
1c8nA00         AIYVDVDVTRFDKAWYSTIGTAA-------------FAALTAFDQNQFCPCTVHIGSDGG
                   .                                                :       

1al2200         LNFASESSPEIPITLTIAPMC-CEFNGLRNITLPRLQ-----------------------
1eah200         LDFATESSTEIPITLTIAPMC-CEFNGLRNITVPRTQ-----------------------
1pvc200         LDFAQDSSVEIPITVTIAPMC-SEFNGLRNVTAPKFQ-----------------------
1cov200         LDYCPGSTTYVPITVTIAPMC-AEYNGLRLAGHQ--------------------------
1mqtB00         LSYSAGATTYVPITVTVAPMC-AEYNGLRLAGKQ--------------------------
1ev1200         LDFSAGASTYVPITVTVAPMC-AEYNGLRLAGHQ--------------------------
1h8tB00         LNYSSDFSTYVPITVTVAPMC-AEYNGLRLSTAL--------------------------
1d4m200         LDYADTASTYVPITVTVAPMC-AEYNGLRLAQAQ--------------------------
1bev200         LKYAAETTPLVPITVTIAPME-TEYNGLRRAIASNQ------------------------
1aym200         LQSN-NISNIVPITVSISPMC-AEFSGARAKTVVQ-------------------------
1r1a200         LRSETTSSNIVPITVSISPMC-AEFSGARAKNIKQ-------------------------
1fpn200         LETS-SAINTIPITISISPMC-AEFSGARAKRQ---------------------------
1hri200         LTVPTGATPSLPITVTIAPMC-TEFSGIRSKSIVPQ------------------------
1rhi200         LNAPTGSSPTLPVTVTIAPMC-TEFTGIRSRSIVPQ------------------------
1fmd200         LTTNTAGAQQIKVYANIAPTN-VHVAGELPSKE---------------------------
1qqp200         LTVNTEGAPQIKVYANIAPTN-VHVAGEFPSKE---------------------------
1zba200         LTVSNTAAPQIKVYANIAPTY-VHVAGELPSKE---------------------------
1mec200         LTYSTGASTSLDITASIQPVR-PVFNGLRHEVLSRQ------------------------
1b35B00         LHDQVSGTGSIEYTVWAHLED-VDVQYPTGANIFTGNEAYIKGTSRYDAAQKAHAA----
2fz1A00         ---QPTAPPASTCIITVSGT--LSMHSPLITDTST-------------------------
1b35A00         IS---ATNHIITASFMRALGDDFSFMYLLGVPPLVNVARA--------------------
1al2300         IVVPLSTPREMDILGFVSACNDFSVRLLRDTTHIEQKA----------------------
1eah300         VVVPLSTPRKMDILGFVSACNDFSVRLLRDTTHISQEA----------------------
1piv300         IVVPLSTPKSMSMLGFVSACNDFSVRLLRDTTHISQSA----------------------
1cov300         IVVPADAQSSCYIMCFVSACNDFSVRLLKDTPFISQENFFQ-------------------
1mqtC00         IVVPADAQSDCKILCFVSACNDFSVRMLKDTPFIKQDNFFQ-------------------
1ev1300         VVSPASNQPKCYMMCMVSACNDFSVRMLRDTKFIEQTSFYQ-------------------
1d4m300         MIVPPGTPNSSSIMCFASACNDFSVRMLRDTPFISQDNKLQ-------------------
1h8tC00         IVVPAGTPTSCSIMCFVSACNDFSVRLLKDTPFIQQAALLQ-------------------
1aym300         FVVPPNTPNTAEMLCFVSGCKDFCLRMARDTDLHKQTGPITQ------------------
1r1a300         LVVPPSTPQTADMLCFVSACKDFCLRMARDTDLHIQSGPIEQ------------------
1fpn300         LVIPPQTPPTARLLCFVSGCKDFCLRMARDTNLHLQSGAIAQ------------------
1rhi300         LILPPQTSGQVYLLSFISACPDFKLRLMKDTQTISQTDALTE------------------
1bev300         MVIPPGFPNTAGIIMMIAAQPNFSFRIQKDREDMTQTAILQ-------------------
1bbt300         -----GKADGDALVVLASAGKDFELRLPVDARAE--------------------------
1fmd300         -----GKADADALVVSASAGKDFELRLPVDARQQ--------------------------
1zbe300         -----GKAENDTLLVSASAGKDFELRLPIDPRTQ--------------------------
1tmf300         LTYPSGTPTNSDILTLVSAGDDFTLRMPISPTKWVPQ-----------------------
2mev300         LTYPPGCPTSAKILTMVSAGKDFSLKMPISPAPWSPQ-----------------------
1bev100         AA------HQVRFRIYAKIK-HTSCWIPRAPRQAPYKKRYNLVFSGDSDRICSNRASLTS
1cov100         GS---TGPIKSTIRIYFKPK-HVKAWIPRPPRLCQYEKAKNVNFQPSGVTTTRQSITTMT
1mqtA00         GG---PGPIVSTVRIYFKPK-HVKTWVPRPPRLCQYKKAGNVNFIPTSVTEGRTDITTMK
1d4m100         SS---PHPITSTIRVYFKPK-HTRAWVPRPPRLCQYKKAFSVDFTPTPITDTRKDINTVT
1ev1100         PN---PAAITSVARIYFKPK-HVRAWVPRPPRLCPYINSTNVNFEPKPVTEVRTNIITT-
1eah100         HN---PTKLTSKIRVYMKPK-HVRVWCPRPPRAVPYYGPG-VDYKDGLAPLPGKGLTTY-
1piv100         HN---PTKVTSKVRIYMKPK-HVRVWCPRPPRAVPYYGPG-VDYRNNLDPLSEKGLTTY-
1pov100         HN---PTKVTSKIRVYLKPK-HIRVWCPRPPRAVAYYGPG-VDYKDGTLTPLSTKDLTTY
1rhi100         HD---VHTTIVKIRVYHRAK-HVEAWIPRAPRALPYVSIGRTNYPRDSKTIVKKRTNIKT
1rug100         HD---EHKTLVKIRVYHRAK-HVEAWIPRAPRALPYTSIGRTNYPKNTEPVIKKRKGDIK
1fmd100         ----------TITELLVRMK-RAELYCPRPILPIQPTGDRHKQPLVAPAKQ---------
1tme100         ---------NTSASVRIRYK-KMKVFCPRPTLFFPWPV----------------------
1b35C00         LVAAQNVFSEIDVICEVNGGPDLEFAGPTCPRYVPYAGDFTLADTRKIEAERTQEYSNNE
1c8nA00         PA-----VAVPPGDIFFKYV--IELIEPINPTMN--------------------------
                                                                            

1al2200         --
1eah200         --
1pvc200         --
1cov200         --
1mqtB00         --
1ev1200         --
1h8tB00         --
1d4m200         --
1bev200         --
1aym200         --
1r1a200         --
1fpn200         --
1hri200         --
1rhi200         --
1fmd200         --
1qqp200         --
1zba200         --
1mec200         --
1b35B00         --
2fz1A00         --
1b35A00         --
1al2300         --
1eah300         --
1piv300         --
1cov300         --
1mqtC00         --
1ev1300         --
1d4m300         --
1h8tC00         --
1aym300         --
1r1a300         --
1fpn300         --
1rhi300         --
1bev300         --
1bbt300         --
1fmd300         --
1zbe300         --
1tmf300         --
2mev300         --
1bev100         Y-
1cov100         NT
1mqtA00         TT
1d4m100         TV
1ev1100         --
1eah100         --
1piv100         --
1pov100         --
1rhi100         Y-
1rug100         SY
1fmd100         --
1tme100         --
1b35C00         D-
1c8nA00         --
                  
