# Supplementary material for: An automatic method for assessing structural importance of amino acid positions
Source: BMC Struct Biol. 2009 Mar 4;9:10. doi: 10.1186/1472-6807-9-10 (PMC2667441; doi:10.1186/1472-6807-9-10)
Supplement: Additional file 2 — Sets of quality values, multiple sequence alignment (aln format) and CC values for each of the six datasets. [file 1472-6807-9-10-S2.zip › datasets/viral_capsid/latest_quality_files/tma_rms_quality.txt]

1mqtC00 1cov300   0.44
1mqtC00 1tmf300   1.72
1mqtC00 1ev1300   0.70
1mqtC00 1bbt300   1.87
1mqtC00 2mev300   1.87
1mqtC00 1b35C00   3.05
1mqtC00 1d4m300   0.98
1mqtC00 1fmd200   3.12
1mqtC00 1qqp200   3.11
1mqtC00 1rhi300   0.94
1mqtC00 1zba200   3.10
1mqtC00 1ev1100   3.79
1mqtC00 1fmd300   1.87
1mqtC00 1zbe300   1.92
1mqtC00 1c8nA00   2.94
1mqtC00 1cov100   3.74
1mqtC00 1d4m100   3.84
1mqtC00 1tme100   3.65
1mqtC00 1mqtA00   3.70
1mqtC00 1bev100   3.71
1mqtC00 1b35A00   3.54
1mqtC00 1eah100   4.04
1mqtC00 1rhi100   3.73
1mqtC00 1fpn300   1.00
1mqtC00 1eah300   0.74
1mqtC00 1b35B00   3.69
1mqtC00 1eah200   3.23
1mqtC00 1fpn200   2.94
1mqtC00 1cov200   3.06
1mqtC00 1h8tB00   3.07
1mqtC00 1mqtB00   3.04
1mqtC00 1r1a300   0.97
1mqtC00 1fmd100   3.69
1mqtC00 1piv100   3.94
1mqtC00 1piv300   0.91
1mqtC00 2fz1A00   3.55
1mqtC00 1d4m200   3.03
1mqtC00 1bev200   2.99
1mqtC00 1bev300   0.85
1mqtC00 1mec200   3.08
1mqtC00 1rhi200   2.89
1mqtC00 1h8tC00   0.80
1mqtC00 1r1a200   3.18
1mqtC00 1aym200   3.16
1mqtC00 1aym300   0.82
1mqtC00 1al2200   3.13
1mqtC00 1pov100   3.85
1mqtC00 1al2300   0.78
1mqtC00 1rug100   3.86
1mqtC00 1hri200   2.90
1mqtC00 1ev1200   3.01
1mqtC00 1pvc200   3.27
1cov300 1tmf300   1.73
1cov300 1ev1300   0.61
1cov300 1bbt300   1.86
1cov300 2mev300   1.84
1cov300 1b35C00   3.08
1cov300 1d4m300   1.00
1cov300 1fmd200   3.12
1cov300 1qqp200   3.13
1cov300 1rhi300   0.89
1cov300 1zba200   3.12
1cov300 1ev1100   3.80
1cov300 1fmd300   1.82
1cov300 1zbe300   1.89
1cov300 1c8nA00   2.95
1cov300 1cov100   3.77
1cov300 1d4m100   3.92
1cov300 1tme100   3.67
1cov300 1mqtA00   3.78
1cov300 1bev100   3.79
1cov300 1b35A00   3.51
1cov300 1eah100   4.08
1cov300 1rhi100   3.84
1cov300 1fpn300   0.98
1cov300 1eah300   0.69
1cov300 1b35B00   3.68
1cov300 1eah200   3.14
1cov300 1fpn200   2.83
1cov300 1cov200   3.09
1cov300 1h8tB00   3.10
1cov300 1mqtB00   3.09
1cov300 1r1a300   0.99
1cov300 1fmd100   3.76
1cov300 1piv100   4.01
1cov300 1piv300   0.91
1cov300 2fz1A00   3.60
1cov300 1d4m200   3.09
1cov300 1bev200   3.03
1cov300 1bev300   0.93
1cov300 1mec200   2.99
1cov300 1rhi200   2.91
1cov300 1h8tC00   0.77
1cov300 1r1a200   3.22
1cov300 1aym200   3.07
1cov300 1aym300   0.80
1cov300 1al2200   3.16
1cov300 1pov100   3.87
1cov300 1al2300   0.73
1cov300 1rug100   3.83
1cov300 1hri200   2.93
1cov300 1ev1200   3.04
1cov300 1pvc200   3.19
1tmf300 1ev1300   1.73
1tmf300 1bbt300   1.81
1tmf300 2mev300   1.34
1tmf300 1b35C00   3.14
1tmf300 1d4m300   1.78
1tmf300 1fmd200   3.25
1tmf300 1qqp200   3.22
1tmf300 1rhi300   1.68
1tmf300 1zba200   3.21
1tmf300 1ev1100   4.03
1tmf300 1fmd300   1.89
1tmf300 1zbe300   1.85
1tmf300 1c8nA00   3.12
1tmf300 1cov100   4.03
1tmf300 1d4m100   4.05
1tmf300 1tme100   3.72
1tmf300 1mqtA00   4.04
1tmf300 1bev100   3.87
1tmf300 1b35A00   3.56
1tmf300 1eah100   4.11
1tmf300 1rhi100   3.93
1tmf300 1fpn300   1.62
1tmf300 1eah300   1.64
1tmf300 1b35B00   3.79
1tmf300 1eah200   3.23
1tmf300 1fpn200   2.90
1tmf300 1cov200   3.02
1tmf300 1h8tB00   3.10
1tmf300 1mqtB00   3.02
1tmf300 1r1a300   1.85
1tmf300 1fmd100   3.94
1tmf300 1piv100   4.07
1tmf300 1piv300   1.61
1tmf300 2fz1A00   3.63
1tmf300 1d4m200   3.08
1tmf300 1bev200   3.29
1tmf300 1bev300   1.85
1tmf300 1mec200   3.10
1tmf300 1rhi200   3.13
1tmf300 1h8tC00   1.70
1tmf300 1r1a200   3.23
1tmf300 1aym200   3.07
1tmf300 1aym300   1.72
1tmf300 1al2200   3.26
1tmf300 1pov100   3.86
1tmf300 1al2300   1.67
1tmf300 1rug100   3.96
1tmf300 1hri200   3.15
1tmf300 1ev1200   2.98
1tmf300 1pvc200   3.37
1ev1300 1bbt300   1.90
1ev1300 2mev300   1.89
1ev1300 1b35C00   3.02
1ev1300 1d4m300   0.91
1ev1300 1fmd200   3.13
1ev1300 1qqp200   3.16
1ev1300 1rhi300   0.82
1ev1300 1zba200   3.16
1ev1300 1ev1100   3.86
1ev1300 1fmd300   1.89
1ev1300 1zbe300   1.96
1ev1300 1c8nA00   2.98
1ev1300 1cov100   3.80
1ev1300 1d4m100   3.87
1ev1300 1tme100   3.72
1ev1300 1mqtA00   3.77
1ev1300 1bev100   3.76
1ev1300 1b35A00   3.53
1ev1300 1eah100   4.10
1ev1300 1rhi100   3.85
1ev1300 1fpn300   1.01
1ev1300 1eah300   0.80
1ev1300 1b35B00   3.66
1ev1300 1eah200   3.15
1ev1300 1fpn200   3.01
1ev1300 1cov200   3.12
1ev1300 1h8tB00   3.14
1ev1300 1mqtB00   3.12
1ev1300 1r1a300   1.12
1ev1300 1fmd100   3.75
1ev1300 1piv100   4.00
1ev1300 1piv300   0.85
1ev1300 2fz1A00   3.48
1ev1300 1d4m200   3.11
1ev1300 1bev200   3.07
1ev1300 1bev300   1.03
1ev1300 1mec200   3.16
1ev1300 1rhi200   2.96
1ev1300 1h8tC00   0.83
1ev1300 1r1a200   3.24
1ev1300 1aym200   3.22
1ev1300 1aym300   0.93
1ev1300 1al2200   3.12
1ev1300 1pov100   3.92
1ev1300 1al2300   0.82
1ev1300 1rug100   3.85
1ev1300 1hri200   3.02
1ev1300 1ev1200   3.08
1ev1300 1pvc200   3.26
1bbt300 2mev300   1.53
1bbt300 1b35C00   3.02
1bbt300 1d4m300   1.91
1bbt300 1fmd200   3.31
1bbt300 1qqp200   3.30
1bbt300 1rhi300   1.94
1bbt300 1zba200   3.21
1bbt300 1ev1100   3.65
1bbt300 1fmd300   1.12
1bbt300 1zbe300   0.84
1bbt300 1c8nA00   2.96
1bbt300 1cov100   3.70
1bbt300 1d4m100   3.71
1bbt300 1tme100   3.65
1bbt300 1mqtA00   3.75
1bbt300 1bev100   3.67
1bbt300 1b35A00   3.44
1bbt300 1eah100   3.84
1bbt300 1rhi100   3.61
1bbt300 1fpn300   1.71
1bbt300 1eah300   1.87
1bbt300 1b35B00   3.76
1bbt300 1eah200   3.26
1bbt300 1fpn200   3.09
1bbt300 1cov200   3.22
1bbt300 1h8tB00   3.32
1bbt300 1mqtB00   3.21
1bbt300 1r1a300   1.88
1bbt300 1fmd100   3.90
1bbt300 1piv100   3.72
1bbt300 1piv300   1.84
1bbt300 2fz1A00   3.25
1bbt300 1d4m200   3.29
1bbt300 1bev200   3.33
1bbt300 1bev300   1.98
1bbt300 1mec200   3.20
1bbt300 1rhi200   3.16
1bbt300 1h8tC00   1.88
1bbt300 1r1a200   3.25
1bbt300 1aym200   3.26
1bbt300 1aym300   1.88
1bbt300 1al2200   3.25
1bbt300 1pov100   3.60
1bbt300 1al2300   1.90
1bbt300 1rug100   3.71
1bbt300 1hri200   3.17
1bbt300 1ev1200   3.18
1bbt300 1pvc200   3.27
2mev300 1b35C00   3.13
2mev300 1d4m300   1.94
2mev300 1fmd200   3.23
2mev300 1qqp200   3.19
2mev300 1rhi300   1.91
2mev300 1zba200   3.15
2mev300 1ev1100   4.06
2mev300 1fmd300   1.59
2mev300 1zbe300   1.58
2mev300 1c8nA00   3.10
2mev300 1cov100   3.99
2mev300 1d4m100   4.06
2mev300 1tme100   3.76
2mev300 1mqtA00   4.03
2mev300 1bev100   3.92
2mev300 1b35A00   3.57
2mev300 1eah100   4.04
2mev300 1rhi100   4.00
2mev300 1fpn300   1.71
2mev300 1eah300   1.96
2mev300 1b35B00   3.86
2mev300 1eah200   3.35
2mev300 1fpn200   3.07
2mev300 1cov200   3.20
2mev300 1h8tB00   3.14
2mev300 1mqtB00   3.19
2mev300 1r1a300   1.93
2mev300 1fmd100   3.88
2mev300 1piv100   4.07
2mev300 1piv300   1.93
2mev300 2fz1A00   3.83
2mev300 1d4m200   3.09
2mev300 1bev200   3.33
2mev300 1bev300   2.04
2mev300 1mec200   3.12
2mev300 1rhi200   3.16
2mev300 1h8tC00   1.93
2mev300 1r1a200   3.38
2mev300 1aym200   3.08
2mev300 1aym300   1.98
2mev300 1al2200   3.22
2mev300 1pov100   4.00
2mev300 1al2300   1.97
2mev300 1rug100   3.93
2mev300 1hri200   3.11
2mev300 1ev1200   3.25
2mev300 1pvc200   3.47
1b35C00 1d4m300   3.00
1b35C00 1fmd200   2.56
1b35C00 1qqp200   2.52
1b35C00 1rhi300   3.05
1b35C00 1zba200   2.63
1b35C00 1ev1100   4.03
1b35C00 1fmd300   3.07
1b35C00 1zbe300   3.19
1b35C00 1c8nA00   2.96
1b35C00 1cov100   3.97
1b35C00 1d4m100   4.08
1b35C00 1tme100   3.88
1b35C00 1mqtA00   3.91
1b35C00 1bev100   3.74
1b35C00 1b35A00   3.52
1b35C00 1eah100   4.12
1b35C00 1rhi100   3.92
1b35C00 1fpn300   2.91
1b35C00 1eah300   3.11
1b35C00 1b35B00   3.74
1b35C00 1eah200   2.91
1b35C00 1fpn200   2.71
1b35C00 1cov200   2.79
1b35C00 1h8tB00   2.81
1b35C00 1mqtB00   2.78
1b35C00 1r1a300   3.11
1b35C00 1fmd100   3.87
1b35C00 1piv100   4.21
1b35C00 1piv300   3.18
1b35C00 2fz1A00   3.71
1b35C00 1d4m200   2.80
1b35C00 1bev200   2.92
1b35C00 1bev300   3.29
1b35C00 1mec200   2.68
1b35C00 1rhi200   2.80
1b35C00 1h8tC00   3.07
1b35C00 1r1a200   2.90
1b35C00 1aym200   2.78
1b35C00 1aym300   3.05
1b35C00 1al2200   3.07
1b35C00 1pov100   3.71
1b35C00 1al2300   3.19
1b35C00 1rug100   3.99
1b35C00 1hri200   2.83
1b35C00 1ev1200   2.75
1b35C00 1pvc200   2.97
1d4m300 1fmd200   3.07
1d4m300 1qqp200   3.11
1d4m300 1rhi300   1.07
1d4m300 1zba200   3.06
1d4m300 1ev1100   3.81
1d4m300 1fmd300   1.91
1d4m300 1zbe300   1.95
1d4m300 1c8nA00   2.97
1d4m300 1cov100   3.86
1d4m300 1d4m100   3.81
1d4m300 1tme100   3.75
1d4m300 1mqtA00   3.84
1d4m300 1bev100   3.74
1d4m300 1b35A00   3.50
1d4m300 1eah100   4.04
1d4m300 1rhi100   3.83
1d4m300 1fpn300   1.17
1d4m300 1eah300   1.08
1d4m300 1b35B00   3.61
1d4m300 1eah200   3.26
1d4m300 1fpn200   2.95
1d4m300 1cov200   3.07
1d4m300 1h8tB00   3.07
1d4m300 1mqtB00   3.06
1d4m300 1r1a300   1.28
1d4m300 1fmd100   3.78
1d4m300 1piv100   4.02
1d4m300 1piv300   1.11
1d4m300 2fz1A00   3.56
1d4m300 1d4m200   3.04
1d4m300 1bev200   3.03
1d4m300 1bev300   1.00
1d4m300 1mec200   3.05
1d4m300 1rhi200   2.90
1d4m300 1h8tC00   0.98
1d4m300 1r1a200   3.19
1d4m300 1aym200   3.16
1d4m300 1aym300   1.14
1d4m300 1al2200   3.17
1d4m300 1pov100   3.80
1d4m300 1al2300   1.13
1d4m300 1rug100   3.83
1d4m300 1hri200   2.91
1d4m300 1ev1200   3.03
1d4m300 1pvc200   3.30
1fmd200 1qqp200   1.19
1fmd200 1rhi300   3.18
1fmd200 1zba200   0.65
1fmd200 1ev1100   3.72
1fmd200 1fmd300   3.27
1fmd200 1zbe300   3.24
1fmd200 1c8nA00   2.87
1fmd200 1cov100   3.68
1fmd200 1d4m100   3.74
1fmd200 1tme100   3.36
1fmd200 1mqtA00   3.73
1fmd200 1bev100   3.33
1fmd200 1b35A00   3.41
1fmd200 1eah100   3.72
1fmd200 1rhi100   3.73
1fmd200 1fpn300   3.03
1fmd200 1eah300   3.13
1fmd200 1b35B00   2.75
1fmd200 1eah200   2.19
1fmd200 1fpn200   1.97
1fmd200 1cov200   2.23
1fmd200 1h8tB00   2.03
1fmd200 1mqtB00   2.21
1fmd200 1r1a300   3.17
1fmd200 1fmd100   3.09
1fmd200 1piv100   3.77
1fmd200 1piv300   3.10
1fmd200 2fz1A00   3.42
1fmd200 1d4m200   2.07
1fmd200 1bev200   2.38
1fmd200 1bev300   3.16
1fmd200 1mec200   2.14
1fmd200 1rhi200   2.10
1fmd200 1h8tC00   3.07
1fmd200 1r1a200   2.23
1fmd200 1aym200   2.10
1fmd200 1aym300   3.14
1fmd200 1al2200   2.75
1fmd200 1pov100   3.76
1fmd200 1al2300   3.11
1fmd200 1rug100   3.62
1fmd200 1hri200   2.12
1fmd200 1ev1200   2.22
1fmd200 1pvc200   2.58
1qqp200 1rhi300   3.19
1qqp200 1zba200   0.45
1qqp200 1ev1100   3.84
1qqp200 1fmd300   3.23
1qqp200 1zbe300   3.14
1qqp200 1c8nA00   2.94
1qqp200 1cov100   3.74
1qqp200 1d4m100   3.86
1qqp200 1tme100   3.41
1qqp200 1mqtA00   3.77
1qqp200 1bev100   3.44
1qqp200 1b35A00   3.49
1qqp200 1eah100   3.84
1qqp200 1rhi100   3.90
1qqp200 1fpn300   3.06
1qqp200 1eah300   3.15
1qqp200 1b35B00   2.76
1qqp200 1eah200   2.14
1qqp200 1fpn200   1.87
1qqp200 1cov200   2.14
1qqp200 1h8tB00   1.87
1qqp200 1mqtB00   2.12
1qqp200 1r1a300   3.08
1qqp200 1fmd100   3.17
1qqp200 1piv100   3.91
1qqp200 1piv300   3.12
1qqp200 2fz1A00   3.46
1qqp200 1d4m200   1.93
1qqp200 1bev200   2.18
1qqp200 1bev300   3.14
1qqp200 1mec200   1.87
1qqp200 1rhi200   2.17
1qqp200 1h8tC00   3.08
1qqp200 1r1a200   2.15
1qqp200 1aym200   2.01
1qqp200 1aym300   3.09
1qqp200 1al2200   2.31
1qqp200 1pov100   3.82
1qqp200 1al2300   3.13
1qqp200 1rug100   3.74
1qqp200 1hri200   2.20
1qqp200 1ev1200   2.14
1qqp200 1pvc200   2.29
1rhi300 1zba200   3.18
1rhi300 1ev1100   3.89
1rhi300 1fmd300   1.88
1rhi300 1zbe300   1.95
1rhi300 1c8nA00   2.82
1rhi300 1cov100   3.80
1rhi300 1d4m100   3.83
1rhi300 1tme100   3.68
1rhi300 1mqtA00   3.83
1rhi300 1bev100   3.80
1rhi300 1b35A00   3.53
1rhi300 1eah100   4.12
1rhi300 1rhi100   3.86
1rhi300 1fpn300   1.04
1rhi300 1eah300   0.94
1rhi300 1b35B00   3.63
1rhi300 1eah200   3.10
1rhi300 1fpn200   2.87
1rhi300 1cov200   3.11
1rhi300 1h8tB00   3.11
1rhi300 1mqtB00   3.10
1rhi300 1r1a300   1.14
1rhi300 1fmd100   3.68
1rhi300 1piv100   4.01
1rhi300 1piv300   0.99
1rhi300 2fz1A00   3.57
1rhi300 1d4m200   3.07
1rhi300 1bev200   3.00
1rhi300 1bev300   1.03
1rhi300 1mec200   3.06
1rhi300 1rhi200   2.92
1rhi300 1h8tC00   0.98
1rhi300 1r1a200   3.13
1rhi300 1aym200   3.04
1rhi300 1aym300   0.93
1rhi300 1al2200   3.12
1rhi300 1pov100   3.76
1rhi300 1al2300   0.94
1rhi300 1rug100   3.88
1rhi300 1hri200   2.94
1rhi300 1ev1200   3.07
1rhi300 1pvc200   3.15
1zba200 1ev1100   3.87
1zba200 1fmd300   3.14
1zba200 1zbe300   3.25
1zba200 1c8nA00   2.85
1zba200 1cov100   3.70
1zba200 1d4m100   3.77
1zba200 1tme100   3.40
1zba200 1mqtA00   3.71
1zba200 1bev100   3.49
1zba200 1b35A00   3.48
1zba200 1eah100   3.80
1zba200 1rhi100   3.65
1zba200 1fpn300   3.04
1zba200 1eah300   3.12
1zba200 1b35B00   2.77
1zba200 1eah200   2.18
1zba200 1fpn200   1.88
1zba200 1cov200   1.93
1zba200 1h8tB00   1.88
1zba200 1mqtB00   1.93
1zba200 1r1a300   3.05
1zba200 1fmd100   3.19
1zba200 1piv100   3.81
1zba200 1piv300   3.10
1zba200 2fz1A00   3.38
1zba200 1d4m200   1.93
1zba200 1bev200   2.18
1zba200 1bev300   3.14
1zba200 1mec200   1.88
1zba200 1rhi200   1.98
1zba200 1h8tC00   3.06
1zba200 1r1a200   2.18
1zba200 1aym200   2.02
1zba200 1aym300   3.15
1zba200 1al2200   2.12
1zba200 1pov100   3.80
1zba200 1al2300   3.11
1zba200 1rug100   3.67
1zba200 1hri200   2.03
1zba200 1ev1200   1.93
1zba200 1pvc200   2.12
1ev1100 1fmd300   3.73
1ev1100 1zbe300   3.77
1ev1100 1c8nA00   3.52
1ev1100 1cov100   0.88
1ev1100 1d4m100   1.37
1ev1100 1tme100   2.97
1ev1100 1mqtA00   1.02
1ev1100 1bev100   1.81
1ev1100 1b35A00   4.10
1ev1100 1eah100   1.55
1ev1100 1rhi100   1.64
1ev1100 1fpn300   3.84
1ev1100 1eah300   3.88
1ev1100 1b35B00   4.38
1ev1100 1eah200   3.96
1ev1100 1fpn200   3.90
1ev1100 1cov200   4.01
1ev1100 1h8tB00   3.95
1ev1100 1mqtB00   3.98
1ev1100 1r1a300   3.96
1ev1100 1fmd100   2.64
1ev1100 1piv100   1.46
1ev1100 1piv300   3.93
1ev1100 2fz1A00   3.71
1ev1100 1d4m200   3.93
1ev1100 1bev200   3.90
1ev1100 1bev300   3.79
1ev1100 1mec200   4.01
1ev1100 1rhi200   4.00
1ev1100 1h8tC00   3.82
1ev1100 1r1a200   4.02
1ev1100 1aym200   3.96
1ev1100 1aym300   3.85
1ev1100 1al2200   4.00
1ev1100 1pov100   1.77
1ev1100 1al2300   3.86
1ev1100 1rug100   1.48
1ev1100 1hri200   4.04
1ev1100 1ev1200   3.97
1ev1100 1pvc200   4.04
1fmd300 1zbe300   0.82
1fmd300 1c8nA00   2.92
1fmd300 1cov100   3.79
1fmd300 1d4m100   3.88
1fmd300 1tme100   3.64
1fmd300 1mqtA00   3.81
1fmd300 1bev100   3.75
1fmd300 1b35A00   3.62
1fmd300 1eah100   3.94
1fmd300 1rhi100   3.73
1fmd300 1fpn300   1.72
1fmd300 1eah300   1.87
1fmd300 1b35B00   3.70
1fmd300 1eah200   3.21
1fmd300 1fpn200   3.24
1fmd300 1cov200   3.29
1fmd300 1h8tB00   3.21
1fmd300 1mqtB00   3.29
1fmd300 1r1a300   1.88
1fmd300 1fmd100   4.03
1fmd300 1piv100   3.86
1fmd300 1piv300   1.93
1fmd300 2fz1A00   3.18
1fmd300 1d4m200   3.19
1fmd300 1bev200   3.32
1fmd300 1bev300   1.99
1fmd300 1mec200   3.25
1fmd300 1rhi200   3.19
1fmd300 1h8tC00   1.91
1fmd300 1r1a200   3.26
1fmd300 1aym200   3.20
1fmd300 1aym300   1.89
1fmd300 1al2200   3.20
1fmd300 1pov100   3.67
1fmd300 1al2300   1.90
1fmd300 1rug100   3.70
1fmd300 1hri200   3.22
1fmd300 1ev1200   3.26
1fmd300 1pvc200   3.22
1zbe300 1c8nA00   2.93
1zbe300 1cov100   3.74
1zbe300 1d4m100   3.73
1zbe300 1tme100   3.68
1zbe300 1mqtA00   3.81
1zbe300 1bev100   3.69
1zbe300 1b35A00   3.51
1zbe300 1eah100   3.87
1zbe300 1rhi100   3.75
1zbe300 1fpn300   1.71
1zbe300 1eah300   1.92
1zbe300 1b35B00   3.69
1zbe300 1eah200   3.13
1zbe300 1fpn200   3.06
1zbe300 1cov200   3.21
1zbe300 1h8tB00   3.23
1zbe300 1mqtB00   3.19
1zbe300 1r1a300   1.87
1zbe300 1fmd100   3.84
1zbe300 1piv100   3.84
1zbe300 1piv300   1.87
1zbe300 2fz1A00   3.24
1zbe300 1d4m200   3.22
1zbe300 1bev200   3.23
1zbe300 1bev300   2.03
1zbe300 1mec200   3.22
1zbe300 1rhi200   3.12
1zbe300 1h8tC00   1.94
1zbe300 1r1a200   3.19
1zbe300 1aym200   3.12
1zbe300 1aym300   1.91
1zbe300 1al2200   3.11
1zbe300 1pov100   3.52
1zbe300 1al2300   1.94
1zbe300 1rug100   3.67
1zbe300 1hri200   3.13
1zbe300 1ev1200   3.17
1zbe300 1pvc200   3.13
1c8nA00 1cov100   3.63
1c8nA00 1d4m100   3.59
1c8nA00 1tme100   3.68
1c8nA00 1mqtA00   3.71
1c8nA00 1bev100   3.52
1c8nA00 1b35A00   3.35
1c8nA00 1eah100   3.61
1c8nA00 1rhi100   3.48
1c8nA00 1fpn300   3.05
1c8nA00 1eah300   2.85
1c8nA00 1b35B00   2.96
1c8nA00 1eah200   2.77
1c8nA00 1fpn200   2.78
1c8nA00 1cov200   2.89
1c8nA00 1h8tB00   2.89
1c8nA00 1mqtB00   2.88
1c8nA00 1r1a300   3.01
1c8nA00 1fmd100   3.12
1c8nA00 1piv100   3.64
1c8nA00 1piv300   2.85
1c8nA00 2fz1A00   2.70
1c8nA00 1d4m200   2.92
1c8nA00 1bev200   2.96
1c8nA00 1bev300   3.09
1c8nA00 1mec200   2.62
1c8nA00 1rhi200   2.83
1c8nA00 1h8tC00   2.94
1c8nA00 1r1a200   2.93
1c8nA00 1aym200   2.86
1c8nA00 1aym300   2.91
1c8nA00 1al2200   2.77
1c8nA00 1pov100   3.65
1c8nA00 1al2300   2.82
1c8nA00 1rug100   3.54
1c8nA00 1hri200   2.76
1c8nA00 1ev1200   2.85
1c8nA00 1pvc200   2.79
1cov100 1d4m100   1.10
1cov100 1tme100   3.07
1cov100 1mqtA00   0.73
1cov100 1bev100   1.77
1cov100 1b35A00   4.09
1cov100 1eah100   1.57
1cov100 1rhi100   1.70
1cov100 1fpn300   3.80
1cov100 1eah300   3.88
1cov100 1b35B00   4.37
1cov100 1eah200   3.86
1cov100 1fpn200   3.78
1cov100 1cov200   3.91
1cov100 1h8tB00   3.84
1cov100 1mqtB00   3.89
1cov100 1r1a300   3.91
1cov100 1fmd100   2.70
1cov100 1piv100   1.34
1cov100 1piv300   3.78
1cov100 2fz1A00   3.56
1cov100 1d4m200   3.82
1cov100 1bev200   3.88
1cov100 1bev300   3.79
1cov100 1mec200   3.87
1cov100 1rhi200   3.88
1cov100 1h8tC00   3.84
1cov100 1r1a200   3.90
1cov100 1aym200   3.84
1cov100 1aym300   3.80
1cov100 1al2200   3.98
1cov100 1pov100   1.61
1cov100 1al2300   3.85
1cov100 1rug100   1.49
1cov100 1hri200   3.94
1cov100 1ev1200   3.92
1cov100 1pvc200   3.94
1d4m100 1tme100   2.99
1d4m100 1mqtA00   1.24
1d4m100 1bev100   1.95
1d4m100 1b35A00   4.07
1d4m100 1eah100   1.57
1d4m100 1rhi100   1.69
1d4m100 1fpn300   3.83
1d4m100 1eah300   3.84
1d4m100 1b35B00   4.40
1d4m100 1eah200   3.83
1d4m100 1fpn200   3.85
1d4m100 1cov200   3.98
1d4m100 1h8tB00   3.93
1d4m100 1mqtB00   3.99
1d4m100 1r1a300   4.01
1d4m100 1fmd100   2.84
1d4m100 1piv100   1.50
1d4m100 1piv300   3.83
1d4m100 2fz1A00   3.58
1d4m100 1d4m200   3.90
1d4m100 1bev200   3.84
1d4m100 1bev300   3.82
1d4m100 1mec200   3.93
1d4m100 1rhi200   3.97
1d4m100 1h8tC00   3.86
1d4m100 1r1a200   3.99
1d4m100 1aym200   3.90
1d4m100 1aym300   3.97
1d4m100 1al2200   3.96
1d4m100 1pov100   1.54
1d4m100 1al2300   3.96
1d4m100 1rug100   1.48
1d4m100 1hri200   4.01
1d4m100 1ev1200   3.92
1d4m100 1pvc200   3.92
1tme100 1mqtA00   3.01
1tme100 1bev100   2.56
1tme100 1b35A00   4.07
1tme100 1eah100   2.91
1tme100 1rhi100   2.97
1tme100 1fpn300   3.71
1tme100 1eah300   3.76
1tme100 1b35B00   3.96
1tme100 1eah200   3.71
1tme100 1fpn200   3.59
1tme100 1cov200   3.54
1tme100 1h8tB00   3.62
1tme100 1mqtB00   3.55
1tme100 1r1a300   3.70
1tme100 1fmd100   2.03
1tme100 1piv100   3.17
1tme100 1piv300   3.84
1tme100 2fz1A00   3.24
1tme100 1d4m200   3.63
1tme100 1bev200   3.63
1tme100 1bev300   3.72
1tme100 1mec200   3.83
1tme100 1rhi200   3.55
1tme100 1h8tC00   3.69
1tme100 1r1a200   3.66
1tme100 1aym200   3.64
1tme100 1aym300   3.73
1tme100 1al2200   3.69
1tme100 1pov100   3.13
1tme100 1al2300   3.77
1tme100 1rug100   3.07
1tme100 1hri200   3.84
1tme100 1ev1200   3.51
1tme100 1pvc200   3.72
1mqtA00 1bev100   1.62
1mqtA00 1b35A00   4.05
1mqtA00 1eah100   1.60
1mqtA00 1rhi100   1.74
1mqtA00 1fpn300   3.81
1mqtA00 1eah300   3.84
1mqtA00 1b35B00   4.39
1mqtA00 1eah200   3.88
1mqtA00 1fpn200   3.85
1mqtA00 1cov200   3.96
1mqtA00 1h8tB00   3.88
1mqtA00 1mqtB00   3.93
1mqtA00 1r1a300   3.90
1mqtA00 1fmd100   2.66
1mqtA00 1piv100   1.46
1mqtA00 1piv300   3.79
1mqtA00 2fz1A00   3.61
1mqtA00 1d4m200   3.88
1mqtA00 1bev200   3.95
1mqtA00 1bev300   3.78
1mqtA00 1mec200   3.87
1mqtA00 1rhi200   3.96
1mqtA00 1h8tC00   3.84
1mqtA00 1r1a200   3.87
1mqtA00 1aym200   3.81
1mqtA00 1aym300   3.83
1mqtA00 1al2200   4.04
1mqtA00 1pov100   1.71
1mqtA00 1al2300   3.87
1mqtA00 1rug100   1.53
1mqtA00 1hri200   3.91
1mqtA00 1ev1200   3.92
1mqtA00 1pvc200   3.95
1bev100 1b35A00   3.70
1bev100 1eah100   2.09
1bev100 1rhi100   1.71
1bev100 1fpn300   3.77
1bev100 1eah300   3.85
1bev100 1b35B00   4.59
1bev100 1eah200   3.99
1bev100 1fpn200   3.71
1bev100 1cov200   3.92
1bev100 1h8tB00   3.86
1bev100 1mqtB00   3.88
1bev100 1r1a300   3.79
1bev100 1fmd100   2.57
1bev100 1piv100   1.98
1bev100 1piv300   3.74
1bev100 2fz1A00   3.47
1bev100 1d4m200   3.83
1bev100 1bev200   3.88
1bev100 1bev300   3.75
1bev100 1mec200   3.78
1bev100 1rhi200   3.91
1bev100 1h8tC00   3.79
1bev100 1r1a200   3.85
1bev100 1aym200   3.81
1bev100 1aym300   3.84
1bev100 1al2200   4.00
1bev100 1pov100   2.03
1bev100 1al2300   3.79
1bev100 1rug100   2.09
1bev100 1hri200   3.98
1bev100 1ev1200   3.86
1bev100 1pvc200   3.98
1b35A00 1eah100   4.13
1b35A00 1rhi100   4.11
1b35A00 1fpn300   3.61
1b35A00 1eah300   3.64
1b35A00 1b35B00   4.57
1b35A00 1eah200   3.89
1b35A00 1fpn200   3.90
1b35A00 1cov200   3.94
1b35A00 1h8tB00   3.89
1b35A00 1mqtB00   3.90
1b35A00 1r1a300   3.54
1b35A00 1fmd100   3.62
1b35A00 1piv100   4.28
1b35A00 1piv300   3.60
1b35A00 2fz1A00   3.85
1b35A00 1d4m200   3.89
1b35A00 1bev200   3.71
1b35A00 1bev300   3.65
1b35A00 1mec200   3.68
1b35A00 1rhi200   3.86
1b35A00 1h8tC00   3.43
1b35A00 1r1a200   3.98
1b35A00 1aym200   3.91
1b35A00 1aym300   3.62
1b35A00 1al2200   3.89
1b35A00 1pov100   3.92
1b35A00 1al2300   3.61
1b35A00 1rug100   4.24
1b35A00 1hri200   3.77
1b35A00 1ev1200   3.92
1b35A00 1pvc200   3.89
1eah100 1rhi100   1.61
1eah100 1fpn300   3.98
1eah100 1eah300   4.08
1eah100 1b35B00   4.60
1eah100 1eah200   4.01
1eah100 1fpn200   3.96
1eah100 1cov200   4.06
1eah100 1h8tB00   3.99
1eah100 1mqtB00   4.03
1eah100 1r1a300   4.08
1eah100 1fmd100   2.88
1eah100 1piv100   0.92
1eah100 1piv300   4.02
1eah100 2fz1A00   3.66
1eah100 1d4m200   3.99
1eah100 1bev200   3.93
1eah100 1bev300   4.01
1eah100 1mec200   3.93
1eah100 1rhi200   4.06
1eah100 1h8tC00   4.10
1eah100 1r1a200   4.07
1eah100 1aym200   4.02
1eah100 1aym300   4.07
1eah100 1al2200   4.05
1eah100 1pov100   0.98
1eah100 1al2300   4.06
1eah100 1rug100   1.45
1eah100 1hri200   4.12
1eah100 1ev1200   4.09
1eah100 1pvc200   4.07
1rhi100 1fpn300   3.82
1rhi100 1eah300   3.87
1rhi100 1b35B00   4.52
1rhi100 1eah200   3.81
1rhi100 1fpn200   3.74
1rhi100 1cov200   3.86
1rhi100 1h8tB00   3.82
1rhi100 1mqtB00   3.87
1rhi100 1r1a300   3.94
1rhi100 1fmd100   2.45
1rhi100 1piv100   1.56
1rhi100 1piv300   3.89
1rhi100 2fz1A00   3.56
1rhi100 1d4m200   3.82
1rhi100 1bev200   3.83
1rhi100 1bev300   3.81
1rhi100 1mec200   3.89
1rhi100 1rhi200   3.88
1rhi100 1h8tC00   3.83
1rhi100 1r1a200   3.88
1rhi100 1aym200   3.80
1rhi100 1aym300   3.88
1rhi100 1al2200   3.83
1rhi100 1pov100   1.77
1rhi100 1al2300   3.85
1rhi100 1rug100   0.81
1rhi100 1hri200   3.92
1rhi100 1ev1200   3.91
1rhi100 1pvc200   3.80
1fpn300 1eah300   0.93
1fpn300 1b35B00   3.56
1fpn300 1eah200   2.98
1fpn300 1fpn200   2.72
1fpn300 1cov200   2.97
1fpn300 1h8tB00   2.97
1fpn300 1mqtB00   2.83
1fpn300 1r1a300   0.87
1fpn300 1fmd100   3.76
1fpn300 1piv100   3.90
1fpn300 1piv300   0.99
1fpn300 2fz1A00   3.45
1fpn300 1d4m200   2.92
1fpn300 1bev200   2.99
1fpn300 1bev300   1.10
1fpn300 1mec200   2.88
1fpn300 1rhi200   2.91
1fpn300 1h8tC00   1.12
1fpn300 1r1a200   2.95
1fpn300 1aym200   2.91
1fpn300 1aym300   0.73
1fpn300 1al2200   3.01
1fpn300 1pov100   3.75
1fpn300 1al2300   0.93
1fpn300 1rug100   3.84
1fpn300 1hri200   2.92
1fpn300 1ev1200   2.79
1fpn300 1pvc200   3.03
1eah300 1b35B00   3.61
1eah300 1eah200   3.18
1eah300 1fpn200   2.89
1eah300 1cov200   3.13
1eah300 1h8tB00   3.14
1eah300 1mqtB00   3.00
1eah300 1r1a300   1.06
1eah300 1fmd100   3.77
1eah300 1piv100   4.07
1eah300 1piv300   0.66
1eah300 2fz1A00   3.51
1eah300 1d4m200   3.09
1eah300 1bev200   3.09
1eah300 1bev300   1.08
1eah300 1mec200   3.07
1eah300 1rhi200   2.96
1eah300 1h8tC00   0.77
1eah300 1r1a200   3.14
1eah300 1aym200   3.11
1eah300 1aym300   0.89
1eah300 1al2200   3.21
1eah300 1pov100   3.90
1eah300 1al2300   0.32
1eah300 1rug100   3.87
1eah300 1hri200   2.98
1eah300 1ev1200   2.96
1eah300 1pvc200   3.23
1b35B00 1eah200   2.66
1b35B00 1fpn200   2.59
1b35B00 1cov200   2.83
1b35B00 1h8tB00   2.72
1b35B00 1mqtB00   2.83
1b35B00 1r1a300   3.77
1b35B00 1fmd100   4.25
1b35B00 1piv100   4.59
1b35B00 1piv300   3.58
1b35B00 2fz1A00   3.35
1b35B00 1d4m200   2.72
1b35B00 1bev200   2.65
1b35B00 1bev300   3.53
1b35B00 1mec200   2.94
1b35B00 1rhi200   2.66
1b35B00 1h8tC00   3.65
1b35B00 1r1a200   2.54
1b35B00 1aym200   2.72
1b35B00 1aym300   3.72
1b35B00 1al2200   2.69
1b35B00 1pov100   4.14
1b35B00 1al2300   3.63
1b35B00 1rug100   4.48
1b35B00 1hri200   2.61
1b35B00 1ev1200   2.76
1b35B00 1pvc200   2.68
1eah200 1fpn200   1.65
1eah200 1cov200   1.43
1eah200 1h8tB00   1.39
1eah200 1mqtB00   1.41
1eah200 1r1a300   3.09
1eah200 1fmd100   3.32
1eah200 1piv100   3.94
1eah200 1piv300   3.12
1eah200 2fz1A00   3.28
1eah200 1d4m200   1.39
1eah200 1bev200   1.28
1eah200 1bev300   3.16
1eah200 1mec200   2.23
1eah200 1rhi200   1.51
1eah200 1h8tC00   3.25
1eah200 1r1a200   1.71
1eah200 1aym200   1.50
1eah200 1aym300   3.09
1eah200 1al2200   0.37
1eah200 1pov100   4.09
1eah200 1al2300   3.17
1eah200 1rug100   3.90
1eah200 1hri200   1.46
1eah200 1ev1200   1.41
1eah200 1pvc200   0.36
1fpn200 1cov200   1.62
1fpn200 1h8tB00   1.44
1fpn200 1mqtB00   1.56
1fpn200 1r1a300   2.81
1fpn200 1fmd100   3.16
1fpn200 1piv100   3.89
1fpn200 1piv300   2.82
1fpn200 2fz1A00   3.31
1fpn200 1d4m200   1.53
1fpn200 1bev200   1.07
1fpn200 1bev300   2.93
1fpn200 1mec200   1.78
1fpn200 1rhi200   0.87
1fpn200 1h8tC00   2.95
1fpn200 1r1a200   0.99
1fpn200 1aym200   0.92
1fpn200 1aym300   2.83
1fpn200 1al2200   1.61
1fpn200 1pov100   3.97
1fpn200 1al2300   2.88
1fpn200 1rug100   3.76
1fpn200 1hri200   0.90
1fpn200 1ev1200   1.20
1fpn200 1pvc200   1.65
1cov200 1h8tB00   0.88
1cov200 1mqtB00   0.52
1cov200 1r1a300   2.99
1cov200 1fmd100   3.26
1cov200 1piv100   3.98
1cov200 1piv300   3.06
1cov200 2fz1A00   3.23
1cov200 1d4m200   1.02
1cov200 1bev200   1.26
1cov200 1bev300   3.07
1cov200 1mec200   2.49
1cov200 1rhi200   1.39
1cov200 1h8tC00   3.07
1cov200 1r1a200   1.83
1cov200 1aym200   1.41
1cov200 1aym300   3.07
1cov200 1al2200   1.48
1cov200 1pov100   4.09
1cov200 1al2300   3.11
1cov200 1rug100   3.86
1cov200 1hri200   1.43
1cov200 1ev1200   0.80
1cov200 1pvc200   1.48
1h8tB00 1mqtB00   0.80
1h8tB00 1r1a300   3.04
1h8tB00 1fmd100   3.16
1h8tB00 1piv100   3.87
1h8tB00 1piv300   3.08
1h8tB00 2fz1A00   3.28
1h8tB00 1d4m200   0.56
1h8tB00 1bev200   1.22
1h8tB00 1bev300   3.07
1h8tB00 1mec200   1.87
1h8tB00 1rhi200   1.29
1h8tB00 1h8tC00   3.07
1h8tB00 1r1a200   1.64
1h8tB00 1aym200   1.31
1h8tB00 1aym300   3.07
1h8tB00 1al2200   1.42
1h8tB00 1pov100   4.02
1h8tB00 1al2300   3.12
1h8tB00 1rug100   3.79
1h8tB00 1hri200   1.30
1h8tB00 1ev1200   0.80
1h8tB00 1pvc200   1.43
1mqtB00 1r1a300   2.98
1mqtB00 1fmd100   3.29
1mqtB00 1piv100   3.96
1mqtB00 1piv300   3.05
1mqtB00 2fz1A00   3.24
1mqtB00 1d4m200   0.92
1mqtB00 1bev200   1.28
1mqtB00 1bev300   3.03
1mqtB00 1mec200   2.06
1mqtB00 1rhi200   1.36
1mqtB00 1h8tC00   3.05
1mqtB00 1r1a200   1.79
1mqtB00 1aym200   1.60
1mqtB00 1aym300   2.93
1mqtB00 1al2200   1.46
1mqtB00 1pov100   4.03
1mqtB00 1al2300   2.98
1mqtB00 1rug100   3.86
1mqtB00 1hri200   1.39
1mqtB00 1ev1200   0.66
1mqtB00 1pvc200   1.46
1r1a300 1fmd100   3.79
1r1a300 1piv100   4.09
1r1a300 1piv300   1.11
1r1a300 2fz1A00   3.50
1r1a300 1d4m200   2.94
1r1a300 1bev200   3.06
1r1a300 1bev300   1.09
1r1a300 1mec200   3.03
1r1a300 1rhi200   2.91
1r1a300 1h8tC00   1.23
1r1a300 1r1a200   3.23
1r1a300 1aym200   3.03
1r1a300 1aym300   0.64
1r1a300 1al2200   3.12
1r1a300 1pov100   3.87
1r1a300 1al2300   1.05
1r1a300 1rug100   3.86
1r1a300 1hri200   2.91
1r1a300 1ev1200   3.14
1r1a300 1pvc200   3.13
1fmd100 1piv100   2.75
1fmd100 1piv300   3.69
1fmd100 2fz1A00   3.54
1fmd100 1d4m200   3.30
1fmd100 1bev200   3.13
1fmd100 1bev300   3.83
1fmd100 1mec200   3.19
1fmd100 1rhi200   3.18
1fmd100 1h8tC00   3.87
1fmd100 1r1a200   3.23
1fmd100 1aym200   3.16
1fmd100 1aym300   3.75
1fmd100 1al2200   3.30
1fmd100 1pov100   2.80
1fmd100 1al2300   3.66
1fmd100 1rug100   2.59
1fmd100 1hri200   3.21
1fmd100 1ev1200   3.11
1fmd100 1pvc200   3.17
1piv100 1piv300   4.02
1piv100 2fz1A00   3.68
1piv100 1d4m200   3.89
1piv100 1bev200   3.87
1piv100 1bev300   3.92
1piv100 1mec200   3.95
1piv100 1rhi200   3.98
1piv100 1h8tC00   4.01
1piv100 1r1a200   4.00
1piv100 1aym200   3.94
1piv100 1aym300   4.04
1piv100 1al2200   4.03
1piv100 1pov100   1.01
1piv100 1al2300   4.07
1piv100 1rug100   1.42
1piv100 1hri200   4.05
1piv100 1ev1200   4.02
1piv100 1pvc200   4.00
1piv300 2fz1A00   3.46
1piv300 1d4m200   3.04
1piv300 1bev200   2.99
1piv300 1bev300   1.17
1piv300 1mec200   3.02
1piv300 1rhi200   2.90
1piv300 1h8tC00   0.82
1piv300 1r1a200   3.18
1piv300 1aym200   3.04
1piv300 1aym300   0.99
1piv300 1al2200   3.13
1piv300 1pov100   3.77
1piv300 1al2300   0.67
1piv300 1rug100   3.89
1piv300 1hri200   2.90
1piv300 1ev1200   3.02
1piv300 1pvc200   3.16
2fz1A00 1d4m200   3.38
2fz1A00 1bev200   3.25
2fz1A00 1bev300   3.43
2fz1A00 1mec200   3.23
2fz1A00 1rhi200   3.34
2fz1A00 1h8tC00   3.56
2fz1A00 1r1a200   3.18
2fz1A00 1aym200   3.22
2fz1A00 1aym300   3.54
2fz1A00 1al2200   3.31
2fz1A00 1pov100   3.55
2fz1A00 1al2300   3.54
2fz1A00 1rug100   3.61
2fz1A00 1hri200   3.30
2fz1A00 1ev1200   3.36
2fz1A00 1pvc200   3.30
1d4m200 1bev200   1.25
1d4m200 1bev300   3.02
1d4m200 1mec200   1.86
1d4m200 1rhi200   1.36
1d4m200 1h8tC00   3.04
1d4m200 1r1a200   1.70
1d4m200 1aym200   1.41
1d4m200 1aym300   3.03
1d4m200 1al2200   1.43
1d4m200 1pov100   4.03
1d4m200 1al2300   3.08
1d4m200 1rug100   3.82
1d4m200 1hri200   1.35
1d4m200 1ev1200   0.94
1d4m200 1pvc200   1.42
1bev200 1bev300   2.96
1bev200 1mec200   2.21
1bev200 1rhi200   1.34
1bev200 1h8tC00   3.01
1bev200 1r1a200   1.27
1bev200 1aym200   0.98
1bev200 1aym300   3.11
1bev200 1al2200   1.39
1bev200 1pov100   4.07
1bev200 1al2300   3.07
1bev200 1rug100   3.86
1bev200 1hri200   1.29
1bev200 1ev1200   1.31
1bev200 1pvc200   1.39
1bev300 1mec200   3.11
1bev300 1rhi200   2.87
1bev300 1h8tC00   1.12
1bev300 1r1a200   3.14
1bev300 1aym200   3.01
1bev300 1aym300   0.94
1bev300 1al2200   3.06
1bev300 1pov100   3.74
1bev300 1al2300   1.11
1bev300 1rug100   3.89
1bev300 1hri200   3.00
1bev300 1ev1200   3.00
1bev300 1pvc200   3.20
1mec200 1rhi200   2.13
1mec200 1h8tC00   3.11
1mec200 1r1a200   2.09
1mec200 1aym200   1.99
1mec200 1aym300   3.18
1mec200 1al2200   2.95
1mec200 1pov100   3.98
1mec200 1al2300   2.99
1mec200 1rug100   3.89
1mec200 1hri200   2.17
1mec200 1ev1200   2.08
1mec200 1pvc200   2.34
1rhi200 1h8tC00   2.89
1rhi200 1r1a200   1.12
1rhi200 1aym200   0.96
1rhi200 1aym300   3.02
1rhi200 1al2200   1.55
1rhi200 1pov100   4.15
1rhi200 1al2300   2.95
1rhi200 1rug100   3.88
1rhi200 1hri200   0.38
1rhi200 1ev1200   1.19
1rhi200 1pvc200   1.52
1h8tC00 1r1a200   3.19
1h8tC00 1aym200   3.04
1h8tC00 1aym300   1.01
1h8tC00 1al2200   3.15
1h8tC00 1pov100   3.90
1h8tC00 1al2300   0.83
1h8tC00 1rug100   3.86
1h8tC00 1hri200   2.91
1h8tC00 1ev1200   3.02
1h8tC00 1pvc200   3.29
1r1a200 1aym200   0.84
1r1a200 1aym300   3.17
1r1a200 1al2200   1.86
1r1a200 1pov100   4.09
1r1a200 1al2300   3.12
1r1a200 1rug100   3.87
1r1a200 1hri200   1.11
1r1a200 1ev1200   1.65
1r1a200 1pvc200   1.73
1aym200 1aym300   3.01
1aym200 1al2200   1.69
1aym200 1pov100   4.12
1aym200 1al2300   3.09
1aym200 1rug100   3.81
1aym200 1hri200   0.95
1aym200 1ev1200   1.45
1aym200 1pvc200   1.66
1aym300 1al2200   3.11
1aym300 1pov100   3.76
1aym300 1al2300   0.88
1aym300 1rug100   3.90
1aym300 1hri200   3.03
1aym300 1ev1200   2.89
1aym300 1pvc200   3.14
1al2200 1pov100   4.12
1al2200 1al2300   3.19
1al2200 1rug100   3.85
1al2200 1hri200   1.50
1al2200 1ev1200   1.42
1al2200 1pvc200   0.33
1pov100 1al2300   3.87
1pov100 1rug100   1.70
1pov100 1hri200   4.20
1pov100 1ev1200   4.00
1pov100 1pvc200   4.08
1al2300 1rug100   3.82
1al2300 1hri200   2.96
1al2300 1ev1200   2.95
1al2300 1pvc200   3.21
1rug100 1hri200   3.92
1rug100 1ev1200   3.90
1rug100 1pvc200   3.88
1hri200 1ev1200   1.22
1hri200 1pvc200   1.46
1ev1200 1pvc200   1.44
