# Supplementary material for: An automatic method for assessing structural importance of amino acid positions
Source: BMC Struct Biol. 2009 Mar 4;9:10. doi: 10.1186/1472-6807-9-10 (PMC2667441; doi:10.1186/1472-6807-9-10)
Supplement: Additional file 2 — Sets of quality values, multiple sequence alignment (aln format) and CC values for each of the six datasets. [file 1472-6807-9-10-S2.zip › datasets/viral_capsid/latest_quality_files/seqdep_quality_consistent.txt]

1aym300 1zbe300 1.7241713819815256
1aym300 1bbt300 1.5960482821117468
1aym300 1eah100 3.1843045364025704
1aym300 2fz1A00 3.7283942274025597
1aym300 1ev1100 3.0154875457864097
1aym300 1pvc200 2.5142162834476083
1aym300 1eah200 2.4987420671063454
1aym300 1r1a300 0.4122988836518899
1aym300 1rhi300 0.5240348348576561
1aym300 1d4m300 0.6320555091703823
1aym300 1fpn200 2.444357643446799
1aym300 1d4m200 2.4195962828501596
1aym300 1mqtA00 3.0981175184458265
1aym300 1al2200 2.5107309861193006
1aym300 1piv100 3.1386614811781515
1aym300 2mev300 1.5370655282396617
1aym300 1r1a200 2.5065695733127957
1aym300 1bev300 0.6128074773901142
1aym300 1mqtB00 2.520247242259795
1aym300 1aym200 2.4713381084045425
1aym300 1fpn300 0.7864490484839671
1aym300 1cov200 2.53315682797122
1aym300 1fmd200 3.111335104561623
1aym300 1tmf300 1.0526322545788467
1aym300 1b35C00 1.8690969245030835
1aym300 1mqtC00 0.572909256248757
1aym300 1cov300 0.5502934725443036
1aym300 1h8tB00 2.4971922353927942
1aym300 1fmd300 1.7731816230868884
1aym300 1b35A00 2.53729692196884
1aym300 1h8tC00 0.539619793815908
1aym300 1b35B00 2.6812587919410515
1aym300 1rhi200 2.552630058009896
1aym300 1tme100 3.1071291994673262
1aym300 1al2300 0.5490567357402281
1aym300 1piv300 0.5328312646843313
1aym300 1c8nA00 3.107929728032529
1aym300 1bev100 3.071001057584899
1aym300 1rug100 3.0045877400248338
1aym300 1ev1300 0.59752524633244
1aym300 1ev1200 2.4718254418308243
1aym300 1cov100 3.0565027876159445
1aym300 1zba200 3.2215343081221866
1aym300 1fmd100 3.5787513036842635
1aym300 1mec200 2.7160106389861904
1aym300 1rhi100 2.972279665125566
1aym300 1d4m100 2.9999058540336008
1aym300 1hri200 2.5482644833080013
1aym300 1bev200 2.440505975612324
1aym300 1pov100 3.0965968480361385
1aym300 1qqp200 3.2572279601325134
1aym300 1eah300 0.530015820374749
1zbe300 1bbt300 0.634681614986927
1zbe300 1eah100 2.9729824633418964
1zbe300 2fz1A00 3.8594788097201924
1zbe300 1ev1100 3.0988694780191848
1zbe300 1pvc200 2.8287617860568015
1zbe300 1eah200 2.815587152002975
1zbe300 1r1a300 1.771371999063272
1zbe300 1rhi300 1.7050809940705696
1zbe300 1d4m300 1.6833709870935076
1zbe300 1fpn200 2.733059756329319
1zbe300 1d4m200 2.676247049176459
1zbe300 1mqtA00 3.1337603211687806
1zbe300 1al2200 2.8229087610687276
1zbe300 1piv100 2.9246712939221853
1zbe300 2mev300 0.8728793248643867
1zbe300 1r1a200 2.802163683801604
1zbe300 1bev300 1.6892295587759876
1zbe300 1mqtB00 2.8133274755267768
1zbe300 1aym200 2.7623308482330895
1zbe300 1fpn300 1.4891679530637614
1zbe300 1cov200 2.840357391558173
1zbe300 1fmd200 3.06593600711888
1zbe300 1tmf300 1.4216579532154585
1zbe300 1b35C00 2.247766325043216
1zbe300 1mqtC00 1.7100049434591622
1zbe300 1cov300 1.6956797255313685
1zbe300 1h8tB00 2.7207510209377
1zbe300 1fmd300 0.45072441514031736
1zbe300 1b35A00 2.5249493817185384
1zbe300 1h8tC00 1.6722937480665037
1zbe300 1b35B00 2.9587399568371553
1zbe300 1rhi200 2.7721141050410996
1zbe300 1tme100 3.219063110169616
1zbe300 1al2300 1.772033301156774
1zbe300 1piv300 1.7882792034291357
1zbe300 1c8nA00 3.258918634679001
1zbe300 1bev100 3.1517164670490376
1zbe300 1rug100 3.0381614988156302
1zbe300 1ev1300 1.7528168528789254
1zbe300 1ev1200 2.7562850759540867
1zbe300 1cov100 3.078127278133514
1zbe300 1zba200 3.088831890226589
1zbe300 1fmd100 3.7391464550398554
1zbe300 1mec200 2.8671496142123933
1zbe300 1rhi100 3.127833656938657
1zbe300 1d4m100 3.0362580214209403
1zbe300 1hri200 2.7860977755818284
1zbe300 1bev200 2.8597897679476243
1zbe300 1pov100 2.8917463446391642
1zbe300 1qqp200 3.122905527120841
1zbe300 1eah300 1.74972763673429
1bbt300 1eah100 2.972559201067505
1bbt300 2fz1A00 3.832864784237525
1bbt300 1ev1100 3.1030964020333163
1bbt300 1pvc200 2.810299505893556
1bbt300 1eah200 2.7973650598895916
1bbt300 1r1a300 1.6508560647993498
1bbt300 1rhi300 1.5870467169375586
1bbt300 1d4m300 1.5990400926574757
1bbt300 1fpn200 2.723564993922809
1bbt300 1d4m200 2.6804128686918043
1bbt300 1mqtA00 3.1386796457281756
1bbt300 1al2200 2.8109144608691277
1bbt300 1piv100 2.9276488861052536
1bbt300 2mev300 0.9433555381864762
1bbt300 1r1a200 2.784656961005697
1bbt300 1bev300 1.6092781161339016
1bbt300 1mqtB00 2.789979369128909
1bbt300 1aym200 2.754456072538011
1bbt300 1fpn300 1.3473004218715627
1bbt300 1cov200 2.81290872480709
1bbt300 1fmd200 3.053620874094638
1bbt300 1tmf300 1.4556066701339325
1bbt300 1b35C00 2.2047815646255393
1bbt300 1mqtC00 1.6134593317377353
1bbt300 1cov300 1.5921843350046179
1bbt300 1h8tB00 2.73455768081297
1bbt300 1fmd300 0.6296134964075089
1bbt300 1b35A00 2.568820484401587
1bbt300 1h8tC00 1.5801310685216206
1bbt300 1b35B00 2.942387514417053
1bbt300 1rhi200 2.7804506585427795
1bbt300 1tme100 3.2786450239659346
1bbt300 1al2300 1.6497806689544612
1bbt300 1piv300 1.6630075088197867
1bbt300 1c8nA00 3.285115390036796
1bbt300 1bev100 3.1572780269032763
1bbt300 1rug100 3.0331006413797486
1bbt300 1ev1300 1.6362807276828415
1bbt300 1ev1200 2.7426670422249306
1bbt300 1cov100 3.0774267798676394
1bbt300 1zba200 3.142293908719802
1bbt300 1fmd100 3.749703051949155
1bbt300 1mec200 2.8542777604407887
1bbt300 1rhi100 3.1331329208686927
1bbt300 1d4m100 3.031343390926606
1bbt300 1hri200 2.78960742918473
1bbt300 1bev200 2.79187825724835
1bbt300 1pov100 2.8945418798566265
1bbt300 1qqp200 3.18260406015348
1bbt300 1eah300 1.6255443827675564
1eah100 2fz1A00 4.158903767030172
1eah100 1ev1100 1.0828946539471396
1eah100 1pvc200 3.6080648636804327
1eah100 1eah200 3.582550903971795
1eah100 1r1a300 3.2115550609832804
1eah100 1rhi300 3.071683891762336
1eah100 1d4m300 3.073319152825846
1eah100 1fpn200 3.5335550699777496
1eah100 1d4m200 3.506582141722191
1eah100 1mqtA00 1.0024152681700285
1eah100 1al2200 3.614932145086838
1eah100 1piv100 0.24261558198624544
1eah100 2mev300 3.003459464971113
1eah100 1r1a200 3.6588885268160687
1eah100 1bev300 3.077073171905399
1eah100 1mqtB00 3.63209773771482
1eah100 1aym200 3.609036153600205
1eah100 1fpn300 2.996500891457763
1eah100 1cov200 3.6930248213783616
1eah100 1fmd200 3.389663478944748
1eah100 1tmf300 3.1465126089489583
1eah100 1b35C00 3.2952650343900785
1eah100 1mqtC00 3.046916943747448
1eah100 1cov300 3.06910498360603
1eah100 1h8tB00 3.5637690278172975
1eah100 1fmd300 2.970171368541834
1eah100 1b35A00 2.972744045251633
1eah100 1h8tC00 2.9910008641694454
1eah100 1b35B00 3.756718787772805
1eah100 1rhi200 3.6501100194515694
1eah100 1tme100 2.438483762297838
1eah100 1al2300 3.077167974222398
1eah100 1piv300 3.110052867882267
1eah100 1c8nA00 3.6507131176318444
1eah100 1bev100 1.2589013032341823
1eah100 1rug100 1.1123170324723608
1eah100 1ev1300 3.154579856417924
1eah100 1ev1200 3.5967136471091194
1eah100 1cov100 0.984544491839162
1eah100 1zba200 3.4778745276410277
1eah100 1fmd100 2.911432440480525
1eah100 1mec200 3.6072931229748915
1eah100 1rhi100 1.3954474275979034
1eah100 1d4m100 0.9859107413018429
1eah100 1hri200 3.6886044671362064
1eah100 1bev200 3.6050493472626184
1eah100 1pov100 0.27054323719544837
1eah100 1qqp200 3.5384754675765837
1eah100 1eah300 3.071465331631878
2fz1A00 1ev1100 4.087671154172207
2fz1A00 1pvc200 4.033797119643865
2fz1A00 1eah200 4.023712078566075
2fz1A00 1r1a300 3.7512573308949113
2fz1A00 1rhi300 3.632788680172265
2fz1A00 1d4m300 3.637330330337713
2fz1A00 1fpn200 4.017452520066978
2fz1A00 1d4m200 4.0145302882888725
2fz1A00 1mqtA00 4.099634811953453
2fz1A00 1al2200 4.052778186689534
2fz1A00 1piv100 4.156167747016013
2fz1A00 2mev300 3.8563962580156717
2fz1A00 1r1a200 4.0569772145517735
2fz1A00 1bev300 3.672095618133722
2fz1A00 1mqtB00 4.091434521264567
2fz1A00 1aym200 4.047250266957332
2fz1A00 1fpn300 3.7270532357358457
2fz1A00 1cov200 4.095692395203141
2fz1A00 1fmd200 3.6083861780685975
2fz1A00 1tmf300 3.7243766984362012
2fz1A00 1b35C00 3.8150199628508674
2fz1A00 1mqtC00 3.644305485866247
2fz1A00 1cov300 3.6543007257620204
2fz1A00 1h8tB00 4.046455945868548
2fz1A00 1fmd300 3.828936946990273
2fz1A00 1b35A00 3.9286672068092043
2fz1A00 1h8tC00 3.607447316350381
2fz1A00 1b35B00 3.8567733046438226
2fz1A00 1rhi200 4.10222386440174
2fz1A00 1tme100 3.7790068887553754
2fz1A00 1al2300 3.609310598005706
2fz1A00 1piv300 3.6473193069443908
2fz1A00 1c8nA00 2.5613690460885024
2fz1A00 1bev100 4.056816723377119
2fz1A00 1rug100 4.0592318171464115
2fz1A00 1ev1300 3.6350444617595135
2fz1A00 1ev1200 4.056007148986799
2fz1A00 1cov100 4.101629141057698
2fz1A00 1zba200 3.659011207627426
2fz1A00 1fmd100 4.484588014512483
2fz1A00 1mec200 3.989344193225041
2fz1A00 1rhi100 4.004600022156242
2fz1A00 1d4m100 4.0331868446257895
2fz1A00 1hri200 4.106447044002728
2fz1A00 1bev200 4.116312727215467
2fz1A00 1pov100 4.119756531821637
2fz1A00 1qqp200 3.705184358585613
2fz1A00 1eah300 3.6132624900748382
1ev1100 1pvc200 3.3973999522934584
1ev1100 1eah200 3.3710838982742497
1ev1100 1r1a300 3.0360796452261427
1ev1100 1rhi300 2.8890384311132475
1ev1100 1d4m300 2.9073227766090604
1ev1100 1fpn200 3.3352745860519932
1ev1100 1d4m200 3.3072226105968476
1ev1100 1mqtA00 0.42741569774849036
1ev1100 1al2200 3.4002656458516074
1ev1100 1piv100 1.0798945053571216
1ev1100 2mev300 3.1739628983459074
1ev1100 1r1a200 3.4577825808434564
1ev1100 1bev300 2.9157125872507152
1ev1100 1mqtB00 3.427140709577941
1ev1100 1aym200 3.4137090069832943
1ev1100 1fpn300 2.9727437430922174
1ev1100 1cov200 3.490363029626428
1ev1100 1fmd200 3.206749163200548
1ev1100 1tmf300 3.0337719511327483
1ev1100 1b35C00 3.090875479284976
1ev1100 1mqtC00 2.8790315269075646
1ev1100 1cov300 2.892698790185672
1ev1100 1h8tB00 3.364734795015667
1ev1100 1fmd300 3.075586989237561
1ev1100 1b35A00 2.77342697291813
1ev1100 1h8tC00 2.816378845713892
1ev1100 1b35B00 3.530498050951319
1ev1100 1rhi200 3.4559469746529756
1ev1100 1tme100 2.2398758314980562
1ev1100 1al2300 2.888129920732845
1ev1100 1piv300 2.9229715555000215
1ev1100 1c8nA00 3.4915537476323166
1ev1100 1bev100 0.7409240969974895
1ev1100 1rug100 0.6801185965105412
1ev1100 1ev1300 2.9723608746204397
1ev1100 1ev1200 3.395666328707632
1ev1100 1cov100 0.3973522153434544
1ev1100 1zba200 3.293236868623616
1ev1100 1fmd100 2.7175477259375116
1ev1100 1mec200 3.444339059957538
1ev1100 1rhi100 0.7537007337774888
1ev1100 1d4m100 0.44765943526872426
1ev1100 1hri200 3.4928630020912443
1ev1100 1bev200 3.4011298725418606
1ev1100 1pov100 1.062126788148195
1ev1100 1qqp200 3.3629400356657215
1ev1100 1eah300 2.888053006919901
1pvc200 1eah200 0.18253857758152192
1pvc200 1r1a300 2.470924489255903
1pvc200 1rhi300 2.5423159848863257
1pvc200 1d4m300 2.5204255571843106
1pvc200 1fpn200 0.3083528970832505
1pvc200 1d4m200 0.4280802376228452
1pvc200 1mqtA00 3.4399821653107874
1pvc200 1al2200 0.20874524594750235
1pvc200 1piv100 3.549131910929912
1pvc200 2mev300 2.8488869184179832
1pvc200 1r1a200 0.47416215432663156
1pvc200 1bev300 2.5078774700557585
1pvc200 1mqtB00 0.6265242778834202
1pvc200 1aym200 0.322774353671675
1pvc200 1fpn300 2.3969619417435517
1pvc200 1cov200 0.610606326378199
1pvc200 1fmd200 1.9983618996060937
1pvc200 1tmf300 2.7409594092678757
1pvc200 1b35C00 1.9337694376995167
1pvc200 1mqtC00 2.581346015529234
1pvc200 1cov300 2.5605890282431774
1pvc200 1h8tB00 0.4448301334786217
1pvc200 1fmd300 2.8425907720364463
1pvc200 1b35A00 3.079482064010802
1pvc200 1h8tC00 2.4823754488350342
1pvc200 1b35B00 2.129838344215295
1pvc200 1rhi200 0.4842367188142787
1pvc200 1tme100 3.352718884965624
1pvc200 1al2300 2.571726712177227
1pvc200 1piv300 2.588198412180959
1pvc200 1c8nA00 3.015487608750302
1pvc200 1bev100 3.4235515972492574
1pvc200 1rug100 3.353074937391166
1pvc200 1ev1300 2.5821610728860698
1pvc200 1ev1200 0.5713162495152195
1pvc200 1cov100 3.410369694380799
1pvc200 1zba200 2.03197336273236
1pvc200 1fmd100 3.6368538377763766
1pvc200 1mec200 1.2379530430091517
1pvc200 1rhi100 3.270144142795468
1pvc200 1d4m100 3.4155941596144848
1pvc200 1hri200 0.4576719744578383
1pvc200 1bev200 0.5638463986749779
1pvc200 1pov100 3.536146489372414
1pvc200 1qqp200 2.005828761357347
1pvc200 1eah300 2.582901053351438
1eah200 1r1a300 2.4577781016247093
1eah200 1rhi300 2.5240062791838884
1eah200 1d4m300 2.4993892583338404
1eah200 1fpn200 0.323547125982335
1eah200 1d4m200 0.44753501550419744
1eah200 1mqtA00 3.4159810346356663
1eah200 1al2200 0.22399170205561544
1eah200 1piv100 3.5245217562256226
1eah200 2mev300 2.838422634043831
1eah200 1r1a200 0.49605987990238526
1eah200 1bev300 2.489070249934665
1eah200 1mqtB00 0.6441790482170033
1eah200 1aym200 0.35926161584310684
1eah200 1fpn300 2.3862858259177093
1eah200 1cov200 0.624499197905261
1eah200 1fmd200 1.9680709842463635
1eah200 1tmf300 2.7238644839351953
1eah200 1b35C00 1.898651242367938
1eah200 1mqtC00 2.563923284243971
1eah200 1cov300 2.5403192978198437
1eah200 1h8tB00 0.4581986137206386
1eah200 1fmd300 2.8293186533660295
1eah200 1b35A00 3.0446418787472944
1eah200 1h8tC00 2.4571451228159322
1eah200 1b35B00 2.1182349801313602
1eah200 1rhi200 0.5116597824580528
1eah200 1tme100 3.3276164199068736
1eah200 1al2300 2.556135987562336
1eah200 1piv300 2.569660531936829
1eah200 1c8nA00 3.0085675429099936
1eah200 1bev100 3.3939234358283117
1eah200 1rug100 3.33110339186968
1eah200 1ev1300 2.562049064432152
1eah200 1ev1200 0.5750391597349533
1eah200 1cov100 3.386083063735593
1eah200 1zba200 2.005702741343527
1eah200 1fmd100 3.6067441562628697
1eah200 1mec200 1.2225877910608263
1eah200 1rhi100 3.247413862553705
1eah200 1d4m100 3.3916600567979356
1eah200 1hri200 0.5075335042268228
1eah200 1bev200 0.5947078546042253
1eah200 1pov100 3.510199051762136
1eah200 1qqp200 1.9818933114477237
1eah200 1eah300 2.565015167503575
1r1a300 1rhi300 0.6198436750340353
1r1a300 1d4m300 0.7291676798954999
1r1a300 1fpn200 2.408642896666945
1r1a300 1d4m200 2.3867974514783814
1r1a300 1mqtA00 3.1224135072919097
1r1a300 1al2200 2.472261485303766
1r1a300 1piv100 3.168219721533368
1r1a300 2mev300 1.601203517935629
1r1a300 1r1a200 2.4660709297927004
1r1a300 1bev300 0.7124652962137903
1r1a300 1mqtB00 2.4825642122480422
1r1a300 1aym200 2.4340091837770212
1r1a300 1fpn300 0.8550384725431018
1r1a300 1cov200 2.49453489625954
1r1a300 1fmd200 3.138740081812239
1r1a300 1tmf300 1.1369979429028378
1r1a300 1b35C00 1.8414458224036667
1r1a300 1mqtC00 0.702125042986163
1r1a300 1cov300 0.689064997544031
1r1a300 1h8tB00 2.46201206954708
1r1a300 1fmd300 1.8143450728036712
1r1a300 1b35A00 2.6038895101913804
1r1a300 1h8tC00 0.654737016374836
1r1a300 1b35B00 2.6183821864759325
1r1a300 1rhi200 2.5047592140661936
1r1a300 1tme100 3.103446037790569
1r1a300 1al2300 0.6740871373349073
1r1a300 1piv300 0.678449825362976
1r1a300 1c8nA00 3.1427799584206473
1r1a300 1bev100 3.091909012536574
1r1a300 1rug100 3.031600011784317
1r1a300 1ev1300 0.7391603399617583
1r1a300 1ev1200 2.434782927645503
1r1a300 1cov100 3.0792340105300857
1r1a300 1zba200 3.241845187177958
1r1a300 1fmd100 3.6232284795406775
1r1a300 1mec200 2.6988409927003083
1r1a300 1rhi100 2.997460255110249
1r1a300 1d4m100 3.0279348708465643
1r1a300 1hri200 2.5032663441710454
1r1a300 1bev200 2.3924434283291394
1r1a300 1pov100 3.1232921506639855
1r1a300 1qqp200 3.271712492977043
1r1a300 1eah300 0.6672808726412334
1rhi300 1d4m300 0.6014580364596809
1rhi300 1fpn200 2.4715014221465994
1rhi300 1d4m200 2.4415654775207893
1rhi300 1mqtA00 2.9820554730505386
1rhi300 1al2200 2.540666751564175
1rhi300 1piv100 3.0363845933128615
1rhi300 2mev300 1.5648314288798768
1rhi300 1r1a200 2.54838697632368
1rhi300 1bev300 0.5644672074933833
1rhi300 1mqtB00 2.5608771911498978
1rhi300 1aym200 2.510674617325292
1rhi300 1fpn300 0.9608075627119652
1rhi300 1cov200 2.5770530641348786
1rhi300 1fmd200 3.0342972716183123
1rhi300 1tmf300 1.0710138671063323
1rhi300 1b35C00 1.9070674603242421
1rhi300 1mqtC00 0.5630833116314478
1rhi300 1cov300 0.5646724703168217
1rhi300 1h8tB00 2.5235103356952475
1rhi300 1fmd300 1.7344267303419594
1rhi300 1b35A00 2.5138549647014816
1rhi300 1h8tC00 0.5100271525299366
1rhi300 1b35B00 2.7023832473086262
1rhi300 1rhi200 2.587803058187419
1rhi300 1tme100 3.0139649080354585
1rhi300 1al2300 0.540829656112362
1rhi300 1piv300 0.541428098328732
1rhi300 1c8nA00 3.0689809332251317
1rhi300 1bev100 2.952006590117479
1rhi300 1rug100 2.8930780479126605
1rhi300 1ev1300 0.579497642021297
1rhi300 1ev1200 2.5243779642846356
1rhi300 1cov100 2.9342431034758945
1rhi300 1zba200 3.1533516810980826
1rhi300 1fmd100 3.4591640509200703
1rhi300 1mec200 2.7224199271576413
1rhi300 1rhi100 2.8537508414079387
1rhi300 1d4m100 2.8774223007952977
1rhi300 1hri200 2.5882590664900365
1rhi300 1bev200 2.483373843987246
1rhi300 1pov100 2.9816303981667707
1rhi300 1qqp200 3.185550779501864
1rhi300 1eah300 0.5253657275677764
1d4m300 1fpn200 2.4407722798857754
1d4m300 1d4m200 2.3932149964931435
1d4m300 1mqtA00 2.9887404305631904
1d4m300 1al2200 2.5182660701158976
1d4m300 1piv100 3.0355541225912592
1d4m300 2mev300 1.5535058972253228
1d4m300 1r1a200 2.513471477842261
1d4m300 1bev300 0.5911589765376386
1d4m300 1mqtB00 2.5295504147657275
1d4m300 1aym200 2.4800216842045177
1d4m300 1fpn300 0.9791428007811139
1d4m300 1cov200 2.5503006083579183
1d4m300 1fmd200 2.959834007436758
1d4m300 1tmf300 1.0036862683712584
1d4m300 1b35C00 1.8746719093573128
1d4m300 1mqtC00 0.48687937561149613
1d4m300 1cov300 0.4527919598200774
1d4m300 1h8tB00 2.4781533654819303
1d4m300 1fmd300 1.732173741726233
1d4m300 1b35A00 2.36096955495954
1d4m300 1h8tC00 0.39208651683816503
1d4m300 1b35B00 2.6480206491563507
1d4m300 1rhi200 2.5560897343623816
1d4m300 1tme100 3.061762443483359
1d4m300 1al2300 0.587047794316509
1d4m300 1piv300 0.559285353789649
1d4m300 1c8nA00 3.0092375684604633
1d4m300 1bev100 2.944422312895692
1d4m300 1rug100 2.8843607469578236
1d4m300 1ev1300 0.5646951335660326
1d4m300 1ev1200 2.487521112572276
1d4m300 1cov100 2.942642666299665
1d4m300 1zba200 3.073347590212764
1d4m300 1fmd100 3.4697428341464023
1d4m300 1mec200 2.7122156300702382
1d4m300 1rhi100 2.8661381897755507
1d4m300 1d4m100 2.8903673600966684
1d4m300 1hri200 2.556749351420906
1d4m300 1bev200 2.467763112739055
1d4m300 1pov100 2.9890866135519856
1d4m300 1qqp200 3.1098081225992615
1d4m300 1eah300 0.5464035247872076
1fpn200 1d4m200 0.3581608279995159
1fpn200 1mqtA00 3.376023971669428
1fpn200 1al2200 0.3581474209479705
1fpn200 1piv100 3.47593152122634
1fpn200 2mev300 2.7529779611377325
1fpn200 1r1a200 0.4044817962660275
1fpn200 1bev300 2.4304197229735496
1fpn200 1mqtB00 0.605519097968232
1fpn200 1aym200 0.2061645781571427
1fpn200 1fpn300 2.3242727780558665
1fpn200 1cov200 0.605838599122208
1fpn200 1fmd200 1.9729790510541634
1fpn200 1tmf300 2.6548635197907893
1fpn200 1b35C00 1.9237463297812192
1fpn200 1mqtC00 2.505004902522099
1fpn200 1cov300 2.4826326547857995
1fpn200 1h8tB00 0.37141980413638204
1fpn200 1fmd300 2.754575466469359
1fpn200 1b35A00 3.0185710742792566
1fpn200 1h8tC00 2.4076701456600036
1fpn200 1b35B00 2.145166142222982
1fpn200 1rhi200 0.4536302997493331
1fpn200 1tme100 3.313236445053163
1fpn200 1al2300 2.4991055481517193
1fpn200 1piv300 2.5168245711459063
1fpn200 1c8nA00 2.980669487058685
1fpn200 1bev100 3.3652162682112676
1fpn200 1rug100 3.2896710866304324
1fpn200 1ev1300 2.5082426169003798
1fpn200 1ev1200 0.5245367945718344
1fpn200 1cov100 3.3464543780003857
1fpn200 1zba200 2.0014848971282904
1fpn200 1fmd100 3.600995494913932
1fpn200 1mec200 1.2088982151905652
1fpn200 1rhi100 3.2182133143819374
1fpn200 1d4m100 3.352255918097373
1fpn200 1hri200 0.4450439922149214
1fpn200 1bev200 0.6060567049406644
1fpn200 1pov100 3.4617442643506986
1fpn200 1qqp200 1.9825392263592418
1fpn200 1eah300 2.5096986056906148
1d4m200 1mqtA00 3.3446084285176543
1d4m200 1al2200 0.46618150058569885
1d4m200 1piv100 3.449758369433381
1d4m200 2mev300 2.7080572621116983
1d4m200 1r1a200 0.5247026191770415
1d4m200 1bev300 2.3999390192864527
1d4m200 1mqtB00 0.5794192182543819
1d4m200 1aym200 0.37579940590504674
1d4m200 1fpn300 2.296407761277697
1d4m200 1cov200 0.6175798808851884
1d4m200 1fmd200 1.9405332826913688
1d4m200 1tmf300 2.6176969002589354
1d4m200 1b35C00 1.9321426849460526
1d4m200 1mqtC00 2.47243821251691
1d4m200 1cov300 2.4533284821497108
1d4m200 1h8tB00 0.272079616250687
1d4m200 1fmd300 2.7037726744570745
1d4m200 1b35A00 2.983999478485112
1d4m200 1h8tC00 2.37759755383162
1d4m200 1b35B00 2.1087104275102124
1d4m200 1rhi200 0.5226436938215618
1d4m200 1tme100 3.3107942960879866
1d4m200 1al2300 2.4678115746598936
1d4m200 1piv300 2.4864562685099862
1d4m200 1c8nA00 2.981771954121592
1d4m200 1bev100 3.3367689851979394
1d4m200 1rug100 3.251088388740998
1d4m200 1ev1300 2.475664814077656
1d4m200 1ev1200 0.5491752099135319
1d4m200 1cov100 3.3135228221997406
1d4m200 1zba200 1.969407648075781
1d4m200 1fmd100 3.598577761202117
1d4m200 1mec200 1.2451201226994648
1d4m200 1rhi100 3.197953453250595
1d4m200 1d4m100 3.321863360226178
1d4m200 1hri200 0.5054914431242918
1d4m200 1bev200 0.655978620847964
1d4m200 1pov100 3.438579025194699
1d4m200 1qqp200 1.9467903109375149
1d4m200 1eah300 2.475153333601015
1mqtA00 1al2200 3.447214030382974
1mqtA00 1piv100 0.9900026059765785
1mqtA00 2mev300 3.199309672653118
1mqtA00 1r1a200 3.500275421080853
1mqtA00 1bev300 2.9988850663466993
1mqtA00 1mqtB00 3.4603063309988045
1mqtA00 1aym200 3.45383348448423
1mqtA00 1fpn300 3.008373406805587
1mqtA00 1cov200 3.529518681795136
1mqtA00 1fmd200 3.2329166198665993
1mqtA00 1tmf300 3.112618431306542
1mqtA00 1b35C00 3.1752633912355455
1mqtA00 1mqtC00 2.959086070376336
1mqtA00 1cov300 2.9847887362426286
1mqtA00 1h8tB00 3.3991008841524524
1mqtA00 1fmd300 3.115828695293141
1mqtA00 1b35A00 2.817520155250926
1mqtA00 1h8tC00 2.90109853524656
1mqtA00 1b35B00 3.565737950408647
1mqtA00 1rhi200 3.4900962052920503
1mqtA00 1tme100 2.320278676256979
1mqtA00 1al2300 2.9722334349535844
1mqtA00 1piv300 3.0070766726193776
1mqtA00 1c8nA00 3.499906797565925
1mqtA00 1bev100 0.8586423666711296
1mqtA00 1rug100 0.7021879439136453
1mqtA00 1ev1300 3.0590055323592287
1mqtA00 1ev1200 3.4353629368399488
1mqtA00 1cov100 0.3112466181058556
1mqtA00 1zba200 3.3085758046645104
1mqtA00 1fmd100 2.751988202001443
1mqtA00 1mec200 3.4760021548500073
1mqtA00 1rhi100 0.9027168261773952
1mqtA00 1d4m100 0.4195132388277235
1mqtA00 1hri200 3.5262476506838314
1mqtA00 1bev200 3.4422792004131857
1mqtA00 1pov100 0.9973531988111635
1mqtA00 1qqp200 3.376609738198538
1mqtA00 1eah300 2.9667000499747953
1al2200 1piv100 3.555266612915575
1al2200 2mev300 2.8480829945677146
1al2200 1r1a200 0.5264867752178175
1al2200 1bev300 2.5035355269360724
1al2200 1mqtB00 0.6605791346787655
1al2200 1aym200 0.3723329467332978
1al2200 1fpn300 2.39704851682403
1al2200 1cov200 0.641761550490955
1al2200 1fmd200 1.9775448489743133
1al2200 1tmf300 2.741342275414472
1al2200 1b35C00 1.9296739273104557
1al2200 1mqtC00 2.576098216749557
1al2200 1cov300 2.5558848885615553
1al2200 1h8tB00 0.4863080124165836
1al2200 1fmd300 2.8390905827290203
1al2200 1b35A00 3.065800508315373
1al2200 1h8tC00 2.4787554950158177
1al2200 1b35B00 2.165382470333931
1al2200 1rhi200 0.5303319869788327
1al2200 1tme100 3.3329946539527806
1al2200 1al2300 2.5666626113475646
1al2200 1piv300 2.5824002641475983
1al2200 1c8nA00 3.0296003086109167
1al2200 1bev100 3.432080565371623
1al2200 1rug100 3.3561883181363736
1al2200 1ev1300 2.5728178159447705
1al2200 1ev1200 0.5959482765729094
1al2200 1cov100 3.4148067545326946
1al2200 1zba200 2.015449152230207
1al2200 1fmd100 3.6059166243809173
1al2200 1mec200 1.2246609994317357
1al2200 1rhi100 3.270829317621115
1al2200 1d4m100 3.4215069994923466
1al2200 1hri200 0.5220501710922547
1al2200 1bev200 0.5910692286686723
1al2200 1pov100 3.5398955932330436
1al2200 1qqp200 1.9843620222106797
1al2200 1eah300 2.5809717845303246
1piv100 2mev300 2.948763235905887
1piv100 1r1a200 3.5994465696770512
1piv100 1bev300 3.0450831388057296
1piv100 1mqtB00 3.5759332529462484
1piv100 1aym200 3.5498503589078094
1piv100 1fpn300 2.949151388284933
1piv100 1cov200 3.635294049430953
1piv100 1fmd200 3.3433385712313335
1piv100 1tmf300 3.1039906953841636
1piv100 1b35C00 3.2453573549846997
1piv100 1mqtC00 3.0080090040021643
1piv100 1cov300 3.031180671952469
1piv100 1h8tB00 3.507060196342391
1piv100 1fmd300 2.922200478122801
1piv100 1b35A00 2.9089971550450096
1piv100 1h8tC00 2.9522691242089296
1piv100 1b35B00 3.7066716285532277
1piv100 1rhi200 3.590180795079978
1piv100 1tme100 2.398806111974331
1piv100 1al2300 3.034926289169635
1piv100 1piv300 3.067826775639545
1piv100 1c8nA00 3.6208943897876673
1piv100 1bev100 1.242370995155227
1piv100 1rug100 1.1106594877687614
1piv100 1ev1300 3.1159680945098307
1piv100 1ev1200 3.538885413284568
1piv100 1cov100 0.9776618792265851
1piv100 1zba200 3.430450522960406
1piv100 1fmd100 2.893982282683829
1piv100 1mec200 3.55171207296561
1piv100 1rhi100 1.3770366562234726
1piv100 1d4m100 0.9885905651766757
1piv100 1hri200 3.62717342343484
1piv100 1bev200 3.543041576405908
1piv100 1pov100 0.2688295483448649
1piv100 1qqp200 3.493476717911514
1piv100 1eah300 3.028858885576398
2mev300 1r1a200 2.8187916806573208
2mev300 1bev300 1.5457637037836374
2mev300 1mqtB00 2.8457928151308853
2mev300 1aym200 2.7810011967915447
2mev300 1fpn300 1.2544157692656477
2mev300 1cov200 2.8624636886791195
2mev300 1fmd200 3.1990096523771956
2mev300 1tmf300 1.2517885097993529
2mev300 1b35C00 2.2601865251163358
2mev300 1mqtC00 1.5695376942713817
2mev300 1cov300 1.5544240191941112
2mev300 1h8tB00 2.7630400516480647
2mev300 1fmd300 0.9541349065202971
2mev300 1b35A00 2.6241537979001914
2mev300 1h8tC00 1.5432938331233572
2mev300 1b35B00 3.0395375237946967
2mev300 1rhi200 2.8088570441683545
2mev300 1tme100 3.249769944991698
2mev300 1al2300 1.633167709729288
2mev300 1piv300 1.6465488863323154
2mev300 1c8nA00 3.2734896656681562
2mev300 1bev100 3.223135190911529
2mev300 1rug100 3.1222796612690678
2mev300 1ev1300 1.624193976201103
2mev300 1ev1200 2.780126734880318
2mev300 1cov100 3.153953234158265
2mev300 1zba200 3.229066049509725
2mev300 1fmd100 3.7265435775382807
2mev300 1mec200 2.9103504451615447
2mev300 1rhi100 3.2146013860914455
2mev300 1d4m100 3.111582716620247
2mev300 1hri200 2.814739121060387
2mev300 1bev200 2.84989015002751
2mev300 1pov100 2.9216326499951317
2mev300 1qqp200 3.264089163813753
2mev300 1eah300 1.6036944712577414
1r1a200 1bev300 2.509469045890795
1r1a200 1mqtB00 0.6707866949857425
1r1a200 1aym200 0.3856652983212123
1r1a200 1fpn300 2.395577661691904
1r1a200 1cov200 0.6584285556241315
1r1a200 1fmd200 2.0343337311585885
1r1a200 1tmf300 2.7196626084586173
1r1a200 1b35C00 1.990364745516763
1r1a200 1mqtC00 2.5828607401407937
1r1a200 1cov300 2.559473378542353
1r1a200 1h8tB00 0.5203614104744984
1r1a200 1fmd300 2.819749095284366
1r1a200 1b35A00 3.0713825121666343
1r1a200 1h8tC00 2.4863299530148906
1r1a200 1b35B00 2.135007577856889
1r1a200 1rhi200 0.562211342580253
1r1a200 1tme100 3.395858788425587
1r1a200 1al2300 2.5689461002722638
1r1a200 1piv300 2.5847074712471687
1r1a200 1c8nA00 3.038542706014128
1r1a200 1bev100 3.476763881649793
1r1a200 1rug100 3.4166676719301394
1r1a200 1ev1300 2.582134691061136
1r1a200 1ev1200 0.6422245824490478
1r1a200 1cov100 3.4704807196457574
1r1a200 1zba200 2.0691473819513715
1r1a200 1fmd100 3.7171389786920064
1r1a200 1mec200 1.282455535717155
1r1a200 1rhi100 3.3391850934912966
1r1a200 1d4m100 3.4771106804912884
1r1a200 1hri200 0.5259626593067687
1r1a200 1bev200 0.6838667708666331
1r1a200 1pov100 3.5873961151951295
1r1a200 1qqp200 2.0566643240360807
1r1a200 1eah300 2.579597616145058
1bev300 1mqtB00 2.533710293808475
1bev300 1aym200 2.471297564380118
1bev300 1fpn300 0.9564787831460688
1bev300 1cov200 2.562111477776418
1bev300 1fmd200 3.018065645786462
1bev300 1tmf300 1.1006923707367544
1bev300 1b35C00 1.8740970000559138
1bev300 1mqtC00 0.5930204241419095
1bev300 1cov300 0.5726062450506649
1bev300 1h8tB00 2.4810570629736777
1bev300 1fmd300 1.73077233727812
1bev300 1b35A00 2.478673595492634
1bev300 1h8tC00 0.5384500354572238
1bev300 1b35B00 2.7823912991415622
1bev300 1rhi200 2.553722034618729
1bev300 1tme100 3.072359272523623
1bev300 1al2300 0.6705299031481626
1bev300 1piv300 0.6598379192044077
1bev300 1c8nA00 3.037051327533583
1bev300 1bev100 2.9821781400049208
1bev300 1rug100 2.896836447564934
1bev300 1ev1300 0.6289471216013075
1bev300 1ev1200 2.484600624320144
1bev300 1cov100 2.959173215930434
1bev300 1zba200 3.1238122693307724
1bev300 1fmd100 3.4994124784338627
1bev300 1mec200 2.6567163766697375
1bev300 1rhi100 2.8858021387691126
1bev300 1d4m100 2.8957837353738247
1bev300 1hri200 2.5549363606504785
1bev300 1bev200 2.4807340054802727
1bev300 1pov100 2.992484268834146
1bev300 1qqp200 3.1442503063951226
1bev300 1eah300 0.6433757274128301
1mqtB00 1aym200 0.5825276280071007
1mqtB00 1fpn300 2.389616730714307
1mqtB00 1cov200 0.3138491442336103
1mqtB00 1fmd200 2.141484003551792
1mqtB00 1tmf300 2.760142826108326
1mqtB00 1b35C00 2.0758506090464883
1mqtB00 1mqtC00 2.604321753163138
1mqtB00 1cov300 2.591922128866315
1mqtB00 1h8tB00 0.466193380231118
1mqtB00 1fmd300 2.8531411585698274
1mqtB00 1b35A00 3.1608086529665336
1mqtB00 1h8tC00 2.512090450604706
1mqtB00 1b35B00 2.0801841593268082
1mqtB00 1rhi200 0.5443410034263
1mqtB00 1tme100 3.4228457930153846
1mqtB00 1al2300 2.581312366134622
1mqtB00 1piv300 2.607059476224864
1mqtB00 1c8nA00 2.958881486614179
1mqtB00 1bev100 3.4613024627647606
1mqtB00 1rug100 3.3794683324924395
1mqtB00 1ev1300 2.6007346091176067
1mqtB00 1ev1200 0.394534672565489
1mqtB00 1cov100 3.4355259227509523
1mqtB00 1zba200 2.1549993263313936
1mqtB00 1fmd100 3.730856712631128
1mqtB00 1mec200 1.3552411626043905
1mqtB00 1rhi100 3.3322424192124322
1mqtB00 1d4m100 3.442948560321152
1mqtB00 1hri200 0.5783373423015262
1mqtB00 1bev200 0.6693924454028324
1mqtB00 1pov100 3.5636671003825002
1mqtB00 1qqp200 2.1160031750721444
1mqtB00 1eah300 2.600593381389618
1aym200 1fpn300 2.3457947604757683
1aym200 1cov200 0.5699774635252318
1aym200 1fmd200 2.023819116902521
1aym200 1tmf300 2.695809133938145
1aym200 1b35C00 1.9564360581906828
1aym200 1mqtC00 2.545764826544159
1aym200 1cov300 2.524245716756977
1aym200 1h8tB00 0.3820943856849996
1aym200 1fmd300 2.7889521342246897
1aym200 1b35A00 3.078139746110313
1aym200 1h8tC00 2.452819636652934
1aym200 1b35B00 2.1466109640899234
1aym200 1rhi200 0.4448451472212875
1aym200 1tme100 3.3701637977710024
1aym200 1al2300 2.531809766202311
1aym200 1piv300 2.552522808332679
1aym200 1c8nA00 3.0048660793611734
1aym200 1bev100 3.4413824530188006
1aym200 1rug100 3.367667360584932
1aym200 1ev1300 2.5478916961807103
1aym200 1ev1200 0.4905110339385218
1aym200 1cov100 3.4242770641991314
1aym200 1zba200 2.0499800262700427
1aym200 1fmd100 3.6587678385155384
1aym200 1mec200 1.2406440044534879
1aym200 1rhi100 3.293630445809529
1aym200 1d4m100 3.4271954662476927
1aym200 1hri200 0.43587544792606625
1aym200 1bev200 0.5591279939326649
1aym200 1pov100 3.535875083573139
1aym200 1qqp200 2.029606965015742
1aym200 1eah300 2.5459750214945642
1fpn300 1cov200 2.411198248932637
1fpn300 1fmd200 3.002396151456451
1fpn300 1tmf300 1.2352951818804747
1fpn300 1b35C00 1.8663866195056922
1fpn300 1mqtC00 0.9478878155282336
1fpn300 1cov300 0.9826166035815006
1fpn300 1h8tB00 2.3702296112375
1fpn300 1fmd300 1.5587780212298916
1fpn300 1b35A00 2.5453427371494195
1fpn300 1h8tC00 0.9243245917725761
1fpn300 1b35B00 2.658696709002493
1fpn300 1rhi200 2.4218879453125948
1fpn300 1tme100 3.08604466345632
1fpn300 1al2300 0.9738625511004774
1fpn300 1piv300 0.9746961187840613
1fpn300 1c8nA00 3.079211565071854
1fpn300 1bev100 3.0800859295015734
1fpn300 1rug100 2.9391348799905272
1fpn300 1ev1300 1.0081192726012709
1fpn300 1ev1200 2.344168120855967
1fpn300 1cov100 2.969917398221553
1fpn300 1zba200 3.0993222006566614
1fpn300 1fmd100 3.517936084897218
1fpn300 1mec200 2.58969932265966
1fpn300 1rhi100 2.986719492146948
1fpn300 1d4m100 2.9220336402839084
1fpn300 1hri200 2.419872066270343
1fpn300 1bev200 2.3050364648358803
1fpn300 1pov100 2.9141069435764155
1fpn300 1qqp200 3.13107897734324
1fpn300 1eah300 0.9557061724879458
1cov200 1fmd200 2.1593066637865777
1cov200 1tmf300 2.7709531743357045
1cov200 1b35C00 2.0866134591647136
1cov200 1mqtC00 2.6240125148942006
1cov200 1cov300 2.603873914584265
1cov200 1h8tB00 0.5247567218075139
1cov200 1fmd300 2.875899999709224
1cov200 1b35A00 3.20806727152272
1cov200 1h8tC00 2.534263572296704
1cov200 1b35B00 2.0725556361367587
1cov200 1rhi200 0.5180330505141876
1cov200 1tme100 3.458831888229881
1cov200 1al2300 2.5991763029597528
1cov200 1piv300 2.623426490940488
1cov200 1c8nA00 2.9836641439149876
1cov200 1bev100 3.5238977191842698
1cov200 1rug100 3.444920648764748
1cov200 1ev1300 2.6189113413398366
1cov200 1ev1200 0.4017508173842723
1cov200 1cov100 3.5012635375400087
1cov200 1zba200 2.178119139936296
1cov200 1fmd100 3.789669864784328
1cov200 1mec200 1.365765020627018
1cov200 1rhi100 3.3879619778393413
1cov200 1d4m100 3.5107631668543586
1cov200 1hri200 0.5469860378763618
1cov200 1bev200 0.6356354605448803
1cov200 1pov100 3.62339318462222
1cov200 1qqp200 2.141694379110806
1cov200 1eah300 2.6178589022008922
1fmd200 1tmf300 3.0923001607341374
1fmd200 1b35C00 2.4563073219242355
1fmd200 1mqtC00 3.027210648731714
1fmd200 1cov300 3.0225456673974564
1fmd200 1h8tB00 1.9895447785421077
1fmd200 1fmd300 3.018838552995011
1fmd200 1b35A00 2.908586769107443
1fmd200 1h8tC00 2.924029398413003
1fmd200 1b35B00 2.747966552555622
1fmd200 1rhi200 2.110799536682831
1fmd200 1tme100 3.1293234380414816
1fmd200 1al2300 3.0308521930942764
1fmd200 1piv300 3.0538737131578957
1fmd200 1c8nA00 2.9521857535315603
1fmd200 1bev100 3.1786133167014565
1fmd200 1rug100 3.1239879725697683
1fmd200 1ev1300 3.0378577459793137
1fmd200 1ev1200 2.1280810042826586
1fmd200 1cov100 3.205705277758316
1fmd200 1zba200 0.6416269491234545
1fmd200 1fmd100 3.1309260222814905
1fmd200 1mec200 1.7210385192036057
1fmd200 1rhi100 3.0421208432697675
1fmd200 1d4m100 3.231827016908793
1fmd200 1hri200 2.1250982618468948
1fmd200 1bev200 2.1336627316347925
1fmd200 1pov100 3.3320614441723895
1fmd200 1qqp200 0.7310434577114823
1fmd200 1eah300 3.0306449228584573
1tmf300 1b35C00 2.0805664833491635
1tmf300 1mqtC00 1.0354637292895859
1tmf300 1cov300 0.9891693126611407
1tmf300 1h8tB00 2.677878812398371
1tmf300 1fmd300 1.435477188683409
1tmf300 1b35A00 2.457391688773137
1tmf300 1h8tC00 0.9976322809192341
1tmf300 1b35B00 2.827363191356405
1tmf300 1rhi200 2.7371844995249557
1tmf300 1tme100 3.1682301079370725
1tmf300 1al2300 1.1063125025567815
1tmf300 1piv300 1.09514911361112
1tmf300 1c8nA00 3.1323647408279993
1tmf300 1bev100 3.0749999133082198
1tmf300 1rug100 3.014570822364659
1tmf300 1ev1300 1.094619771882753
1tmf300 1ev1200 2.706751567184406
1tmf300 1cov100 3.0672035468039263
1tmf300 1zba200 3.122527567681009
1tmf300 1fmd100 3.671023119726766
1tmf300 1mec200 2.840388346471619
1tmf300 1rhi100 3.011758749825408
1tmf300 1d4m100 3.029753753414474
1tmf300 1hri200 2.736278295877227
1tmf300 1bev200 2.7541511874215034
1tmf300 1pov100 3.061090381330127
1tmf300 1qqp200 3.175242063589592
1tmf300 1eah300 1.068923557661691
1b35C00 1mqtC00 1.9446630610993103
1b35C00 1cov300 1.8850793181895653
1b35C00 1h8tB00 2.0003610821911826
1b35C00 1fmd300 2.2312037929426003
1b35C00 1b35A00 2.479350430521852
1b35C00 1h8tC00 1.8190965158793777
1b35C00 1b35B00 2.424076077122716
1b35C00 1rhi200 2.0121245059179573
1b35C00 1tme100 3.0179690248854407
1b35C00 1al2300 1.9864038907689294
1b35C00 1piv300 1.9931190823130533
1b35C00 1c8nA00 2.998975079670333
1b35C00 1bev100 3.01963237370336
1b35C00 1rug100 3.0648461755678795
1b35C00 1ev1300 1.9964719829131772
1b35C00 1ev1200 2.0124419284288577
1b35C00 1cov100 3.1382710356996335
1b35C00 1zba200 2.523968426545669
1b35C00 1fmd100 3.4220686697199274
1b35C00 1mec200 2.0060059455239982
1b35C00 1rhi100 2.9801459528556755
1b35C00 1d4m100 3.0907645006616806
1b35C00 1hri200 2.020645645002836
1b35C00 1bev200 1.9391862130254554
1b35C00 1pov100 3.2045273658301965
1b35C00 1qqp200 2.493358845041887
1b35C00 1eah300 1.9763890773709656
1mqtC00 1cov300 0.32294066030998436
1mqtC00 1h8tB00 2.5555618192765714
1mqtC00 1fmd300 1.750461387034456
1mqtC00 1b35A00 2.38288484823504
1mqtC00 1h8tC00 0.39411905070483644
1mqtC00 1b35B00 2.7711401036423284
1mqtC00 1rhi200 2.628923203862089
1mqtC00 1tme100 3.0590471223680265
1mqtC00 1al2300 0.45124481376778075
1mqtC00 1piv300 0.4380461077525804
1mqtC00 1c8nA00 3.0898076776201777
1mqtC00 1bev100 2.92578843982601
1mqtC00 1rug100 2.8434384105312938
1mqtC00 1ev1300 0.44974784164177073
1mqtC00 1ev1200 2.558786154326637
1mqtC00 1cov100 2.912501617724881
1mqtC00 1zba200 3.136390038685917
1mqtC00 1fmd100 3.470953354711342
1mqtC00 1mec200 2.7627561021176907
1mqtC00 1rhi100 2.828188465245214
1mqtC00 1d4m100 2.857308377134152
1mqtC00 1hri200 2.6303625421421546
1mqtC00 1bev200 2.528170730985233
1mqtC00 1pov100 2.9605058652447336
1mqtC00 1qqp200 3.1901720249882177
1mqtC00 1eah300 0.40776013433927777
1cov300 1h8tB00 2.536660095008849
1cov300 1fmd300 1.7250912858147198
1cov300 1b35A00 2.3839058582092023
1cov300 1h8tC00 0.35671425166387344
1cov300 1b35B00 2.7444024180297166
1cov300 1rhi200 2.6039888095185257
1cov300 1tme100 3.0621083178636903
1cov300 1al2300 0.5074305148207343
1cov300 1piv300 0.49370020618234767
1cov300 1c8nA00 3.067783439738768
1cov300 1bev100 2.931753791863875
1cov300 1rug100 2.868345921440683
1cov300 1ev1300 0.41972937106850855
1cov300 1ev1200 2.538234844217769
1cov300 1cov100 2.933047051027965
1cov300 1zba200 3.1337676090537268
1cov300 1fmd100 3.492617651524932
1cov300 1mec200 2.733725990341514
1cov300 1rhi100 2.842726772817417
1cov300 1d4m100 2.879502395907291
1cov300 1hri200 2.60503669346937
1cov300 1bev200 2.5153080997744905
1cov300 1pov100 2.9807275132541613
1cov300 1qqp200 3.1826180335507166
1cov300 1eah300 0.4535681592942178
1h8tB00 1fmd300 2.7505428275937307
1h8tB00 1b35A00 3.0626398120318097
1h8tB00 1h8tC00 2.4571060216332294
1h8tB00 1b35B00 2.0927373767834405
1h8tB00 1rhi200 0.43232265630101313
1h8tB00 1tme100 3.3447583774214866
1h8tB00 1al2300 2.5509423592542073
1h8tB00 1piv300 2.5718428771776893
1h8tB00 1c8nA00 2.9749745017709253
1h8tB00 1bev100 3.3952609970046965
1h8tB00 1rug100 3.3120734846130535
1h8tB00 1ev1300 2.5556412379052134
1h8tB00 1ev1200 0.4388239684034138
1h8tB00 1cov100 3.3708927980296104
1h8tB00 1zba200 1.9826230014233721
1h8tB00 1fmd100 3.6612918298778063
1h8tB00 1mec200 1.2485410021233603
1h8tB00 1rhi100 3.2595365326598196
1h8tB00 1d4m100 3.382509701495316
1h8tB00 1hri200 0.43604825739884934
1h8tB00 1bev200 0.696088698156701
1h8tB00 1pov100 3.494634411202085
1h8tB00 1qqp200 1.952153272290321
1h8tB00 1eah300 2.5618460585459437
1fmd300 1b35A00 2.5136633046269754
1fmd300 1h8tC00 1.700581004494528
1fmd300 1b35B00 2.997566178944426
1fmd300 1rhi200 2.798781498493674
1fmd300 1tme100 3.2379783665140702
1fmd300 1al2300 1.7978835988103579
1fmd300 1piv300 1.815312333566368
1fmd300 1c8nA00 3.267213287495098
1fmd300 1bev100 3.1198947633391407
1fmd300 1rug100 3.0120957403269166
1fmd300 1ev1300 1.7808999601331459
1fmd300 1ev1200 2.794102695875015
1fmd300 1cov100 3.0569351208539657
1fmd300 1zba200 3.039847901339349
1fmd300 1fmd100 3.7661917133591
1fmd300 1mec200 2.8653368884019463
1fmd300 1rhi100 3.0964668672428335
1fmd300 1d4m100 3.0104792844850725
1fmd300 1hri200 2.814492569569049
1fmd300 1bev200 2.8888491415946387
1fmd300 1pov100 2.889796741347752
1fmd300 1qqp200 3.0819765141092006
1fmd300 1eah300 1.7736749824854685
1b35A00 1h8tC00 2.317270628917983
1b35A00 1b35B00 3.1979480712098756
1b35A00 1rhi200 3.0997179922723928
1b35A00 1tme100 2.833209465760438
1b35A00 1al2300 2.447671946762186
1b35A00 1piv300 2.4250551093785666
1b35A00 1c8nA00 3.3572268163402255
1b35A00 1bev100 2.644262486788002
1b35A00 1rug100 2.7211742792619718
1b35A00 1ev1300 2.473330073187927
1b35A00 1ev1200 3.1438432783197627
1b35A00 1cov100 2.7717093633621963
1b35A00 1zba200 2.9826679826827656
1b35A00 1fmd100 2.944047587014166
1b35A00 1mec200 3.16153149756226
1b35A00 1rhi100 2.6526311056994136
1b35A00 1d4m100 2.738371729863214
1b35A00 1hri200 3.1086269621840716
1b35A00 1bev200 3.126218720389835
1b35A00 1pov100 2.877614046602857
1b35A00 1qqp200 3.0997687124751567
1b35A00 1eah300 2.396383570159316
1h8tC00 1b35B00 2.6248656621454916
1h8tC00 1rhi200 2.5308109610604737
1h8tC00 1tme100 2.969030253117548
1h8tC00 1al2300 0.510950727497472
1h8tC00 1piv300 0.47872908151164695
1h8tC00 1c8nA00 3.0118812939145827
1h8tC00 1bev100 2.852638124259924
1h8tC00 1rug100 2.799878188702239
1h8tC00 1ev1300 0.4458423161298681
1h8tC00 1ev1200 2.465048434483038
1h8tC00 1cov100 2.8545466135461828
1h8tC00 1zba200 3.029174291049947
1h8tC00 1fmd100 3.38787342866657
1h8tC00 1mec200 2.660035817019978
1h8tC00 1rhi100 2.7683904615568706
1h8tC00 1d4m100 2.803727886976563
1h8tC00 1hri200 2.5352730573189506
1h8tC00 1bev200 2.441077254903984
1h8tC00 1pov100 2.9036550765921003
1h8tC00 1qqp200 3.0746298741179348
1h8tC00 1eah300 0.45925384879041525
1b35B00 1rhi200 2.06473218936645
1b35B00 1tme100 3.24056104644564
1b35B00 1al2300 2.7221689050089792
1b35B00 1piv300 2.744486836316352
1b35B00 1c8nA00 3.006083664709975
1b35B00 1bev100 3.4696026717799953
1b35B00 1rug100 3.4987703233043304
1b35B00 1ev1300 2.7389162988101
1b35B00 1ev1200 2.096497499958875
1b35B00 1cov100 3.5395309714672023
1b35B00 1zba200 2.7964016202703115
1b35B00 1fmd100 3.8773163443780763
1b35B00 1mec200 2.376736947244216
1b35B00 1rhi100 3.4032114973379395
1b35B00 1d4m100 3.5422160644503533
1b35B00 1hri200 2.0555583393524492
1b35B00 1bev200 2.131222597432583
1b35B00 1pov100 3.6884280268355627
1b35B00 1qqp200 2.7395021923527265
1b35B00 1eah300 2.721575622859715
1rhi200 1tme100 3.415575128317057
1rhi200 1al2300 2.617116894755211
1rhi200 1piv300 2.6368298653890325
1rhi200 1c8nA00 2.9567589908072747
1rhi200 1bev100 3.4793496599951674
1rhi200 1rug100 3.4125796943317335
1rhi200 1ev1300 2.6282457673685324
1rhi200 1ev1200 0.46959439467469494
1rhi200 1cov100 3.465860113431778
1rhi200 1zba200 2.0887755989527794
1rhi200 1fmd100 3.7492347338370084
1rhi200 1mec200 1.2778419848551872
1rhi200 1rhi100 3.350092160652502
1rhi200 1d4m100 3.4717871601415813
1rhi200 1hri200 0.24061838679953446
1rhi200 1bev200 0.7023936438220365
1rhi200 1pov100 3.5758624242494013
1rhi200 1qqp200 2.0572824492019084
1rhi200 1eah300 2.629279377147579
1tme100 1al2300 3.032224321794171
1tme100 1piv300 3.0711695224990097
1tme100 1c8nA00 3.2169509249235317
1tme100 1bev100 2.1475919896248468
1tme100 1rug100 2.214188644209238
1tme100 1ev1300 3.135022467360101
1tme100 1ev1200 3.376099232986559
1tme100 1cov100 2.307560454985908
1tme100 1zba200 3.2263113017558234
1tme100 1fmd100 2.567567897320978
1tme100 1mec200 3.364212944249951
1tme100 1rhi100 2.040748343136778
1tme100 1d4m100 2.318241826626197
1tme100 1hri200 3.4364263665875776
1tme100 1bev200 3.3672649180330163
1tme100 1pov100 2.3636283577153097
1tme100 1qqp200 3.2680251489339187
1tme100 1eah300 3.040656859515505
1al2300 1piv300 0.25482970864769616
1al2300 1c8nA00 3.0451022619403716
1al2300 1bev100 2.940394074077616
1al2300 1rug100 2.870213788231765
1al2300 1ev1300 0.49449397241696147
1al2300 1ev1200 2.5414342750523393
1al2300 1cov100 2.925120991282718
1al2300 1zba200 3.1432402637278973
1al2300 1fmd100 3.4635261278148834
1al2300 1mec200 2.7654711150995546
1al2300 1rhi100 2.833528441556856
1al2300 1d4m100 2.8616303633919165
1al2300 1hri200 2.616337154436278
1al2300 1bev200 2.4998005036484074
1al2300 1pov100 2.987587999876723
1al2300 1qqp200 3.198139572816712
1al2300 1eah300 0.2199033844628842
1piv300 1c8nA00 3.0793760247974964
1piv300 1bev100 2.9792002199513807
1piv300 1rug100 2.903399621607512
1piv300 1ev1300 0.46549552347142564
1piv300 1ev1200 2.56764447964277
1piv300 1cov100 2.959516428974048
1piv300 1zba200 3.17186305073707
1piv300 1fmd100 3.507990767058083
1piv300 1mec200 2.7922503058955965
1piv300 1rhi100 2.8666207800486894
1piv300 1d4m100 2.895785310153329
1piv300 1hri200 2.636317811883167
1piv300 1bev200 2.5222449766229165
1piv300 1pov100 3.020808217884611
1piv300 1qqp200 3.2277338156472384
1piv300 1eah300 0.20979692395738275
1c8nA00 1bev100 3.4293051842598765
1c8nA00 1rug100 3.443742622077039
1c8nA00 1ev1300 3.09000926538805
1c8nA00 1ev1200 2.941027858334369
1c8nA00 1cov100 3.5292264060714325
1c8nA00 1zba200 2.919593534546176
1c8nA00 1fmd100 3.936212272951765
1c8nA00 1mec200 2.968634067324509
1c8nA00 1rhi100 3.377278564481528
1c8nA00 1d4m100 3.4715958919957974
1c8nA00 1hri200 2.975537808583763
1c8nA00 1bev200 3.0819165901230634
1c8nA00 1pov100 3.608839104102329
1c8nA00 1qqp200 2.9139593427791377
1c8nA00 1eah300 3.0532597799471626
1bev100 1rug100 0.7964250715231482
1bev100 1ev1300 3.031982228882498
1bev100 1ev1200 3.425573618378142
1bev100 1cov100 0.8439086853085082
1bev100 1zba200 3.2651410971629735
1bev100 1fmd100 2.717904821847743
1bev100 1mec200 3.468436447016958
1bev100 1rhi100 0.7067968179505915
1bev100 1d4m100 0.8415756839401197
1bev100 1hri200 3.515814956097353
1bev100 1bev200 3.4292890482160026
1bev100 1pov100 1.2437704899068351
1bev100 1qqp200 3.3429981968444125
1bev100 1eah300 2.936289149794949
1rug100 1ev1300 2.95430169422724
1rug100 1ev1200 3.3466677504349134
1rug100 1cov100 0.6704857519306813
1rug100 1zba200 3.2160991511030668
1rug100 1fmd100 2.7691895370656616
1rug100 1mec200 3.3917090775203422
1rug100 1rhi100 0.6706289066727606
1rug100 1d4m100 0.6830827283482759
1rug100 1hri200 3.4452863859815355
1rug100 1bev200 3.365619556069012
1rug100 1pov100 1.1180020600832632
1rug100 1qqp200 3.2862089071668388
1rug100 1eah300 2.8656450100461663
1ev1300 1ev1200 2.558497235291646
1ev1300 1cov100 3.0072812455237723
1ev1300 1zba200 3.163789461930213
1ev1300 1fmd100 3.530283566559358
1ev1300 1mec200 2.7622895625260138
1ev1300 1rhi100 2.9265985537515142
1ev1300 1d4m100 2.9529021689140618
1ev1300 1hri200 2.630075799611901
1ev1300 1bev200 2.530665992334991
1ev1300 1pov100 3.0683925374786933
1ev1300 1qqp200 3.2088919699723037
1ev1300 1eah300 0.47932493041113666
1ev1200 1cov100 3.408372609439256
1ev1200 1zba200 2.1432371968497654
1ev1200 1fmd100 3.7026371895084917
1ev1200 1mec200 1.338588562095766
1ev1200 1rhi100 3.2934216392826126
1ev1200 1d4m100 3.4149972183431636
1ev1200 1hri200 0.5317503867070237
1ev1200 1bev200 0.6552612197476494
1ev1200 1pov100 3.525807364747657
1ev1200 1qqp200 2.1081895642821937
1ev1200 1eah300 2.5632385849259696
1cov100 1zba200 3.296934138994522
1cov100 1fmd100 2.7383747163758287
1cov100 1mec200 3.4538949085250774
1cov100 1rhi100 0.8768974732221392
1cov100 1d4m100 0.38516299604818954
1cov100 1hri200 3.5021873947705253
1cov100 1bev200 3.415068690242923
1cov100 1pov100 0.9676587891567167
1cov100 1qqp200 3.364661471700283
1cov100 1eah300 2.921099957596743
1zba200 1fmd100 3.26933136224484
1zba200 1mec200 1.7373391396993871
1zba200 1rhi100 3.142914730394409
1zba200 1d4m100 3.317258624580467
1zba200 1hri200 2.1135866384817787
1zba200 1bev200 2.2137611208309695
1zba200 1pov100 3.4200822434610565
1zba200 1qqp200 0.4190848075580452
1zba200 1eah300 3.142604468220284
1fmd100 1mec200 3.5829558044414602
1fmd100 1rhi100 2.6007321861582944
1fmd100 1d4m100 2.7690573141340757
1fmd100 1hri200 3.7665492945636454
1fmd100 1bev200 3.614518546247438
1fmd100 1pov100 2.8538569951969706
1fmd100 1qqp200 3.3194925609542243
1fmd100 1eah300 3.4807453688458083
1mec200 1rhi100 3.3332097553169104
1mec200 1d4m100 3.4550227372596076
1mec200 1hri200 1.295145364727701
1mec200 1bev200 1.3527015945453476
1mec200 1pov100 3.535819123097767
1mec200 1qqp200 1.6650010406883013
1mec200 1eah300 2.7733143946001215
1rhi100 1d4m100 0.8501799347012833
1rhi100 1hri200 3.384801178238189
1rhi100 1bev200 3.2869100021256523
1rhi100 1pov100 1.3683624977741042
1rhi100 1qqp200 3.2230608470363653
1rhi100 1eah300 2.834698569673446
1d4m100 1hri200 3.509435195256468
1d4m100 1bev200 3.415943433441864
1d4m100 1pov100 0.9569614838028416
1d4m100 1qqp200 3.3847622747475414
1d4m100 1eah300 2.8578567366690346
1hri200 1bev200 0.697645730263784
1hri200 1pov100 3.6153429365650696
1hri200 1qqp200 2.083216651157562
1hri200 1eah300 2.626758528183313
1bev200 1pov100 3.5308424258793742
1bev200 1qqp200 2.1917503302963044
1bev200 1eah300 2.51886380764869
1pov100 1qqp200 3.480800302854799
1pov100 1eah300 2.9837957217851394
1qqp200 1eah300 3.200444419581687
