# Supplementary material for: An automatic method for assessing structural importance of amino acid positions
Source: BMC Struct Biol. 2009 Mar 4;9:10. doi: 10.1186/1472-6807-9-10 (PMC2667441; doi:10.1186/1472-6807-9-10)
Supplement: Additional file 2 — Sets of quality values, multiple sequence alignment (aln format) and CC values for each of the six datasets. [file 1472-6807-9-10-S2.zip › datasets/viral_capsid/residue_classification/jellyroll_seqdep_CC_final.txt]

0     -0.0094  -0.0432   0.0543  -0.6652
1     -0.0094  -0.0432   0.0543  -0.6652
2     -0.0094  -0.0432   0.0543  -0.6652
3     -0.0094  -0.0432   0.0543  -0.6652
4     -0.0094  -0.0432   0.0543  -0.6652
5     -0.0094  -0.0432   0.0543  -0.6652
6     -0.0209  -0.0623   0.0703  -0.6652
7      0.0624   0.0093   0.0560  -0.6652
8      0.0512   0.0152   0.0345  -0.6652
9      0.0496   0.0066   0.0457  -0.6652
10     0.0793   0.0045   0.0819  -0.6652
11     0.1088   0.0370   0.0662  -0.6652
12     0.1229   0.0100   0.1219  -0.6652
13     0.0782  -0.0446   0.1538  -0.6652
14     0.1112  -0.0231   0.1580  -0.6652
15     0.1181  -0.0853   0.2564  -0.6652
16     0.0911  -0.1298   0.2929  -0.6652
17     0.0091  -0.2466   0.3802  -0.6652
18     0.0348  -0.1925   0.3263  -0.6652
19     0.0474  -0.2395   0.4087  -0.6652
20     0.0349  -0.2904   0.4711  -0.6652
21    -0.1453  -0.4269   0.5005  -0.6652
22    -0.2418  -0.5351   0.5841  -0.6652
23    -0.3893  -0.6930   0.7555  -0.6652
24    -0.3802  -0.4668   0.2938  -0.6652
25    -0.3491  -0.4669   0.3323  -0.6652
26    -0.1822  -0.4568   0.5109  -0.6652
27    -0.4012  -0.6174   0.5529  -0.6652
28    -0.2571  -0.5117   0.5234  -0.6652
29    -0.1847  -0.4832   0.5538  -0.6652
30    -0.1915  -0.4612   0.5083  -0.6652
31    -0.1154  -0.3266   0.3707  -0.6652
32    -0.1530  -0.4385   0.5117  -0.6652
33    -0.1765  -0.5678   0.7153  -0.6652
34     0.0696  -0.2625   0.4638  -0.6652
35    -0.0243  -0.2676   0.3770  -0.6652
36    -0.4678  -0.6294   0.4878  -0.6652
37    -0.4429  -0.6320   0.5278  -0.6652
38     0.0233  -0.3450   0.5407  -0.6652
39    -0.2328  -0.4825   0.4990  -0.6652
40    -0.1727  -0.4618   0.5298  -0.6652
41    -0.2780  -0.4560   0.3995  -0.6652
42    -0.0978  -0.5093   0.6859  -0.6652
43    -0.1548  -0.4640   0.5528  -0.6652
44    -0.2246  -0.3950   0.3585  -0.6652
45    -0.3673  -0.6354   0.6377  -0.6652
46    -0.5207  -0.5910   0.3385  -0.6652
47    -0.2405  -0.4049   0.3565  -0.6652
48    -0.4820  -0.5820   0.3729  -0.6652
49     0.0001  -0.3451   0.5190  -0.6652
50    -0.1182  -0.2772   0.2898  -0.6652
51    -0.2656  -0.5146   0.5187  -0.6652
52    -0.2437  -0.4867   0.4939  -0.6652
53    -0.4095  -0.4879   0.2941  -0.6652
54    -0.2395  -0.5389   0.5939  -0.6652
55    -0.1984  -0.3655   0.3399  -0.6652
56    -0.2320  -0.5475   0.6185  -0.6652
57    -0.1348  -0.4386   0.5312  -0.6652
58    -0.3306  -0.6156   0.6406  -0.6652
59    -0.4738  -0.5918   0.4030  -0.6652
60    -0.2974  -0.5964   0.6402  -0.6652
61     0.2196  -0.0816   0.3533  -0.6652
62    -0.2005  -0.5379   0.6347  -0.6652
63    -0.0797  -0.5275   0.7320  -0.6652
64     0.0898  -0.3163   0.5591  -0.6652
65    -0.1757  -0.5223   0.6324  -0.6652
66    -0.2650  -0.5729   0.6303  -0.6652
67    -0.2758  -0.4386   0.3720  -0.6652
68     0.0174  -0.2324   0.3675  -0.6652
69     0.0022  -0.0677   0.1042  -0.6652
70     0.1984  -0.1510   0.4282  -0.6652
71     0.0040  -0.4575   0.6911  -0.6652
72    -0.1562  -0.6123   0.8203  -0.6652
73    -0.3445  -0.6119   0.6150  -0.6652
74    -0.0883  -0.2422   0.2685  -0.6652
75    -0.2128  -0.4687   0.4973  -0.6652
76    -0.1433  -0.4040   0.4651  -0.6652
77    -0.1622  -0.4207   0.4720  -0.6652
78    -0.1386  -0.3598   0.3982  -0.6652
79    -0.1262  -0.3473   0.3918  -0.6652
80    -0.1157  -0.3247   0.3673  -0.6652
81    -0.1150  -0.3228   0.3652  -0.6652
82     0.0000   0.0000   0.0000  -0.6652
83    -0.1073  -0.3333   0.3902  -0.6652
84    -0.0597  -0.2495   0.3115  -0.6652
85    -0.1021  -0.3246   0.3821  -0.6652
86    -0.1024  -0.3368   0.4011  -0.6652
87    -0.1269  -0.3700   0.4275  -0.6652
88    -0.1514  -0.4104   0.4668  -0.6652
89    -0.1469  -0.3928   0.4426  -0.6652
90    -0.1684  -0.4205   0.4648  -0.6652
91    -0.1038  -0.3369   0.3998  -0.6652
92    -0.1816  -0.2732   0.2115  -0.6652
93    -0.0267  -0.1001   0.1208  -0.6652
94    -0.2732  -0.5674   0.6100  -0.6652
95    -0.3112  -0.3191   0.1335  -0.6652
96    -0.1616  -0.2307   0.1680  -0.6652
97    -0.1743  -0.2446   0.1751  -0.6652
98    -0.2646  -0.3805   0.2876  -0.6652
99    -0.0475  -0.1268   0.1378  -0.6652
100   -0.0355  -0.0856   0.0889  -0.6652
101   -0.0110  -0.0465   0.0576  -0.6652
102   -0.0110  -0.0465   0.0576  -0.6652
103   -0.0110  -0.0465   0.0576  -0.6652
104   -0.0110  -0.0465   0.0576  -0.6652
105   -0.0274  -0.0815   0.0919  -0.6652
106    0.0735  -0.0420   0.1449  -0.6652
107    0.1243  -0.0699   0.2405  -0.6652
108    0.0586  -0.1358   0.2675  -0.6652
109    0.1780  -0.0845   0.3165  -0.6652
110   -0.2507  -0.3184   0.2030  -0.6652
111   -0.0214  -0.4712   0.6910  -0.6652
112   -0.3716  -0.5874   0.5290  -0.6652
113    0.0393  -0.2656   0.4390  -0.6652
114    0.1361  -0.0763   0.2622  -0.6652
115   -0.1566  -0.2354   0.1811  -0.6652
116    0.1380  -0.0783   0.2671  -0.6652
117   -0.1506  -0.5133   0.6422  -0.6652
118    0.0677  -0.1941   0.3626  -0.6652
119    0.0091  -0.3227   0.4941  -0.6652
120   -0.0200  -0.1560   0.2126  -0.6652
121   -0.4860  -0.5428   0.2946  -0.6652
122   -0.1371  -0.3789   0.4307  -0.6652
123    0.0000   0.0000   0.0000  -0.6652
124    0.0000   0.0000   0.0000  -0.6652
125    0.0000   0.0000   0.0000  -0.6652
126    0.0000   0.0000   0.0000  -0.6652
127    0.0000   0.0000   0.0000  -0.6652
128    0.0000   0.0000   0.0000  -0.6652
129    0.0000   0.0000   0.0000  -0.6652
130    0.0000   0.0000   0.0000  -0.6652
131    0.0000   0.0000   0.0000  -0.6652
132    0.0000   0.0000   0.0000  -0.6652
133    0.0000   0.0000   0.0000  -0.6652
134    0.0000   0.0000   0.0000  -0.6652
135    0.0000   0.0000   0.0000  -0.6652
136    0.0000   0.0000   0.0000  -0.6652
137    0.0000   0.0000   0.0000  -0.6652
138    0.0000   0.0000   0.0000  -0.6652
139    0.0000   0.0000   0.0000  -0.6652
140    0.0000   0.0000   0.0000  -0.6652
141    0.0000   0.0000   0.0000  -0.6652
142    0.0000   0.0000   0.0000  -0.6652
143    0.0000   0.0000   0.0000  -0.6652
144   -0.0303   0.0123  -0.0524  -0.6652
145   -0.0188   0.0194  -0.0503  -0.6652
146   -0.0390   0.0012  -0.0456  -0.6652
147   -0.0390   0.0012  -0.0456  -0.6652
148   -0.0261   0.0057  -0.0378  -0.6652
149   -0.0431  -0.0057  -0.0398  -0.6652
150   -0.0431  -0.0057  -0.0398  -0.6652
151   -0.0431  -0.0057  -0.0398  -0.6652
152   -0.2072  -0.4161   0.4139  -0.6652
153   -0.3722  -0.4819   0.3301  -0.6652
154   -0.4524  -0.6414   0.5354  -0.6652
155   -0.0482  -0.2636   0.3456  -0.6652
156   -0.0041  -0.2491   0.3703  -0.6652
157   -0.2878  -0.6301   0.7246  -0.6652
158   -0.5115  -0.6075   0.3829  -0.6652
159   -0.1191  -0.5134   0.6729  -0.6652
160   -0.5212  -0.5816   0.3201  -0.6652
161   -0.3100  -0.4434   0.3393  -0.6652
162    0.0781  -0.3911   0.6543  -0.6652
163   -0.0000  -0.2098   0.3154  -0.6652
164    0.0731  -0.2391   0.4334  -0.6652
165   -0.3660  -0.4174   0.2274  -0.6652
166   -0.1034  -0.4750   0.6233  -0.6652
167    0.0886  -0.2868   0.5164  -0.6652
168    0.2280  -0.3009   0.6475  -0.6652
169   -0.1014  -0.4334   0.5571  -0.6652
170    0.1083  -0.0878   0.2498  -0.6652
171   -0.0120  -0.0087  -0.0004  -0.6652
172   -0.5266  -0.6870   0.5326  -0.6652
173   -0.3973  -0.6837   0.7170  -0.6652
174   -0.0459  -0.4284   0.6030  -0.6652
175   -0.1673  -0.4775   0.5625  -0.6652
176   -0.0162  -0.1539   0.2137  -0.6652
177   -0.0276  -0.3902   0.5610  -0.6652
178    0.1187  -0.2783   0.5313  -0.6652
179   -0.3173  -0.6149   0.6555  -0.6652
180   -0.2441  -0.6269   0.7665  -0.6652
181    0.2593  -0.2483   0.6051  -0.6652
182   -0.1814  -0.4016   0.4189  -0.6652
183   -0.2263  -0.2764   0.1650  -0.6652
184   -0.1007  -0.2072   0.2008  -0.6652
185   -0.0844  -0.2087   0.2214  -0.6652
186   -0.0916  -0.2105   0.2159  -0.6652
187   -0.0917  -0.1511   0.1249  -0.6652
188   -0.0954  -0.1428   0.1082  -0.6652
189   -0.0403  -0.1561   0.1902  -0.6652
190   -0.0424  -0.1678   0.2056  -0.6652
191   -0.0575  -0.1580   0.1739  -0.6652
192   -0.0249  -0.1424   0.1866  -0.6652
193   -0.2619  -0.5343   0.5597  -0.6652
194   -0.3389  -0.5999   0.5966  -0.6652
195   -0.2836  -0.5719   0.6067  -0.6652
196   -0.3208  -0.4954   0.4176  -0.6652
197   -0.5199  -0.5499   0.2638  -0.6652
198   -0.1122  -0.4039   0.4980  -0.6652
199   -0.4315  -0.5621   0.4014  -0.6652
200   -0.4431  -0.5163   0.3021  -0.6652
201    0.0254  -0.1402   0.2384  -0.6652
202   -0.1027  -0.3513   0.4238  -0.6652
203    0.1074  -0.2852   0.5309  -0.6652
204    0.3181  -0.0156   0.3570  -0.6652
205    0.0421  -0.1409   0.2575  -0.6652
206   -0.0784  -0.4796   0.6544  -0.6652
207    0.0278  -0.2990   0.4770  -0.6652
208    0.0924  -0.1753   0.3603  -0.6652
209   -0.0052  -0.3892   0.5803  -0.6652
210   -0.1308  -0.3983   0.4691  -0.6652
211   -0.1174  -0.3790   0.4522  -0.6652
212   -0.1131  -0.3771   0.4537  -0.6652
213   -0.1104  -0.3833   0.4667  -0.6652
214   -0.1022  -0.3318   0.3934  -0.6652
215   -0.1091  -0.3600   0.4308  -0.6652
216   -0.0807  -0.2339   0.2642  -0.6652
217    0.0000   0.0000   0.0000  -0.6652
218   -0.0999  -0.3265   0.3874  -0.6652
219   -0.0928  -0.3143   0.3760  -0.6652
220   -0.1079  -0.3464   0.4103  -0.6652
221   -0.1042  -0.3296   0.3878  -0.6652
222   -0.1044  -0.3374   0.3998  -0.6652
223   -0.1199  -0.3719   0.4380  -0.6652
224   -0.0951  -0.3289   0.3964  -0.6652
225   -0.0951  -0.3374   0.4099  -0.6652
226   -0.0999  -0.3391   0.4074  -0.6652
227   -0.0916  -0.3217   0.3889  -0.6652
228   -0.1128  -0.3853   0.4673  -0.6652
229   -0.1072  -0.3628   0.4373  -0.6652
230   -0.0848  -0.3047   0.3697  -0.6652
231   -0.1073  -0.3698   0.4484  -0.6652
232   -0.0832  -0.3243   0.4021  -0.6652
233   -0.1072  -0.3655   0.4416  -0.6652
234   -0.0811  -0.3477   0.4411  -0.6652
235   -0.1000  -0.3444   0.4156  -0.6652
236   -0.1053  -0.3514   0.4211  -0.6652
237   -0.0837  -0.3042   0.3701  -0.6652
238   -0.0711  -0.2715   0.3328  -0.6652
239   -0.0373  -0.2106   0.2763  -0.6652
240   -0.0338  -0.2062   0.2735  -0.6652
241   -0.0151  -0.0806   0.1043  -0.6652
242   -0.0141  -0.0760   0.0984  -0.6652
243   -0.0136  -0.0759   0.0989  -0.6652
244   -0.0518  -0.1587   0.1815  -0.6652
245   -0.0672  -0.1949   0.2193  -0.6652
246   -0.0727  -0.1988   0.2192  -0.6652
247   -0.1108  -0.3400   0.3970  -0.6652
248   -0.1164  -0.3533   0.4120  -0.6652
249   -0.1126  -0.3492   0.4096  -0.6652
250   -0.1226  -0.3492   0.3988  -0.6652
251   -0.0766  -0.3003   0.3716  -0.6652
252   -0.1591  -0.2620   0.2196  -0.6652
253   -0.0901  -0.2875   0.3370  -0.6652
254   -0.1743  -0.2429   0.1724  -0.6652
255   -0.2167  -0.3201   0.2454  -0.6652
256   -0.1057  -0.3461   0.4121  -0.6652
257   -0.0906  -0.2746   0.3163  -0.6652
258   -0.0850  -0.2693   0.3143  -0.6652
259   -0.0688  -0.2891   0.3628  -0.6652
260   -0.0151  -0.1678   0.2358  -0.6652
261    0.0873  -0.1902   0.3767  -0.6652
262    0.1123  -0.1019   0.2744  -0.6652
263    0.0477  -0.1711   0.3082  -0.6652
264    0.1143  -0.3406   0.6134  -0.6652
265   -0.1446  -0.5176   0.6556  -0.6652
266   -0.0766  -0.4493   0.6071  -0.6652
267   -0.2296  -0.5061   0.5449  -0.6652
268   -0.1557  -0.3931   0.4335  -0.6652
269   -0.2405  -0.4562   0.4439  -0.6652
270   -0.1357  -0.5260   0.6790  -0.6652
271    0.1551  -0.1964   0.4507  -0.6652
272   -0.5977  -0.6396   0.3276  -0.6652
273   -0.0247  -0.4271   0.6203  -0.6652
274    0.1657  -0.1373   0.3786  -0.6652
275    0.0024  -0.4361   0.6576  -0.6652
276   -0.6085  -0.7467   0.5538  -0.6652
277   -0.4254  -0.5242   0.3388  -0.6652
278   -0.0615  -0.4786   0.6682  -0.6652
279    0.0000   0.0000   0.0000  -0.6652
280    0.0000   0.0000   0.0000  -0.6652
281    0.0000   0.0000   0.0000  -0.6652
282    0.0000   0.0000   0.0000  -0.6652
283   -0.4817  -0.6168   0.4422  -0.6652
284   -0.1943  -0.3495   0.3187  -0.6652
285   -0.4118  -0.6352   0.5776  -0.6652
286    0.0000   0.0000   0.0000  -0.6652
287    0.0000   0.0000   0.0000  -0.6652
288    0.0000   0.0000   0.0000  -0.6652
289    0.0000   0.0000   0.0000  -0.6652
290    0.0000   0.0000   0.0000  -0.6652
291    0.0000   0.0000   0.0000  -0.6652
292    0.0000   0.0000   0.0000  -0.6652
293    0.0000   0.0000   0.0000  -0.6652
294    0.0000   0.0000   0.0000  -0.6652
295    0.0000   0.0000   0.0000  -0.6652
296    0.0000   0.0000   0.0000  -0.6652
297    0.0000   0.0000   0.0000  -0.6652
298    0.0000   0.0000   0.0000  -0.6652
299    0.0000   0.0000   0.0000  -0.6652
300   -0.3414  -0.4489   0.3105  -0.6652
301    0.0167  -0.2428   0.3823  -0.6652
302   -0.3570  -0.5139   0.4063  -0.6652
303   -0.0293  -0.1815   0.2410  -0.6652
304   -0.1514  -0.3996   0.4489  -0.6652
305   -0.0079  -0.1219   0.1745  -0.6652
306   -0.0075  -0.1459   0.2112  -0.6652
307   -0.0718  -0.3341   0.4295  -0.6652
308    0.0000   0.0000   0.0000  -0.6652
309   -0.2475  -0.3518   0.2607  -0.6652
310   -0.3333  -0.5459   0.4958  -0.6652
311   -0.1968  -0.3236   0.2740  -0.6652
312   -0.1605  -0.4119   0.4592  -0.6652
313   -0.0553  -0.3578   0.4835  -0.6652
314   -0.2274  -0.4838   0.5073  -0.6652
315   -0.3153  -0.6489   0.7360  -0.6652
316    0.1548  -0.0608   0.2593  -0.6652
317   -0.2511  -0.4636   0.4445  -0.6652
318    0.0757  -0.1727   0.3396  -0.6652
319   -0.0488  -0.3231   0.4365  -0.6652
320    0.0545  -0.2273   0.3979  -0.6652
321    0.0052  -0.1485   0.2290  -0.6652
322    0.0306   0.0496  -0.0403  -0.6652
323   -0.0798  -0.2246   0.2509  -0.6652
324   -0.1171  -0.2270   0.2128  -0.6652
325   -0.1043  -0.2209   0.2178  -0.6652
326   -0.0593  -0.1903   0.2212  -0.6652
327   -0.0253  -0.0952   0.1149  -0.6652
328   -0.0175  -0.0798   0.1005  -0.6652
329   -0.0168  -0.0752   0.0943  -0.6652
330    0.0000   0.0000   0.0000  -0.6652
331   -0.0168  -0.0752   0.0943  -0.6652
332   -0.0166  -0.0752   0.0945  -0.6652
333   -0.0173  -0.0768   0.0961  -0.6652
334   -0.0160  -0.0739   0.0932  -0.6652
335   -0.0262  -0.0910   0.1075  -0.6652
336   -0.0339  -0.1562   0.1974  -0.6652
337   -0.0475  -0.1149   0.1198  -0.6652
338   -0.0477  -0.1234   0.1325  -0.6652
339   -0.0505  -0.1683   0.1974  -0.6652
340   -0.0470  -0.1114   0.1151  -0.6652
341   -0.0765  -0.2046   0.2238  -0.6652
342   -0.0656  -0.1957   0.2225  -0.6652
343    0.0392  -0.0913   0.1804  -0.6652
344    0.1912   0.0444   0.1456  -0.6652
345    0.1761   0.0010   0.1925  -0.6652
346   -0.1157  -0.4436   0.5593  -0.6652
347   -0.0895  -0.4701   0.6287  -0.6652
348    0.0624  -0.1208   0.2494  -0.6652
349   -0.3165  -0.5697   0.5629  -0.6652
350    0.0394  -0.3735   0.5970  -0.6652
351    0.0000  -0.2911   0.4376  -0.6652
352    0.0282  -0.1687   0.2839  -0.6652
353   -0.1199  -0.3956   0.4764  -0.6652
354    0.0184  -0.1605   0.2612  -0.6652
355   -0.3106  -0.6558   0.7590  -0.6652
356   -0.0501  -0.4507   0.6342  -0.6652
357    0.0801  -0.2341   0.4329  -0.6652
358   -0.3496  -0.5693   0.5208  -0.6652
359   -0.2393  -0.4568   0.4464  -0.6652
360   -0.6013  -0.6394   0.3223  -0.6652
361   -0.0261  -0.2697   0.3784  -0.6652
362   -0.4135  -0.5136   0.3347  -0.6652
363   -0.4320  -0.5684   0.4128  -0.6652
364   -0.3727  -0.4256   0.2330  -0.6652
365   -0.3762  -0.4105   0.2037  -0.6652
366   -0.2040  -0.3006   0.2289  -0.6652
367   -0.0980  -0.3075   0.3596  -0.6652
368   -0.2742  -0.3119   0.1652  -0.6652
369   -0.0308  -0.1460   0.1855  -0.6652
370   -0.0760  -0.3261   0.4125  -0.6652
371   -0.0390  -0.3136   0.4320  -0.6652
372   -0.2167  -0.3494   0.2927  -0.6652
373   -0.3724  -0.6598   0.6889  -0.6652
374    0.2047   0.0235   0.1903  -0.6652
375   -0.0962  -0.4268   0.5515  -0.6652
376   -0.2542  -0.3462   0.2436  -0.6652
377   -0.4047  -0.5868   0.4848  -0.6652
378    0.0729  -0.2969   0.5165  -0.6652
379   -0.1543  -0.5008   0.6165  -0.6652
380   -0.3627  -0.5898   0.5456  -0.6652
381   -0.1789  -0.4682   0.5341  -0.6652
382    0.0382  -0.3792   0.6043  -0.6652
383    0.0244  -0.1932   0.3164  -0.6652
384   -0.0763  -0.3687   0.4790  -0.6652
385   -0.5692  -0.7650   0.6841  -0.6652
386   -0.1987  -0.6019   0.7600  -0.6652
387    0.0056  -0.2156   0.3300  -0.6652
388   -0.0502  -0.1192   0.1232  -0.6652
389   -0.0209  -0.3203   0.4606  -0.6652
390    0.0220  -0.2523   0.4019  -0.6652
391   -0.0062  -0.1781   0.2610  -0.6652
392    0.0377  -0.0436   0.1076  -0.6652
393   -0.0767  -0.1680   0.1676  -0.6652
394    0.0422  -0.0568   0.1323  -0.6652
395   -0.1554  -0.3077   0.2960  -0.6652
396   -0.0361  -0.1724   0.2197  -0.6652
397    0.0064  -0.1514   0.2346  -0.6652
398    0.0297  -0.0896   0.1677  -0.6652
399   -0.0813  -0.2196   0.2415  -0.6652
400   -0.0125  -0.1674   0.2380  -0.6652
401    0.0249  -0.1371   0.2334  -0.6652
402    0.0287  -0.1500   0.2567  -0.6652
403   -0.0172  -0.1949   0.2745  -0.6652
404    0.0625  -0.0991   0.2174  -0.6652
405    0.0240  -0.1384   0.2342  -0.6652
406    0.0175  -0.1529   0.2489  -0.6652
407    0.0362  -0.1152   0.2130  -0.6652
408    0.0729  -0.0826   0.2043  -0.6652
409    0.0275  -0.1378   0.2373  -0.6652
410    0.0678  -0.0766   0.1898  -0.6652
411    0.0086  -0.1412   0.2218  -0.6652
412    0.0032  -0.1552   0.2368  -0.6652
413    0.0111  -0.1417   0.2252  -0.6652
414    0.0240  -0.1237   0.2123  -0.6652
415    0.0294  -0.1278   0.2243  -0.6652
416   -0.0263  -0.1617   0.2142  -0.6652
417   -0.0378  -0.1910   0.2460  -0.6652
418   -0.0469  -0.1926   0.2383  -0.6652
419   -0.0231  -0.1073   0.1356  -0.6652
420   -0.0204  -0.0968   0.1228  -0.6652
421   -0.0273  -0.0937   0.1104  -0.6652
