# Supplementary material for: An automatic method for assessing structural importance of amino acid positions
Source: BMC Struct Biol. 2009 Mar 4;9:10. doi: 10.1186/1472-6807-9-10 (PMC2667441; doi:10.1186/1472-6807-9-10)
Supplement: Additional file 2 — Sets of quality values, multiple sequence alignment (aln format) and CC values for each of the six datasets. [file 1472-6807-9-10-S2.zip › datasets/viral_capsid/residue_classification/jellyroll_seqdep_p250_CC_final.txt]

0     -0.0094  -0.0432   0.0543  -0.6652
1     -0.0094  -0.0432   0.0543  -0.6652
2     -0.0094  -0.0432   0.0543  -0.6652
3     -0.0094  -0.0432   0.0543  -0.6652
4     -0.0094  -0.0432   0.0543  -0.6652
5     -0.0094  -0.0432   0.0543  -0.6652
6     -0.0212  -0.0634   0.0716  -0.6652
7      0.0624   0.0093   0.0560  -0.6652
8      0.0555   0.0204   0.0316  -0.6652
9      0.0518   0.0171   0.0323  -0.6652
10     0.0908   0.0190   0.0731  -0.6652
11     0.1118   0.0299   0.0801  -0.6652
12     0.1114  -0.0106   0.1398  -0.6652
13     0.0657  -0.0565   0.1578  -0.6652
14     0.1292  -0.0142   0.1645  -0.6652
15     0.1456  -0.0324   0.2086  -0.6652
16     0.1034  -0.1174   0.2877  -0.6652
17     0.0369  -0.1891   0.3235  -0.6652
18     0.0597  -0.1423   0.2783  -0.6652
19     0.0744  -0.1783   0.3463  -0.6652
20     0.0747  -0.2159   0.4013  -0.6652
21    -0.1567  -0.4157   0.4697  -0.6652
22    -0.2863  -0.5414   0.5444  -0.6652
23    -0.4002  -0.6740   0.6868  -0.6652
24    -0.3732  -0.4640   0.2977  -0.6652
25    -0.3845  -0.4839   0.3183  -0.6652
26    -0.2827  -0.4650   0.4096  -0.6652
27    -0.4444  -0.5897   0.4381  -0.6652
28    -0.3533  -0.4713   0.3349  -0.6652
29    -0.2802  -0.4819   0.4423  -0.6652
30    -0.3163  -0.4736   0.3842  -0.6652
31    -0.2262  -0.3437   0.2724  -0.6652
32    -0.1503  -0.3983   0.4479  -0.6652
33    -0.1086  -0.4893   0.6421  -0.6652
34    -0.0201  -0.3386   0.4894  -0.6652
35    -0.0482  -0.2493   0.3236  -0.6652
36    -0.3649  -0.4998   0.3709  -0.6652
37    -0.3851  -0.4755   0.3029  -0.6652
38    -0.0545  -0.3362   0.4508  -0.6652
39    -0.2240  -0.4142   0.3913  -0.6652
40    -0.1805  -0.4359   0.4772  -0.6652
41    -0.2867  -0.4025   0.2980  -0.6652
42     0.0115  -0.4506   0.6868  -0.6652
43    -0.1973  -0.4055   0.4073  -0.6652
44    -0.1678  -0.2938   0.2598  -0.6652
45    -0.4147  -0.6658   0.6453  -0.6652
46    -0.5275  -0.5921   0.3315  -0.6652
47    -0.2576  -0.3999   0.3280  -0.6652
48    -0.4942  -0.5877   0.3676  -0.6652
49    -0.1309  -0.4056   0.4810  -0.6652
50    -0.1861  -0.3227   0.2850  -0.6652
51    -0.2746  -0.4345   0.3663  -0.6652
52    -0.2971  -0.5000   0.4547  -0.6652
53    -0.4098  -0.4860   0.2904  -0.6652
54    -0.1990  -0.4657   0.5077  -0.6652
55    -0.2089  -0.3603   0.3195  -0.6652
56    -0.2672  -0.5544   0.5917  -0.6652
57    -0.1690  -0.4417   0.4997  -0.6652
58    -0.3936  -0.5911   0.5080  -0.6652
59    -0.3532  -0.4983   0.3828  -0.6652
60    -0.3383  -0.5786   0.5535  -0.6652
61     0.1384  -0.1676   0.3947  -0.6652
62    -0.2296  -0.4637   0.4695  -0.6652
63    -0.0028  -0.4869   0.7299  -0.6652
64     0.1262  -0.2581   0.5100  -0.6652
65    -0.1726  -0.4682   0.5410  -0.6652
66    -0.2930  -0.5560   0.5645  -0.6652
67    -0.2782  -0.3942   0.2942  -0.6652
68     0.1051  -0.1435   0.3272  -0.6652
69     0.0022  -0.0677   0.1042  -0.6652
70     0.1593  -0.1492   0.3890  -0.6652
71     0.1133  -0.3820   0.6689  -0.6652
72    -0.1072  -0.5703   0.7825  -0.6652
73    -0.3420  -0.5663   0.5244  -0.6652
74    -0.0917  -0.1890   0.1829  -0.6652
75    -0.2157  -0.4162   0.4043  -0.6652
76    -0.1500  -0.4106   0.4685  -0.6652
77    -0.1784  -0.4397   0.4860  -0.6652
78    -0.1526  -0.3865   0.4261  -0.6652
79    -0.1304  -0.3596   0.4070  -0.6652
80    -0.1187  -0.3357   0.3815  -0.6652
81    -0.1209  -0.3418   0.3888  -0.6652
82     0.0000   0.0000   0.0000  -0.6652
83    -0.1085  -0.3359   0.3930  -0.6652
84    -0.0626  -0.2585   0.3221  -0.6652
85    -0.1086  -0.3336   0.3892  -0.6652
86    -0.1040  -0.3345   0.3957  -0.6652
87    -0.1253  -0.3651   0.4214  -0.6652
88    -0.1741  -0.4384   0.4885  -0.6652
89    -0.1597  -0.4084   0.4543  -0.6652
90    -0.1817  -0.4309   0.4675  -0.6652
91     0.0042  -0.1955   0.2984  -0.6652
92    -0.1816  -0.2521   0.1785  -0.6652
93     0.0252  -0.0598   0.1180  -0.6652
94    -0.3308  -0.6088   0.6255  -0.6652
95    -0.2881  -0.2849   0.1067  -0.6652
96    -0.2528  -0.2739   0.1304  -0.6652
97    -0.2045  -0.2946   0.2188  -0.6652
98    -0.2759  -0.3513   0.2264  -0.6652
99    -0.0487  -0.1341   0.1475  -0.6652
100   -0.0321  -0.0900   0.0995  -0.6652
101   -0.0110  -0.0465   0.0576  -0.6652
102   -0.0160  -0.0455   0.0505  -0.6652
103   -0.0110  -0.0465   0.0576  -0.6652
104   -0.0110  -0.0465   0.0576  -0.6652
105   -0.0285  -0.0854   0.0965  -0.6652
106    0.0786  -0.0536   0.1676  -0.6652
107    0.1444  -0.0642   0.2534  -0.6652
108    0.0592  -0.1664   0.3133  -0.6652
109    0.2194  -0.0433   0.3001  -0.6652
110   -0.2408  -0.3153   0.2097  -0.6652
111   -0.1728  -0.4812   0.5631  -0.6652
112   -0.3067  -0.5711   0.5776  -0.6652
113    0.1327  -0.2084   0.4466  -0.6652
114    0.1536  -0.0918   0.3023  -0.6652
115   -0.1219  -0.2053   0.1738  -0.6652
116    0.0267  -0.1670   0.2798  -0.6652
117   -0.0332  -0.3690   0.5229  -0.6652
118    0.0737  -0.2002   0.3776  -0.6652
119    0.0213  -0.3079   0.4838  -0.6652
120   -0.0128  -0.1421   0.1996  -0.6652
121   -0.5351  -0.5520   0.2479  -0.6652
122   -0.1356  -0.3755   0.4268  -0.6652
123    0.0000   0.0000   0.0000  -0.6652
124    0.0000   0.0000   0.0000  -0.6652
125    0.0000   0.0000   0.0000  -0.6652
126    0.0000   0.0000   0.0000  -0.6652
127    0.0000   0.0000   0.0000  -0.6652
128    0.0000   0.0000   0.0000  -0.6652
129    0.0000   0.0000   0.0000  -0.6652
130    0.0000   0.0000   0.0000  -0.6652
131    0.0000   0.0000   0.0000  -0.6652
132    0.0000   0.0000   0.0000  -0.6652
133    0.0000   0.0000   0.0000  -0.6652
134    0.0000   0.0000   0.0000  -0.6652
135    0.0000   0.0000   0.0000  -0.6652
136    0.0000   0.0000   0.0000  -0.6652
137    0.0000   0.0000   0.0000  -0.6652
138    0.0000   0.0000   0.0000  -0.6652
139    0.0000   0.0000   0.0000  -0.6652
140    0.0000   0.0000   0.0000  -0.6652
141    0.0000   0.0000   0.0000  -0.6652
142    0.0000   0.0000   0.0000  -0.6652
143    0.0000   0.0000   0.0000  -0.6652
144   -0.0346   0.0091  -0.0525  -0.6652
145   -0.0245   0.0141  -0.0486  -0.6652
146   -0.0390   0.0012  -0.0456  -0.6652
147   -0.0390   0.0012  -0.0456  -0.6652
148   -0.0243   0.0079  -0.0391  -0.6652
149   -0.0431  -0.0057  -0.0398  -0.6652
150   -0.0449  -0.0039  -0.0445  -0.6652
151   -0.0431  -0.0057  -0.0398  -0.6652
152   -0.2238  -0.4428   0.4400  -0.6652
153   -0.4752  -0.5700   0.3591  -0.6652
154   -0.4745  -0.6396   0.5004  -0.6652
155   -0.1158  -0.2485   0.2478  -0.6652
156    0.0791  -0.1869   0.3637  -0.6652
157   -0.3894  -0.6658   0.6807  -0.6652
158   -0.5502  -0.6176   0.3498  -0.6652
159   -0.1969  -0.4967   0.5643  -0.6652
160   -0.5540  -0.6068   0.3239  -0.6652
161   -0.3191  -0.4701   0.3746  -0.6652
162    0.0617  -0.2756   0.4753  -0.6652
163    0.0138  -0.1058   0.1743  -0.6652
164    0.0817  -0.1764   0.3511  -0.6652
165   -0.3038  -0.3497   0.1910  -0.6652
166    0.0158  -0.2774   0.4330  -0.6652
167    0.1110  -0.2952   0.5480  -0.6652
168   -0.0190  -0.4272   0.6257  -0.6652
169    0.1704  -0.2660   0.5586  -0.6652
170    0.0840  -0.0628   0.1871  -0.6652
171   -0.0120  -0.0087  -0.0004  -0.6652
172   -0.5783  -0.6668   0.4106  -0.6652
173   -0.3155  -0.6101   0.6473  -0.6652
174   -0.0486  -0.3851   0.5328  -0.6652
175   -0.1922  -0.4510   0.4899  -0.6652
176   -0.0072  -0.1837   0.2685  -0.6652
177   -0.0558  -0.4003   0.5495  -0.6652
178    0.1337  -0.2376   0.4882  -0.6652
179   -0.1800  -0.5455   0.6700  -0.6652
180   -0.1569  -0.5937   0.7831  -0.6652
181    0.2776  -0.1960   0.5541  -0.6652
182   -0.3075  -0.4162   0.2959  -0.6652
183   -0.3053  -0.3201   0.1419  -0.6652
184   -0.1079  -0.2052   0.1895  -0.6652
185   -0.0904  -0.1960   0.1951  -0.6652
186   -0.0876  -0.2104   0.2204  -0.6652
187   -0.0959  -0.1485   0.1163  -0.6652
188   -0.0975  -0.1451   0.1093  -0.6652
189   -0.0404  -0.1552   0.1887  -0.6652
190   -0.0425  -0.1675   0.2051  -0.6652
191   -0.0620  -0.1488   0.1550  -0.6652
192   -0.0097  -0.1402   0.2001  -0.6652
193   -0.1996  -0.4040   0.4022  -0.6652
194   -0.3875  -0.6103   0.5560  -0.6652
195   -0.3290  -0.5204   0.4531  -0.6652
196   -0.1910  -0.4027   0.4099  -0.6652
197   -0.4989  -0.5231   0.2432  -0.6652
198   -0.1518  -0.4285   0.4963  -0.6652
199   -0.4431  -0.5419   0.3484  -0.6652
200   -0.4508  -0.5014   0.2660  -0.6652
201    0.0095  -0.1033   0.1658  -0.6652
202   -0.1065  -0.3243   0.3768  -0.6652
203    0.0021  -0.2850   0.4306  -0.6652
204    0.3179   0.0153   0.3157  -0.6652
205    0.0271  -0.1460   0.2489  -0.6652
206    0.0028  -0.4118   0.6216  -0.6652
207    0.0063  -0.2678   0.4091  -0.6652
208    0.1027  -0.0602   0.2034  -0.6652
209    0.0454  -0.3890   0.6247  -0.6652
210   -0.1360  -0.3985   0.4638  -0.6652
211   -0.1285  -0.4003   0.4749  -0.6652
212   -0.1148  -0.3851   0.4648  -0.6652
213   -0.1171  -0.3952   0.4788  -0.6652
214   -0.1183  -0.3611   0.4225  -0.6652
215   -0.1153  -0.3712   0.4420  -0.6652
216   -0.0809  -0.2263   0.2524  -0.6652
217    0.0000   0.0000   0.0000  -0.6652
218   -0.1114  -0.3517   0.4151  -0.6652
219   -0.1068  -0.3431   0.4063  -0.6652
220   -0.1104  -0.3600   0.4294  -0.6652
221   -0.1105  -0.3457   0.4064  -0.6652
222   -0.1029  -0.3392   0.4043  -0.6652
223   -0.1277  -0.3915   0.4614  -0.6652
224   -0.1000  -0.3412   0.4106  -0.6652
225   -0.0994  -0.3423   0.4129  -0.6652
226   -0.1130  -0.3494   0.4096  -0.6652
227   -0.0933  -0.3277   0.3965  -0.6652
228   -0.1128  -0.3853   0.4673  -0.6652
229   -0.1139  -0.3791   0.4561  -0.6652
230   -0.0877  -0.3107   0.3759  -0.6652
231   -0.1122  -0.3833   0.4648  -0.6652
232   -0.0959  -0.3574   0.4407  -0.6652
233   -0.1128  -0.3790   0.4572  -0.6652
234   -0.0799  -0.3436   0.4358  -0.6652
235   -0.1073  -0.3613   0.4347  -0.6652
236   -0.1077  -0.3576   0.4284  -0.6652
237   -0.0894  -0.3182   0.3859  -0.6652
238   -0.0722  -0.2771   0.3404  -0.6652
239   -0.0374  -0.2071   0.2710  -0.6652
240   -0.0334  -0.2039   0.2705  -0.6652
241   -0.0151  -0.0806   0.1043  -0.6652
242   -0.0141  -0.0760   0.0984  -0.6652
243   -0.0136  -0.0759   0.0989  -0.6652
244   -0.0487  -0.1522   0.1750  -0.6652
245   -0.0682  -0.1992   0.2249  -0.6652
246   -0.0708  -0.1953   0.2160  -0.6652
247   -0.1156  -0.3520   0.4109  -0.6652
248   -0.1235  -0.3746   0.4387  -0.6652
249   -0.1137  -0.3538   0.4158  -0.6652
250   -0.1284  -0.3657   0.4189  -0.6652
251   -0.1068  -0.3583   0.4304  -0.6652
252   -0.1711  -0.2421   0.1749  -0.6652
253   -0.1193  -0.2746   0.2844  -0.6652
254   -0.2114  -0.2708   0.1734  -0.6652
255   -0.2948  -0.3417   0.1888  -0.6652
256   -0.1215  -0.3614   0.4196  -0.6652
257   -0.1172  -0.3131   0.3473  -0.6652
258   -0.0846  -0.2754   0.3243  -0.6652
259   -0.0813  -0.2917   0.3532  -0.6652
260    0.0472  -0.0821   0.1756  -0.6652
261    0.1554  -0.0948   0.3085  -0.6652
262    0.1496  -0.0575   0.2491  -0.6652
263    0.0365  -0.1682   0.2920  -0.6652
264    0.0380  -0.3891   0.6184  -0.6652
265   -0.3334  -0.5817   0.5660  -0.6652
266   -0.1080  -0.3833   0.4691  -0.6652
267   -0.0586  -0.3659   0.4929  -0.6652
268   -0.2067  -0.3792   0.3530  -0.6652
269   -0.2803  -0.4738   0.4279  -0.6652
270   -0.0090  -0.4334   0.6438  -0.6652
271    0.2002  -0.1187   0.3859  -0.6652
272   -0.6089  -0.6369   0.3068  -0.6652
273   -0.0143  -0.3915   0.5754  -0.6652
274    0.1703  -0.1175   0.3553  -0.6652
275    0.0239  -0.3977   0.6189  -0.6652
276   -0.6396  -0.6647   0.3188  -0.6652
277   -0.4505  -0.5263   0.3105  -0.6652
278   -0.1454  -0.5312   0.6786  -0.6652
279    0.0000   0.0000   0.0000  -0.6652
280    0.0000   0.0000   0.0000  -0.6652
281    0.0000   0.0000   0.0000  -0.6652
282    0.0000   0.0000   0.0000  -0.6652
283   -0.4326  -0.6131   0.5016  -0.6652
284   -0.3132  -0.3722   0.2162  -0.6652
285   -0.2398  -0.4181   0.3795  -0.6652
286    0.0000   0.0000   0.0000  -0.6652
287    0.0000   0.0000   0.0000  -0.6652
288    0.0000   0.0000   0.0000  -0.6652
289    0.0000   0.0000   0.0000  -0.6652
290    0.0000   0.0000   0.0000  -0.6652
291    0.0000   0.0000   0.0000  -0.6652
292    0.0000   0.0000   0.0000  -0.6652
293    0.0000   0.0000   0.0000  -0.6652
294    0.0000   0.0000   0.0000  -0.6652
295    0.0000   0.0000   0.0000  -0.6652
296    0.0000   0.0000   0.0000  -0.6652
297    0.0000   0.0000   0.0000  -0.6652
298    0.0000   0.0000   0.0000  -0.6652
299    0.0000   0.0000   0.0000  -0.6652
300   -0.1272  -0.2759   0.2776  -0.6652
301    0.0421  -0.2036   0.3504  -0.6652
302   -0.3120  -0.5102   0.4551  -0.6652
303   -0.0505  -0.1803   0.2157  -0.6652
304   -0.1172  -0.3447   0.3975  -0.6652
305   -0.1274  -0.2292   0.2045  -0.6652
306   -0.0075  -0.1459   0.2112  -0.6652
307    0.0763  -0.2515   0.4544  -0.6652
308    0.0000   0.0000   0.0000  -0.6652
309   -0.2644  -0.3582   0.2513  -0.6652
310   -0.2558  -0.4761   0.4609  -0.6652
311   -0.2151  -0.3371   0.2746  -0.6652
312   -0.1152  -0.3878   0.4688  -0.6652
313   -0.0344  -0.3131   0.4360  -0.6652
314   -0.2020  -0.4565   0.4885  -0.6652
315   -0.4082  -0.6672   0.6582  -0.6652
316    0.1395  -0.0441   0.2192  -0.6652
317   -0.2414  -0.4155   0.3733  -0.6652
318    0.0773  -0.1771   0.3476  -0.6652
319   -0.0467  -0.3327   0.4533  -0.6652
320    0.0513  -0.2260   0.3926  -0.6652
321    0.0260  -0.1245   0.2156  -0.6652
322    0.0281   0.0522  -0.0470  -0.6652
323   -0.0787  -0.2225   0.2489  -0.6652
324   -0.1081  -0.2053   0.1895  -0.6652
325   -0.1098  -0.2203   0.2107  -0.6652
326   -0.0566  -0.1928   0.2280  -0.6652
327   -0.0253  -0.0952   0.1149  -0.6652
328   -0.0175  -0.0798   0.1005  -0.6652
329   -0.0168  -0.0752   0.0943  -0.6652
330    0.0000   0.0000   0.0000  -0.6652
331   -0.0168  -0.0752   0.0943  -0.6652
332   -0.0166  -0.0752   0.0945  -0.6652
333   -0.0173  -0.0768   0.0961  -0.6652
334   -0.0166  -0.0752   0.0945  -0.6652
335   -0.0264  -0.0846   0.0977  -0.6652
336   -0.0396  -0.1669   0.2074  -0.6652
337   -0.0502  -0.1141   0.1155  -0.6652
338   -0.0428  -0.1277   0.1445  -0.6652
339   -0.0573  -0.1766   0.2024  -0.6652
340   -0.0525  -0.1236   0.1273  -0.6652
341   -0.0806  -0.1960   0.2061  -0.6652
342   -0.0452  -0.1768   0.2162  -0.6652
343    0.0660  -0.0613   0.1653  -0.6652
344    0.2213   0.0705   0.1399  -0.6652
345    0.1821   0.0028   0.1961  -0.6652
346   -0.0509  -0.4163   0.5793  -0.6652
347   -0.0540  -0.3345   0.4487  -0.6652
348    0.0850  -0.0833   0.2184  -0.6652
349   -0.4743  -0.5902   0.3992  -0.6652
350    0.0500  -0.3312   0.5450  -0.6652
351    0.0361  -0.2869   0.4673  -0.6652
352    0.1199  -0.0541   0.2128  -0.6652
353   -0.1336  -0.3664   0.4144  -0.6652
354    0.0764  -0.0718   0.1921  -0.6652
355   -0.0583  -0.4854   0.6819  -0.6652
356    0.1047  -0.2850   0.5283  -0.6652
357    0.0117  -0.2345   0.3649  -0.6652
358   -0.2956  -0.4232   0.3220  -0.6652
359   -0.3821  -0.5034   0.3561  -0.6652
360   -0.5818  -0.6049   0.2831  -0.6652
361   -0.0963  -0.3116   0.3680  -0.6652
362   -0.4623  -0.5445   0.3285  -0.6652
363   -0.5291  -0.5787   0.3043  -0.6652
364   -0.3955  -0.4298   0.2123  -0.6652
365   -0.3476  -0.3927   0.2088  -0.6652
366   -0.2038  -0.2808   0.1980  -0.6652
367   -0.1381  -0.2826   0.2759  -0.6652
368   -0.3223  -0.3434   0.1591  -0.6652
369   -0.0220  -0.1317   0.1737  -0.6652
370   -0.0125  -0.2187   0.3156  -0.6652
371    0.0128  -0.2195   0.3435  -0.6652
372   -0.2751  -0.3877   0.2871  -0.6652
373   -0.2830  -0.5867   0.6372  -0.6652
374    0.2580   0.0610   0.1925  -0.6652
375   -0.0403  -0.3355   0.4644  -0.6652
376   -0.2096  -0.2874   0.2016  -0.6652
377   -0.4015  -0.5770   0.4696  -0.6652
378    0.0073  -0.2652   0.4062  -0.6652
379    0.0672  -0.3905   0.6447  -0.6652
380   -0.4383  -0.6397   0.5513  -0.6652
381   -0.1343  -0.4292   0.5162  -0.6652
382    0.1024  -0.3222   0.5782  -0.6652
383    0.0241  -0.2126   0.3450  -0.6652
384   -0.1876  -0.4087   0.4236  -0.6652
385   -0.5052  -0.6904   0.5732  -0.6652
386   -0.1621  -0.5480   0.6926  -0.6652
387   -0.0043  -0.2003   0.2966  -0.6652
388   -0.0805  -0.1388   0.1189  -0.6652
389    0.0726  -0.1837   0.3525  -0.6652
390    0.0857  -0.1351   0.2951  -0.6652
391   -0.0611  -0.2177   0.2611  -0.6652
392    0.0267  -0.0348   0.0821  -0.6652
393   -0.1381  -0.1567   0.0812  -0.6652
394    0.0622  -0.0296   0.1138  -0.6652
395   -0.1623  -0.2898   0.2597  -0.6652
396   -0.0470  -0.1792   0.2179  -0.6652
397   -0.0085  -0.1641   0.2375  -0.6652
398    0.0200  -0.1059   0.1813  -0.6652
399   -0.0744  -0.2026   0.2231  -0.6652
400    0.0039  -0.1468   0.2250  -0.6652
401    0.0226  -0.1382   0.2325  -0.6652
402    0.0421  -0.1362   0.2506  -0.6652
403   -0.0033  -0.1853   0.2750  -0.6652
404    0.0530  -0.1119   0.2262  -0.6652
405    0.0405  -0.1269   0.2349  -0.6652
406    0.0191  -0.1525   0.2500  -0.6652
407    0.0483  -0.1144   0.2248  -0.6652
408    0.0692  -0.1008   0.2272  -0.6652
409    0.0474  -0.1247   0.2390  -0.6652
410    0.0659  -0.0977   0.2191  -0.6652
411    0.0221  -0.1425   0.2384  -0.6652
412    0.0043  -0.1554   0.2384  -0.6652
413    0.0058  -0.1393   0.2158  -0.6652
414    0.0275  -0.1283   0.2229  -0.6652
415    0.0184  -0.1445   0.2372  -0.6652
416   -0.0308  -0.1755   0.2302  -0.6652
417   -0.0390  -0.1986   0.2562  -0.6652
418   -0.0430  -0.1865   0.2333  -0.6652
419   -0.0278  -0.1195   0.1487  -0.6652
420   -0.0178  -0.0921   0.1186  -0.6652
421   -0.0273  -0.0937   0.1104  -0.6652
