# Supplementary material for: An automatic method for assessing structural importance of amino acid positions
Source: BMC Struct Biol. 2009 Mar 4;9:10. doi: 10.1186/1472-6807-9-10 (PMC2667441; doi:10.1186/1472-6807-9-10)
Supplement: Additional file 2 — Sets of quality values, multiple sequence alignment (aln format) and CC values for each of the six datasets. [file 1472-6807-9-10-S2.zip › datasets/viral_capsid/residue_classification/jellyroll_tma_CC_final.txt]

0     -0.0035  -0.0429   0.0543  -0.7467
1     -0.0035  -0.0429   0.0543  -0.7467
2     -0.0035  -0.0429   0.0543  -0.7467
3     -0.0035  -0.0429   0.0543  -0.7467
4     -0.0035  -0.0429   0.0543  -0.7467
5     -0.0035  -0.0429   0.0543  -0.7467
6     -0.0079  -0.0578   0.0703  -0.7467
7      0.0829   0.0133   0.0560  -0.7467
8      0.1113   0.0482   0.0345  -0.7467
9      0.0973   0.0306   0.0457  -0.7467
10     0.1025   0.0068   0.0819  -0.7467
11     0.1382   0.0423   0.0662  -0.7467
12     0.1252  -0.0084   0.1219  -0.7467
13     0.0756  -0.0651   0.1538  -0.7467
14     0.0967  -0.0544   0.1580  -0.7467
15     0.0878  -0.1350   0.2564  -0.7467
16     0.0681  -0.1754   0.2929  -0.7467
17    -0.0215  -0.2971   0.3802  -0.7467
18     0.0044  -0.2409   0.3263  -0.7467
19     0.0319  -0.2858   0.4087  -0.7467
20     0.1013  -0.2923   0.4711  -0.7467
21    -0.1260  -0.4463   0.5005  -0.7467
22    -0.2135  -0.5514   0.5841  -0.7467
23    -0.4051  -0.7407   0.7555  -0.7467
24    -0.2441  -0.3745   0.2938  -0.7467
25    -0.2372  -0.3970   0.3323  -0.7467
26    -0.0962  -0.4365   0.5109  -0.7467
27    -0.2836  -0.5700   0.5529  -0.7467
28    -0.0413  -0.4142   0.5234  -0.7467
29    -0.2244  -0.5378   0.5538  -0.7467
30    -0.2190  -0.5050   0.5083  -0.7467
31     0.0065  -0.2728   0.3707  -0.7467
32    -0.1174  -0.4492   0.5117  -0.7467
33    -0.2193  -0.6360   0.7153  -0.7467
34    -0.1003  -0.4055   0.4638  -0.7467
35     0.1283  -0.2024   0.3770  -0.7467
36    -0.3639  -0.5756   0.4878  -0.7467
37    -0.4507  -0.6487   0.5278  -0.7467
38    -0.0304  -0.4207   0.5407  -0.7467
39    -0.1194  -0.4414   0.4990  -0.7467
40    -0.0818  -0.4417   0.5298  -0.7467
41    -0.1325  -0.3791   0.3995  -0.7467
42    -0.1932  -0.6056   0.6859  -0.7467
43    -0.0871  -0.4610   0.5528  -0.7467
44    -0.1198  -0.3421   0.3585  -0.7467
45    -0.4365  -0.6998   0.6377  -0.7467
46    -0.4368  -0.5261   0.3385  -0.7467
47    -0.1946  -0.3871   0.3565  -0.7467
48    -0.4154  -0.5348   0.3729  -0.7467
49    -0.0687  -0.4266   0.5190  -0.7467
50    -0.1185  -0.2918   0.2898  -0.7467
51    -0.1882  -0.4943   0.5187  -0.7467
52    -0.2470  -0.5116   0.4939  -0.7467
53    -0.3235  -0.4253   0.2941  -0.7467
54    -0.0668  -0.4792   0.5939  -0.7467
55    -0.0208  -0.2669   0.3399  -0.7467
56    -0.2108  -0.5720   0.6185  -0.7467
57    -0.1721  -0.4937   0.5312  -0.7467
58    -0.3216  -0.6426   0.6406  -0.7467
59    -0.2497  -0.4529   0.4030  -0.7467
60    -0.2915  -0.6269   0.6402  -0.7467
61     0.0688  -0.2209   0.3533  -0.7467
62    -0.1434  -0.5476   0.6347  -0.7467
63     0.0870  -0.5071   0.7320  -0.7467
64    -0.1860  -0.5200   0.5591  -0.7467
65    -0.2672  -0.6099   0.6324  -0.7467
66    -0.1956  -0.5716   0.6303  -0.7467
67    -0.3520  -0.4951   0.3720  -0.7467
68    -0.1898  -0.3918   0.3675  -0.7467
69    -0.0274  -0.0959   0.1042  -0.7467
70     0.0111  -0.3131   0.4282  -0.7467
71    -0.1028  -0.5654   0.6911  -0.7467
72    -0.1318  -0.6626   0.8203  -0.7467
73    -0.3568  -0.6463   0.6150  -0.7467
74    -0.0913  -0.2590   0.2685  -0.7467
75    -0.2778  -0.5317   0.4973  -0.7467
76    -0.3194  -0.5353   0.4651  -0.7467
77    -0.3401  -0.5519   0.4720  -0.7467
78    -0.2730  -0.4639   0.3982  -0.7467
79    -0.2785  -0.4630   0.3918  -0.7467
80    -0.2722  -0.4427   0.3673  -0.7467
81    -0.2683  -0.4389   0.3652  -0.7467
82     0.0000   0.0000   0.0000  -0.7467
83    -0.2822  -0.4642   0.3902  -0.7467
84    -0.1940  -0.3552   0.3115  -0.7467
85    -0.2809  -0.4579   0.3821  -0.7467
86    -0.2923  -0.4776   0.4011  -0.7467
87    -0.3015  -0.5005   0.4275  -0.7467
88    -0.3213  -0.5375   0.4668  -0.7467
89    -0.2895  -0.5032   0.4426  -0.7467
90    -0.3363  -0.5452   0.4648  -0.7467
91    -0.1167  -0.3697   0.3998  -0.7467
92    -0.2385  -0.3130   0.2115  -0.7467
93     0.0009  -0.0896   0.1208  -0.7467
94    -0.0850  -0.5003   0.6100  -0.7467
95    -0.0362  -0.1236   0.1335  -0.7467
96    -0.0003  -0.1256   0.1680  -0.7467
97    -0.0249  -0.1470   0.1751  -0.7467
98    -0.1386  -0.3031   0.2876  -0.7467
99    -0.0287  -0.1218   0.1378  -0.7467
100   -0.0125  -0.0747   0.0889  -0.7467
101   -0.0094  -0.0493   0.0576  -0.7467
102   -0.0094  -0.0493   0.0576  -0.7467
103   -0.0094  -0.0493   0.0576  -0.7467
104   -0.0094  -0.0493   0.0576  -0.7467
105   -0.0125  -0.0769   0.0919  -0.7467
106    0.0823  -0.0540   0.1449  -0.7467
107    0.0882  -0.1226   0.2405  -0.7467
108    0.2715  -0.0257   0.2675  -0.7467
109    0.2499  -0.0787   0.3165  -0.7467
110   -0.1411  -0.2435   0.2030  -0.7467
111   -0.0597  -0.5447   0.6910  -0.7467
112   -0.3130  -0.5717   0.5290  -0.7467
113   -0.0351  -0.3488   0.4390  -0.7467
114   -0.0236  -0.2109   0.2622  -0.7467
115   -0.1626  -0.2416   0.1811  -0.7467
116   -0.0188  -0.2115   0.2671  -0.7467
117   -0.0642  -0.5123   0.6422  -0.7467
118    0.1278  -0.1915   0.3626  -0.7467
119    0.0216  -0.3564   0.4941  -0.7467
120   -0.0807  -0.2112   0.2126  -0.7467
121   -0.4564  -0.5101   0.2946  -0.7467
122   -0.1100  -0.3876   0.4307  -0.7467
123    0.0000   0.0000   0.0000  -0.7467
124    0.0000   0.0000   0.0000  -0.7467
125    0.0000   0.0000   0.0000  -0.7467
126    0.0000   0.0000   0.0000  -0.7467
127    0.0000   0.0000   0.0000  -0.7467
128    0.0000   0.0000   0.0000  -0.7467
129    0.0000   0.0000   0.0000  -0.7467
130    0.0000   0.0000   0.0000  -0.7467
131    0.0000   0.0000   0.0000  -0.7467
132    0.0000   0.0000   0.0000  -0.7467
133    0.0000   0.0000   0.0000  -0.7467
134    0.0000   0.0000   0.0000  -0.7467
135    0.0000   0.0000   0.0000  -0.7467
136    0.0000   0.0000   0.0000  -0.7467
137    0.0000   0.0000   0.0000  -0.7467
138    0.0000   0.0000   0.0000  -0.7467
139    0.0000   0.0000   0.0000  -0.7467
140    0.0000   0.0000   0.0000  -0.7467
141    0.0000   0.0000   0.0000  -0.7467
142    0.0000   0.0000   0.0000  -0.7467
143    0.0000   0.0000   0.0000  -0.7467
144    0.0168   0.0503  -0.0524  -0.7467
145    0.0100   0.0442  -0.0503  -0.7467
146    0.0153   0.0442  -0.0456  -0.7467
147    0.0153   0.0442  -0.0456  -0.7467
148    0.0201   0.0416  -0.0378  -0.7467
149    0.0106   0.0368  -0.0398  -0.7467
150    0.0106   0.0368  -0.0398  -0.7467
151    0.0106   0.0368  -0.0398  -0.7467
152   -0.2083  -0.4352   0.4139  -0.7467
153   -0.4036  -0.4999   0.3301  -0.7467
154   -0.4709  -0.6644   0.5354  -0.7467
155    0.0358  -0.2356   0.3456  -0.7467
156   -0.0870  -0.3302   0.3703  -0.7467
157   -0.2425  -0.6522   0.7246  -0.7467
158   -0.5261  -0.6092   0.3829  -0.7467
159    0.0439  -0.4808   0.6729  -0.7467
160   -0.6849  -0.6706   0.3201  -0.7467
161   -0.3323  -0.4613   0.3393  -0.7467
162   -0.2465  -0.6126   0.6543  -0.7467
163    0.0215  -0.2219   0.3154  -0.7467
164    0.0467  -0.2956   0.4334  -0.7467
165   -0.3766  -0.4138   0.2274  -0.7467
166   -0.0778  -0.5059   0.6233  -0.7467
167    0.2049  -0.2688   0.5164  -0.7467
168    0.1085  -0.4285   0.6475  -0.7467
169   -0.2591  -0.5591   0.5571  -0.7467
170    0.0342  -0.1645   0.2498  -0.7467
171   -0.0172  -0.0111  -0.0004  -0.7467
172   -0.6056  -0.7387   0.5326  -0.7467
173   -0.3993  -0.7205   0.7170  -0.7467
174    0.0039  -0.4482   0.6030  -0.7467
175   -0.1312  -0.4922   0.5625  -0.7467
176   -0.0891  -0.2175   0.2137  -0.7467
177    0.1178  -0.3541   0.5610  -0.7467
178    0.1002  -0.3402   0.5313  -0.7467
179   -0.1358  -0.5577   0.6555  -0.7467
180   -0.1784  -0.6485   0.7665  -0.7467
181    0.0931  -0.4025   0.6051  -0.7467
182   -0.1787  -0.4207   0.4189  -0.7467
183   -0.0712  -0.1699   0.1650  -0.7467
184   -0.0699  -0.1955   0.2008  -0.7467
185   -0.0740  -0.2133   0.2214  -0.7467
186   -0.0694  -0.2063   0.2159  -0.7467
187   -0.0508  -0.1268   0.1249  -0.7467
188   -0.0397  -0.1071   0.1082  -0.7467
189   -0.0577  -0.1797   0.1902  -0.7467
190   -0.0669  -0.1971   0.2056  -0.7467
191   -0.0596  -0.1689   0.1739  -0.7467
192   -0.0341  -0.1616   0.1866  -0.7467
193   -0.3256  -0.5974   0.5597  -0.7467
194   -0.2805  -0.5952   0.5966  -0.7467
195   -0.2142  -0.5662   0.6067  -0.7467
196   -0.2725  -0.4765   0.4176  -0.7467
197   -0.5051  -0.5210   0.2638  -0.7467
198   -0.2072  -0.4913   0.4980  -0.7467
199   -0.3435  -0.5090   0.4014  -0.7467
200   -0.5359  -0.5654   0.3021  -0.7467
201   -0.0093  -0.1840   0.2384  -0.7467
202   -0.3073  -0.5016   0.4238  -0.7467
203    0.2874  -0.2344   0.5309  -0.7467
204    0.0843  -0.2142   0.3570  -0.7467
205    0.1807  -0.0761   0.2575  -0.7467
206    0.0487  -0.4642   0.6544  -0.7467
207    0.1567  -0.2645   0.4770  -0.7467
208    0.0947  -0.2103   0.3603  -0.7467
209   -0.1034  -0.4893   0.5803  -0.7467
210   -0.1462  -0.4362   0.4691  -0.7467
211   -0.1345  -0.4175   0.4522  -0.7467
212   -0.1337  -0.4181   0.4537  -0.7467
213   -0.1294  -0.4246   0.4667  -0.7467
214   -0.1064  -0.3588   0.3934  -0.7467
215   -0.1197  -0.3935   0.4308  -0.7467
216   -0.0616  -0.2368   0.2642  -0.7467
217    0.0000   0.0000   0.0000  -0.7467
218   -0.1067  -0.3547   0.3874  -0.7467
219   -0.0857  -0.3335   0.3760  -0.7467
220   -0.1100  -0.3731   0.4103  -0.7467
221   -0.0837  -0.3409   0.3878  -0.7467
222   -0.0991  -0.3589   0.3998  -0.7467
223   -0.1027  -0.3885   0.4380  -0.7467
224   -0.1002  -0.3572   0.3964  -0.7467
225   -0.1146  -0.3756   0.4099  -0.7467
226   -0.1109  -0.3716   0.4074  -0.7467
227   -0.1002  -0.3518   0.3889  -0.7467
228   -0.1202  -0.4196   0.4673  -0.7467
229   -0.1042  -0.3888   0.4373  -0.7467
230   -0.0856  -0.3290   0.3697  -0.7467
231   -0.1212  -0.4068   0.4484  -0.7467
232   -0.1192  -0.3728   0.4021  -0.7467
233   -0.1202  -0.4014   0.4416  -0.7467
234   -0.1312  -0.4077   0.4411  -0.7467
235   -0.1056  -0.3742   0.4156  -0.7467
236   -0.1176  -0.3854   0.4211  -0.7467
237   -0.0867  -0.3299   0.3701  -0.7467
238   -0.1123  -0.3190   0.3328  -0.7467
239   -0.0760  -0.2549   0.2763  -0.7467
240   -0.0793  -0.2550   0.2735  -0.7467
241   -0.0536  -0.1133   0.1043  -0.7467
242   -0.0506  -0.1070   0.0984  -0.7467
243   -0.0496  -0.1067   0.0989  -0.7467
244   -0.0401  -0.1618   0.1815  -0.7467
245   -0.0332  -0.1853   0.2193  -0.7467
246   -0.0302  -0.1832   0.2192  -0.7467
247   -0.1010  -0.3581   0.3970  -0.7467
248   -0.1042  -0.3708   0.4120  -0.7467
249   -0.0977  -0.3652   0.4096  -0.7467
250   -0.0959  -0.3563   0.3988  -0.7467
251   -0.1269  -0.3559   0.3716  -0.7467
252   -0.1611  -0.2685   0.2196  -0.7467
253    0.1063  -0.1851   0.3370  -0.7467
254   -0.0625  -0.1697   0.1724  -0.7467
255   -0.0148  -0.1928   0.2454  -0.7467
256   -0.1119  -0.3756   0.4121  -0.7467
257   -0.0966  -0.2971   0.3163  -0.7467
258   -0.0925  -0.2931   0.3143  -0.7467
259   -0.1079  -0.3377   0.3628  -0.7467
260   -0.0691  -0.2207   0.2358  -0.7467
261    0.0150  -0.2721   0.3767  -0.7467
262   -0.0326  -0.2258   0.2744  -0.7467
263   -0.0594  -0.2677   0.3082  -0.7467
264   -0.1007  -0.5109   0.6134  -0.7467
265   -0.3012  -0.6408   0.6556  -0.7467
266   -0.0451  -0.4771   0.6071  -0.7467
267   -0.2734  -0.5593   0.5449  -0.7467
268   -0.2462  -0.4713   0.4335  -0.7467
269   -0.4484  -0.5987   0.4439  -0.7467
270   -0.2244  -0.6166   0.6790  -0.7467
271   -0.0073  -0.3409   0.4507  -0.7467
272   -0.6299  -0.6405   0.3276  -0.7467
273    0.0183  -0.4536   0.6203  -0.7467
274    0.0461  -0.2543   0.3786  -0.7467
275   -0.0110  -0.4965   0.6576  -0.7467
276   -0.4210  -0.6467   0.5538  -0.7467
277   -0.3486  -0.4712   0.3388  -0.7467
278    0.1493  -0.4250   0.6682  -0.7467
279    0.0000   0.0000   0.0000  -0.7467
280    0.0000   0.0000   0.0000  -0.7467
281    0.0000   0.0000   0.0000  -0.7467
282    0.0000   0.0000   0.0000  -0.7467
283   -0.6581  -0.7228   0.4422  -0.7467
284   -0.2564  -0.3996   0.3187  -0.7467
285   -0.3285  -0.6097   0.5776  -0.7467
286    0.0000   0.0000   0.0000  -0.7467
287    0.0000   0.0000   0.0000  -0.7467
288    0.0000   0.0000   0.0000  -0.7467
289    0.0000   0.0000   0.0000  -0.7467
290    0.0000   0.0000   0.0000  -0.7467
291    0.0000   0.0000   0.0000  -0.7467
292    0.0000   0.0000   0.0000  -0.7467
293    0.0000   0.0000   0.0000  -0.7467
294    0.0000   0.0000   0.0000  -0.7467
295    0.0000   0.0000   0.0000  -0.7467
296    0.0000   0.0000   0.0000  -0.7467
297    0.0000   0.0000   0.0000  -0.7467
298    0.0000   0.0000   0.0000  -0.7467
299    0.0000   0.0000   0.0000  -0.7467
300   -0.4021  -0.4861   0.3105  -0.7467
301   -0.1145  -0.3558   0.3823  -0.7467
302   -0.3275  -0.5025   0.4063  -0.7467
303   -0.0626  -0.2203   0.2410  -0.7467
304   -0.1530  -0.4261   0.4489  -0.7467
305    0.1320  -0.0439   0.1745  -0.7467
306    0.2425   0.0000   0.2112  -0.7467
307    0.0034  -0.3186   0.4295  -0.7467
308    0.0000   0.0000   0.0000  -0.7467
309    0.0109  -0.1876   0.2607  -0.7467
310   -0.0240  -0.3840   0.4958  -0.7467
311   -0.2444  -0.3610   0.2740  -0.7467
312   -0.1685  -0.4425   0.4592  -0.7467
313   -0.0611  -0.3966   0.4835  -0.7467
314   -0.4635  -0.6445   0.5073  -0.7467
315   -0.3954  -0.7276   0.7360  -0.7467
316    0.0006  -0.1933   0.2593  -0.7467
317   -0.2931  -0.5066   0.4445  -0.7467
318    0.0895  -0.1976   0.3396  -0.7467
319    0.0346  -0.3052   0.4365  -0.7467
320    0.2257  -0.1594   0.3979  -0.7467
321    0.0589  -0.1329   0.2290  -0.7467
322    0.0023   0.0316  -0.0403  -0.7467
323   -0.0480  -0.2183   0.2509  -0.7467
324   -0.0459  -0.1887   0.2128  -0.7467
325   -0.0472  -0.1933   0.2178  -0.7467
326   -0.0211  -0.1789   0.2212  -0.7467
327   -0.0251  -0.1023   0.1149  -0.7467
328   -0.0284  -0.0938   0.1005  -0.7467
329   -0.0264  -0.0879   0.0943  -0.7467
330    0.0000   0.0000   0.0000  -0.7467
331   -0.0264  -0.0879   0.0943  -0.7467
332   -0.0268  -0.0883   0.0945  -0.7467
333   -0.0271  -0.0897   0.0961  -0.7467
334   -0.0265  -0.0871   0.0932  -0.7467
335   -0.0205  -0.0938   0.1075  -0.7467
336   -0.0290  -0.1663   0.1974  -0.7467
337   -0.0102  -0.0962   0.1198  -0.7467
338   -0.0018  -0.1002   0.1325  -0.7467
339   -0.0197  -0.1602   0.1974  -0.7467
340   -0.0203  -0.0993   0.1151  -0.7467
341   -0.0427  -0.1948   0.2238  -0.7467
342   -0.0302  -0.1857   0.2225  -0.7467
343    0.1585  -0.0310   0.1804  -0.7467
344    0.2555   0.0594   0.1456  -0.7467
345    0.0900  -0.0850   0.1925  -0.7467
346   -0.2787  -0.5713   0.5593  -0.7467
347   -0.0204  -0.4800   0.6287  -0.7467
348   -0.0245  -0.2020   0.2494  -0.7467
349   -0.4198  -0.6511   0.5629  -0.7467
350    0.2955  -0.2881   0.5970  -0.7467
351   -0.1959  -0.4439   0.4376  -0.7467
352   -0.0879  -0.2680   0.2839  -0.7467
353   -0.1917  -0.4679   0.4764  -0.7467
354   -0.1389  -0.2842   0.2612  -0.7467
355   -0.5242  -0.7937   0.7590  -0.7467
356   -0.1424  -0.5468   0.6342  -0.7467
357    0.0061  -0.3196   0.4329  -0.7467
358   -0.3228  -0.5722   0.5208  -0.7467
359   -0.1392  -0.4162   0.4464  -0.7467
360   -0.4931  -0.5512   0.3223  -0.7467
361   -0.1375  -0.3672   0.3784  -0.7467
362   -0.5060  -0.5671   0.3347  -0.7467
363   -0.5576  -0.6461   0.4128  -0.7467
364   -0.4274  -0.4504   0.2330  -0.7467
365   -0.2829  -0.3363   0.2037  -0.7467
366   -0.1071  -0.2403   0.2289  -0.7467
367   -0.0830  -0.3200   0.3596  -0.7467
368   -0.2921  -0.3150   0.1652  -0.7467
369   -0.0139  -0.1475   0.1855  -0.7467
370    0.0031  -0.3061   0.4125  -0.7467
371   -0.0635  -0.3607   0.4320  -0.7467
372   -0.0197  -0.2311   0.2927  -0.7467
373   -0.4729  -0.7424   0.6889  -0.7467
374   -0.0166  -0.1530   0.1903  -0.7467
375   -0.1409  -0.4899   0.5515  -0.7467
376   -0.4450  -0.4690   0.2436  -0.7467
377   -0.5206  -0.6649   0.4848  -0.7467
378    0.0245  -0.3717   0.5165  -0.7467
379   -0.3932  -0.6663   0.6165  -0.7467
380   -0.3970  -0.6287   0.5456  -0.7467
381   -0.0530  -0.4286   0.5341  -0.7467
382   -0.1616  -0.5368   0.6043  -0.7467
383   -0.0872  -0.2912   0.3164  -0.7467
384   -0.1591  -0.4506   0.4790  -0.7467
385   -0.7022  -0.8515   0.6841  -0.7467
386   -0.1131  -0.6164   0.7600  -0.7467
387    0.0288  -0.2283   0.3300  -0.7467
388   -0.0108  -0.0991   0.1232  -0.7467
389   -0.1837  -0.4524   0.4606  -0.7467
390   -0.0921  -0.3562   0.4019  -0.7467
391    0.0143  -0.1857   0.2610  -0.7467
392   -0.0076  -0.0854   0.1076  -0.7467
393   -0.0157  -0.1354   0.1676  -0.7467
394    0.1335  -0.0107   0.1323  -0.7467
395   -0.0948  -0.2813   0.2960  -0.7467
396    0.1361  -0.0757   0.2197  -0.7467
397    0.1900  -0.0523   0.2346  -0.7467
398    0.1678  -0.0151   0.1677  -0.7467
399    0.0023  -0.1788   0.2415  -0.7467
400    0.0672  -0.1343   0.2380  -0.7467
401    0.0523  -0.1404   0.2334  -0.7467
402    0.0146  -0.1823   0.2567  -0.7467
403   -0.0197  -0.2175   0.2745  -0.7467
404    0.0801  -0.1104   0.2174  -0.7467
405    0.0392  -0.1496   0.2342  -0.7467
406    0.0187  -0.1737   0.2489  -0.7467
407    0.0434  -0.1308   0.2130  -0.7467
408    0.0812  -0.0997   0.2043  -0.7467
409    0.0342  -0.1551   0.2373  -0.7467
410    0.0805  -0.0891   0.1898  -0.7467
411    0.0270  -0.1481   0.2218  -0.7467
412    0.0132  -0.1683   0.2368  -0.7467
413    0.0344  -0.1459   0.2252  -0.7467
414    0.0464  -0.1284   0.2123  -0.7467
415    0.0457  -0.1379   0.2243  -0.7467
416   -0.0130  -0.1684   0.2142  -0.7467
417   -0.0411  -0.2102   0.2460  -0.7467
418   -0.0378  -0.2024   0.2383  -0.7467
419    0.0027  -0.0995   0.1356  -0.7467
420   -0.0043  -0.0945   0.1228  -0.7467
421   -0.0408  -0.1094   0.1104  -0.7467
