# Supplementary material for: An automatic method for assessing structural importance of amino acid positions
Source: BMC Struct Biol. 2009 Mar 4;9:10. doi: 10.1186/1472-6807-9-10 (PMC2667441; doi:10.1186/1472-6807-9-10)
Supplement: Additional file 2 — Sets of quality values, multiple sequence alignment (aln format) and CC values for each of the six datasets. [file 1472-6807-9-10-S2.zip › datasets/viral_capsid/residue_classification/jellyroll_tma_p250_CC_final.txt]

0     -0.0035  -0.0429   0.0543  -0.7467
1     -0.0035  -0.0429   0.0543  -0.7467
2     -0.0035  -0.0429   0.0543  -0.7467
3     -0.0035  -0.0429   0.0543  -0.7467
4     -0.0035  -0.0429   0.0543  -0.7467
5     -0.0035  -0.0429   0.0543  -0.7467
6     -0.0072  -0.0582   0.0716  -0.7467
7      0.0829   0.0133   0.0560  -0.7467
8      0.1148   0.0528   0.0316  -0.7467
9      0.0903   0.0359   0.0323  -0.7467
10     0.1188   0.0242   0.0731  -0.7467
11     0.1421   0.0344   0.0801  -0.7467
12     0.1128  -0.0300   0.1398  -0.7467
13     0.0726  -0.0701   0.1578  -0.7467
14     0.1304  -0.0373   0.1645  -0.7467
15     0.1122  -0.0828   0.2086  -0.7467
16     0.0846  -0.1609   0.2877  -0.7467
17     0.0171  -0.2308   0.3235  -0.7467
18     0.0247  -0.1920   0.2783  -0.7467
19     0.0635  -0.2190   0.3463  -0.7467
20     0.1239  -0.2241   0.4013  -0.7467
21    -0.0518  -0.3811   0.4697  -0.7467
22    -0.2252  -0.5321   0.5444  -0.7467
23    -0.2061  -0.6125   0.6868  -0.7467
24    -0.2259  -0.3658   0.2977  -0.7467
25    -0.1908  -0.3580   0.3183  -0.7467
26    -0.0694  -0.3480   0.4096  -0.7467
27    -0.1933  -0.4427   0.4381  -0.7467
28    -0.0697  -0.2938   0.3349  -0.7467
29    -0.2293  -0.4671   0.4423  -0.7467
30    -0.2273  -0.4265   0.3842  -0.7467
31     0.0320  -0.1829   0.2724  -0.7467
32    -0.0074  -0.3388   0.4479  -0.7467
33    -0.0758  -0.5181   0.6421  -0.7467
34    -0.1120  -0.4304   0.4894  -0.7467
35     0.1356  -0.1563   0.3236  -0.7467
36    -0.1305  -0.3575   0.3709  -0.7467
37    -0.2171  -0.3638   0.3029  -0.7467
38    -0.0037  -0.3388   0.4508  -0.7467
39    -0.0697  -0.3349   0.3913  -0.7467
40     0.0087  -0.3512   0.4772  -0.7467
41    -0.0968  -0.2840   0.2980  -0.7467
42     0.0340  -0.4963   0.6868  -0.7467
43    -0.0580  -0.3394   0.4073  -0.7467
44     0.0159  -0.1838   0.2598  -0.7467
45    -0.3339  -0.6515   0.6453  -0.7467
46    -0.3879  -0.4910   0.3315  -0.7467
47    -0.0828  -0.2970   0.3280  -0.7467
48    -0.4038  -0.5243   0.3676  -0.7467
49    -0.0610  -0.3947   0.4810  -0.7467
50    -0.0892  -0.2697   0.2850  -0.7467
51    -0.0702  -0.3170   0.3663  -0.7467
52    -0.2194  -0.4695   0.4547  -0.7467
53    -0.2809  -0.3957   0.2904  -0.7467
54     0.0040  -0.3768   0.5077  -0.7467
55     0.0520  -0.2058   0.3195  -0.7467
56    -0.0796  -0.4845   0.5917  -0.7467
57    -0.0182  -0.3836   0.4997  -0.7467
58    -0.3426  -0.5756   0.5080  -0.7467
59    -0.1282  -0.3646   0.3828  -0.7467
60    -0.2757  -0.5660   0.5535  -0.7467
61    -0.0124  -0.3023   0.3947  -0.7467
62    -0.0938  -0.4056   0.4695  -0.7467
63     0.1386  -0.4820   0.7299  -0.7467
64    -0.2061  -0.4987   0.5100  -0.7467
65    -0.2486  -0.5430   0.5410  -0.7467
66    -0.1352  -0.4957   0.5645  -0.7467
67    -0.3525  -0.4438   0.2942  -0.7467
68    -0.0596  -0.2818   0.3272  -0.7467
69    -0.0274  -0.0959   0.1042  -0.7467
70     0.0236  -0.2760   0.3890  -0.7467
71     0.0593  -0.4701   0.6689  -0.7467
72     0.0307  -0.5716   0.7825  -0.7467
73    -0.4427  -0.6423   0.5244  -0.7467
74    -0.1306  -0.2220   0.1829  -0.7467
75    -0.2382  -0.4468   0.4043  -0.7467
76    -0.3222  -0.5392   0.4685  -0.7467
77    -0.3434  -0.5625   0.4860  -0.7467
78    -0.2887  -0.4919   0.4261  -0.7467
79    -0.2845  -0.4768   0.4070  -0.7467
80    -0.2865  -0.4610   0.3815  -0.7467
81    -0.2862  -0.4657   0.3888  -0.7467
82     0.0000   0.0000   0.0000  -0.7467
83    -0.2836  -0.4669   0.3930  -0.7467
84    -0.2034  -0.3686   0.3221  -0.7467
85    -0.2879  -0.4671   0.3892  -0.7467
86    -0.2941  -0.4751   0.3957  -0.7467
87    -0.2991  -0.4950   0.4214  -0.7467
88    -0.3397  -0.5619   0.4885  -0.7467
89    -0.3036  -0.5192   0.4543  -0.7467
90    -0.3364  -0.5469   0.4675  -0.7467
91    -0.0146  -0.2321   0.2984  -0.7467
92    -0.2218  -0.2784   0.1785  -0.7467
93    -0.0067  -0.0925   0.1180  -0.7467
94    -0.1180  -0.5283   0.6255  -0.7467
95     0.0059  -0.0758   0.1067  -0.7467
96    -0.0358  -0.1210   0.1304  -0.7467
97    -0.0115  -0.1709   0.2188  -0.7467
98    -0.1279  -0.2519   0.2264  -0.7467
99    -0.0368  -0.1344   0.1475  -0.7467
100   -0.0201  -0.0876   0.0995  -0.7467
101   -0.0094  -0.0493   0.0576  -0.7467
102   -0.0053  -0.0412   0.0505  -0.7467
103   -0.0094  -0.0493   0.0576  -0.7467
104   -0.0094  -0.0493   0.0576  -0.7467
105   -0.0154  -0.0822   0.0965  -0.7467
106    0.1005  -0.0592   0.1676  -0.7467
107    0.1311  -0.1049   0.2534  -0.7467
108    0.2890  -0.0514   0.3133  -0.7467
109    0.2870  -0.0419   0.3001  -0.7467
110   -0.0951  -0.2184   0.2097  -0.7467
111   -0.0971  -0.4738   0.5631  -0.7467
112   -0.2541  -0.5692   0.5776  -0.7467
113    0.0780  -0.2870   0.4466  -0.7467
114   -0.0570  -0.2619   0.3023  -0.7467
115   -0.1492  -0.2276   0.1738  -0.7467
116   -0.1502  -0.3049   0.2798  -0.7467
117   -0.0279  -0.4063   0.5229  -0.7467
118    0.1389  -0.1964   0.3776  -0.7467
119    0.0384  -0.3389   0.4838  -0.7467
120   -0.0671  -0.1928   0.1996  -0.7467
121   -0.4886  -0.5000   0.2479  -0.7467
122   -0.1078  -0.3835   0.4268  -0.7467
123    0.0000   0.0000   0.0000  -0.7467
124    0.0000   0.0000   0.0000  -0.7467
125    0.0000   0.0000   0.0000  -0.7467
126    0.0000   0.0000   0.0000  -0.7467
127    0.0000   0.0000   0.0000  -0.7467
128    0.0000   0.0000   0.0000  -0.7467
129    0.0000   0.0000   0.0000  -0.7467
130    0.0000   0.0000   0.0000  -0.7467
131    0.0000   0.0000   0.0000  -0.7467
132    0.0000   0.0000   0.0000  -0.7467
133    0.0000   0.0000   0.0000  -0.7467
134    0.0000   0.0000   0.0000  -0.7467
135    0.0000   0.0000   0.0000  -0.7467
136    0.0000   0.0000   0.0000  -0.7467
137    0.0000   0.0000   0.0000  -0.7467
138    0.0000   0.0000   0.0000  -0.7467
139    0.0000   0.0000   0.0000  -0.7467
140    0.0000   0.0000   0.0000  -0.7467
141    0.0000   0.0000   0.0000  -0.7467
142    0.0000   0.0000   0.0000  -0.7467
143    0.0000   0.0000   0.0000  -0.7467
144    0.0154   0.0494  -0.0525  -0.7467
145    0.0077   0.0414  -0.0486  -0.7467
146    0.0153   0.0442  -0.0456  -0.7467
147    0.0153   0.0442  -0.0456  -0.7467
148    0.0213   0.0433  -0.0391  -0.7467
149    0.0106   0.0368  -0.0398  -0.7467
150    0.0118   0.0411  -0.0445  -0.7467
151    0.0106   0.0368  -0.0398  -0.7467
152   -0.2339  -0.4683   0.4400  -0.7467
153   -0.4954  -0.5757   0.3591  -0.7467
154   -0.5174  -0.6716   0.5004  -0.7467
155   -0.0298  -0.2042   0.2478  -0.7467
156   -0.0968  -0.3315   0.3637  -0.7467
157   -0.3976  -0.7020   0.6807  -0.7467
158   -0.5708  -0.6169   0.3498  -0.7467
159   -0.0203  -0.4325   0.5643  -0.7467
160   -0.7137  -0.6910   0.3239  -0.7467
161   -0.4735  -0.5717   0.3746  -0.7467
162   -0.2378  -0.4940   0.4753  -0.7467
163    0.0345  -0.1076   0.1743  -0.7467
164    0.0706  -0.2182   0.3511  -0.7467
165   -0.3194  -0.3512   0.1910  -0.7467
166    0.0602  -0.2872   0.4330  -0.7467
167    0.2261  -0.2834   0.5480  -0.7467
168   -0.1429  -0.5414   0.6257  -0.7467
169   -0.0107  -0.4230   0.5586  -0.7467
170    0.0414  -0.1126   0.1871  -0.7467
171   -0.0172  -0.0111  -0.0004  -0.7467
172   -0.7297  -0.7492   0.4106  -0.7467
173   -0.4261  -0.6994   0.6473  -0.7467
174    0.0360  -0.3776   0.5328  -0.7467
175   -0.1817  -0.4712   0.4899  -0.7467
176   -0.0059  -0.2043   0.2685  -0.7467
177    0.0484  -0.3834   0.5495  -0.7467
178    0.1428  -0.2816   0.4882  -0.7467
179   -0.0062  -0.5033   0.6700  -0.7467
180   -0.1656  -0.6532   0.7831  -0.7467
181    0.0897  -0.3641   0.5541  -0.7467
182   -0.1020  -0.2858   0.2959  -0.7467
183   -0.1600  -0.2113   0.1419  -0.7467
184   -0.0655  -0.1843   0.1895  -0.7467
185   -0.0617  -0.1860   0.1951  -0.7467
186   -0.0705  -0.2104   0.2204  -0.7467
187   -0.0480  -0.1186   0.1163  -0.7467
188   -0.0423  -0.1096   0.1093  -0.7467
189   -0.0580  -0.1788   0.1887  -0.7467
190   -0.0683  -0.1976   0.2051  -0.7467
191   -0.0532  -0.1507   0.1550  -0.7467
192   -0.0291  -0.1684   0.2001  -0.7467
193   -0.1840  -0.4124   0.4022  -0.7467
194   -0.2755  -0.5674   0.5560  -0.7467
195   -0.1829  -0.4468   0.4531  -0.7467
196   -0.1826  -0.4169   0.4099  -0.7467
197   -0.4912  -0.4985   0.2432  -0.7467
198   -0.1635  -0.4650   0.4963  -0.7467
199   -0.3690  -0.4902   0.3484  -0.7467
200   -0.5357  -0.5422   0.2660  -0.7467
201   -0.0885  -0.1818   0.1658  -0.7467
202   -0.1876  -0.3970   0.3768  -0.7467
203    0.2342  -0.1810   0.4306  -0.7467
204    0.1029  -0.1708   0.3157  -0.7467
205    0.2055  -0.0535   0.2489  -0.7467
206    0.0566  -0.4346   0.6216  -0.7467
207    0.1245  -0.2299   0.4091  -0.7467
208    0.0552  -0.1159   0.2034  -0.7467
209   -0.0472  -0.4909   0.6247  -0.7467
210   -0.1492  -0.4343   0.4638  -0.7467
211   -0.1340  -0.4330   0.4749  -0.7467
212   -0.1307  -0.4240   0.4648  -0.7467
213   -0.1335  -0.4355   0.4788  -0.7467
214   -0.1101  -0.3818   0.4225  -0.7467
215   -0.1227  -0.4033   0.4420  -0.7467
216   -0.0566  -0.2249   0.2524  -0.7467
217    0.0000   0.0000   0.0000  -0.7467
218   -0.1165  -0.3804   0.4151  -0.7467
219   -0.0924  -0.3595   0.4063  -0.7467
220   -0.1136  -0.3889   0.4294  -0.7467
221   -0.0867  -0.3562   0.4064  -0.7467
222   -0.1007  -0.3631   0.4043  -0.7467
223   -0.1115  -0.4103   0.4614  -0.7467
224   -0.0948  -0.3641   0.4106  -0.7467
225   -0.1098  -0.3748   0.4129  -0.7467
226   -0.0984  -0.3655   0.4096  -0.7467
227   -0.0942  -0.3536   0.3965  -0.7467
228   -0.1202  -0.4196   0.4673  -0.7467
229   -0.1133  -0.4076   0.4561  -0.7467
230   -0.0915  -0.3371   0.3759  -0.7467
231   -0.1270  -0.4219   0.4648  -0.7467
232   -0.1277  -0.4053   0.4407  -0.7467
233   -0.1234  -0.4144   0.4572  -0.7467
234   -0.1276  -0.4018   0.4358  -0.7467
235   -0.1144  -0.3931   0.4347  -0.7467
236   -0.1184  -0.3910   0.4284  -0.7467
237   -0.0915  -0.3443   0.3859  -0.7467
238   -0.1172  -0.3275   0.3404  -0.7467
239   -0.0735  -0.2494   0.2710  -0.7467
240   -0.0760  -0.2506   0.2705  -0.7467
241   -0.0536  -0.1133   0.1043  -0.7467
242   -0.0506  -0.1070   0.0984  -0.7467
243   -0.0496  -0.1067   0.0989  -0.7467
244   -0.0386  -0.1559   0.1750  -0.7467
245   -0.0367  -0.1917   0.2249  -0.7467
246   -0.0291  -0.1801   0.2160  -0.7467
247   -0.1043  -0.3701   0.4109  -0.7467
248   -0.1138  -0.3956   0.4387  -0.7467
249   -0.1000  -0.3710   0.4158  -0.7467
250   -0.1038  -0.3755   0.4189  -0.7467
251   -0.1341  -0.4019   0.4304  -0.7467
252   -0.1153  -0.2061   0.1749  -0.7467
253    0.0626  -0.1724   0.2844  -0.7467
254   -0.0653  -0.1723   0.1734  -0.7467
255   -0.0509  -0.1742   0.1888  -0.7467
256   -0.1271  -0.3900   0.4196  -0.7467
257   -0.1018  -0.3228   0.3473  -0.7467
258   -0.0917  -0.2998   0.3243  -0.7467
259   -0.1115  -0.3331   0.3532  -0.7467
260   -0.0145  -0.1406   0.1756  -0.7467
261    0.0548  -0.1957   0.3085  -0.7467
262    0.0033  -0.1838   0.2491  -0.7467
263   -0.0752  -0.2658   0.2920  -0.7467
264   -0.1108  -0.5197   0.6184  -0.7467
265   -0.3967  -0.6402   0.5660  -0.7467
266    0.0409  -0.3263   0.4691  -0.7467
267   -0.0020  -0.3692   0.4929  -0.7467
268   -0.3037  -0.4526   0.3530  -0.7467
269   -0.5357  -0.6416   0.4279  -0.7467
270   -0.1124  -0.5379   0.6438  -0.7467
271    0.0542  -0.2549   0.3859  -0.7467
272   -0.6351  -0.6312   0.3068  -0.7467
273    0.0503  -0.4023   0.5754  -0.7467
274    0.0488  -0.2350   0.3553  -0.7467
275   -0.0447  -0.4855   0.6189  -0.7467
276   -0.3515  -0.4596   0.3188  -0.7467
277   -0.3534  -0.4553   0.3105  -0.7467
278    0.1696  -0.4239   0.6786  -0.7467
279    0.0000   0.0000   0.0000  -0.7467
280    0.0000   0.0000   0.0000  -0.7467
281    0.0000   0.0000   0.0000  -0.7467
282    0.0000   0.0000   0.0000  -0.7467
283   -0.6326  -0.7386   0.5016  -0.7467
284   -0.3253  -0.3727   0.2162  -0.7467
285   -0.0385  -0.3071   0.3795  -0.7467
286    0.0000   0.0000   0.0000  -0.7467
287    0.0000   0.0000   0.0000  -0.7467
288    0.0000   0.0000   0.0000  -0.7467
289    0.0000   0.0000   0.0000  -0.7467
290    0.0000   0.0000   0.0000  -0.7467
291    0.0000   0.0000   0.0000  -0.7467
292    0.0000   0.0000   0.0000  -0.7467
293    0.0000   0.0000   0.0000  -0.7467
294    0.0000   0.0000   0.0000  -0.7467
295    0.0000   0.0000   0.0000  -0.7467
296    0.0000   0.0000   0.0000  -0.7467
297    0.0000   0.0000   0.0000  -0.7467
298    0.0000   0.0000   0.0000  -0.7467
299    0.0000   0.0000   0.0000  -0.7467
300   -0.2084  -0.3404   0.2776  -0.7467
301   -0.1033  -0.3260   0.3504  -0.7467
302   -0.2665  -0.4977   0.4551  -0.7467
303   -0.0717  -0.2076   0.2157  -0.7467
304   -0.0909  -0.3523   0.3975  -0.7467
305    0.0685  -0.1081   0.2045  -0.7467
306    0.2425   0.0000   0.2112  -0.7467
307    0.0446  -0.3128   0.4544  -0.7467
308    0.0000   0.0000   0.0000  -0.7467
309   -0.0161  -0.1980   0.2513  -0.7467
310    0.1230  -0.2715   0.4609  -0.7467
311   -0.2998  -0.3968   0.2746  -0.7467
312   -0.1009  -0.4093   0.4688  -0.7467
313   -0.1050  -0.3884   0.4360  -0.7467
314   -0.4429  -0.6218   0.4885  -0.7467
315   -0.5789  -0.7813   0.6582  -0.7467
316    0.0056  -0.1600   0.2192  -0.7467
317   -0.2510  -0.4336   0.3733  -0.7467
318    0.1168  -0.1867   0.3476  -0.7467
319    0.0557  -0.3055   0.4533  -0.7467
320    0.2291  -0.1530   0.3926  -0.7467
321    0.0924  -0.1010   0.2156  -0.7467
322   -0.0002   0.0349  -0.0470  -0.7467
323   -0.0465  -0.2158   0.2489  -0.7467
324   -0.0207  -0.1550   0.1895  -0.7467
325   -0.0403  -0.1835   0.2107  -0.7467
326   -0.0196  -0.1829   0.2280  -0.7467
327   -0.0251  -0.1023   0.1149  -0.7467
328   -0.0284  -0.0938   0.1005  -0.7467
329   -0.0264  -0.0879   0.0943  -0.7467
330    0.0000   0.0000   0.0000  -0.7467
331   -0.0264  -0.0879   0.0943  -0.7467
332   -0.0268  -0.0883   0.0945  -0.7467
333   -0.0271  -0.0897   0.0961  -0.7467
334   -0.0268  -0.0883   0.0945  -0.7467
335   -0.0160  -0.0836   0.0977  -0.7467
336   -0.0204  -0.1681   0.2074  -0.7467
337    0.0009  -0.0856   0.1155  -0.7467
338   -0.0076  -0.1129   0.1445  -0.7467
339   -0.0171  -0.1623   0.2024  -0.7467
340   -0.0159  -0.1056   0.1273  -0.7467
341   -0.0367  -0.1778   0.2061  -0.7467
342   -0.0066  -0.1657   0.2162  -0.7467
343    0.1789  -0.0061   0.1653  -0.7467
344    0.2781   0.0787   0.1399  -0.7467
345    0.1269  -0.0637   0.1961  -0.7467
346   -0.1925  -0.5369   0.5793  -0.7467
347    0.0434  -0.3092   0.4487  -0.7467
348    0.0594  -0.1245   0.2184  -0.7467
349   -0.5989  -0.6633   0.3992  -0.7467
350    0.2371  -0.2747   0.5450  -0.7467
351   -0.1595  -0.4427   0.4673  -0.7467
352   -0.0079  -0.1640   0.2128  -0.7467
353   -0.1885  -0.4235   0.4144  -0.7467
354   -0.0873  -0.2004   0.1921  -0.7467
355   -0.0868  -0.5514   0.6819  -0.7467
356   -0.0480  -0.4216   0.5283  -0.7467
357    0.0030  -0.2706   0.3649  -0.7467
358   -0.2495  -0.3976   0.3220  -0.7467
359   -0.2084  -0.3954   0.3561  -0.7467
360   -0.4330  -0.4876   0.2831  -0.7467
361   -0.1529  -0.3694   0.3680  -0.7467
362   -0.5289  -0.5775   0.3285  -0.7467
363   -0.6011  -0.6080   0.3043  -0.7467
364   -0.4652  -0.4609   0.2123  -0.7467
365   -0.2191  -0.2984   0.2088  -0.7467
366   -0.0510  -0.1811   0.1980  -0.7467
367   -0.1331  -0.2911   0.2759  -0.7467
368   -0.3295  -0.3352   0.1591  -0.7467
369    0.0337  -0.1076   0.1737  -0.7467
370    0.0664  -0.1937   0.3156  -0.7467
371   -0.0210  -0.2696   0.3435  -0.7467
372   -0.0672  -0.2571   0.2871  -0.7467
373   -0.4604  -0.7118   0.6372  -0.7467
374    0.0317  -0.1231   0.1925  -0.7467
375   -0.0298  -0.3643   0.4644  -0.7467
376   -0.3885  -0.4036   0.2016  -0.7467
377   -0.4472  -0.6132   0.4696  -0.7467
378    0.0292  -0.2856   0.4062  -0.7467
379   -0.2483  -0.6076   0.6447  -0.7467
380   -0.4438  -0.6579   0.5513  -0.7467
381    0.0468  -0.3588   0.5162  -0.7467
382   -0.0946  -0.4831   0.5782  -0.7467
383   -0.0734  -0.3034   0.3450  -0.7467
384   -0.2704  -0.4792   0.4236  -0.7467
385   -0.3779  -0.6340   0.5732  -0.7467
386   -0.1765  -0.6018   0.6926  -0.7467
387    0.0177  -0.2102   0.2966  -0.7467
388   -0.0270  -0.1066   0.1189  -0.7467
389   -0.0557  -0.2979   0.3525  -0.7467
390    0.0247  -0.2046   0.2951  -0.7467
391   -0.0004  -0.1952   0.2611  -0.7467
392   -0.0024  -0.0629   0.0821  -0.7467
393   -0.0661  -0.1044   0.0812  -0.7467
394    0.1891   0.0400   0.1138  -0.7467
395   -0.0685  -0.2379   0.2597  -0.7467
396    0.1723  -0.0508   0.2179  -0.7467
397    0.1773  -0.0628   0.2375  -0.7467
398    0.1888  -0.0119   0.1813  -0.7467
399    0.0379  -0.1420   0.2231  -0.7467
400    0.0607  -0.1286   0.2250  -0.7467
401    0.0485  -0.1422   0.2325  -0.7467
402    0.0321  -0.1664   0.2506  -0.7467
403   -0.0034  -0.2075   0.2750  -0.7467
404    0.0741  -0.1209   0.2262  -0.7467
405    0.0603  -0.1364   0.2349  -0.7467
406    0.0212  -0.1731   0.2500  -0.7467
407    0.0581  -0.1302   0.2248  -0.7467
408    0.0798  -0.1179   0.2272  -0.7467
409    0.0573  -0.1415   0.2390  -0.7467
410    0.0783  -0.1127   0.2191  -0.7467
411    0.0433  -0.1500   0.2384  -0.7467
412    0.0222  -0.1636   0.2384  -0.7467
413    0.0219  -0.1469   0.2158  -0.7467
414    0.0513  -0.1332   0.2229  -0.7467
415    0.0296  -0.1580   0.2372  -0.7467
416   -0.0168  -0.1827   0.2302  -0.7467
417   -0.0374  -0.2153   0.2562  -0.7467
418   -0.0313  -0.1944   0.2333  -0.7467
419   -0.0048  -0.1142   0.1487  -0.7467
420    0.0002  -0.0884   0.1186  -0.7467
421   -0.0408  -0.1094   0.1104  -0.7467
