# Supplementary material for: An automatic method for assessing structural importance of amino acid positions
Source: BMC Struct Biol. 2009 Mar 4;9:10. doi: 10.1186/1472-6807-9-10 (PMC2667441; doi:10.1186/1472-6807-9-10)
Supplement: Additional file 2 — Sets of quality values, multiple sequence alignment (aln format) and CC values for each of the six datasets. [file 1472-6807-9-10-S2.zip › datasets/viral_capsid/residue_classification/ss_out.txt]

1zbe300:--------------------CCCCCCCCTTCCCCCTTCSCCCCCCSCCCCCCCCTTCSSCCSCHHHHHHHSCEECCBTT---------TBSEEECCSS---------SCCEEEEEESSTT-C------------------------------TTTTTSHHHHHHTTEEEEE-SCEEEEEEECCC---------TTCEEEEEEEEECTTSSS-----------------------------------------CCSS--------HHHHTTSEEEEEECS----SCC--------------EEEEEECC-CCSSSCEESSCCT---------------------TCCSCTTCEEEEEEEEE-----ESCTTCEEEEEEEECTTCEEEEECCCSCC----------------------------
1mqtA00:------------CCCCBCCBCCCCSSCCTTCCCGGGCCCCCCCTTSSSCBCCBCCCCCCGGGSHHHHHC-SCEEEE---------------EEEEESCC-------TTSCCEEEEECCSC-----------------------------------SCHHHHHHHTTEEEEE-EEEEEEEEEEEEECCCCCCSCCCCCCEEEEEEECTTSC------------------------------------------CCCS----TTCGGGGCSSSCEEEEETT-----SC--------------CCEEEECC-CCSSSSEESCCCS-BSST---------TSCSCBSGGGTCCCCEEEEEESSCCS---SSCEEEEEEEEECEE-EEEEEEECCCCCSCCCCSSSCCCCCCCSSCCCSSTTCSSCC
1fpn300:---------------------CCCCCCCTTTTCCCTTCCCCCCCSSTTCCCCCCCCCSCCCCCTHHHHT-SCEECCCCCSTT-TTTSGGGGEEEEETTC-------CSCCEEEEEECCTT-S------------------------------TTGGGSHHHHHHTTEEEEE-SCEEEEEEECSC---------TTCBEEEEEEEECSSSC------------------------------------------CCSS--------HHHHHTSEEEEEEES----SCC--------------EEEEEECC-CCSSSCEESSCS-------------------------SCCCCEEEEEESSCCBCCTTSCSEEEEEEEEEECTTCEEEEECCCSSCCCCSCCCC--------------------
2mev300:--------------------CCCCCCCCTTTTCCCTTCSSCCCCSSCSCCCCCCTTCCCCCCCGGGTTT-SCEECCBSTT-------SCBSEEEECSCC-------CTTCCSEEEESSTT-C------------------------------GGGTTSHHHHHHTTEEEEE-SCEEEEEEECSC---------TTCEEEEEEEEECSSSC------------------------------------------CCCS--------HHHHTTSEEEEEECS----SSC--------------EEEEEECC-CCSSSSEESSCSS---------------------CCTTCTTCEEEEEEEEEEECCTTSCSCEEEEEEEEECTTCEEEEECCCCCCCCC-------------------------
1piv100:----------CCBCCCBCCBCCCCSSCCTTCCCGGGSCCCCCCGGGTSCBCCBCCCCBCGGGSHHHHHC-SCEEEE---------------EEEEEESCCC----SSCCCSEEEEECCSC-----------------------------------SSSHHHHHHTTEEEEE-EEEEEEEEEEEEECS--SCSCCCCCCEEEEEEECTTSC------------------------------------------CCSS----TTSGGGGCSSSCEEEEETT-----SS--------------CEEEEECC-CCSSSSEESCCCS-CSCCCCTTCSSSSTTCCCTTCCSTTTTCEEEEEECSCCC---SSCEEEEEEEEEEEE-EEEEEEECCCCCSCCCSSS-SCCCSCCCCSCCCCTTCC---
1bev300:---------------------CCCCCCCTTTTCCCTTCCCCCCCSSTTCCCCCCCCCSCCCSCTHHHHT-SCEECCCCCCTT-C-CTTGGGCEEEECCS-------STTCEEEEEECCCSTT------------------------------SGGGGSHHHHHHTTEEEEE-SCEEEEEEECSC---------TTCBCEEEEEEECSSSC------------------------------------------CCSS--------HHHHTTSEEEEEECS----SSC--------------EEEEEECC-CCSSSCEESCCCT-------------------TTTGGGGCCCEEEEEESSCCBCCTTSCSEEEEEEEEEECTTCEEEEECCCTTCCCSSCCC---------------------
1piv300:---------------------CCCCCCCTTTTCCCTTCCCCCCCSSTTCCCCCCCCCSSCCSCTHHHHT-SCEECCCCCCTT-TTTSGGGGCEEEETTS-------CTTSCSEEEESCTTTS------------------------------TTTTTSHHHHHHTTEEEEE-SCEEEEEEECSC---------TTCBCEEEEEEECSSSC------------------------------------------CCCS--------HHHHHTSEEEEEECS----SSC--------------EEEEEECC-CCSSSSEESSCC------------------------GGGCCCEEEEEESSCCBCCTTSCSEEEEEEEEEECTTCEEEEECCCTTCCCCC------------------------
1tmf300:--------------------CCCCCCCCSCCSCCCTTCSSCCCCSSCSCCCCCCCSCCCCCCCSTTTTT-SCCCCCBCCSSS-----CCBSCCCBCSSC--------CSSCSEEECCCTT-S------------------------------SSSTTSHHHHSTTSSSEEE-SCCEEEEEECSC---------TTCEEEEEEEECCTTSC------------------------------------------CCSS--------HHHHTTSEECCEECS----SSC--------------EEEECCCC-CCSSSSEECCCCS---------------------SCCSSCCCCEEEEEEEEEECCTTSCSCBCEEEEEECCSSCEEESCCCCCCCCCC-------------------------
1cov100:------------CCCCBCCCCCCCSSCCSSCCCGGGSCCCCCCHHHHSCCCCBCCCCCCCTTSHHHHHC-SCEEEE---------------EEEEESS---------SSCSEEEEECCST-----------------------------------TSHHHHHHHTTEEEEE-EEEEEEEEEEEEECCCSCCSCCCCCCEEEEEEECTTSC------------------------------------------CCSS----TTSGGGGCSSSCEEEEETT-----SC--------------CCEEEECC-CCSSSSEESCCCS-EEET---------TTEEEESGGGTCCCCEEEEEESCCCS---SSCEEEEEEEEEEEE-EEEEEEECCCCCSCCCCSSSCCCCCCCSSCCCSSTTCCSCC
1mec200:---------CCCSCCSSCCGGGCEEEECSSCEEEESSCCCEEETTSCCCCCCCCTTCCSCCBCCCTTTS-SCEEEE---------------EEEEETTC-------CT-TCEEEEEET---GG---------------------GS-------SGGGHHHHHHHTTEEEEE-EEEEEEEECCCC---------TTEEEEEEEEEEETCCCCTTCCCC-SSCBCTTTT------------------TCCCCTTCSSCCCCTTCCCGGGGGGSSEEEEETT----TCS--------------EEEEEECC-CCSSSSBCG---------------------------GGCCCEEEEEEEEEEEEECTTSCSEEEEEEEEEEEE-EEEEEECCCSSCCC--------------------------
1h8tC00:---------------------CCCCCCCTTTTCCCTTCCCCCCCSSTTCCCCCCCCCSCCCCCHHHHHT-SCEECCTTCCTT-CTTSGGGGCEEEEBSS-------CTTSEEEEEECCTTTS------------------------------HHHHTSHHHHHHTTEEEEE-CCEEEEEEECSC---------TTCEEEEEEEEECSSSC------------------------------------------CCCS--------HHHHTTSEEEEEECS----SSC--------------EEEEEECC-CCSSSCEESSCC------------------------STTCCCEEEEEEEEEEECCTTSCSEEEEEEEEEECTTCEEEEECCCTTCCCSSSCC---------------------
1cov300:---------------------CCCCCCCTTTTCCCTTCCCCCCCSSTTCCCCCCCCCSSCCSSTHHHHT-SCCEECCCCTGG-GGGSGGGGCEEEECCS-------SSCCEEEEEESCTTTS------------------------------TTTTTSHHHHHHTTEEEEE-CCEEEEEEECSC---------TTCCCEEEEEEECSSSC------------------------------------------CCCS--------HHHHTTSEEEEEECS----SSC--------------EEEEEECC-CCSSSSEESSCC------------------------STTCCCEEEEEEEECCCCCTTSCSEEEEEEEEEECTTCEEEEECCCTTCCCSSCCC---------------------
1fmd300:--------------------CCCCCCCCTTCCCCCTTCSCCCCCCSCCCCCCCCTTCTTCCSCHHHHHHHSCEECCSS----------SCSSCBCCSS---------SSCEEEEEECSTT-C------------------------------TTTTTCHHHHHHTTEEEEE-CCEEEEEEECCC---------TTCEEEEEEEEECSSSC------------------------------------------CCSS--------HHHHTTSEEEEEECS----SCC--------------CCEEEECC-CCSSSCEESSCCT---------------------TCSSCTTCEEEEEEEEE-----ESCTTCBEEEEEEECTTCEEEEECCCSCC----------------------------
1b35C00:--------CCCCCCSCCCCCCCCSSSSTTCSSSCCCCCCCSSCTTCCCCCCTTTTSCSSCTTSHHHHHT-SCEEEE---------------EEEEETTC-------CTTCEEEEEECSSCCE----------------------EESSSSCCSSEEECHHHHHHTTCSEEE-SCEEEEEEEECC---------TTEEEEEEEEEEETCCC------------------------------------------TTTS----SSCC--CGGGSEEEEEEES----SCC--------------EEEEEECC-CCSSSCEECCCTTCGGGC---------CSSCTTTTGGGTCCEEEEEEEEEEEEECTTSCSEEEEEEEEEECTTCEECCCCCCSSCCCCSCCCHHHHHHHHHHHHHHHCSSCC-
1cov200:---------------CCCTTCEEEEETTEEEEESSCCCCEETTSCCCCCCCTTTCCCCSCCBCCGGGTS-SCEEEE---------------EEEECTTC-----------CCEEEEST---TT------------------------------STTSHHHHHHHHHEEEEE-EEEEEEEECCCC---------SSCEEEEEEEEEETCCCCBSSTT--SCCCHHHHCCSSSCEECBSSCCC----CSSCCCBCCBGGGTTTTSCGGGGGGSSEEEEETT----TCS--------------EEEEEECC-CCSSSCBCT---------------------------TTCCCEEEEEEEEEEEECCTTSCCCEEEEEEEEEEE-EEEEEECSSCCC----------------------------
1tme100:-------------------------------CCCCGGGSCCCCCCTTTTSSCCCCCCCCCTTCHHHHHC-SCEEEE---------------EECCSSCTTSCCCCCEETTEESEEECCSSCEESCCCTTCCCTTSCCEECSSCCBSSSSSCSBSSBCCHHHHHTCCEEEEE-EEEEEEEEECSC-----------SCCEEEEEEECTTCC------------------------------------------CCCCCCSSTTSCGGGSSSSCEEEEEST----TCC--------------EEEEEECC-CCSSSSEESSCBCSCSST---------TSCSCTBCCTTCSCCEEEEEE------------SCCEEEEEEEE-EEEEEEECCCCCCCCCC------------------------
1zba200:---------------------CBCEEEEETTEEEEESBCCCCEECSCSSCCCSSCGGGTTCCEECGGGC-SCEEEE---------------EEEECTTC-------CT-TCEEEEEES-----------------------------------CCCCSHHHHHHHHEEEEE-EEEEEEEEECCC---------TTCEEEEEEEEEESCCC-------------------------------------------------CCTTGGGGGGGSSEEEECTT----TCS--------------EEEEEECC-CSSSSSBCT---------------------------TTCCCEEEEEEEEEEEECCTTSCSCEEEEEEEEEEE-EEEEEECCCCC-----------------------------
1bev100:------CCCCCBCCCBCCCCCCCCSSCCTTCCCGGGSCCCCCCHHHHSCCCCBCCCCBCGGGSHHHHHC-SCEEEE---------------CCBCCTT-----------TCEEEEECCSC-----------------------------------SSHHHHHHHTTEEEEE-EEEEEEEEEECBCTTSC---BCCCCCEEEEEEECTTSC------------------------------------------CCCS----SSCGGGGCSSSCEEEEETT-----SS--------------CEEEEECC-CCSSSSEESCCCS-BSSTT-------CCCGGGBTCCGGGCCCEEEEEESSCCS------SCCEEEEEEEEE-EEEEEEECCCCCSCCCCSSSCCCCCCSSCSSCCCSCSSCC-
1b35A00:-------------------CCSSCCCCCHHHHTTTCCCCCTTCSCCCCCSHHHHHHTSSCCCCHHHHTT-SCEEEE--------------EEEEECS-----------TTCEEEECTT---CC---------------------BCCCCSSSCCSCCCHHHHHGGGEEEEE-CCEEEEEEEEEESSTTS--CEEECCSCEEEEEECSSSH---------HHHHHCCTTSCSE-------------------------EEECCCTTTTTSCCEEEEECHH----HHS--------------SEEEEECC-CCSSSCEECCCBSS-SC-----------CCHHHHHTTSSCSCEEEEEESSCCB---TTTBEEEEEEEEEECTTCEEEEECCCCCCCCCCCC----------------------
1pov100:------------------------------------------------------CCCCCGGGSHHHHHC-SCEEEE---------------EEEEEECCTT----CSSCCCCEEEECCSC-----------------------------------SSSHHHHHHTTEEEEE-EEEEEEEEEEEEECS--SCCCCCCCCEEEEEEECTTSC------------------------------------------CCSS----TTSGGGGCSSSCEEEEETT-----SS--------------CEEEEECC-CCSSSSEESCCCS-BSSCCCS-SSCTTTTCCCBTCCCTTSSCEEEEEECSCCC---SSCEEEEEEEEEEEE-EEEEEEECCCCCSCCCSSS-SCCCTTCCCCCCCCCTTCC--
1hri200:---------------CCCSSCEEEEETTEEEEESSCCCCEEGGGCCCCCCCGGGCCSCSCCBCCGGGTS-SCEECC---------------CEEEETTC-----------CCEEEEET---GG------------------------------GTTSHHHHHHHHHEEEEE-EEEEEEEECCCC---------TTCEEEEEEEEEETCCCCBTTCTT-CCCCGGGGCCGGGCEETTSCC--------CTTSBCCCGGGTTTTSCGGGGGGSSEEEEETT----TCS--------------EEEEEECC-CCSSSSBCT---------------------------TTCCCEEEEEEEEEEEECCTTSCSEEEEEEEEEEEE-EEEEEECSCCCCCC--------------------------
1eah300:---------------------CCCCCCCTTTTCCCTTCCCCCCCSSTTCCCCCCCCCSCCCSCTHHHHT-SCEECCCCCCTT-TTTSGGGGCEEEECCC-------CCCSCSEEEESCTTTS------------------------------TTTTTSHHHHHHTTEEEEE-SCEEEEEEECSC---------TTCBCEEEEEEECSSSC------------------------------------------CCCS--------HHHHTTSEEEEEECS----SSC--------------EEEEEECC-CCSSSSEESSCC------------------------STTCCCEEEEEESSCCBCCTTSCSEEEEEEEEEECTTCEEEEECCCSSCCCCC------------------------
1b35B00:-------CCCCCCCGGGCEEEEEETTEEEEEESCCCCCCSSSCCCCCCHHHHTTTTCCSSCCCHHHHTT-SCEEEE---------------EEEEETTC-------CTTCEEEEEEET---HH------------------------------HHTSHHHHHHHTTEEEEE-EEEEEEEEEECC---------TTCEEEEEEEEEETGGG-------------------------------------------CHHHHHHHHTSHHHHHTSSEEEEETT----TCC--------------EEEEEECC-CCSSSSEETT-------------------------TTBCCCEEEEEEEEEEEECTTTCCCEEEEEEEEEEEE-EEEEEECSSCCCCCCCCCCCCCCSGGGCCCCSCC------
1h8tB00:-----------------CCSCEEEEETTEEEEESSCCCCEETTSCCCCCCCTTTCCCCSCCBCCGGGTS-SCEECC---------------CEEECTTC-----------CCEEEESS---TT------------------------------STTSHHHHHHHHHEEEEE-EEEEEEEECCCC---------TTCEEEEEEEEEETCCCCBSSTT--SCBCHHHHCCSSSCEECBSSCCC------SSBSBCCBGGGTTTTSCGGGGGGSSEEEEETT----TCS--------------EEEEEECC-CCSSSCBCT---------------------------TTCCCEEEEEEEEEEEECSSCSCCCEEEEEEEEEEE-EEEEEECSCCCC----------------------------
1bev200:------------CCCCSSSSCEEEEETTEEEEESSCCCCEEGGGCCCCCCCTTTCCCCSCCBCCGGGTS-SCEECC---------------CEECCTTC-----------CCEEEEET---GG------------------------------GTTSHHHHHHHHHEEEEE-EEEEEEEECCCC---------TTEEEEEEEEEEETCCCCSSS-----CCCHHHHCCGGGCEEC------------------SSGGGTTTTSCSGGGGGSSEEEEETT----TCS--------------EEEEEECC-CCSSSCBCT---------------------------TTCCCEEEEEEEEEEEEESSSSCCCCEEEEEEEEEE-EEEEEECSCCCCCC--------------------------
1d4m300:---------------------CCCCCCCTTTTCCCTTCCCCCCCSSTTCCCCCCCCCSCCCCCTHHHHT-SCEECCTTCCTT-CSSGGGGGCEEEEBTC-------CTTCEEEEEECCTTTS------------------------------TTTTTSHHHHHHTTEEEEE-SCEEEEEEECSC---------TTCBCEEEEEEECCCSS------------------------------------------CCCS--------HHHHTTSEEEEEECS----SCC--------------EEEEEECC-CCSSSCEESSCC------------------------STTCCCEEEEEESSCBBCCTTSCSEEEEEEEEEECTTCEEEEECCCTTCCCSSCCC---------------------
1rhi100:------------CCEEECCBCCCCCSCCTTCCCGGGSCCCCCCGGGTSCBCCEECCCCCGGGSHHHHTC-SCEEEE---------------EEEEEECCCTTCSCHHHHTSEEEECCCSS-----------------------------------SSHHHHHHHTTEEEEE-EEEEEEEEEEEECCSCC---SSCCCCEEEEEEECTTSC------------------------------------------CCCS----TTCGGGGCSSSCEEEEETT------S--------------EEEEEECC-CCSSSSEESCCCC-BSSS---------CSSSCBSCCGGGCCCEEEEEECSCCC---SSCEEEEEEEEEEEE-EEEEEEECCCCCSCCCSTTCCCCCTTCCCCSCCCSCTTCC-
1rhi300:---------------------CCCCCCCTTTTCCCTTCCCCCCCSSTTCCCCCCCCCSCCCCCTTTTTT-SCEECCCCCCSS-S-CCGGGGEEEECBTC--------CSCEEEEEECCTT-S------------------------------GGGTTSHHHHHHTTEEEEE-SCEEEEEEECSC---------TTCBCEEEEEEECTTSC------------------------------------------CCSS--------HHHHTTSEEEEEECS----SSC--------------EEEEEECC-CCSSSCEESSCC------------------------GGGCCCEEEEEESSCBBCCTTCCSCEEEEEEEEECTTCEEEEECCCSSCCCSSCCCC--------------------
1pvc200:-------------CCCCCTTCEEEEETTEEEEESSCCCCEEGGGCCCCCCCTTTCCSCSCCBCCGGGTS-SCEECC---------------CEEEETTC-----------CCEEEEET---GG------------------------------GTTSHHHHHHHHHEEEEE-EEEEEEEECCCC---------TTEEEEEEEEEEETCCCCBSSSST-TCCCHHHHCCGGGCEECBSSCCCCCCTTSCCCCBCCBGGGTTTTSCGGGGGGSSEEEEETT----TCS--------------EEEEEECC-CSSSSSBCT---------------------------TTCCCEEEEEEEEEEEEETTBSCCEEEEEEEEEEEE-EEEEEECSCCCCCCC-------------------------
1eah100:----------CCBCCCBCCBCCCCSSCCTTCCCGGGSCCCCCCGGGTSCBCCBCCCCBCTTSSHHHHHC-SCEEEE---------------EEEEECC----------CTTEEEEECCST-----------------------------------TSSHHHHHHTTEEEEE-EEEEEEEEEEEEESS--SSSCCCCCCEEEEEEECTTSC------------------------------------------CCSS----TTSGGGGCSSSCEEEEETT-----SS--------------CEEEEECC-CCSSSSEESCCCS-CSCCCCT-TSCTTTTCCCTTCCCSSSSCEEEEEECSCCC---SSCEEEEEEEEEEEE-EEEEEEECCCCCSCCCSSS-SCCCSCCCCCCCCCTTCC---
1eah200:-----------------CTTCEEEEETTEEEEESSCCCCEEGGGCCCCCCCTTTCCCCSCCBCCGGGTS-SCEECC---------------CEEECTTC-----------CCEEEEET---GG------------------------------GTTSHHHHHHHHHEEEEE-EEEEEEEECCCC---------TTEEEEEEEEEEETCCCCBSSSST-TCCCHHHHCCGGGCEECBSSCCCCCCSSSCCCCBCCBGGGTTTTSCGGGGGGSSEEEEETT----TCS--------------EEEEEECC-CSSSSSBCT---------------------------TTCCCEEEEEEEEEEEEETTCSCCCEEEEEEEEEEE-EEEEEECSCCCCCCC-------------------------
1d4m200:-----------------CCSCEEEEETTEEEEESSCCCCEETTSCCCCCCCTTTCCCCSCCBCCGGGTS-SCEECC---------------CEEECTTC-----------CCEEEEET---GG------------------------------GTTSHHHHHHHHHEEEEE-EEEEEEEECCCC---------TTCEEEEEEEEEETCCCCBSSTT--CCCCGGGTCCTTCCEECBSSCCC------CTTSBCCBGGGTTTTSCGGGGGGSSEEEEETT----TCS--------------EEEEEECC-CCSSSSBCT---------------------------TTCCCEEEEEEEEEEEECSSCSCCCEEEEEEEEEEE-EEEEEECSCCCC----------------------------
1fmd200:----------CCCCSSSCSSCCCCCEEEETTEEEECTTCCCCEECSCSSCSCSCCGGGTTCCEECTTTC-SCEEEE---------------EEEECTTS-------CT-TCEEEEESS-----------------------------------SSCCHHHHHHHHHEEEEE-EEEEEEEEEECC---------TTCEEEEEEEEEETCCC-------------------------------------------------CCSGGGTTCTTSSEEEECTT----TCS--------------EEEEEECC-CSSSSSBCG---------------------------GGCCCEEEEEEEEEEEECTTTSCSCEEEEEEEEEEE-EEEEEECCCCC-----------------------------
1rhi200:---------------CCCSSCEEEEETTEEEEESSCCCCEEGGGCCCCCCCTTTCCSCSCCBCCGGGTS-SCEECC---------------CEEECTTC-----------CCEEEEET---GG------------------------------GTTSHHHHHHHTTEEEEE-EEEEEEEECCCC---------TTCEEEEEEEEEETCCCCBSSCTT-CCCCHHHHCCGGGCEETTSCC--------CTTSBCCCTTTTTTTSCGGGGGGSSEEEEETT----TCS--------------EEEEEECC-CCSSSSBCS---------------------------SSCCSEEEEEEEEEEEECCTTSCSCEEEEEEEEEEE-EEEEEECSCCCCCC--------------------------
1fmd100:--------------------------------CCCCGGGCCCCCCCGGGGTCCCCCCCGGGGCHHHHTS-SEEEEC---------------CCS------------------SEEECCGGG--------------------------------SCTTSHHHHHHTTEEEEE-EEEEEEEEEE-----------------EEEEEECTTCC------------------------------------------GG----------GGGCTTSSEECC-------CSS--------------EEEEEECC-CCSSSSEESCCCCC-------------------CCCTTCSCCEEEEE--------------EEEEEEEEEE-EEEEEEECCCCCCCCSSSSCCCCCCCCCCC-----------
1al2300:---------------------CCCCCCCTTTTCCCTTCCCCCCCSSTTCCCCCCCCCSCCCSCHHHHHT-SCEECCCCCCTT-TTTSGGGGCEEEECCC-------CCCSCSEEEESCTTTS------------------------------TTTTTSHHHHHHTTEEEEE-SCEEEEEEECSC---------TTCBCEEEEEEECSSSC------------------------------------------CCCS--------HHHHHTSEEEEEECS----SSC--------------EEEEEECC-CCSSSSEESSCC------------------------GGGCCCEEEEEESSCCBCCTTSCSEEEEEEEEEECTTCEEEEECCCSSCCCCC------------------------
1ev1100:CCTTCCSCCCCCBCCCBCCCCCCCSSCCTTCCCGGGSCCCCCCGGGTSCCCCBCCCCBCCTTSHHHHHC-SCEEEE---------------EEEEESCCT------TCGGGEEEEECCGG-----------------------------------GSSHHHHHHTTEEEEE-EEEEEEEEEEEEECCSTTTTCCCCCCEEEEEEECTTSC------------------------------------------CCCS----TTSGGGGCSSSCEEEEETT-----SC--------------CEEEEECC-CCSSSSEESCCCS-EEET---------TTEEEESGGGTCCCCEEEEEECSCCC---SSCEEEEEEEEEEEE-EEEEEEECCCCCSCCCCSSSCCCCCCCSSCCCSCSSCC---
1aym300:---------------------CCCCCCCTTTTCCCTTCCCCCCCSSTTCCCCCCCCCSCCCCCTHHHHT-SCEECCTTCCTT-TTTSGGGGEEEECCCS-------STTCEEEEEECCTT-S------------------------------TTTTTSHHHHHHTTEEEEE-SCEEEEEEECSC---------TTCBCEEEEEEECSSSC------------------------------------------CCSS--------HHHHHTSEEEEEECS----SSC--------------EEEEEECC-CCSSSCEESSCC------------------------STTCCCEEEEEESSCCBCCTTSCSCEEEEEEEEECTTCEEEEECCCSSCCCCSCCCC--------------------
1r1a300:---------------------CCCCCCCTTTTCCCTTCCCCCCCSSTTCCCCCCCCCSCCCCCHHHHHS-SCEECCCCCCGG-GTTSSGGGEEEECCCS-------SSSCEEEEEECCSS-S------------------------------TTSTTSTTHHHHTTEEEEE-SCEEEEEEECSC---------SSCEEEEEEEEECTTSC------------------------------------------CCSS--------HHHHHTSEEEEEECS----SSC--------------EEEEEECC-CCSSSSEESSCC------------------------STTCCCEEEEEEEEEEECCSSSCSCEEEEEEEEECTTCEEEEECCCSSCCCCSCCCC--------------------
1al2200:------------CTTCCCTTCEEEEETTEEEEESSCCCCEEGGGCCCCCCCTTTCCCCSCCBCCGGGTS-SCEECC---------------CEEEETTC-----------CCEEEEET---GG------------------------------GTTSHHHHHHHHHEEEEE-EEEEEEEECCCC---------TTEEEEEEEEEEETCCCCBSCSSCSSCCCHHHHCCGGGCEECBSSCCCCCCCSSCCCCBCCBGGGTTTTSCGGGGGGSSEEEEETT----TCS--------------EEEEEECC-CCSSSSBCT---------------------------TTCCCEEEEEEEEEEEEETTCSSCEEEEEEEEEEEE-EEEEEECSCCCCCCC-------------------------
1d4m100:CCSCCCCCCSCCCCCCBCCBCCCCCSCCTTCCCGGGSCCCCCCHHHHSCBCCBCCCCCCGGGSHHHHHC-SCEEEE---------------EEEEESSCS------SGGGGSEEEECCSS-----------------------------------SSHHHHHHHTTEEEEE-EEEEEEEEEEEEECCCSCCCCCCCCCEEEEEEECTTSC------------------------------------------CCSS----TTCGGGGCSSSCEEEEETT-----SC--------------CCEEEECC-CCSSSSEESCCCS-EEET---------TTEEEESGGGGCCCCEEEEEESSCCC---SSCEEEEEEEEEEEE-EEEEEEECCCCCSCCCCTTSCCCCCCCSSCCCSSTTCCCCC
1mqtC00:---------------------CCCCCCCTTTTCCCTTCCCCCCCSSTTCCCCCCCCCSSCCSSTHHHHT-SCEECCTTCCTT-GGGSGGGGCEEECCCS-------SSSCEEEEEESCTTTC------------------------------TTTTTSHHHHHHTTEEEEE-CCEEEEEEECSC---------TTCEEEEEEEEECTTSC------------------------------------------CCCB--------HHHHTTSEEEEEECS----SCC--------------EEEEEECC-CCSSSSEESSCC------------------------GGGCCCEEEEEEEEEEECCTTSCSCEEEEEEEEECTTCEEEEECCCTTCCCSSCCC---------------------
1c8nA00:---------------------------------------------------------------CCEEEE-EEEEEE---------------ECCCBC---------SSCE-EEEEECCTT-----------------------------------SSHHHHHHHTTEEEEEEEEEEEEEEECSC---------TTCCCEEEEEEECCTTS------------------------------------------CCCS----SHHH--HHHSTTCEEECTT----TTGGGGGGGTSSCCCTTCCEEECCGGGSSSSCEECCCHHH-------------HHTSCHHHHHTTCSCEEEEEEESCCS-----SCBCCEEEEEEEE--EEEEEECCTTTC----------------------------
1fpn200:-------------------CCEEEECSSCEEEESSCCCCEEGGGCCCCCCCTTTCCCCSCCBCCGGGTS-SCEECC---------------CEEECTTC-----------CCEEEEET---GG------------------------------GTTSHHHHHHHHHEEEEE-EEEEEEEECCCC---------TTEEEEEEEEEEETCCCCBSSSSS-CCCCGGGGCCGGGCEECCCSC-----CSSTTSCBCCCGGGTTTTSCTTSGGGSSEEEEETT----TCS--------------EEEEEECC-CCSSSSBCT---------------------------TTCCCEEEEEEEEEEEEES-SSCCCEEEEEEEEEEE-EEEEEECSCCC-----------------------------
1bbt300:--------------------CCCCCCCCTTCCSCCTTCSCCCCCCSCCCCCCCCTTCTTCCSCHHHHHHHCCEECCBTT---------TBSEEECCCS---------SCCEEEEEESCTT-S------------------------------GGGTTSHHHHHHTTEEEEE-SCEEEEEEECSC---------TTCEEEEEEEEECTTSC------------------------------------------CCSS--------HHHHTTSEEEEEECS----SCC--------------EEEEEECC-CCSSSCEESSCCT---------------------TCCSCTTCEEEEEEEEE-----ESCTTCEEEEEEEECTTCEEEEECCCSCC----------------------------
2fz1A00:-------------------------------------------------------------CCCEEEEE-EEEEEE---------------EES-------------SSCEEEEEEGG---G----------------------------------SHHHHHHHTTEEEEEEEEEEEEEEECTT--------TTTSCCEEEEEEEETTCC---------------------------------------------------CCGGGGGGSSSCEEECCSSSSCCCS--------------CCEEECCG-GGSCCEEESS-------------------------SCCSCSEEEEEEEEC----CSSCCSSCCEEEEEEEE--EEEEEECCCCTTC---------------------------
1rug100:-------------CEEECCBCCCCCSCCTTCCCGGGSCCCCCCGGGTSCBCCEECCCCCGGGSHHHHHC-SCEEEE---------------EEEEEECCCTTCSCTGGGTSEEEECCCSS-----------------------------------SSHHHHHHHTTEEEEE-EEEEEEEEEEEECCSCC---CCCCCCEEEEEEECTTSC------------------------------------------CCCS----TTCGGGGCSSSCEEEEETT------S--------------EEEEEECC-CCSSSSEESCCCC-BSSS---------CSSCCBSSTTTCCCCEEEEEECSCCC---SSCEEEEEEEEEEEE-EEEEEEECCCCCSCCCSTTCCCCCSSCCCSSCCCSSCTTCC
1qqp200:------------CCCCCCSCGGGCEEEEETTEEEEESSCCCCEECSCSSCCCSCCGGGTTCCEECGGGC-SCEEEE---------------EEEECTTC-------CT-TCEEEEEES-----------------------------------CCCCSHHHHHHHHEEEEE-EEEEEEEEECCC---------TTCEEEEEEEEEETCSC-------------------------------------------------CCTGGGGGGGGSSEEEECTT----TCS--------------EEEEEECC-CCSSSSBCT---------------------------TTCCCEEEEEEEEEEEECTTTSCSCEEEEEEEEEEE-EEEEEECCCCC-----------------------------
1aym200:-----------------CTTCEEEEETTEEEEESSCCCCEEGGGCCCCCCCTTTCCCCSCCBCCGGGTS-SCEECC---------------CEEECTTC-----------CCEEEEET---GG------------------------------GTTSHHHHHHHHHEEEEE-EEEEEEEECCCC---------TTCEEEEEEEEEETCCCCCSSSTT-CCCCGGGGCCGGGCEETTT-------SCCCTTCCCCCGGGTTTTSCGGGGGGSSEEEEETT----TCS--------------EEEEEECC-CCSSSSBCT---------------------------TTCCCEEEEEEEEEEEECS-CTTSCEEEEEEEEEEE-EEEEEECSCCCCC---------------------------
1mqtB00:---------------CCCTTCCEEEETTEEEECSSCCCCEETTSCCCCCCCTTTCCCCSCCBCCGGGTS-SCEECC---------------CEEECSSC-----------CCEEEEST---TT------------------------------STTSHHHHHHHHHEEEEE-EEEEEEEEECCC---------TTCEEEEEEEEETTCCCCBSSTT--SCCCHHHHCBTTBCEECBSSCCC------STTCBCCBGGGTTTTSCGGGGGGSSEEEEETT----TCS--------------EEEEEECC-CCSSSCBCS---------------------------SSCCCCEEEEEEEEEEECCTTSCCCEEEEEEEEEEE-EEEEEECSCSCC----------------------------
1ev1300:---------------------CCCCCCCTTTTCCCTTCCCCCCCSSTTCCCCCCCCCSCCCCCTHHHHT-SCEECCCCCSCHHHHTSSGGGEEEEEBTC-------CTTCEEEEEECCTTTS------------------------------HHHHTSHHHHHHTTEEEEE-SCEEEEEEEESC---------TTCBCEEEEEEECTTSC------------------------------------------SCCS--------HHHHHHSEEEEEECS----SSC--------------EEEEEECC-CCSSSCEESSCC------------------------GGGCCCEEEEEESSCBBCCTTSCSEEEEEEEEEECTTCEEEEECCCTTCCCSSCCC---------------------
1r1a200:------------------CCCEEEECSSCEEEESSCCCCEEGGGCCCCCCCTTTCCCCSCCBCCCSSSS-SCEECC---------------CEECCSSC-----------CEEEEEHH---HH------------------------------TSSSTTHHHHTTSEEEEE-EEEEEEEECCCC---------TTCCCEEEEEEEESCCCCBSSSSS-CCCCSTTTCCCTTCEEESCC------CCSSSCCBCCCTTTTTTTSCTTSGGGSSEEEEETT----TCS--------------EEEEEECC-CSSSSSEET---------------------------TTCCCEEEEEEESSCCCCCSCTTCCCEEEEEEEEEE-EEEEEECSCCCCC---------------------------
1ev1200:---------------CCCTTCEEEECSSCEEEESSCCCCEEGGGCCCCCCCTTTCCCCSCCBCCGGGTS-SCEECC---------------CEEECTTC-----------CCEEEEET---GG------------------------------GGGSHHHHHHHHHEEEEE-EEEEEEEECCCC---------TTCEEEEEEEEEETCCCCBSSTT--SCCCGGGTCBTTBCEECBSSSCC------STTCBCCBGGGTTTTSCGGGGGGSSEEEEETT----TCS--------------EEEEEECC-CCSSSSBCT---------------------------TTCCCEEEEEEEEEEEECCTTSCCCEEEEEEEEEEE-EEEEEECSSCCC----------------------------
