# Supplementary material for: An automatic method for assessing structural importance of amino acid positions
Source: BMC Struct Biol. 2009 Mar 4;9:10. doi: 10.1186/1472-6807-9-10 (PMC2667441; doi:10.1186/1472-6807-9-10)
Supplement: Additional file 2 — Sets of quality values, multiple sequence alignment (aln format) and CC values for each of the six datasets. [file 1472-6807-9-10-S2.zip › datasets/viral_capsid/residue_classification/type_out.txt]

1zbe300:--------------------IIIIIIIIIIIIIIIIIIIIIIIIIIIIIIIIIIIIIIIIIIIIIIIBIIIIIIIIBEE---------IIIINEBEEE---------EEINNNEBININI-I------------------------------IIBIIIIBIIIBIIIIIBN-NINIBIBIIIII---------IIBIIIBIBBIIIIIIEE-----------------------------------------NIEI--------IIIBIIIIIIIIIII----III--------------IIIIIBII-IIIIIININIIII---------------------IIIIIIIBBBBBBBIII-----IIBIIIIBIBNBIIIIIIIIIIIIIIIII----------------------------
1mqtA00:------------IIIIIEIIIIIIIIIIIIIIIIIIIIIIIIIINIIIIIIIIIIIIIIIIIIIIIIBI-IIIIBI---------------INEBENIE-------EENENNNEBEFFFF-----------------------------------IIIIIIIIFFIIIIBI-FIFIFIFIIIIIIIIIIIIIIIIIIIIBBFBFBIIIII------------------------------------------EBEI----NINIIIIIIIIFFFIIIII-----II--------------IIIFIFII-FFFFIIFFFIIII-IIII---------IIEIIIFFIIFFFFFNFNBIBIIIII---IBEINBNBIBIFIBI-IIIIIIIIIIIIIIIIIIFIIIIIIIIIIIIIIIIIIIEII
1fpn300:---------------------IIIIIIIIIIIIIIIIIIIIIIIIIIIIIIIIIIIIIIIIIIIIEIII-IIIIBIIIIIIE-EIIIIIIIIIEBEIIN-------IEIEIIIIIIBBBN-N------------------------------IIBBIIIBBIIBBIIIIBI-BIBIBIBIIIII---------IIIIIIBIBBBIIIIII------------------------------------------INEE--------IIIBIIIIIIIIIII----III--------------IIIIIBII-IIIIIIIIIINE-------------------------IIIBBIBBBBBIIIIIIIIIIIEIIIBIBIBBBIIIIIIIIIIIIIIIIIIEIIII--------------------
2mev300:--------------------IIIIIIIIIIIIIIIIIIIIIIIIIIIIIIIIIIIIIIIIIIIIIIIBI-IIIIIINEII-------EIIIINEBEEEI-------EIEEENNIBIBINI-I------------------------------IIBIIBIBBIIBIIIIIBI-IIBIBIBIIIII---------IIIIIIBIBBBIIIFII------------------------------------------IIEN--------IIIBIIIIIIIIIII----III--------------IIIIIBII-IIFIIIIIBIIII---------------------IIIIIIIBBBBBBBIIIBIIIIIIIEIIIBIBIBIBIIIIIIIIIIIIIIIIII-------------------------
1piv100:----------EIEIIEIEIIIIIIIIIIIIIIIIIIIIIIIIIIIIIIIIIIIIIIIIIIIIIIIIIBI-IIIIBB---------------INIBBBNEEE----EEEEENNNENEFEFF-----------------------------------IIIIIBIIFNIIIIFI-FIFIFIFIIIIIIII--IIIIIIIINIBBFBFBIIIII------------------------------------------EBEE----IIIIIIIIIIIFFFIIIII-----II--------------IIIFIFII-FFIIIIFIFIIII-IIIIIIIIIEEIEEIIIIIIIFIIIFFFNFBBIBIIIII---IBNIIBIBIBIFIBI-IIIIIIIIIIIIIIIIIIF-IIIIIEIIIIIIIIIIII---
1bev300:---------------------IIIIIIIIIIIIIIIIIIIIIIIFFIIIIIIIIIIIIIIIIIIIIIBI-IIIIBIBIIIII-I-IIIIIIIIIBEIII-------IIINIIIIIINNBBEI------------------------------IIBIIIIBBIIBIIIIIBI-BIBIBIBIIIII---------IIIIIIBIBBBIIIIII------------------------------------------IBIE--------IIIBIIIIIIIIIII----III--------------IIIBIBII-IIIIIIINBIEII-------------------IIIIIIIIBNIBBBBBIIIBIIIIIIIEIIBBIBIBBBIIIIIIIIIIIIIIIIIEEIII---------------------
1piv300:---------------------IIIIIIIIIIIIIIIIIIIIIIIFFIIIIIIIIIIIIIIIIIIIIIBI-IIIIBIIIIIIE-EIIIIIIIIIIBNNEE-------EIEEIIIIIIBNBBEI------------------------------IIBNIIIBBIIBBIIIIBI-IIBIBIBIIIII---------IIIIIIBIBBBIIIIII------------------------------------------IIIE--------IIIBIIIIIIIIIII----III--------------IIIBIBII-IIIIIIIIBIEI------------------------IIIIBNIIIBBBIIIBIIIIIIIIIIIBIBIBIBIIIIIIIIIIIIIIIIIEE------------------------
1tmf300:--------------------EEEEEEEIIIIIIIIIIIIIEEEEEEEEEEEEEEEEEEIIIEEENIEBE-IEEEBENEEEEE-----EEEEEBENEEEE--------NEENNNENEBNBE-N------------------------------ENBEEBNBBNNBEINIIBI-BIBNBNBENENE---------EINEBEBBBBBIIIIII------------------------------------------EIEE--------EEIBEIIIENEBENE----EEE--------------ENENEBII-IIIIIIIIBNIEI---------------------IIIIINIBNBBBBNEEEBEEEEENEEENEBNBNBNBEEIBENEIIIIIIIEIEE-------------------------
1cov100:------------IIIIIEEIIIIIIIIIIIIIIIIIIIIIIIIINIIIIIIIIIIIIIIIIIIIIIIBI-IIIIII---------------INEBNNE---------EEENNNEBENNNI-----------------------------------IIIIIIIINNIIIIBI-NININIBIIIIIIIIIIIIIIIIIIIIBBBBIBIIIII------------------------------------------EBEI----NEBIIIIIIIIIIIIIIII-----II--------------IIIIIIII-IIIIIININIIII-IIII---------IIIIIIIIEIIEIINNNBBIBIIIII---IBNINBNBIBINIBI-IIIIIIIIIIIIIIIIIIIIIIIIIIIIIIIIIIIIIIIIE
1mec200:---------IIIIIIIIIIIIBIEINIIIIIIIIIIIIIIIIIIIIIEBENIIIIIIIIIIIIIIIIBN-IIIIII---------------NNEBNEEN-------EI-INBBNBBBB---NN---------------------BB-------NIIBIIBBIIBIIIIIBI-NBBNBIBIIIII---------IIIIIIBIBBBBIIIIIEIEIEEB-EENNEEENI------------------IFIFIEIIFFFFIIIIIIIIIIIIIIIIIIBIII----III--------------IBBBBBIF-IFFFIIFFB---------------------------IFFIFBBBBBBBIIIBIIIIIIIEIIIBIBIBNBBE-BBBBIIIIIIEIII--------------------------
1h8tC00:---------------------IIIIIIIIIIIIIIIIIIIIIIIIIIIIIIIIIIIIIIIIIIIIIIBI-IIIIBIIIIIIE-NIIIIEIIIIIBEIII-------IIEEIIIIIIBNBBEI------------------------------IIBIIIIBBIIBNIIIIBI-BIBIBIBIIIII---------IIIIIIBIBBBIIIIII------------------------------------------IIIE--------IIIBIIIIIIIIIII----III--------------IIIBINII-IIIIIIIIIINI------------------------IIIIBNIBIBBBIIIIIIIIIIIIIIIBIBIBBBIIIIIIIIIIIIIIIIIEEIII---------------------
1cov300:---------------------IIIIIIIIIIIIIIIIIIIIIIIIIIIIIIIIIIIIIIIIIIIIIIBI-IIIIBIIIIIIE-EIIIIEIIIIIBEIII-------IINEIIIIIIBIBBII------------------------------IIBIIIIBBIIBIIIIIBI-BIBIBIBIIIII---------IIIIIIBBBBBIIIIII------------------------------------------IIEE--------IIIBIIIIIIIIIII----III--------------IIIBIBII-IIIIIIIIIIII------------------------IIIINNIBIBBNIIIBIIIIIIIIIIIBIBIBIBIIIIIIIIIIIIIIIIIIEIII---------------------
1fmd300:--------------------IIIIIIIIIIIIIIIIIIIIIIIIIIIIIIIIIIIIIIIIIIIIIIIBIIIIIIIINE----------IIIINEBEEI---------IIENNNININIII-I------------------------------IINIIIIBIIIBIIIIIBI-BINIBIBIIIII---------IIIIIIBIBBBIIIIII------------------------------------------NIEN--------IIIBIIIIIIIIIII----III--------------IIIIINII-IIIIIIIINIIII---------------------EIIIIIIBNBBNBBIII-----IIBIIIIBIBNBIIIIIIIIIIIIIIIII----------------------------
1b35C00:--------IIIIIIIIIIIIIIIIIIIIIIIIIIIIIIIIIIIIIIIIIIIIIIIIIIIIIIIIEIIBI-IIIIIE---------------INEBEEEN-------EIIEENNENEBBBIBI----------------------INIEEENEIIIIIIIBBIIBIIIIIBI-BIBIBIBIIIII---------IIIIIIBIIIIIIIIIN------------------------------------------EENN----IIII--IIIIIIIIIIIII----III--------------IIIIIIII-IIIIIIIIIIINENIIIE---------IEEEEBNIBIIBBBBBBNBNBIIIBIIIIIIIEIBIBIBIBIBIIIBIIIIIIIIIIIIIIIIIEEEINEIIEEIIEIIIIIEEE-
1cov200:---------------IIIIIIIIIIIIIIIIIIIIIIIIIIIIIIINEEIIIIIIIIIIIIIIIIIIBI-IIIIII---------------INIBEEEN-----------IBBBBIBB---IB------------------------------BIIIIIBBIIBNIIIIBI-BBBIBIBIBIII---------IIIIIIBBBBBIIIIIIIIBNII--IIIEIENIINEIENNEBNEEINE----IEENEEBIEIIIIBIIIIIIIIIIIIIIIIBIII----III--------------BBBBIBII-IIIIIIIIB---------------------------IIIIBBIBBBIIIIIBIIIIIIIIIIIBIBIBBBIN-BIBIIIIIIIII----------------------------
1tme100:-------------------------------IIIIIIIIIIIIIIIIIIIIIIIIIIIIIIIIIIIIII-IIIIII---------------IBNNNNEIINNBENENIINIBBBBNBBBIIBBBNIIIEINEEEENBEIBIIIIINEEEIIIINIIIBIIIIIINIIIIBI-BIBIBIBIIIII-----------EIIINBBIIBIIIII------------------------------------------IIEIIIIIIIIIIBIIIIIIIIIIIII----III--------------IIIIIIII-IIIIIIBIBIIIIIIIII---------EIIIIIBNIIINNBBIBBBBN------------INEBIBIBIBI-IBIIIIIIIIIIIIIIE------------------------
1zba200:---------------------IIIIIIINIIIIIIIIINIEIIIBIIIENIINIIIIIIIINIIIIIBN-IIIIII---------------NBEBNEEN-------II-FENNENIBN-----------------------------------NEIIIIBNINNEIIIIBB-BBBIBIBIBIII---------IIIIIIBIBBBIIIIIE-------------------------------------------------IFFFIIFIIIIINIIIBIII----III--------------IBIBIBII-IIIIIIIIB---------------------------IIIIBBIBBBBBIIIBIEIIIIIIIBIBIBIBBBNE-BNIIIIIIIII-----------------------------
1bev100:------IIIIIIIIIIEIIIIIIIIIIIIIIIIIIIIIIIIIIIIIIIIIIIIIEIIIIIIIIIIIIII-IIIIBF---------------INEBEEE-----------EBNNEBIFFFF-----------------------------------IIIIIIIIFIIIIIBI-FIFIFIBIIIIINEIII---IIIIIIIBBBBFBIIIII------------------------------------------EBEE----IENIIIIIIIIFIIIIINI-----II--------------IIIFIFII-FIIIIIFINIIII-IIIII-------IIEIIIIFIIIIFFFFIFNBIBIIIII------ENBIBIBIBIBI-IIIIIIIIIIIIIIIIIIIIIIIIIIIIIIIIIIIIIIII-
1b35A00:-------------------IIIIIIIIIIIEIIIIIIIIIIIIIIIIIIIIIIIIIIIIIIIIIIIIII-IIIINE--------------EENNBEE-----------IEBNBNBBBB---BB---------------------EIIIIIIEIIIIIIIBNIIIIIIIIBI-IIBIBIBININIINEII--IIIIBIIIBIIIIIIIIII---------IBIINNEEENENB-------------------------NEEEIIIIBIIIIIIIIIIIBI----III--------------IBIIIIII-IIIIIIBIIIINIE-NN-----------BNIIEIIIIINBIBBIBBNIIIIII---EEIINBIIIBIBBBBIIIIIIIIIIIIIIIIIIII----------------------
1pov100:------------------------------------------------------IIIIIIIIIIIIIBI-IIIIBI---------------IBEBNBBNEE----EEEEBENNENEFEFF-----------------------------------IIIIIBIIBNIIIIFI-FIFIFIFIIIIIIII--IIIIIIIIIIBBFBFBIIIII------------------------------------------EBEE----IIIIIIIIIIIFIFIIIII-----II--------------IIIFIFII-FFIIIIFFFIIII-IIIIIII-IIIIEEIIIIIFIIIIIFFFNFBBIBIIIII---INEIIBIBIBIFIBI-INIIIIIIIIIIIIIIIIF-IIIIIEEIIIIIIIIIIII--
1hri200:---------------EIIIIIIIIIIIIIIIIIIIIIIIIIBIIIINIEIEIIIIIIIIIIIIIIIIBI-IIIIII---------------INIBEEEN-----------IBBBBIBB---BB------------------------------BNIIIIBBIIBNIIIIBN-BBBIBIBIIIII---------IIIIIIBBBBBIIIIIIIIIIIII-IIIIIINIINNIEBNEBEEEE--------EENBBINIIIIIBIIIIIIIIIIIIIIIBINI----III--------------IBIBIBII-IIIIIIIIN---------------------------IIIINIBBBBIIIIIBIIIIEEIEIIIBIBIBBBNN-BIBBIIIIIIIIIE--------------------------
1eah300:---------------------IIIIIIIIIIIIIIIIIIIIIIIFFIIIIIIIIIIIIIIIIIIIIIBI-IIIIBIIIIIIE-NIIIIIIIIIIBENEI-------IEIEIIIIIIBNBBNI------------------------------IIBBIIIBBIIBBIIIIBI-IIBIBIBIIIII---------IIIIIIBIBBBIIIIII------------------------------------------IIIE--------IIIBIIIIIIIIIII----III--------------IIIBIBII-IIIIIIIIBIEI------------------------IIIIBNIBIBBNIIIBIIIIIIIEIIIBIBIBIIIIIIIIIIIIIIIIIIIEE------------------------
1b35B00:-------IIIIIIIIIIIIIIIIIIIIIIIIIIIIIIIIIIIIIIIIIEIIIIIIIIIIIIIIIIIIBI-IIIINN---------------IEIBNNEN-------EIIIIIIIBIBB---BN------------------------------BBEIIIBNIIBIIIIIBI-BIBBBIBIIIII---------IIIIIIBBBBIIIIIII-------------------------------------------IIIIIIIIIIIIIIIIIIIIIIIIII----III--------------IIIIIIIB-IIIIIIBIBI-------------------------IBIBBBBIBIBBBIIIBIIIIIIEEIIIIIBIBIBIE-NIIIIIIIIIIINNIINNIIIIIIIIIIIIIIII------
1h8tB00:-----------------IIIIIIIIIIIIIIIIIIIIIIIIIIIIINIEIIIIIIIIIIIIIIIIIIBI-IIIIII---------------INIBEEEN-----------IBBBBIBB---IB------------------------------BIIIIIBBIIBNIIIIBI-BBBIBIBIIIII---------IIIIIIBBBBBIIIIIIIINEII--IIIIIEBINENIENNEBNIEINE------EEEEBINIIIIBIIIIIIIIIIIIIIIIBINI----III--------------BBBBIBII-IIIIIIIIB---------------------------IIIINBBBBBIIIIIBIIIIIIIEIIIBIBIBBBNN-BIBIIIIIIIIE----------------------------
1bev200:------------IIIIEIIIIIIIIIIIIIIIIIIIIIIIIIIIIINEEIEIIIIIIIIIIIIINIIBI-IIIIII---------------IIIBEEEN-----------EBNBBIBB---NB------------------------------BNEIIIBBIIBNIIIIBI-BBBIBIBIBIII---------IIIIIIBIBBBIIIIIIIIII-----IIIIENIINNEENNEB------------------EIIIIBIIIIIIIIIIIIIIIIBINI----III--------------BBBBIBII-IIIIIIIIB---------------------------IIIIBBIBBBIIIIENIIIIEEEIIIIBIBIBBBII-BIBIIIIINIEEII--------------------------
1d4m300:---------------------IIIIIIIIIIIIIIIIIIIIIIIFFIIIIIIIIIIIIIIIIIIIIIBI-IIIIBIIIIIII-IEIIIIIIIIIBEIII-------IIIIIIIIIIBNBBEI------------------------------IIBIIIIBBIIBBIIIIBI-BIBIBIBIIIII---------IIIIIIBIBBBIIIIII------------------------------------------IIEE--------IIIBIIIIIIIIIII----III--------------IIIIIBII-IIIIIIIIBINI------------------------IIIIBBIBIBBBIIIIIIIIIIIIIIIBIBIBBBIIIIIIIIIIIIIIIIIIEIII---------------------
1rhi100:------------IEEIIEIIIIIIIIIIIIIIIIIIIIIIIIIINIIIIIIIIIIIIIIIIIIIIIIBI-IIIIBI---------------ENEBEBEENEENEENEEENBBENBIBNNI-----------------------------------IIIIIIIINNIIIIBI-BIBIBIBIBIIIIIIII---FFIIIBIBBBBIBIIIII------------------------------------------IBEE----IINIIIIIIIIIIIIIINI------I--------------IIIIIIII-IIIIIIBIIIIII-IIII---------IIIIIIIIIIIEINBNBBBIBIIIII---INEBIBIBIBIBIBI-INIIIIIIIIIIIIIIIIIIIIINIEIIIIIIIIIIIIII-
1rhi300:---------------------IIIIIIIIIIIIIIIIIIIIIIIIIIIIIIIIIIIIIIIIIIIIIIBI-IIIIBIIIIIII-I-IIIEIIIIIBEEIE--------IIIIIIIIIBNBB-I------------------------------IIBIIIIBBIIBBIIIIBI-BIBIBIBIIIII---------IIIIIIBIBBBIIIIII------------------------------------------IIIE--------IIIBIIIIIIIIIII----III--------------IIIIIBII-IIIIIIBIIIEI------------------------IIIIBNIBIBBBIIIBIIIIIIIIIIIBIBIBIBIIIIIIIIIIIIIIIIIEEIIII--------------------
1pvc200:-------------IIIIIIIIIIIIIIIIIIIIIIIIIIIIBIIIINIEIIIIIIIIIIIIIIIIIIBN-IIIIII---------------INIBNEEE-----------EBBBBIBB---BB------------------------------BNIIIIBBIIBNIIIIBN-BBBIBIBIIIII---------IIIIIIBBBBBIIIIIIIINIIII-IIIIIIEIIBBIENNEBEEEIEINEEEEEEEIEIIBIIIIIIIIIIIIIIIIIIIIIBINI----III--------------BBIBIBII-IIIIIIIIB---------------------------IIIIBIBBBBIIIIIBIIIIIEEIIIIBIBIBBBNN-BIBIIIIIIIIIINE-------------------------
1eah100:----------IIIIIEIEIIIIIIIIIIIIIIIIIIIIIIIIIIEIIIIIIIIIIIIIIIIIIIIIIBI-IFIIFN---------------ENIBNIE----------EENNNEFEFEFI-----------------------------------IIIIIBIIFNIIIIFI-FIFIFIFIIIIIIII--IIIIIIIIIIBBFBFBIIIII------------------------------------------EBEE----IIIIIIIIIIIFIFIIIII-----II--------------IIIFIFII-FFIIIIFIFIIII-IIIIIII-IIEIEINIIIIIIIIIIIFFNFBBIBIIIEI---IIEIIIIBIFIFIBI-IIIIIIIIIIIIIIIIIII-IIIIEEIIIIIIIIIIII---
1eah200:-----------------IIIIIIIIIIIIIIIIIIIIIIIIBIIIINEEIIIIIIIIIIIIIIIIIIBI-IIIIII---------------INIBEEEN-----------IBBBBIBB---BB------------------------------BNIIIIBBIIBNIIIIBN-BBBIBIBIIIII---------IIIIIIBBBBBIIIIIIIINIIII-IIIIIINIINBIENNEBEEEIEIEEEEEEEEIEIIBIIIIBIIIIIIIIIIIIIIIIBINI----III--------------IBIBIBII-IIIIIIIIB---------------------------IIIIIIBBBBIIIIIBIIIIIEEIIIIBIBIBBBNN-BIBIIIIIIIIIIEE-------------------------
1d4m200:-----------------IIIIIIIIIIIIIIIIIIIIIIIIIIIIINEEIIIIIIIIIIIIIIIIIIBI-IIIIII---------------IIIBEEEN-----------NBBBBIBB---IB------------------------------BBIIIIBBIIBNIIIIBN-BBBIBIBIBIII---------IIIIIIBBBBBBIIIIIIIIEII--IEIIIENIIENIENNEBEIEINE------EEEEBINIIIIBIIIIIIIIIIIIIIIIBINI----III--------------BBIBIBII-IIIIIIIIB---------------------------IIIINBBBBBIIIIIBIIIIIIIIIIIBIBIBBBNN-BIBIIIIIEIIE----------------------------
1fmd200:----------IIIIIIIIIIIIIIIIIIIEIIIIIIIININIIIIIIIIIIINIIIIIIIIIIIIEIBN-IIIIII---------------NNEBNEEN-------II-BENEENIBB-----------------------------------EEIIIIBIINNIIIIIBB-BBBIBIBINIII---------IIIIIIBIBBBIIIIIE-------------------------------------------------IIEIIIIIIIIINIIIBIII----III--------------IBIBIBII-IIIIIIIIN---------------------------IIIIBBIBBBIBIIIBIEIIIIIEIBIBIBIBBBNE-BNIIIIIIIII-----------------------------
1rhi200:---------------IIIIIIIIIIIIIIIIIIIIIIIIIIIIIIINIEIIIIIIIIIIIIIIIIIIBI-IIIIII---------------IIIBEEEN-----------EBBBBIBB---BB------------------------------BNIIIIBBIIBNIIIIBI-BBBIBIBIIIII---------IIIIIIBBBBBIIIIIIIIIIIII-IIIIIEEIIEBIENNEBEEEI--------EEBBNINIIIIIBIIIIIIIIIIIIIIIBINI----III--------------IBIBIBII-IIIIIIIIN---------------------------IIIINIBBBBIIIIIBINIIEIIEIIIBIBIBBBNN-BIBBIIIIIIIIIE--------------------------
1fmd100:--------------------------------IIIIIIIIIIIIIIIIIIIIIIIIIIIIIIIIIIIII-IIIIBE---------------NEE------------------EEIIBIBII--------------------------------NIEIIINBIIBNIIIIBI-BIBIBIBIBE-----------------EINNIIIIIII------------------------------------------II----------IIIIIIIIIIII-------III--------------IIIIIIII-IIIIIIIINIIIII-------------------IIIIIIIBIIBNBE--------------ENEIBINIBI-IIIIIIIIIIIIIIIIIIIIIIIIIIIIIE-----------
1al2300:---------------------IIIIIIIIIIIIIIIIIIIIIIIFFIIIIIIIIIIIIIIIIIIIIIBI-IIIIBIIIIIIE-NIIIIIIIIIIBNNEI-------INIEIIIIIIBNBBNI------------------------------IIBNIIIBBIIBBIIIIBI-IIBIBIBIIIII---------IIIIIIBIBBBIIIIII------------------------------------------IIIE--------IIIBIIIIIIIIIII----III--------------IIIBIBII-IIIIIIIIIIEI------------------------IIIIBNIIIBBBIIIBIIIIIIIEIIIBIBIBBBIIIIIIIIIIIIIIIIIIE------------------------
1ev1100:EIIIIIIIIIIIIIIIIEIIIIIIIIIIIIIIIIIIIIIIIIIINIIIIIIIIIIIIIIIIIIIIIIBI-IIIIBI---------------INIBENNEE------EEEEBNEEBEFNFF-----------------------------------IIIIIIIIFNIIIIBI-FIFIFIBIIIIIINIEEIIIIIIIIIIBBFBFBIIIII------------------------------------------IBEN----NIIIIIIIIIIFFFIIIII-----II--------------IIIFIFII-FIIFIIFIFIIII-IIII---------IIEIIIIIEIIFIFFNFBBIBIIIII---IBEIIBIBIBIFIBI-INIIIIIIIIIIIIIIIIIIIIIIIIIIIIIIIIIIII---
1aym300:---------------------IIIIIIIIIIIIIIIIIIIIIIIIIIIIIIIIIIIIIIIIIIIIEIII-IIIIBIIIIIIE-NIIIINIIIIIBEIII-------EINEIIIIIIBNBN-N------------------------------IIBBIIIBBIIBBIIIIBI-BIBIBIBIIIII---------IIIIIIBIBBBIIIIIE------------------------------------------IBIE--------IIIBIIIIIIIIIII----III--------------IIIBIBII-IIIIIIIIBIII------------------------IIIIBNIBBBBBIIIIIIIIIIIIIIIBIBIBIBIIIIIIIIIIIIIIIIIIIIIII--------------------
1r1a300:---------------------IIIIIIIIIIIIIIIIIIIIIIIIIIIIIIIIIIIIIIIIIIIIEIII-IIIIBIIIIIII-NIIIIEIIIIIBNIII-------IIIEIIIIIIBNBN-N------------------------------IIBBIIIBBIIBBIIIIBI-BIBIBIBIIIII---------IIIIIIBIBBBIIIIII------------------------------------------IIEE--------IIIBIIIIIIIIIII----III--------------IIIBIBII-IIIIIIIIBIEI------------------------IIIIBBIBBBBNIIIIIIIIIIIIIIIBIBIBIBIIIIIIIIIIIIIIIIIIIIIII--------------------
1al2200:------------IIIIIIIIIIIIIIIIIIIIIIIIIIIIIBIIIINEEIIIIIIIIIIIIIIIIIIBI-IIIIII---------------INEBEEEN-----------IBNBBIBB---BB------------------------------BNIIIIBBIIBNIIIIBN-BBBIBIBIIIII---------IIIIIIBBBBBIIIIIIIINIIIIIIIIIIIEIINBIENNEBENEIEINEEEEEEEIEIINIIIIIIIIIIIIIIIIIIIIIBINI----III--------------BBIBIBII-IIIIIIIIB---------------------------IIIIBIBBBBIIIIIBIIIIIEENIIIBIBIBBBIN-BIBIIIIIIIIIINE-------------------------
1d4m100:FFIIIIIIIEIIIIIIIEIIIIIIIIIIIIIIIIIIIIIIIIIINIIIIIIIIIIIIIIIIIIIIIIBI-IIIIBI---------------IIIBNBEEE------EEEENNBEBEFFFF-----------------------------------IIIIIIIIFNIIIIBI-FIFIFIFIIIIIIIIEEEIIIIIIIIIBBFBFBIIFII------------------------------------------EBEE----NENIIIIIIIIFFFIIIII-----II--------------IIIFIFII-FFFFIIFFFIIIF-IIII---------IIEFEIFFFFFFFFFEFBBINIIIIN---IIEIBBIBIBIFIBI-IIIIIIIIIIIIIIIIIIFIIIIIIIIIIIIIIIIINIIIE
1mqtC00:---------------------IIIIIIIIIIIIIIIIIIIIIIIFFIIIIIIIIIIIIIIIIIIIIIBI-IIIIBIIIIIIE-NIIIIEIIIIIBEIII-------IINEIIIIIIBNBBII------------------------------IINNIIIBBIIBNIIIIBI-BIBIBIBIIIII---------IIIIIIBIBBBIIIIII------------------------------------------IIEE--------IIIBIIIIIIIIIII----III--------------IIIBIBII-IIIIIIIIBIII------------------------IIIIBBIBIBBBIIIBIIIIIIIEIIIBIBIBBBIIIIIIIIIIIIIIIIIIEIII---------------------
1c8nA00:---------------------------------------------------------------IIIIII-IIIINN---------------INEEBE---------EENE-ENENNBBBN-----------------------------------NBIIBNIIBEIIIIBEBEEBNBBBIIIII---------IIIIIIBBBBIIIFNFF------------------------------------------IIIE----EIII--BFFFIIFIIIIBI----IIIIIIIBIIIEIEIIIIIIIININIIIIIIIBFFFFEEI-------------BEEIINIINIIFBIBBBIBBNNINNE-----EENEBBIBIBNBE--BNBIIFFIIIIF----------------------------
1fpn200:-------------------IIIIIIIIIIIIIIIINIIIIEBIEIINIEIEIIIIIIIIIIIIIIIIBI-IIIIII---------------INIBNEEI-----------IBBBBIBB---BB------------------------------BEIIIIBBIIBNIIIIBN-BBBBBIBIIIII---------IIIIIIBIBBBIIIIIIIIIIIII-IIINIENIINNIENNENEEEE-----EEEEEEBBINIIIIIBIIIIIIIBIIINIIIBINI----III--------------BBBBIBII-IIIIIIIIB---------------------------IIIIBIBBBBIIIIIBIII-IIIEIIIBIBIBBBNN-BIBIIIIIIIE-----------------------------
1bbt300:--------------------IIIIIIIIIIIIIIIIIIIIIIIIIIIIIIIIIIIIIIIIIIIIIIIBIIIIIIIIBEE---------IIIINEBNEE---------EEINNNENIBINI-I------------------------------IIBIIIIBIIIBIIIIIBI-IIBIBIBIIIII---------IIIIIIBIBBBIIIIII------------------------------------------NIII--------IIIBIIIIIIIIIII----III--------------IIIIIBII-IIIIIININIIII---------------------EIIEIIIBNBBBBBIII-----IIBIIIIBIBIBIIIIIIIIIIIIIIIII----------------------------
2fz1A00:-------------------------------------------------------------EIIIIIII-IIBINE---------------EBB-------------EEEEENEEEBN---E----------------------------------NIIBIIINIIIIIBNBEIBIBIBIIIII--------BIENIIIBBBBIIINIII---------------------------------------------------IEBIIBIIIIIIIIIIBIIIIIIII--------------IIENEBIN-IIIIIINIII-------------------------IIIIINBNBBBNBII----IIEEBEEEBBIBIBIII--BNIIIIIIIIIIE---------------------------
1rug100:-------------EEIIEIIIIIIIIIIIIIIIIIIIIIIIIIINIIIIIIIIIIIIIIIIIIIIIIBI-IIIIBN---------------INNBNNEENEEEEENEENENBNNFIFFFN-----------------------------------IIIIIIIIFNIIIIFI-FIFIFIFIBIIIIIEII---IIIIINIBBFBFBIIIII------------------------------------------IBEE----IINIIIIIIIIFFFIIIII------I--------------IIIFIFII-FFIIIIFIFIIII-IIII---------IIIIIIIIIIIFIFFNFBBIBIIIII---INNINBIBIBIFIBI-INIIIIIIIIIIIIIIIIFIIIIIIEIEIIIIIIEIIIIII
1qqp200:------------IIIIIIIIIIBIIIIIIIIIIIIIIBNIEIIIBIIIEIIINIIIIIIIIIIIIIIBN-IIIIII---------------NBEBEEEN-------II-FENEENIBN-----------------------------------EEIIIIBNINNIIIIIBB-BBBIBIBIBIII---------IIIIIIBIBBBIIIIIE-------------------------------------------------IFFFIIFIIIIINIIIBIII----III--------------IBIBIBII-IIIIIIIIN---------------------------IIIIBBIBBBIBIIIBINIIIIIIIBIBIBIBBBNE-BNBIIIIIIII-----------------------------
1aym200:-----------------IIIIIIIIIIIIIIIIIINIIIIIBIEIINIEIIIIIIIIIIIIIIIIIIBI-IIIIII---------------IIIBEEEN-----------EBBBBIBB---BB------------------------------BEIIIIBBIIBNIIIIBN-BBBBBIBIIIII---------IIIIIIBIBBBIIIIIIIIIINII-NIIIIINIIEBIENBENEE-------EEEEEINBINIIIIIBIIIIIIIIIIINIIIBINI----III--------------BBBBIBII-IIIIIIIIB---------------------------IIIIIBIBBBIIIIINIII-IEEIIIIBIBIBBBIN-BIBIIIIIIIIIE---------------------------
1mqtB00:---------------IIIIIIIIIIIIIIIIIIIIIIIIIIIIIIINEEIIIIIIIIIIIIIIIIIIBI-IIIIII---------------IIIBEEEN-----------IBBBBIBB---IB------------------------------BNIIIIBBIIBEIIIIBI-BBBIBIBIIIII---------IIIIIIBBBBBIIIIIIIIIEII--IIIEIENIIENIENNEBEEEINE------EEENNIBIIIIBIIIIIIIIIIIIIIIIBINI----III--------------IBIBIBII-IIIIIIIIB---------------------------IIIIBBBBBBIIIIIBIIIIIIIIIIIBIBIBBBIN-BIBIIIIIIIII----------------------------
1ev1300:---------------------IIIIIIIIIIIIIIIIIIIIIIIFFIIIIIIIIIIIIIIIIIIIIIBI-IIIIBIIIIIIIENIIIIEIIIIIBNIII-------IIEEIIIIIIBNBBEI------------------------------IIBIIIIBBIIBIIIIIBI-BIBIBIBIIIII---------IIIIIIBIBBBIIIIII------------------------------------------IIIE--------IIIBIIIIIIIIIII----III--------------IIIIIBII-IIIIIIIIBIII------------------------IIIIBBIBBBBBIIIBIIIIIIIEIIIBIBIBIBIIIIIIIIIIIIIIIIIEEIII---------------------
1r1a200:------------------IIIIIIIIIIIIIIIIENIIIIIBIEIIBIEIIIIIIIIIIIIIIIIIIBI-IIIIII---------------IIIBEEEN-----------EBBBBIBB---BB------------------------------BNIIIIBBIIBNIIIIBN-BBBBBIBIIIII---------IIIIIIBIBBBIIIIIIIIIIIII-IIIIIINIIENIENBBEEEE------EEEEEINBIEIIIIIIIIIIIIIBIIINIIIBINI----III--------------BBBBIBII-IIIIIIIIB---------------------------IIIIBBIBBBIIIIINIIIIIEIIIIIBIBIBBBII-BIBIIIIIIIIEI---------------------------
1ev1200:---------------IIIIIIIIIIIIIIIIIIIIIIIIIIBIIIINEEIIIIIIIIIIIIIIIIIIBI-IIIIII---------------INEBEEEN-----------IBBBBIBB---IB------------------------------BIIIIIBBIIBEIIIIBI-BBBIBIBIIIII---------IIIIIIBBBBBBIIIIIIINEII--IIIIIENIBENIENBEBNEEIEE------EEENNIBIIIIBIIIIIIIIIIIIIIIIBIII----III--------------IBBBIBII-IIIIIIIIB---------------------------IIIINBIBBBIIIIIBIIIIIIIIIIIBIBIBBBNN-BIBIIIIIIIII----------------------------
