# Supplementary material for: An automatic method for assessing structural importance of amino acid positions
Source: BMC Struct Biol. 2009 Mar 4;9:10. doi: 10.1186/1472-6807-9-10 (PMC2667441; doi:10.1186/1472-6807-9-10)
Supplement: Additional file 2 — Sets of quality values, multiple sequence alignment (aln format) and CC values for each of the six datasets. [file 1472-6807-9-10-S2.zip › datasets/snake_venom_toxin/latest_quality_files/tma_rms_quality.txt]

1bunA00 1godA00   1.70
1bunA00 1lwbA00   3.23
1bunA00 1oz6A00   1.46
1bunA00 1poc000   3.08
1bunA00 1vip000   1.27
1bunA00 1dpyA00   1.36
1bunA00 1gmzA00   1.65
1bunA00 1ijlA00   1.55
1bunA00 1mc2A00   1.73
1bunA00 1owsA00   1.44
1bunA00 1owsB00   1.49
1bunA00 1ozyA00   1.64
1bunA00 1po8A00   1.34
1bunA00 1pp2L00   1.92
1bunA00 1vapA00   1.53
1bunA00 1ae7000   1.66
1bunA00 1g2xA00   1.44
1bunA00 1gp7A00   1.61
1bunA00 1mh7A00   1.49
1bunA00 1u73A00   1.84
1bunA00 1bk9000   1.83
1bunA00 1g0zA00   1.46
1bunA00 1lfjA00   1.46
1bunA00 1lfjB00   1.47
1bunA00 1ppa000   1.76
1bunA00 1pwoA00   1.44
1bunA00 1sfw000   2.08
1bunA00 1le6A00   1.61
1bunA00 1aokB00   1.68
1bunA00 1oqsB00   1.65
1bunA00 1m8tA00   1.55
1bunA00 1p7oA00   1.46
1bunA00 1aokA00   1.76
1bunA00 1b4wA00   1.63
1bunA00 1hn4B00   1.99
1bunA00 1pir000   2.40
1bunA00 1clpA00   1.64
1bunA00 1a2aA00   1.47
1bunA00 1lffA00   1.57
1bunA00 1poa000   1.39
1bunA00 1aypA00   1.40
1bunA00 1bp2000   1.62
1bunA00 1cl5A00   1.71
1godA00 1lwbA00   3.29
1godA00 1oz6A00   1.20
1godA00 1poc000   3.55
1godA00 1vip000   1.17
1godA00 1dpyA00   1.61
1godA00 1gmzA00   1.35
1godA00 1ijlA00   1.16
1godA00 1mc2A00   1.17
1godA00 1owsA00   1.55
1godA00 1owsB00   1.51
1godA00 1ozyA00   1.49
1godA00 1po8A00   1.67
1godA00 1pp2L00   1.30
1godA00 1vapA00   1.00
1godA00 1ae7000   1.84
1godA00 1g2xA00   1.66
1godA00 1gp7A00   1.45
1godA00 1mh7A00   1.36
1godA00 1u73A00   1.56
1godA00 1bk9000   1.16
1godA00 1g0zA00   1.69
1godA00 1lfjA00   1.33
1godA00 1lfjB00   1.37
1godA00 1ppa000   1.03
1godA00 1pwoA00   1.38
1godA00 1sfw000   2.39
1godA00 1le6A00   1.44
1godA00 1aokB00   1.34
1godA00 1oqsB00   1.24
1godA00 1m8tA00   1.36
1godA00 1p7oA00   1.25
1godA00 1aokA00   1.35
1godA00 1b4wA00   0.92
1godA00 1hn4B00   1.62
1godA00 1pir000   2.48
1godA00 1clpA00   1.06
1godA00 1a2aA00   1.13
1godA00 1lffA00   1.43
1godA00 1poa000   1.44
1godA00 1aypA00   1.26
1godA00 1bp2000   1.33
1godA00 1cl5A00   1.11
1lwbA00 1oz6A00   3.63
1lwbA00 1poc000   4.43
1lwbA00 1vip000   4.95
1lwbA00 1dpyA00   4.85
1lwbA00 1gmzA00   4.03
1lwbA00 1ijlA00   3.39
1lwbA00 1mc2A00   3.14
1lwbA00 1owsA00   3.72
1lwbA00 1owsB00   3.62
1lwbA00 1ozyA00   5.11
1lwbA00 1po8A00   5.04
1lwbA00 1pp2L00   4.84
1lwbA00 1vapA00   4.88
1lwbA00 1ae7000   2.92
1lwbA00 1g2xA00   2.82
1lwbA00 1gp7A00   3.87
1lwbA00 1mh7A00   3.43
1lwbA00 1u73A00   5.02
1lwbA00 1bk9000   3.95
1lwbA00 1g0zA00   4.68
1lwbA00 1lfjA00   3.44
1lwbA00 1lfjB00   3.42
1lwbA00 1ppa000   3.34
1lwbA00 1pwoA00   4.96
1lwbA00 1sfw000   4.33
1lwbA00 1le6A00   3.53
1lwbA00 1aokB00   3.35
1lwbA00 1oqsB00   3.32
1lwbA00 1m8tA00   3.38
1lwbA00 1p7oA00   4.88
1lwbA00 1aokA00   3.67
1lwbA00 1b4wA00   4.95
1lwbA00 1hn4B00   3.76
1lwbA00 1pir000   3.46
1lwbA00 1clpA00   3.63
1lwbA00 1a2aA00   3.62
1lwbA00 1lffA00   3.45
1lwbA00 1poa000   3.71
1lwbA00 1aypA00   3.46
1lwbA00 1bp2000   3.75
1lwbA00 1cl5A00   3.67
1oz6A00 1poc000   2.73
1oz6A00 1vip000   1.12
1oz6A00 1dpyA00   1.43
1oz6A00 1gmzA00   1.58
1oz6A00 1ijlA00   1.17
1oz6A00 1mc2A00   1.59
1oz6A00 1owsA00   1.61
1oz6A00 1owsB00   1.50
1oz6A00 1ozyA00   1.52
1oz6A00 1po8A00   1.48
1oz6A00 1pp2L00   1.39
1oz6A00 1vapA00   1.18
1oz6A00 1ae7000   1.76
1oz6A00 1g2xA00   1.51
1oz6A00 1gp7A00   1.49
1oz6A00 1mh7A00   1.41
1oz6A00 1u73A00   1.86
1oz6A00 1bk9000   1.22
1oz6A00 1g0zA00   1.54
1oz6A00 1lfjA00   1.44
1oz6A00 1lfjB00   1.37
1oz6A00 1ppa000   1.28
1oz6A00 1pwoA00   1.28
1oz6A00 1sfw000   2.51
1oz6A00 1le6A00   1.53
1oz6A00 1aokB00   1.54
1oz6A00 1oqsB00   1.47
1oz6A00 1m8tA00   1.37
1oz6A00 1p7oA00   1.34
1oz6A00 1aokA00   1.34
1oz6A00 1b4wA00   1.20
1oz6A00 1hn4B00   1.93
1oz6A00 1pir000   2.77
1oz6A00 1clpA00   1.46
1oz6A00 1a2aA00   1.37
1oz6A00 1lffA00   1.63
1oz6A00 1poa000   1.38
1oz6A00 1aypA00   1.51
1oz6A00 1bp2000   1.45
1oz6A00 1cl5A00   1.29
1poc000 1vip000   3.56
1poc000 1dpyA00   3.73
1poc000 1gmzA00   3.62
1poc000 1ijlA00   3.35
1poc000 1mc2A00   4.45
1poc000 1owsA00   3.43
1poc000 1owsB00   3.51
1poc000 1ozyA00   3.17
1poc000 1po8A00   3.81
1poc000 1pp2L00   3.43
1poc000 1vapA00   4.54
1poc000 1ae7000   3.63
1poc000 1g2xA00   3.76
1poc000 1gp7A00   3.66
1poc000 1mh7A00   3.06
1poc000 1u73A00   3.29
1poc000 1bk9000   3.69
1poc000 1g0zA00   3.44
1poc000 1lfjA00   3.70
1poc000 1lfjB00   4.32
1poc000 1ppa000   3.09
1poc000 1pwoA00   4.76
1poc000 1sfw000   4.53
1poc000 1le6A00   3.45
1poc000 1aokB00   3.39
1poc000 1oqsB00   3.68
1poc000 1m8tA00   3.62
1poc000 1p7oA00   3.16
1poc000 1aokA00   3.67
1poc000 1b4wA00   3.69
1poc000 1hn4B00   3.86
1poc000 1pir000   4.40
1poc000 1clpA00   3.33
1poc000 1a2aA00   3.29
1poc000 1lffA00   3.78
1poc000 1poa000   3.43
1poc000 1aypA00   4.30
1poc000 1bp2000   4.84
1poc000 1cl5A00   3.09
1vip000 1dpyA00   1.38
1vip000 1gmzA00   1.24
1vip000 1ijlA00   1.13
1vip000 1mc2A00   1.47
1vip000 1owsA00   1.33
1vip000 1owsB00   1.23
1vip000 1ozyA00   1.28
1vip000 1po8A00   1.38
1vip000 1pp2L00   1.42
1vip000 1vapA00   1.10
1vip000 1ae7000   1.50
1vip000 1g2xA00   1.42
1vip000 1gp7A00   1.30
1vip000 1mh7A00   1.22
1vip000 1u73A00   1.66
1vip000 1bk9000   1.25
1vip000 1g0zA00   1.46
1vip000 1lfjA00   1.09
1vip000 1lfjB00   1.26
1vip000 1ppa000   1.30
1vip000 1pwoA00   1.04
1vip000 1sfw000   2.32
1vip000 1le6A00   1.51
1vip000 1aokB00   1.22
1vip000 1oqsB00   1.09
1vip000 1m8tA00   1.25
1vip000 1p7oA00   1.13
1vip000 1aokA00   1.17
1vip000 1b4wA00   1.19
1vip000 1hn4B00   1.74
1vip000 1pir000   2.48
1vip000 1clpA00   1.38
1vip000 1a2aA00   1.22
1vip000 1lffA00   1.30
1vip000 1poa000   1.28
1vip000 1aypA00   1.32
1vip000 1bp2000   1.30
1vip000 1cl5A00   1.21
1dpyA00 1gmzA00   1.60
1dpyA00 1ijlA00   1.51
1dpyA00 1mc2A00   1.95
1dpyA00 1owsA00   1.36
1dpyA00 1owsB00   1.25
1dpyA00 1ozyA00   1.18
1dpyA00 1po8A00   0.73
1dpyA00 1pp2L00   2.08
1dpyA00 1vapA00   1.61
1dpyA00 1ae7000   1.59
1dpyA00 1g2xA00   0.43
1dpyA00 1gp7A00   1.50
1dpyA00 1mh7A00   1.44
1dpyA00 1u73A00   1.56
1dpyA00 1bk9000   1.53
1dpyA00 1g0zA00   0.47
1dpyA00 1lfjA00   1.38
1dpyA00 1lfjB00   1.33
1dpyA00 1ppa000   1.54
1dpyA00 1pwoA00   1.06
1dpyA00 1sfw000   2.20
1dpyA00 1le6A00   1.59
1dpyA00 1aokB00   1.68
1dpyA00 1oqsB00   1.58
1dpyA00 1m8tA00   1.28
1dpyA00 1p7oA00   1.25
1dpyA00 1aokA00   1.50
1dpyA00 1b4wA00   1.63
1dpyA00 1hn4B00   1.67
1dpyA00 1pir000   2.31
1dpyA00 1clpA00   1.82
1dpyA00 1a2aA00   1.67
1dpyA00 1lffA00   1.56
1dpyA00 1poa000   1.24
1dpyA00 1aypA00   1.27
1dpyA00 1bp2000   1.49
1dpyA00 1cl5A00   1.92
1gmzA00 1ijlA00   1.47
1gmzA00 1mc2A00   1.63
1gmzA00 1owsA00   1.67
1gmzA00 1owsB00   1.33
1gmzA00 1ozyA00   1.28
1gmzA00 1po8A00   1.67
1gmzA00 1pp2L00   1.58
1gmzA00 1vapA00   1.49
1gmzA00 1ae7000   1.88
1gmzA00 1g2xA00   1.71
1gmzA00 1gp7A00   1.60
1gmzA00 1mh7A00   1.52
1gmzA00 1u73A00   1.88
1gmzA00 1bk9000   1.70
1gmzA00 1g0zA00   1.75
1gmzA00 1lfjA00   1.43
1gmzA00 1lfjB00   1.58
1gmzA00 1ppa000   1.46
1gmzA00 1pwoA00   1.42
1gmzA00 1sfw000   2.41
1gmzA00 1le6A00   1.76
1gmzA00 1aokB00   1.55
1gmzA00 1oqsB00   1.46
1gmzA00 1m8tA00   1.64
1gmzA00 1p7oA00   1.44
1gmzA00 1aokA00   1.52
1gmzA00 1b4wA00   1.47
1gmzA00 1hn4B00   1.89
1gmzA00 1pir000   2.28
1gmzA00 1clpA00   1.44
1gmzA00 1a2aA00   1.54
1gmzA00 1lffA00   1.62
1gmzA00 1poa000   1.56
1gmzA00 1aypA00   1.52
1gmzA00 1bp2000   1.55
1gmzA00 1cl5A00   1.54
1ijlA00 1mc2A00   1.57
1ijlA00 1owsA00   1.59
1ijlA00 1owsB00   1.39
1ijlA00 1ozyA00   1.39
1ijlA00 1po8A00   1.52
1ijlA00 1pp2L00   1.22
1ijlA00 1vapA00   0.96
1ijlA00 1ae7000   1.37
1ijlA00 1g2xA00   1.57
1ijlA00 1gp7A00   1.29
1ijlA00 1mh7A00   1.33
1ijlA00 1u73A00   1.67
1ijlA00 1bk9000   0.94
1ijlA00 1g0zA00   1.58
1ijlA00 1lfjA00   1.44
1ijlA00 1lfjB00   1.36
1ijlA00 1ppa000   1.45
1ijlA00 1pwoA00   1.29
1ijlA00 1sfw000   2.50
1ijlA00 1le6A00   1.60
1ijlA00 1aokB00   1.48
1ijlA00 1oqsB00   1.27
1ijlA00 1m8tA00   1.34
1ijlA00 1p7oA00   1.31
1ijlA00 1aokA00   1.60
1ijlA00 1b4wA00   1.17
1ijlA00 1hn4B00   1.73
1ijlA00 1pir000   2.57
1ijlA00 1clpA00   1.33
1ijlA00 1a2aA00   1.49
1ijlA00 1lffA00   1.43
1ijlA00 1poa000   1.42
1ijlA00 1aypA00   1.55
1ijlA00 1bp2000   1.32
1ijlA00 1cl5A00   1.26
1mc2A00 1owsA00   1.49
1mc2A00 1owsB00   1.35
1mc2A00 1ozyA00   1.58
1mc2A00 1po8A00   1.67
1mc2A00 1pp2L00   1.43
1mc2A00 1vapA00   1.24
1mc2A00 1ae7000   1.58
1mc2A00 1g2xA00   1.79
1mc2A00 1gp7A00   1.42
1mc2A00 1mh7A00   1.23
1mc2A00 1u73A00   1.44
1mc2A00 1bk9000   1.54
1mc2A00 1g0zA00   1.80
1mc2A00 1lfjA00   1.21
1mc2A00 1lfjB00   1.18
1mc2A00 1ppa000   1.12
1mc2A00 1pwoA00   1.48
1mc2A00 1sfw000   2.21
1mc2A00 1le6A00   1.35
1mc2A00 1aokB00   1.25
1mc2A00 1oqsB00   1.31
1mc2A00 1m8tA00   1.26
1mc2A00 1p7oA00   1.31
1mc2A00 1aokA00   1.37
1mc2A00 1b4wA00   1.12
1mc2A00 1hn4B00   1.64
1mc2A00 1pir000   2.54
1mc2A00 1clpA00   0.90
1mc2A00 1a2aA00   1.09
1mc2A00 1lffA00   1.17
1mc2A00 1poa000   1.47
1mc2A00 1aypA00   1.31
1mc2A00 1bp2000   1.25
1mc2A00 1cl5A00   1.08
1owsA00 1owsB00   0.70
1owsA00 1ozyA00   1.44
1owsA00 1po8A00   1.15
1owsA00 1pp2L00   1.84
1owsA00 1vapA00   1.48
1owsA00 1ae7000   1.39
1owsA00 1g2xA00   1.50
1owsA00 1gp7A00   0.97
1owsA00 1mh7A00   0.74
1owsA00 1u73A00   1.50
1owsA00 1bk9000   1.58
1owsA00 1g0zA00   1.35
1owsA00 1lfjA00   0.69
1owsA00 1lfjB00   0.63
1owsA00 1ppa000   1.63
1owsA00 1pwoA00   1.30
1owsA00 1sfw000   2.00
1owsA00 1le6A00   1.34
1owsA00 1aokB00   1.40
1owsA00 1oqsB00   1.40
1owsA00 1m8tA00   0.77
1owsA00 1p7oA00   1.19
1owsA00 1aokA00   1.54
1owsA00 1b4wA00   1.54
1owsA00 1hn4B00   1.32
1owsA00 1pir000   2.45
1owsA00 1clpA00   1.59
1owsA00 1a2aA00   1.17
1owsA00 1lffA00   0.80
1owsA00 1poa000   0.83
1owsA00 1aypA00   1.27
1owsA00 1bp2000   0.96
1owsA00 1cl5A00   1.57
1owsB00 1ozyA00   1.28
1owsB00 1po8A00   1.14
1owsB00 1pp2L00   1.66
1owsB00 1vapA00   1.35
1owsB00 1ae7000   1.44
1owsB00 1g2xA00   1.25
1owsB00 1gp7A00   0.95
1owsB00 1mh7A00   0.86
1owsB00 1u73A00   1.38
1owsB00 1bk9000   1.69
1owsB00 1g0zA00   1.25
1owsB00 1lfjA00   0.65
1owsB00 1lfjB00   0.62
1owsB00 1ppa000   1.50
1owsB00 1pwoA00   1.17
1owsB00 1sfw000   2.05
1owsB00 1le6A00   1.20
1owsB00 1aokB00   1.32
1owsB00 1oqsB00   1.29
1owsB00 1m8tA00   0.79
1owsB00 1p7oA00   1.07
1owsB00 1aokA00   1.48
1owsB00 1b4wA00   1.47
1owsB00 1hn4B00   1.25
1owsB00 1pir000   2.34
1owsB00 1clpA00   1.51
1owsB00 1a2aA00   1.16
1owsB00 1lffA00   0.98
1owsB00 1poa000   0.90
1owsB00 1aypA00   1.04
1owsB00 1bp2000   0.89
1owsB00 1cl5A00   1.45
1ozyA00 1po8A00   1.21
1ozyA00 1pp2L00   1.77
1ozyA00 1vapA00   1.40
1ozyA00 1ae7000   1.58
1ozyA00 1g2xA00   1.19
1ozyA00 1gp7A00   1.88
1ozyA00 1mh7A00   1.42
1ozyA00 1u73A00   1.63
1ozyA00 1bk9000   1.68
1ozyA00 1g0zA00   1.20
1ozyA00 1lfjA00   1.43
1ozyA00 1lfjB00   1.48
1ozyA00 1ppa000   1.36
1ozyA00 1pwoA00   0.90
1ozyA00 1sfw000   2.52
1ozyA00 1le6A00   1.59
1ozyA00 1aokB00   1.55
1ozyA00 1oqsB00   1.48
1ozyA00 1m8tA00   1.37
1ozyA00 1p7oA00   0.99
1ozyA00 1aokA00   1.45
1ozyA00 1b4wA00   1.49
1ozyA00 1hn4B00   1.80
1ozyA00 1pir000   2.65
1ozyA00 1clpA00   1.51
1ozyA00 1a2aA00   1.60
1ozyA00 1lffA00   1.53
1ozyA00 1poa000   1.48
1ozyA00 1aypA00   1.51
1ozyA00 1bp2000   1.36
1ozyA00 1cl5A00   1.74
1po8A00 1pp2L00   1.88
1po8A00 1vapA00   1.48
1po8A00 1ae7000   1.34
1po8A00 1g2xA00   0.79
1po8A00 1gp7A00   1.39
1po8A00 1mh7A00   1.27
1po8A00 1u73A00   1.43
1po8A00 1bk9000   1.47
1po8A00 1g0zA00   0.79
1po8A00 1lfjA00   1.27
1po8A00 1lfjB00   1.16
1po8A00 1ppa000   1.51
1po8A00 1pwoA00   1.10
1po8A00 1sfw000   2.09
1po8A00 1le6A00   1.31
1po8A00 1aokB00   1.51
1po8A00 1oqsB00   1.48
1po8A00 1m8tA00   1.23
1po8A00 1p7oA00   1.06
1po8A00 1aokA00   1.49
1po8A00 1b4wA00   1.57
1po8A00 1hn4B00   1.48
1po8A00 1pir000   2.34
1po8A00 1clpA00   1.65
1po8A00 1a2aA00   1.41
1po8A00 1lffA00   1.36
1po8A00 1poa000   1.20
1po8A00 1aypA00   1.27
1po8A00 1bp2000   1.25
1po8A00 1cl5A00   1.72
1pp2L00 1vapA00   1.08
1pp2L00 1ae7000   1.74
1pp2L00 1g2xA00   2.03
1pp2L00 1gp7A00   1.80
1pp2L00 1mh7A00   1.51
1pp2L00 1u73A00   1.78
1pp2L00 1bk9000   1.04
1pp2L00 1g0zA00   2.05
1pp2L00 1lfjA00   1.62
1pp2L00 1lfjB00   1.59
1pp2L00 1ppa000   1.40
1pp2L00 1pwoA00   1.77
1pp2L00 1sfw000   2.65
1pp2L00 1le6A00   1.67
1pp2L00 1aokB00   1.55
1pp2L00 1oqsB00   1.47
1pp2L00 1m8tA00   1.71
1pp2L00 1p7oA00   1.70
1pp2L00 1aokA00   1.48
1pp2L00 1b4wA00   1.16
1pp2L00 1hn4B00   1.91
1pp2L00 1pir000   2.90
1pp2L00 1clpA00   1.38
1pp2L00 1a2aA00   1.40
1pp2L00 1lffA00   1.56
1pp2L00 1poa000   1.82
1pp2L00 1aypA00   1.67
1pp2L00 1bp2000   1.62
1pp2L00 1cl5A00   1.06
1vapA00 1ae7000   1.32
1vapA00 1g2xA00   1.60
1vapA00 1gp7A00   1.36
1vapA00 1mh7A00   1.14
1vapA00 1u73A00   1.49
1vapA00 1bk9000   0.92
1vapA00 1g0zA00   1.62
1vapA00 1lfjA00   1.25
1vapA00 1lfjB00   1.20
1vapA00 1ppa000   1.23
1vapA00 1pwoA00   1.31
1vapA00 1sfw000   2.35
1vapA00 1le6A00   1.36
1vapA00 1aokB00   1.18
1vapA00 1oqsB00   1.12
1vapA00 1m8tA00   1.29
1vapA00 1p7oA00   1.16
1vapA00 1aokA00   1.22
1vapA00 1b4wA00   0.83
1vapA00 1hn4B00   1.52
1vapA00 1pir000   2.77
1vapA00 1clpA00   1.11
1vapA00 1a2aA00   1.11
1vapA00 1lffA00   1.21
1vapA00 1poa000   1.35
1vapA00 1aypA00   1.21
1vapA00 1bp2000   1.19
1vapA00 1cl5A00   0.92
1ae7000 1g2xA00   1.70
1ae7000 1gp7A00   1.63
1ae7000 1mh7A00   1.28
1ae7000 1u73A00   1.84
1ae7000 1bk9000   1.88
1ae7000 1g0zA00   1.63
1ae7000 1lfjA00   1.26
1ae7000 1lfjB00   1.66
1ae7000 1ppa000   1.96
1ae7000 1pwoA00   1.45
1ae7000 1sfw000   2.39
1ae7000 1le6A00   1.37
1ae7000 1aokB00   1.52
1ae7000 1oqsB00   1.44
1ae7000 1m8tA00   1.26
1ae7000 1p7oA00   1.51
1ae7000 1aokA00   1.86
1ae7000 1b4wA00   1.50
1ae7000 1hn4B00   1.45
1ae7000 1pir000   2.37
1ae7000 1clpA00   1.48
1ae7000 1a2aA00   1.80
1ae7000 1lffA00   1.38
1ae7000 1poa000   1.39
1ae7000 1aypA00   1.76
1ae7000 1bp2000   1.71
1ae7000 1cl5A00   1.47
1g2xA00 1gp7A00   1.50
1g2xA00 1mh7A00   1.62
1g2xA00 1u73A00   1.66
1g2xA00 1bk9000   1.57
1g2xA00 1g0zA00   0.23
1g2xA00 1lfjA00   1.40
1g2xA00 1lfjB00   1.48
1g2xA00 1ppa000   1.66
1g2xA00 1pwoA00   1.10
1g2xA00 1sfw000   2.19
1g2xA00 1le6A00   1.50
1g2xA00 1aokB00   1.68
1g2xA00 1oqsB00   1.60
1g2xA00 1m8tA00   1.46
1g2xA00 1p7oA00   1.23
1g2xA00 1aokA00   1.59
1g2xA00 1b4wA00   1.64
1g2xA00 1hn4B00   1.52
1g2xA00 1pir000   2.38
1g2xA00 1clpA00   1.56
1g2xA00 1a2aA00   1.52
1g2xA00 1lffA00   1.74
1g2xA00 1poa000   1.40
1g2xA00 1aypA00   1.37
1g2xA00 1bp2000   1.49
1g2xA00 1cl5A00   1.83
1gp7A00 1mh7A00   1.01
1gp7A00 1u73A00   1.56
1gp7A00 1bk9000   1.66
1gp7A00 1g0zA00   1.51
1gp7A00 1lfjA00   0.95
1gp7A00 1lfjB00   0.87
1gp7A00 1ppa000   1.65
1gp7A00 1pwoA00   1.67
1gp7A00 1sfw000   2.07
1gp7A00 1le6A00   1.32
1gp7A00 1aokB00   1.34
1gp7A00 1oqsB00   1.31
1gp7A00 1m8tA00   0.91
1gp7A00 1p7oA00   1.63
1gp7A00 1aokA00   1.61
1gp7A00 1b4wA00   1.39
1gp7A00 1hn4B00   1.39
1gp7A00 1pir000   2.14
1gp7A00 1clpA00   1.49
1gp7A00 1a2aA00   1.21
1gp7A00 1lffA00   1.09
1gp7A00 1poa000   1.03
1gp7A00 1aypA00   1.14
1gp7A00 1bp2000   1.11
1gp7A00 1cl5A00   1.48
1mh7A00 1u73A00   1.40
1mh7A00 1bk9000   1.53
1mh7A00 1g0zA00   1.64
1mh7A00 1lfjA00   0.64
1mh7A00 1lfjB00   0.62
1mh7A00 1ppa000   1.46
1mh7A00 1pwoA00   1.27
1mh7A00 1sfw000   2.01
1mh7A00 1le6A00   1.13
1mh7A00 1aokB00   1.12
1mh7A00 1oqsB00   1.15
1mh7A00 1m8tA00   0.70
1mh7A00 1p7oA00   1.12
1mh7A00 1aokA00   1.28
1mh7A00 1b4wA00   1.32
1mh7A00 1hn4B00   1.30
1mh7A00 1pir000   2.47
1mh7A00 1clpA00   1.32
1mh7A00 1a2aA00   1.10
1mh7A00 1lffA00   0.33
1mh7A00 1poa000   0.82
1mh7A00 1aypA00   1.09
1mh7A00 1bp2000   0.80
1mh7A00 1cl5A00   1.25
1u73A00 1bk9000   1.77
1u73A00 1g0zA00   1.65
1u73A00 1lfjA00   1.62
1u73A00 1lfjB00   1.43
1u73A00 1ppa000   1.43
1u73A00 1pwoA00   1.77
1u73A00 1sfw000   2.26
1u73A00 1le6A00   1.52
1u73A00 1aokB00   1.42
1u73A00 1oqsB00   1.45
1u73A00 1m8tA00   1.54
1u73A00 1p7oA00   1.41
1u73A00 1aokA00   1.61
1u73A00 1b4wA00   1.28
1u73A00 1hn4B00   1.68
1u73A00 1pir000   2.77
1u73A00 1clpA00   1.40
1u73A00 1a2aA00   1.38
1u73A00 1lffA00   1.48
1u73A00 1poa000   1.79
1u73A00 1aypA00   1.44
1u73A00 1bp2000   1.37
1u73A00 1cl5A00   1.48
1bk9000 1g0zA00   1.59
1bk9000 1lfjA00   1.68
1bk9000 1lfjB00   1.55
1bk9000 1ppa000   1.50
1bk9000 1pwoA00   1.58
1bk9000 1sfw000   2.66
1bk9000 1le6A00   1.67
1bk9000 1aokB00   1.50
1bk9000 1oqsB00   1.43
1bk9000 1m8tA00   1.52
1bk9000 1p7oA00   1.59
1bk9000 1aokA00   1.61
1bk9000 1b4wA00   1.11
1bk9000 1hn4B00   1.73
1bk9000 1pir000   2.75
1bk9000 1clpA00   1.45
1bk9000 1a2aA00   1.46
1bk9000 1lffA00   1.60
1bk9000 1poa000   1.63
1bk9000 1aypA00   1.69
1bk9000 1bp2000   1.57
1bk9000 1cl5A00   1.14
1g0zA00 1lfjA00   1.42
1g0zA00 1lfjB00   1.37
1g0zA00 1ppa000   1.68
1g0zA00 1pwoA00   1.13
1g0zA00 1sfw000   2.17
1g0zA00 1le6A00   1.54
1g0zA00 1aokB00   1.69
1g0zA00 1oqsB00   1.62
1g0zA00 1m8tA00   1.47
1g0zA00 1p7oA00   1.24
1g0zA00 1aokA00   1.62
1g0zA00 1b4wA00   1.65
1g0zA00 1hn4B00   1.77
1g0zA00 1pir000   2.34
1g0zA00 1clpA00   1.67
1g0zA00 1a2aA00   1.51
1g0zA00 1lffA00   1.77
1g0zA00 1poa000   1.41
1g0zA00 1aypA00   1.38
1g0zA00 1bp2000   1.49
1g0zA00 1cl5A00   1.85
1lfjA00 1lfjB00   0.66
1lfjA00 1ppa000   1.47
1lfjA00 1pwoA00   1.17
1lfjA00 1sfw000   2.04
1lfjA00 1le6A00   1.19
1lfjA00 1aokB00   1.17
1lfjA00 1oqsB00   1.18
1lfjA00 1m8tA00   0.77
1lfjA00 1p7oA00   1.11
1lfjA00 1aokA00   1.29
1lfjA00 1b4wA00   1.40
1lfjA00 1hn4B00   1.33
1lfjA00 1pir000   2.47
1lfjA00 1clpA00   1.43
1lfjA00 1a2aA00   1.15
1lfjA00 1lffA00   0.73
1lfjA00 1poa000   0.84
1lfjA00 1aypA00   1.09
1lfjA00 1bp2000   0.89
1lfjA00 1cl5A00   1.33
1lfjB00 1ppa000   1.40
1lfjB00 1pwoA00   1.24
1lfjB00 1sfw000   2.03
1lfjB00 1le6A00   1.01
1lfjB00 1aokB00   1.24
1lfjB00 1oqsB00   1.27
1lfjB00 1m8tA00   0.57
1lfjB00 1p7oA00   1.10
1lfjB00 1aokA00   1.40
1lfjB00 1b4wA00   1.29
1lfjB00 1hn4B00   1.26
1lfjB00 1pir000   2.36
1lfjB00 1clpA00   1.39
1lfjB00 1a2aA00   1.08
1lfjB00 1lffA00   0.72
1lfjB00 1poa000   0.70
1lfjB00 1aypA00   0.92
1lfjB00 1bp2000   0.83
1lfjB00 1cl5A00   1.26
1ppa000 1pwoA00   1.33
1ppa000 1sfw000   2.37
1ppa000 1le6A00   1.46
1ppa000 1aokB00   1.40
1ppa000 1oqsB00   1.35
1ppa000 1m8tA00   1.39
1ppa000 1p7oA00   1.36
1ppa000 1aokA00   1.01
1ppa000 1b4wA00   1.13
1ppa000 1hn4B00   1.68
1ppa000 1pir000   2.74
1ppa000 1clpA00   1.04
1ppa000 1a2aA00   1.24
1ppa000 1lffA00   1.62
1ppa000 1poa000   1.53
1ppa000 1aypA00   1.28
1ppa000 1bp2000   1.42
1ppa000 1cl5A00   1.26
1pwoA00 1sfw000   2.42
1pwoA00 1le6A00   1.41
1pwoA00 1aokB00   1.48
1pwoA00 1oqsB00   1.42
1pwoA00 1m8tA00   1.20
1pwoA00 1p7oA00   0.68
1pwoA00 1aokA00   1.52
1pwoA00 1b4wA00   1.47
1pwoA00 1hn4B00   1.47
1pwoA00 1pir000   2.63
1pwoA00 1clpA00   1.48
1pwoA00 1a2aA00   1.49
1pwoA00 1lffA00   1.39
1pwoA00 1poa000   1.22
1pwoA00 1aypA00   1.31
1pwoA00 1bp2000   1.29
1pwoA00 1cl5A00   1.68
1sfw000 1le6A00   2.26
1sfw000 1aokB00   2.21
1sfw000 1oqsB00   2.22
1sfw000 1m8tA00   2.18
1sfw000 1p7oA00   2.30
1sfw000 1aokA00   2.47
1sfw000 1b4wA00   2.35
1sfw000 1hn4B00   2.49
1sfw000 1pir000   2.92
1sfw000 1clpA00   2.17
1sfw000 1a2aA00   2.36
1sfw000 1lffA00   2.11
1sfw000 1poa000   2.19
1sfw000 1aypA00   2.27
1sfw000 1bp2000   2.33
1sfw000 1cl5A00   2.58
1le6A00 1aokB00   1.40
1le6A00 1oqsB00   1.41
1le6A00 1m8tA00   1.18
1le6A00 1p7oA00   1.32
1le6A00 1aokA00   1.47
1le6A00 1b4wA00   1.33
1le6A00 1hn4B00   1.47
1le6A00 1pir000   2.41
1le6A00 1clpA00   1.39
1le6A00 1a2aA00   1.17
1le6A00 1lffA00   1.22
1le6A00 1poa000   1.32
1le6A00 1aypA00   1.11
1le6A00 1bp2000   1.22
1le6A00 1cl5A00   1.38
1aokB00 1oqsB00   0.66
1aokB00 1m8tA00   1.21
1aokB00 1p7oA00   1.31
1aokB00 1aokA00   1.32
1aokB00 1b4wA00   1.30
1aokB00 1hn4B00   1.57
1aokB00 1pir000   2.86
1aokB00 1clpA00   1.37
1aokB00 1a2aA00   1.28
1aokB00 1lffA00   1.15
1aokB00 1poa000   1.56
1aokB00 1aypA00   1.41
1aokB00 1bp2000   1.20
1aokB00 1cl5A00   1.18
1oqsB00 1m8tA00   1.19
1oqsB00 1p7oA00   1.32
1oqsB00 1aokA00   1.28
1oqsB00 1b4wA00   1.28
1oqsB00 1hn4B00   1.74
1oqsB00 1pir000   2.80
1oqsB00 1clpA00   1.34
1oqsB00 1a2aA00   1.21
1oqsB00 1lffA00   1.19
1oqsB00 1poa000   1.41
1oqsB00 1aypA00   1.31
1oqsB00 1bp2000   1.17
1oqsB00 1cl5A00   1.17
1m8tA00 1p7oA00   1.19
1m8tA00 1aokA00   1.49
1m8tA00 1b4wA00   1.33
1m8tA00 1hn4B00   1.43
1m8tA00 1pir000   2.31
1m8tA00 1clpA00   1.38
1m8tA00 1a2aA00   1.13
1m8tA00 1lffA00   0.80
1m8tA00 1poa000   0.85
1m8tA00 1aypA00   1.04
1m8tA00 1bp2000   0.80
1m8tA00 1cl5A00   1.34
1p7oA00 1aokA00   1.43
1p7oA00 1b4wA00   1.25
1p7oA00 1hn4B00   1.41
1p7oA00 1pir000   2.50
1p7oA00 1clpA00   1.24
1p7oA00 1a2aA00   1.25
1p7oA00 1lffA00   1.20
1p7oA00 1poa000   1.18
1p7oA00 1aypA00   1.19
1p7oA00 1bp2000   1.09
1p7oA00 1cl5A00   1.47
1aokA00 1b4wA00   1.21
1aokA00 1hn4B00   1.68
1aokA00 1pir000   2.79
1aokA00 1clpA00   1.37
1aokA00 1a2aA00   1.19
1aokA00 1lffA00   1.28
1aokA00 1poa000   1.83
1aokA00 1aypA00   1.30
1aokA00 1bp2000   1.45
1aokA00 1cl5A00   1.19
1b4wA00 1hn4B00   1.64
1b4wA00 1pir000   2.60
1b4wA00 1clpA00   0.99
1b4wA00 1a2aA00   1.03
1b4wA00 1lffA00   1.33
1b4wA00 1poa000   1.48
1b4wA00 1aypA00   1.19
1b4wA00 1bp2000   1.25
1b4wA00 1cl5A00   0.84
1hn4B00 1pir000   2.25
1hn4B00 1clpA00   1.88
1hn4B00 1a2aA00   1.48
1hn4B00 1lffA00   1.40
1hn4B00 1poa000   1.62
1hn4B00 1aypA00   1.59
1hn4B00 1bp2000   1.41
1hn4B00 1cl5A00   1.65
1pir000 1clpA00   2.52
1pir000 1a2aA00   2.52
1pir000 1lffA00   2.55
1pir000 1poa000   2.06
1pir000 1aypA00   2.51
1pir000 1bp2000   2.39
1pir000 1cl5A00   2.88
1clpA00 1a2aA00   1.26
1clpA00 1lffA00   1.32
1clpA00 1poa000   1.52
1clpA00 1aypA00   1.30
1clpA00 1bp2000   1.34
1clpA00 1cl5A00   1.20
1a2aA00 1lffA00   1.13
1a2aA00 1poa000   1.27
1a2aA00 1aypA00   0.83
1a2aA00 1bp2000   1.15
1a2aA00 1cl5A00   0.91
1lffA00 1poa000   0.94
1lffA00 1aypA00   1.29
1lffA00 1bp2000   0.90
1lffA00 1cl5A00   1.27
1poa000 1aypA00   1.26
1poa000 1bp2000   0.98
1poa000 1cl5A00   1.54
1aypA00 1bp2000   1.05
1aypA00 1cl5A00   1.12
1bp2000 1cl5A00   1.35
