# Supplementary material for: An automatic method for assessing structural importance of amino acid positions
Source: BMC Struct Biol. 2009 Mar 4;9:10. doi: 10.1186/1472-6807-9-10 (PMC2667441; doi:10.1186/1472-6807-9-10)
Supplement: Additional file 2 — Sets of quality values, multiple sequence alignment (aln format) and CC values for each of the six datasets. [file 1472-6807-9-10-S2.zip › datasets/snake_venom_toxin/latest_quality_files/seqdep_quality_consistent.txt]

1u73A00 1g2xA00 1.3548266020574176
1u73A00 1hn4B00 1.15078017052872
1u73A00 1ijlA00 1.245933421638083
1u73A00 1cl5A00 1.0909331254636219
1u73A00 1aypA00 0.9307318613729003
1u73A00 1lffA00 1.146891199554909
1u73A00 1mc2A00 1.2009104163238822
1u73A00 1lfjA00 1.3459153838047229
1u73A00 1ae7000 1.4618133775245403
1u73A00 1lfjB00 0.9644685391458737
1u73A00 1g0zA00 1.3372086031729462
1u73A00 1owsA00 1.1288217176986948
1u73A00 1aokB00 1.2009082195174445
1u73A00 1lwbA00 10.025642382106442
1u73A00 1m8tA00 1.1442145298776598
1u73A00 1bp2000 0.9780329933537514
1u73A00 1le6A00 1.1304866941846878
1u73A00 1oqsB00 1.3013866076004654
1u73A00 1dpyA00 1.322442243667125
1u73A00 1poc000 6.632105959956835
1u73A00 1a2aA00 0.8643514516985994
1u73A00 1ppa000 1.15725985301136
1u73A00 1ozyA00 1.631207191715864
1u73A00 1bk9000 1.350908325835211
1u73A00 1p7oA00 1.0759722821439504
1u73A00 1vip000 1.4710619050919256
1u73A00 1sfw000 2.1022446919240965
1u73A00 1pir000 2.172044150271002
1u73A00 1owsB00 1.1560603869217863
1u73A00 1bunA00 1.1712532831875966
1u73A00 1vapA00 1.113464276072065
1u73A00 1aokA00 1.4827926980825066
1u73A00 1godA00 1.21061293749589
1u73A00 1poa000 1.2508227828056844
1u73A00 1mh7A00 1.1257339293200588
1u73A00 1pwoA00 1.4171869224946327
1u73A00 1gp7A00 1.0219703559872395
1u73A00 1clpA00 1.2212170763145125
1u73A00 1oz6A00 1.5442199389266118
1u73A00 1b4wA00 0.8814178828338067
1u73A00 1po8A00 1.081527847057246
1u73A00 1pp2L00 1.3219059209443567
1u73A00 1gmzA00 1.7971306796282387
1g2xA00 1hn4B00 0.6190436130692601
1g2xA00 1ijlA00 1.176691705299607
1g2xA00 1cl5A00 1.251896359418372
1g2xA00 1aypA00 1.0028773136091003
1g2xA00 1lffA00 1.0032444571272678
1g2xA00 1mc2A00 1.4338043836890415
1g2xA00 1lfjA00 1.0846312465125159
1g2xA00 1ae7000 1.0206961550512879
1g2xA00 1lfjB00 0.9704782582610455
1g2xA00 1g0zA00 0.20650395476750688
1g2xA00 1owsA00 1.019137565418077
1g2xA00 1aokB00 1.2630151643504783
1g2xA00 1lwbA00 10.213228992558406
1g2xA00 1m8tA00 0.8347428643795276
1g2xA00 1bp2000 0.7984100026710896
1g2xA00 1le6A00 0.9782264467668181
1g2xA00 1oqsB00 1.1571694233901646
1g2xA00 1dpyA00 0.5132658381405604
1g2xA00 1poc000 6.872610950613534
1g2xA00 1a2aA00 1.1718154537850616
1g2xA00 1ppa000 1.3463653320705555
1g2xA00 1ozyA00 1.0632201757119426
1g2xA00 1bk9000 1.2525936471806312
1g2xA00 1p7oA00 0.8417168325863252
1g2xA00 1vip000 1.1405498876552
1g2xA00 1sfw000 1.9854437345298972
1g2xA00 1pir000 2.156507424129705
1g2xA00 1owsB00 1.0008456073921803
1g2xA00 1bunA00 0.8186819713395602
1g2xA00 1vapA00 1.155974895712077
1g2xA00 1aokA00 1.3523122585511196
1g2xA00 1godA00 1.2779991276960296
1g2xA00 1poa000 0.9882838761623898
1g2xA00 1mh7A00 0.9217179874302533
1g2xA00 1pwoA00 0.9047672631109958
1g2xA00 1gp7A00 0.8569085415563394
1g2xA00 1clpA00 1.4219475039238259
1g2xA00 1oz6A00 1.180293465156656
1g2xA00 1b4wA00 1.2376994794035907
1g2xA00 1po8A00 0.5021578012577501
1g2xA00 1pp2L00 1.3802773718447259
1g2xA00 1gmzA00 1.672711673656027
1hn4B00 1ijlA00 1.0574762556866844
1hn4B00 1cl5A00 1.0395211936190298
1hn4B00 1aypA00 0.7909852761473302
1hn4B00 1lffA00 0.7438656510868569
1hn4B00 1mc2A00 1.196364493664334
1hn4B00 1lfjA00 0.8659404920930226
1hn4B00 1ae7000 0.8804859211146342
1hn4B00 1lfjB00 0.622715229542442
1hn4B00 1g0zA00 0.6029321226630923
1hn4B00 1owsA00 0.8162003112741365
1hn4B00 1aokB00 1.1059372864385868
1hn4B00 1lwbA00 10.119678599868118
1hn4B00 1m8tA00 0.5033924027397265
1hn4B00 1bp2000 0.48860444889176036
1hn4B00 1le6A00 0.6914216731296898
1hn4B00 1oqsB00 1.0266121495370824
1hn4B00 1dpyA00 0.5291637675793206
1hn4B00 1poc000 6.785417612092529
1hn4B00 1a2aA00 0.8827534399986949
1hn4B00 1ppa000 1.1967337387231163
1hn4B00 1ozyA00 0.9982724162651327
1hn4B00 1bk9000 1.128294605852454
1hn4B00 1p7oA00 0.6559247832717399
1hn4B00 1vip000 1.0046454571123962
1hn4B00 1sfw000 1.9692856577977575
1hn4B00 1pir000 2.049432315690705
1hn4B00 1owsB00 0.7835844039380345
1hn4B00 1bunA00 0.7431843896801703
1hn4B00 1vapA00 0.9974624419281101
1hn4B00 1aokA00 1.2228376761615223
1hn4B00 1godA00 1.0822425942523681
1hn4B00 1poa000 0.7226100136225716
1hn4B00 1mh7A00 0.6437640447444121
1hn4B00 1pwoA00 0.7603944204549411
1hn4B00 1gp7A00 0.5475237016757877
1hn4B00 1clpA00 1.214478389728349
1hn4B00 1oz6A00 1.1429715862169962
1hn4B00 1b4wA00 1.0092504103108964
1hn4B00 1po8A00 0.5765679173146596
1hn4B00 1pp2L00 1.2075512191256284
1hn4B00 1gmzA00 1.5699435877383918
1ijlA00 1cl5A00 0.9579663365004956
1ijlA00 1aypA00 1.239659557854537
1ijlA00 1lffA00 1.1672812968424773
1ijlA00 1mc2A00 1.186094068354117
1ijlA00 1lfjA00 1.22931101964646
1ijlA00 1ae7000 1.0144137123343004
1ijlA00 1lfjB00 1.1153112580888223
1ijlA00 1g0zA00 1.1653385153887617
1ijlA00 1owsA00 1.3303971885283754
1ijlA00 1aokB00 1.088244455632559
1ijlA00 1lwbA00 10.184351393556238
1ijlA00 1m8tA00 1.097293811572858
1ijlA00 1bp2000 0.8901059225033637
1ijlA00 1le6A00 1.2858879181148035
1ijlA00 1oqsB00 0.9720523036851203
1ijlA00 1dpyA00 1.0547487620145235
1ijlA00 1poc000 6.968165277308507
1ijlA00 1a2aA00 1.1446738020978948
1ijlA00 1ppa000 1.17363125575352
1ijlA00 1ozyA00 1.114554005581763
1ijlA00 1bk9000 0.6623479760751559
1ijlA00 1p7oA00 0.9444487423849353
1ijlA00 1vip000 0.9936350940001343
1ijlA00 1sfw000 2.11191077208489
1ijlA00 1pir000 2.351992890341097
1ijlA00 1owsB00 1.1900400047184583
1ijlA00 1bunA00 0.9732925435608669
1ijlA00 1vapA00 0.5781906305334052
1ijlA00 1aokA00 1.4219521389744039
1ijlA00 1godA00 0.9519963079462088
1ijlA00 1poa000 0.9658331274060475
1ijlA00 1mh7A00 1.048768823461391
1ijlA00 1pwoA00 1.013610140858475
1ijlA00 1gp7A00 1.1089281545736895
1ijlA00 1clpA00 0.9701536419951262
1ijlA00 1oz6A00 1.0065708483342988
1ijlA00 1b4wA00 0.8285978693554104
1ijlA00 1po8A00 1.1274138453565143
1ijlA00 1pp2L00 0.9583672208880469
1ijlA00 1gmzA00 1.302818264206143
1cl5A00 1aypA00 0.8796560994870948
1cl5A00 1lffA00 0.8784917838787122
1cl5A00 1mc2A00 0.9300960924316376
1cl5A00 1lfjA00 1.0156594753394366
1cl5A00 1ae7000 0.8710157083030531
1cl5A00 1lfjB00 0.9233751389186943
1cl5A00 1g0zA00 1.2843244747336706
1cl5A00 1owsA00 1.17669635394234
1cl5A00 1aokB00 0.8846029351509458
1cl5A00 1lwbA00 10.082887710814513
1cl5A00 1m8tA00 0.9235526997937598
1cl5A00 1bp2000 0.8597633758061177
1cl5A00 1le6A00 1.016636240223519
1cl5A00 1oqsB00 0.8787896577364834
1cl5A00 1dpyA00 1.159388910565727
1cl5A00 1poc000 6.666826991412091
1cl5A00 1a2aA00 0.7255583525638267
1cl5A00 1ppa000 0.9053900772705991
1cl5A00 1ozyA00 1.309563223299403
1cl5A00 1bk9000 0.9260266040141959
1cl5A00 1p7oA00 0.8969629810453869
1cl5A00 1vip000 0.9489642066014918
1cl5A00 1sfw000 2.220908191380046
1cl5A00 1pir000 2.2139720414294644
1cl5A00 1owsB00 1.1167126782847998
1cl5A00 1bunA00 1.0900101584416861
1cl5A00 1vapA00 0.6738694256412204
1cl5A00 1aokA00 0.9932839576435792
1cl5A00 1godA00 0.8543108394249667
1cl5A00 1poa000 0.8876805138175196
1cl5A00 1mh7A00 0.8270274884268853
1cl5A00 1pwoA00 1.14286548173453
1cl5A00 1gp7A00 0.9130702092039755
1cl5A00 1clpA00 1.00252331689517
1cl5A00 1oz6A00 1.1660438376644242
1cl5A00 1b4wA00 0.6023503660047429
1cl5A00 1po8A00 1.1172124373007648
1cl5A00 1pp2L00 0.7395083998508223
1cl5A00 1gmzA00 1.4003466408638263
1aypA00 1lffA00 0.9015846221688402
1aypA00 1mc2A00 1.1196643162720077
1aypA00 1lfjA00 1.0148224016425684
1aypA00 1ae7000 1.0448794116768703
1aypA00 1lfjB00 0.6508779543890271
1aypA00 1g0zA00 1.0168820519136017
1aypA00 1owsA00 0.9242240673700168
1aypA00 1aokB00 1.1594092929067814
1aypA00 1lwbA00 9.98931685412151
1aypA00 1m8tA00 0.7353172748401344
1aypA00 1bp2000 0.7333982214644198
1aypA00 1le6A00 0.7009608325179135
1aypA00 1oqsB00 1.1622857215143134
1aypA00 1dpyA00 0.9598993959747679
1aypA00 1poc000 6.470764333648127
1aypA00 1a2aA00 0.6490203592489696
1aypA00 1ppa000 1.0456190888853225
1aypA00 1ozyA00 1.2851769096164043
1aypA00 1bk9000 1.299629940196321
1aypA00 1p7oA00 0.7577176008111604
1aypA00 1vip000 1.1120054699052297
1aypA00 1sfw000 2.0063389791848576
1aypA00 1pir000 1.987777222268902
1aypA00 1owsB00 0.886908086201302
1aypA00 1bunA00 0.9163805539840151
1aypA00 1vapA00 1.0616878408989912
1aypA00 1aokA00 1.170655761221677
1aypA00 1godA00 1.0361968967416122
1aypA00 1poa000 0.942011112210667
1aypA00 1mh7A00 0.845233886545813
1aypA00 1pwoA00 1.0533444712785336
1aypA00 1gp7A00 0.648147509080135
1aypA00 1clpA00 1.1959601275403586
1aypA00 1oz6A00 1.2717586720210343
1aypA00 1b4wA00 0.8339247324546636
1aypA00 1po8A00 0.7827938406767609
1aypA00 1pp2L00 1.193736048586197
1aypA00 1gmzA00 1.5795964229559663
1lffA00 1mc2A00 0.9803460401005877
1lffA00 1lfjA00 0.6259494118261093
1lffA00 1ae7000 0.8150041691553831
1lffA00 1lfjB00 0.6414253539815272
1lffA00 1g0zA00 1.0167255075855102
1lffA00 1owsA00 0.8332764200735145
1lffA00 1aokB00 0.8020199669774264
1lffA00 1lwbA00 10.118850989177384
1lffA00 1m8tA00 0.6072482865139942
1lffA00 1bp2000 0.6558408704688775
1lffA00 1le6A00 0.785116224499678
1lffA00 1oqsB00 0.793619434005493
1lffA00 1dpyA00 0.8435801188247039
1lffA00 1poc000 6.789366889242091
1lffA00 1a2aA00 0.8462463446910963
1lffA00 1ppa000 1.1115375929739553
1lffA00 1ozyA00 1.1936588569529842
1lffA00 1bk9000 1.1909144289793023
1lffA00 1p7oA00 0.6860161039307211
1lffA00 1vip000 0.8730941039349713
1lffA00 1sfw000 2.085148408227711
1lffA00 1pir000 2.2402758593497407
1lffA00 1owsB00 0.8954581674226886
1lffA00 1bunA00 0.8643027629399511
1lffA00 1vapA00 0.9406997298768139
1lffA00 1aokA00 0.9362364728241613
1lffA00 1godA00 1.0701309823970087
1lffA00 1poa000 0.7000903492834251
1lffA00 1mh7A00 0.25417302642911205
1lffA00 1pwoA00 0.8892845772244081
1lffA00 1gp7A00 0.6689340523489659
1lffA00 1clpA00 1.1527375584146757
1lffA00 1oz6A00 1.2737445609018172
1lffA00 1b4wA00 0.9968577472976278
1lffA00 1po8A00 0.8949736916395016
1lffA00 1pp2L00 1.088473873853246
1lffA00 1gmzA00 1.599729178859872
1mc2A00 1lfjA00 1.071885358880833
1mc2A00 1ae7000 1.1966503834830122
1mc2A00 1lfjB00 1.0859457535233925
1mc2A00 1g0zA00 1.431871959041003
1mc2A00 1owsA00 1.2823278132417308
1mc2A00 1aokB00 0.9004512265430069
1mc2A00 1lwbA00 10.063665735091778
1mc2A00 1m8tA00 1.0948246063907014
1mc2A00 1bp2000 1.0529394314690936
1mc2A00 1le6A00 1.2057572500864906
1mc2A00 1oqsB00 0.9311996594669943
1mc2A00 1dpyA00 1.29545591450334
1mc2A00 1poc000 6.558598242208776
1mc2A00 1a2aA00 0.9622579195057016
1mc2A00 1ppa000 0.740167731084709
1mc2A00 1ozyA00 1.5781559473523548
1mc2A00 1bk9000 1.2515544050246894
1mc2A00 1p7oA00 0.9710967944069518
1mc2A00 1vip000 1.1236878564043247
1mc2A00 1sfw000 2.0641652079646375
1mc2A00 1pir000 2.4592788885821615
1mc2A00 1owsB00 1.2991180475717243
1mc2A00 1bunA00 1.2555128801861903
1mc2A00 1vapA00 0.8817816375916641
1mc2A00 1aokA00 1.2067017370604967
1mc2A00 1godA00 0.7214784254593595
1mc2A00 1poa000 1.0992112646527332
1mc2A00 1mh7A00 0.9733070774322167
1mc2A00 1pwoA00 1.2246657255987432
1mc2A00 1gp7A00 1.106590938603293
1mc2A00 1clpA00 0.6957485958530975
1mc2A00 1oz6A00 1.3640374444306975
1mc2A00 1b4wA00 0.9346263369907769
1mc2A00 1po8A00 1.2896961561548381
1mc2A00 1pp2L00 1.1335627938705992
1mc2A00 1gmzA00 1.5031060116927042
1lfjA00 1ae7000 0.8201684176100877
1lfjA00 1lfjB00 0.8275025926394723
1lfjA00 1g0zA00 1.128681254673251
1lfjA00 1owsA00 0.8179963153610398
1lfjA00 1aokB00 0.8832991032749121
1lfjA00 1lwbA00 10.076099066170366
1lfjA00 1m8tA00 0.7810231859464691
1lfjA00 1bp2000 0.7431783768766851
1lfjA00 1le6A00 0.9708324301749113
1lfjA00 1oqsB00 0.8684940560232309
1lfjA00 1dpyA00 0.9303284572508461
1lfjA00 1poc000 6.792303869100645
1lfjA00 1a2aA00 1.0862065663180043
1lfjA00 1ppa000 1.2360276227772753
1lfjA00 1ozyA00 1.0816713273806846
1lfjA00 1bk9000 1.3828411095638997
1lfjA00 1p7oA00 0.6796705378179699
1lfjA00 1vip000 0.7512820968121711
1lfjA00 1sfw000 2.0649575178982564
1lfjA00 1pir000 2.1788165901766305
1lfjA00 1owsB00 0.7645474185400449
1lfjA00 1bunA00 0.9293133447993934
1lfjA00 1vapA00 1.0253348478564894
1lfjA00 1aokA00 0.9672946222937997
1lfjA00 1godA00 1.063217063550459
1lfjA00 1poa000 0.9057269664506864
1lfjA00 1mh7A00 0.5951054653375057
1lfjA00 1pwoA00 0.728935780729144
1lfjA00 1gp7A00 0.7023474797854637
1lfjA00 1clpA00 1.1827882669839436
1lfjA00 1oz6A00 1.3145717434711408
1lfjA00 1b4wA00 1.1025395088357808
1lfjA00 1po8A00 1.017066762186934
1lfjA00 1pp2L00 1.1478679904518647
1lfjA00 1gmzA00 1.318032174210067
1ae7000 1lfjB00 0.86446912027297
1ae7000 1g0zA00 1.0662568001991575
1ae7000 1owsA00 1.0103353499617571
1ae7000 1aokB00 1.1434810745661135
1ae7000 1lwbA00 10.063576584549148
1ae7000 1m8tA00 0.7436567389578228
1ae7000 1bp2000 0.8229497187019105
1ae7000 1le6A00 1.0013418784613333
1ae7000 1oqsB00 1.031531173636231
1ae7000 1dpyA00 0.8503161187089104
1ae7000 1poc000 6.880167933349068
1ae7000 1a2aA00 1.0541959468325275
1ae7000 1ppa000 1.2591689890847755
1ae7000 1ozyA00 0.9470039710810543
1ae7000 1bk9000 0.9826240871825404
1ae7000 1p7oA00 0.7817432334864615
1ae7000 1vip000 0.7844198336544919
1ae7000 1sfw000 2.1741269807029573
1ae7000 1pir000 2.0702092506980314
1ae7000 1owsB00 0.9417638808916641
1ae7000 1bunA00 0.8291619077324612
1ae7000 1vapA00 0.9240594672145073
1ae7000 1aokA00 1.1505973082002876
1ae7000 1godA00 1.0246170263252978
1ae7000 1poa000 0.6076049874514953
1ae7000 1mh7A00 0.6995076585880348
1ae7000 1pwoA00 0.7972333878043029
1ae7000 1gp7A00 0.7511357890830289
1ae7000 1clpA00 1.2455142678841935
1ae7000 1oz6A00 1.070677096471899
1ae7000 1b4wA00 0.9997069633748843
1ae7000 1po8A00 1.005876783887656
1ae7000 1pp2L00 0.9506919472265831
1ae7000 1gmzA00 1.3979322185987717
1lfjB00 1g0zA00 0.9621222071697184
1lfjB00 1owsA00 0.7278227786110019
1lfjB00 1aokB00 1.0813578328895002
1lfjB00 1lwbA00 10.019335883310989
1lfjB00 1m8tA00 0.43236569938919883
1lfjB00 1bp2000 0.5507893128577396
1lfjB00 1le6A00 0.6005937178929845
1lfjB00 1oqsB00 1.0977677681353288
1lfjB00 1dpyA00 0.7897461958819535
1lfjB00 1poc000 6.634758202504843
1lfjB00 1a2aA00 0.7109671128311518
1lfjB00 1ppa000 1.1677308906748591
1lfjB00 1ozyA00 1.1878125822346217
1lfjB00 1bk9000 1.2039621813181633
1lfjB00 1p7oA00 0.5950642761620427
1lfjB00 1vip000 1.0504984441526892
1lfjB00 1sfw000 2.016672935424191
1lfjB00 1pir000 2.0467717952478326
1lfjB00 1owsB00 0.7105391029828767
1lfjB00 1bunA00 0.7255171713886653
1lfjB00 1vapA00 1.0126436324957508
1lfjB00 1aokA00 1.2288099590551116
1lfjB00 1godA00 1.0084591688252835
1lfjB00 1poa000 0.5635352376004596
1lfjB00 1mh7A00 0.5586492139500134
1lfjB00 1pwoA00 0.8486326200255689
1lfjB00 1gp7A00 0.47440930789446645
1lfjB00 1clpA00 1.1917023697033893
1lfjB00 1oz6A00 1.1783613557088475
1lfjB00 1b4wA00 0.9183883870134336
1lfjB00 1po8A00 0.7442630481044437
1lfjB00 1pp2L00 1.1994720714930935
1lfjB00 1gmzA00 1.6057495872118293
1g0zA00 1owsA00 1.0191024388499024
1g0zA00 1aokB00 1.2743721090640863
1g0zA00 1lwbA00 10.201677440097152
1g0zA00 1m8tA00 0.83869428959727
1g0zA00 1bp2000 0.8012305129213307
1g0zA00 1le6A00 0.9901965841331383
1g0zA00 1oqsB00 1.1723743848694352
1g0zA00 1dpyA00 0.497609236903522
1g0zA00 1poc000 6.8526997104581895
1g0zA00 1a2aA00 1.1613479363851378
1g0zA00 1ppa000 1.3524331124432467
1g0zA00 1ozyA00 1.0872569991203334
1g0zA00 1bk9000 1.2420423598226136
1g0zA00 1p7oA00 0.8570311020657015
1g0zA00 1vip000 1.1748948196334854
1g0zA00 1sfw000 1.9551838327718958
1g0zA00 1pir000 2.1835941078029157
1g0zA00 1owsB00 1.004742140289103
1g0zA00 1bunA00 0.8136859536101493
1g0zA00 1vapA00 1.1733446924731792
1g0zA00 1aokA00 1.3977263903307442
1g0zA00 1godA00 1.2978722865587744
1g0zA00 1poa000 0.991903646710486
1g0zA00 1mh7A00 0.9375123528101168
1g0zA00 1pwoA00 0.9280535772690247
1g0zA00 1gp7A00 0.883553533620259
1g0zA00 1clpA00 1.4104986428522663
1g0zA00 1oz6A00 1.181112544205457
1g0zA00 1b4wA00 1.2475253147599557
1g0zA00 1po8A00 0.4762532537982308
1g0zA00 1pp2L00 1.3968614008307527
1g0zA00 1gmzA00 1.6886588741919333
1owsA00 1aokB00 1.1722672461514234
1owsA00 1lwbA00 10.111366404811841
1owsA00 1m8tA00 0.7632051704386421
1owsA00 1bp2000 0.8189796489379132
1owsA00 1le6A00 0.8995060358812453
1owsA00 1oqsB00 1.2070058177273184
1owsA00 1dpyA00 0.9313335185803671
1owsA00 1poc000 6.741799776267778
1owsA00 1a2aA00 0.9878442398425942
1owsA00 1ppa000 1.3745125660600186
1owsA00 1ozyA00 1.1709153831786714
1owsA00 1bk9000 1.371656932621282
1owsA00 1p7oA00 0.807709995525848
1owsA00 1vip000 1.0869804258672007
1owsA00 1sfw000 2.0555110197227053
1owsA00 1pir000 1.8102975019011809
1owsA00 1owsB00 0.5578639925586757
1owsA00 1bunA00 0.950417818712029
1owsA00 1vapA00 1.2428131181099606
1owsA00 1aokA00 1.3141626988150277
1owsA00 1godA00 1.2286349614675014
1owsA00 1poa000 0.9006685173147796
1owsA00 1mh7A00 0.7985174249183367
1owsA00 1pwoA00 0.9648390480748464
1owsA00 1gp7A00 0.7324698526887001
1owsA00 1clpA00 1.4047500522129193
1owsA00 1oz6A00 1.3530790153179217
1owsA00 1b4wA00 1.1661974735949387
1owsA00 1po8A00 0.9058644423225021
1owsA00 1pp2L00 1.288535493576192
1owsA00 1gmzA00 1.6089771158634207
1aokB00 1lwbA00 10.210819108681626
1aokB00 1m8tA00 1.0832777878714548
1aokB00 1bp2000 0.964439240834938
1aokB00 1le6A00 1.207081851543189
1aokB00 1oqsB00 0.3555462183621737
1aokB00 1dpyA00 1.1529685370292284
1aokB00 1poc000 6.852043488613857
1aokB00 1a2aA00 1.0698520560739102
1aokB00 1ppa000 0.9744054152492486
1aokB00 1ozyA00 1.338495363490239
1aokB00 1bk9000 1.171540134315052
1aokB00 1p7oA00 0.9305049641854533
1aokB00 1vip000 0.8599524229563793
1aokB00 1sfw000 2.079554092301145
1aokB00 1pir000 2.5810571114680187
1aokB00 1owsB00 1.1648761263932332
1aokB00 1bunA00 1.1870337034599272
1aokB00 1vapA00 0.7642155882530052
1aokB00 1aokA00 0.9563232081003035
1aokB00 1godA00 1.086942253346218
1aokB00 1poa000 1.1326759261743213
1aokB00 1mh7A00 0.7994946610079892
1aokB00 1pwoA00 1.063788680424205
1aokB00 1gp7A00 1.095810466813964
1aokB00 1clpA00 1.0269187217899756
1aokB00 1oz6A00 1.427387277780886
1aokB00 1b4wA00 0.977218352724387
1aokB00 1po8A00 1.1807638015626638
1aokB00 1pp2L00 1.0547616689624517
1aokB00 1gmzA00 1.41298896533583
1lwbA00 1m8tA00 10.136288948531844
1lwbA00 1bp2000 10.184116798502647
1lwbA00 1le6A00 10.084109981606021
1lwbA00 1oqsB00 10.233421647353527
1lwbA00 1dpyA00 10.263810971054756
1lwbA00 1poc000 9.023326494616946
1lwbA00 1a2aA00 10.060282557879802
1lwbA00 1ppa000 10.058644990795251
1lwbA00 1ozyA00 10.248778056941132
1lwbA00 1bk9000 10.152526895463165
1lwbA00 1p7oA00 10.067128840731687
1lwbA00 1vip000 10.148196432106172
1lwbA00 1sfw000 10.112938954504855
1lwbA00 1pir000 10.248066638519347
1lwbA00 1owsB00 10.000455764943768
1lwbA00 1bunA00 10.229421589313553
1lwbA00 1vapA00 10.120720143399325
1lwbA00 1aokA00 10.110559926436235
1lwbA00 1godA00 10.036451231380994
1lwbA00 1poa000 10.170379101699858
1lwbA00 1mh7A00 10.155522614798901
1lwbA00 1pwoA00 10.08255795710307
1lwbA00 1gp7A00 10.049653000833512
1lwbA00 1clpA00 10.08921161822649
1lwbA00 1oz6A00 10.126413933474236
1lwbA00 1b4wA00 10.01668740918972
1lwbA00 1po8A00 10.123042465547755
1lwbA00 1pp2L00 10.052321682724177
1lwbA00 1gmzA00 10.023589871749596
1m8tA00 1bp2000 0.5070438827895785
1m8tA00 1le6A00 0.5778205043779543
1m8tA00 1oqsB00 1.0398151092321744
1m8tA00 1dpyA00 0.629234738039678
1m8tA00 1poc000 6.751029650140711
1m8tA00 1a2aA00 0.7666993930599862
1m8tA00 1ppa000 1.1564454949020424
1m8tA00 1ozyA00 1.080118416052532
1m8tA00 1bk9000 1.1459923206310725
1m8tA00 1p7oA00 0.6214349202425111
1m8tA00 1vip000 0.9687295801215384
1m8tA00 1sfw000 2.0639817446198068
1m8tA00 1pir000 2.0361351907193335
1m8tA00 1owsB00 0.802506744871489
1m8tA00 1bunA00 0.7187063257233942
1m8tA00 1vapA00 0.9809886706744613
1m8tA00 1aokA00 1.1844617819955403
1m8tA00 1godA00 1.0019517448234303
1m8tA00 1poa000 0.5267076156072109
1m8tA00 1mh7A00 0.520519268713912
1m8tA00 1pwoA00 0.7960584792040739
1m8tA00 1gp7A00 0.4352170584170173
1m8tA00 1clpA00 1.1818295673095323
1m8tA00 1oz6A00 1.138493706567626
1m8tA00 1b4wA00 0.9604515537842657
1m8tA00 1po8A00 0.744938914285487
1m8tA00 1pp2L00 1.1977308543512846
1m8tA00 1gmzA00 1.6053980452188008
1bp2000 1le6A00 0.7395520642856737
1bp2000 1oqsB00 0.9043551613850174
1bp2000 1dpyA00 0.6343806468973893
1bp2000 1poc000 6.824388875915086
1bp2000 1a2aA00 0.7915192956555743
1bp2000 1ppa000 1.0969086927472689
1bp2000 1ozyA00 0.976878036628807
1bp2000 1bk9000 1.1042045335529926
1bp2000 1p7oA00 0.4745410383396606
1bp2000 1vip000 0.9097600161611888
1bp2000 1sfw000 1.9551613756723676
1bp2000 1pir000 2.0815158139769165
1bp2000 1owsB00 0.7473239183459711
1bp2000 1bunA00 0.5874189538383008
1bp2000 1vapA00 0.8364121591537406
1bp2000 1aokA00 1.1954290672444827
1bp2000 1godA00 0.9341005019821508
1bp2000 1poa000 0.6654367694534155
1bp2000 1mh7A00 0.5418720895935015
1bp2000 1pwoA00 0.716298300161804
1bp2000 1gp7A00 0.4832458584480788
1bp2000 1clpA00 1.0351564137433649
1bp2000 1oz6A00 1.127009361358937
1bp2000 1b4wA00 0.8300369385376593
1bp2000 1po8A00 0.6615666161556653
1bp2000 1pp2L00 1.0938423873864325
1bp2000 1gmzA00 1.4512191702453179
1le6A00 1oqsB00 1.2078612076881023
1le6A00 1dpyA00 0.9014457231787402
1le6A00 1poc000 6.629569596168667
1le6A00 1a2aA00 0.8080136486501471
1le6A00 1ppa000 1.2090714152466053
1le6A00 1ozyA00 1.278958998198957
1le6A00 1bk9000 1.3100849222456832
1le6A00 1p7oA00 0.858493659983995
1le6A00 1vip000 1.1594131085176316
1le6A00 1sfw000 2.2360051349829826
1le6A00 1pir000 2.069928723508388
1le6A00 1owsB00 0.9362041496051016
1le6A00 1bunA00 0.9796522663917785
1le6A00 1vapA00 1.1302488984674495
1le6A00 1aokA00 1.1909952197707463
1le6A00 1godA00 1.087125717635643
1le6A00 1poa000 0.8421484381817281
1le6A00 1mh7A00 0.7447639394693193
1le6A00 1pwoA00 1.0645441689512327
1le6A00 1gp7A00 0.6219248843902608
1le6A00 1clpA00 1.3351490542444566
1le6A00 1oz6A00 1.2841294165661001
1le6A00 1b4wA00 1.03862482442088
1le6A00 1po8A00 0.8378707924983442
1le6A00 1pp2L00 1.2555598766639502
1le6A00 1gmzA00 1.722279191832702
1oqsB00 1dpyA00 1.0407269987034473
1oqsB00 1poc000 6.94486390315337
1oqsB00 1a2aA00 1.0854336337019288
1oqsB00 1ppa000 0.9784288047856077
1oqsB00 1ozyA00 1.1966998655800287
1oqsB00 1bk9000 1.0823214203757268
1oqsB00 1p7oA00 0.8809557349598831
1oqsB00 1vip000 0.7311220724748799
1oqsB00 1sfw000 2.0318507458747948
1oqsB00 1pir000 2.55300372019191
1oqsB00 1owsB00 1.152440089565504
1oqsB00 1bunA00 1.0981175580718718
1oqsB00 1vapA00 0.6980422129983277
1oqsB00 1aokA00 0.9795370550555161
1oqsB00 1godA00 1.0446773262623665
1oqsB00 1poa000 1.0661765813263178
1oqsB00 1mh7A00 0.7659580338727323
1oqsB00 1pwoA00 0.9598083600227195
1oqsB00 1gp7A00 1.0537113581884217
1oqsB00 1clpA00 0.9876239291061857
1oqsB00 1oz6A00 1.3438350676103459
1oqsB00 1b4wA00 0.9665386138692889
1oqsB00 1po8A00 1.1291300475546298
1oqsB00 1pp2L00 1.0174150254472603
1oqsB00 1gmzA00 1.3206390731038309
1dpyA00 1poc000 6.960656213113218
1dpyA00 1a2aA00 1.0698710215866845
1dpyA00 1ppa000 1.2892073864391487
1dpyA00 1ozyA00 0.9470652806852697
1dpyA00 1bk9000 1.1746157923030802
1dpyA00 1p7oA00 0.7089896575211428
1dpyA00 1vip000 1.0021879525325956
1dpyA00 1sfw000 1.9461900999135733
1dpyA00 1pir000 2.178452988282403
1dpyA00 1owsB00 0.8923907936786508
1dpyA00 1bunA00 0.6199937559096044
1dpyA00 1vapA00 1.0646431085357122
1dpyA00 1aokA00 1.3522136624296521
1dpyA00 1godA00 1.1485127749658017
1dpyA00 1poa000 0.7686235881421631
1dpyA00 1mh7A00 0.7385484119869218
1dpyA00 1pwoA00 0.7632114513665799
1dpyA00 1gp7A00 0.6985647410586551
1dpyA00 1clpA00 1.259604498493964
1dpyA00 1oz6A00 1.160571615591791
1dpyA00 1b4wA00 1.1554959938656189
1dpyA00 1po8A00 0.5840243267586231
1dpyA00 1pp2L00 1.3013406404628098
1dpyA00 1gmzA00 1.5731881757439574
1poc000 1a2aA00 6.536925111390897
1poc000 1ppa000 6.5547599780152215
1poc000 1ozyA00 7.1416508091253155
1poc000 1bk9000 6.892407354702961
1poc000 1p7oA00 6.748772292368719
1poc000 1vip000 6.933829023218729
1poc000 1sfw000 6.7454577174604
1poc000 1pir000 6.914627695135016
1poc000 1owsB00 6.7398778859800546
1poc000 1bunA00 6.9108971416302625
1poc000 1vapA00 6.801468010231927
1poc000 1aokA00 6.685201982788687
1poc000 1godA00 6.639733672292787
1poc000 1poa000 6.879628390131457
1poc000 1mh7A00 6.842283386161348
1poc000 1pwoA00 6.935856697504621
1poc000 1gp7A00 6.753876269673783
1poc000 1clpA00 6.7526636991948035
1poc000 1oz6A00 6.874476669807244
1poc000 1b4wA00 6.593454207412634
1poc000 1po8A00 6.740879502158389
1poc000 1pp2L00 6.720227651282525
1poc000 1gmzA00 6.937726379908588
1a2aA00 1ppa000 1.0374479561863212
1a2aA00 1ozyA00 1.401628152651413
1a2aA00 1bk9000 1.1064386387539997
1a2aA00 1p7oA00 0.886481603712616
1a2aA00 1vip000 1.0801083907329683
1a2aA00 1sfw000 2.1546601075008387
1a2aA00 1pir000 2.037415101456365
1a2aA00 1owsB00 1.0142953190988186
1a2aA00 1bunA00 0.9647342561458604
1a2aA00 1vapA00 0.9448939807608678
1a2aA00 1aokA00 1.1822692666183108
1a2aA00 1godA00 0.9915884185810779
1a2aA00 1poa000 0.8430751969258482
1a2aA00 1mh7A00 0.8115975037777716
1a2aA00 1pwoA00 1.1630989416817674
1a2aA00 1gp7A00 0.7784210192378114
1a2aA00 1clpA00 1.1101695651179646
1a2aA00 1oz6A00 1.206159875492749
1a2aA00 1b4wA00 0.7364415434444982
1a2aA00 1po8A00 0.9482706133211276
1a2aA00 1pp2L00 1.014555998167975
1a2aA00 1gmzA00 1.6027839186219435
1ppa000 1ozyA00 1.5072779765082627
1ppa000 1bk9000 1.1899447930744467
1ppa000 1p7oA00 1.0666984542451363
1ppa000 1vip000 1.2298540684139032
1ppa000 1sfw000 2.037836419859452
1ppa000 1pir000 2.5535131652246545
1ppa000 1owsB00 1.3524564291724452
1ppa000 1bunA00 1.284944656017879
1ppa000 1vapA00 0.9126175809671048
1ppa000 1aokA00 1.1001684463935735
1ppa000 1godA00 0.7791272918194697
1ppa000 1poa000 1.2195358863846948
1ppa000 1mh7A00 1.100522411108983
1ppa000 1pwoA00 1.3537298366137327
1ppa000 1gp7A00 1.1584234172740442
1ppa000 1clpA00 0.8024709467006061
1ppa000 1oz6A00 1.3491313077189762
1ppa000 1b4wA00 0.868797190627555
1ppa000 1po8A00 1.1777815798310567
1ppa000 1pp2L00 1.1647544733790656
1ppa000 1gmzA00 1.4262252104980957
1ozyA00 1bk9000 1.3131896552486724
1ozyA00 1p7oA00 1.0045513033988671
1ozyA00 1vip000 0.9907864907202345
1ozyA00 1sfw000 2.121612239241997
1ozyA00 1pir000 2.250345119523853
1ozyA00 1owsB00 0.9498298752713741
1ozyA00 1bunA00 0.991346345753554
1ozyA00 1vapA00 1.238725453413136
1ozyA00 1aokA00 1.434691763826348
1ozyA00 1godA00 1.3186342077797601
1ozyA00 1poa000 1.0746619127413835
1ozyA00 1mh7A00 1.0587649591336235
1ozyA00 1pwoA00 0.9260649188463334
1ozyA00 1gp7A00 1.0462665008233434
1ozyA00 1clpA00 1.483468954284453
1ozyA00 1oz6A00 1.244287824819977
1ozyA00 1b4wA00 1.2595956013676954
1ozyA00 1po8A00 1.1004151061566605
1ozyA00 1pp2L00 1.2648291608382785
1ozyA00 1gmzA00 1.3293852014940215
1bk9000 1p7oA00 1.1810777448086638
1bk9000 1vip000 1.112370288002691
1bk9000 1sfw000 2.355980173157481
1bk9000 1pir000 2.313805685374133
1bk9000 1owsB00 1.3510871749971392
1bk9000 1bunA00 1.207337571582924
1bk9000 1vapA00 0.6884892771441257
1bk9000 1aokA00 1.3780649832981948
1bk9000 1godA00 1.089638170655803
1bk9000 1poa000 0.9502022607580062
1bk9000 1mh7A00 1.1090100816235562
1bk9000 1pwoA00 1.2469091014278442
1bk9000 1gp7A00 1.2158937021112284
1bk9000 1clpA00 1.1793125914667297
1bk9000 1oz6A00 1.0826875013244095
1bk9000 1b4wA00 0.8766698746853183
1bk9000 1po8A00 1.2069109765306703
1bk9000 1pp2L00 0.8443375193234178
1bk9000 1gmzA00 1.5693798130048116
1p7oA00 1vip000 0.8105964114904921
1p7oA00 1sfw000 1.75876574301818
1p7oA00 1pir000 2.129395124632815
1p7oA00 1owsB00 0.7129876881858143
1p7oA00 1bunA00 0.6100794919879939
1p7oA00 1vapA00 0.8573427481056273
1p7oA00 1aokA00 1.1595423895664074
1p7oA00 1godA00 0.9251142852861616
1p7oA00 1poa000 0.7325699042085785
1p7oA00 1mh7A00 0.5749730032403721
1p7oA00 1pwoA00 0.5854026357623133
1p7oA00 1gp7A00 0.5862082626794369
1p7oA00 1clpA00 1.0104051698382903
1p7oA00 1oz6A00 1.108954507187556
1p7oA00 1b4wA00 0.9234177477932407
1p7oA00 1po8A00 0.7502338138016198
1p7oA00 1pp2L00 1.1597211351820746
1p7oA00 1gmzA00 1.3563661591869915
1vip000 1sfw000 2.091204223092096
1vip000 1pir000 2.2928680366542626
1vip000 1owsB00 0.9774680757289695
1vip000 1bunA00 0.9703498492604189
1vip000 1vapA00 0.867754055471558
1vip000 1aokA00 0.9800429186864809
1vip000 1godA00 1.1133718791904978
1vip000 1poa000 0.9333109157183633
1vip000 1mh7A00 0.7902469898665571
1vip000 1pwoA00 0.7305162871826643
1vip000 1gp7A00 0.9649756067971472
1vip000 1clpA00 1.1908019440961506
1vip000 1oz6A00 1.1297104889716167
1vip000 1b4wA00 1.0851408682703307
1vip000 1po8A00 1.1313790981145322
1vip000 1pp2L00 0.9805581584587625
1vip000 1gmzA00 1.180131133945307
1sfw000 1pir000 3.001350475418143
1sfw000 1owsB00 1.9338452057937008
1sfw000 1bunA00 1.8301620397197136
1sfw000 1vapA00 2.1497683981725966
1sfw000 1aokA00 2.402643813625727
1sfw000 1godA00 2.1469414202956734
1sfw000 1poa000 2.184924606887564
1sfw000 1mh7A00 2.0357228402405414
1sfw000 1pwoA00 1.907621438313049
1sfw000 1gp7A00 2.039073651097746
1sfw000 1clpA00 1.9891114974725292
1sfw000 1oz6A00 2.3781755179930717
1sfw000 1b4wA00 2.2037672236719565
1sfw000 1po8A00 1.958523322488221
1sfw000 1pp2L00 2.3979399407238966
1sfw000 1gmzA00 2.2172422866441566
1pir000 1owsB00 1.9149146591261819
1pir000 1bunA00 2.118432669309607
1pir000 1vapA00 2.3581189722263116
1pir000 1aokA00 2.503523832409702
1pir000 1godA00 2.2551265439477084
1pir000 1poa000 2.0562127431042794
1pir000 1mh7A00 2.182075108119158
1pir000 1pwoA00 2.1769684593525453
1pir000 1gp7A00 1.9461790794032106
1pir000 1clpA00 2.4981984408191016
1pir000 1oz6A00 2.2518949244471216
1pir000 1b4wA00 2.1631896187439525
1pir000 1po8A00 2.125125800956428
1pir000 1pp2L00 2.1984851346095224
1pir000 1gmzA00 2.570948003748789
1owsB00 1bunA00 0.8335635260481251
1owsB00 1vapA00 1.1742585829354981
1owsB00 1aokA00 1.3014246042804
1owsB00 1godA00 1.1673267759952446
1owsB00 1poa000 0.9052791781578886
1owsB00 1mh7A00 0.807297331921046
1owsB00 1pwoA00 0.853400961244616
1owsB00 1gp7A00 0.7008867411410333
1owsB00 1clpA00 1.3255754845669507
1owsB00 1oz6A00 1.2875409915701168
1owsB00 1b4wA00 1.084916936361846
1owsB00 1po8A00 0.8470962098847504
1owsB00 1pp2L00 1.1556951952455872
1owsB00 1gmzA00 1.3511085381383119
1bunA00 1vapA00 1.0376187439264941
1bunA00 1aokA00 1.4083652610459014
1bunA00 1godA00 1.1275864271309561
1bunA00 1poa000 0.7372891277739898
1bunA00 1mh7A00 0.7399962204622957
1bunA00 1pwoA00 0.7886099759279604
1bunA00 1gp7A00 0.6780300691475559
1bunA00 1clpA00 1.190319616252659
1bunA00 1oz6A00 1.1823994778260378
1bunA00 1b4wA00 1.0568008254093109
1bunA00 1po8A00 0.7038415556104226
1bunA00 1pp2L00 1.2632065562715862
1bunA00 1gmzA00 1.4814083659244683
1vapA00 1aokA00 1.1246566188713416
1vapA00 1godA00 0.8165553839895957
1vapA00 1poa000 0.9132495041880082
1vapA00 1mh7A00 0.8648789969880284
1vapA00 1pwoA00 1.0155337767798434
1vapA00 1gp7A00 0.9870119158951748
1vapA00 1clpA00 0.8684698103258589
1vapA00 1oz6A00 1.1088501216347326
1vapA00 1b4wA00 0.6525394122528253
1vapA00 1po8A00 1.0834213426922317
1vapA00 1pp2L00 0.8196599307921385
1vapA00 1gmzA00 1.3486261824264418
1aokA00 1godA00 1.250965513290892
1aokA00 1poa000 1.2555495462953619
1aokA00 1mh7A00 0.9750565638709505
1aokA00 1pwoA00 1.2639645123017753
1aokA00 1gp7A00 1.1608797570110134
1aokA00 1clpA00 1.344197531928598
1aokA00 1oz6A00 1.3328742826699236
1aokA00 1b4wA00 1.1413843969260398
1aokA00 1po8A00 1.2714786369894682
1aokA00 1pp2L00 1.1380659165783011
1aokA00 1gmzA00 1.4307921514570727
1godA00 1poa000 0.9670924445276208
1godA00 1mh7A00 1.0078042768312876
1godA00 1pwoA00 1.127310917932457
1godA00 1gp7A00 0.9529830743723656
1godA00 1clpA00 0.7416941759280599
1godA00 1oz6A00 1.1635219711875011
1godA00 1b4wA00 0.7338444215997152
1godA00 1po8A00 1.1538507288238224
1godA00 1pp2L00 0.9991656811194084
1godA00 1gmzA00 1.2999105724371094
1poa000 1mh7A00 0.5651350983315483
1poa000 1pwoA00 0.8290051713452381
1poa000 1gp7A00 0.6512095719992127
1poa000 1clpA00 1.1763938567161396
1poa000 1oz6A00 1.010969749685452
1poa000 1b4wA00 0.944780299699072
1poa000 1po8A00 0.8853319163066681
1poa000 1pp2L00 1.0582584156477457
1poa000 1gmzA00 1.5716091899095295
1mh7A00 1pwoA00 0.7434743119084662
1mh7A00 1gp7A00 0.565325281337981
1mh7A00 1clpA00 1.095115647196926
1mh7A00 1oz6A00 1.1694662441365877
1mh7A00 1b4wA00 0.9240421433611387
1mh7A00 1po8A00 0.8238912123517921
1mh7A00 1pp2L00 1.0312319368423153
1mh7A00 1gmzA00 1.5114497957231876
1pwoA00 1gp7A00 0.7671112855714435
1pwoA00 1clpA00 1.2292887062724331
1pwoA00 1oz6A00 1.0983159630135129
1pwoA00 1b4wA00 1.1604298661411607
1pwoA00 1po8A00 0.9505481099328182
1pwoA00 1pp2L00 1.2590694766117878
1pwoA00 1gmzA00 1.2985123642035556
1gp7A00 1clpA00 1.1729915820079089
1gp7A00 1oz6A00 1.1917365766273234
1gp7A00 1b4wA00 0.8716653388413642
1gp7A00 1po8A00 0.7101760213700361
1gp7A00 1pp2L00 1.1514658907013686
1gp7A00 1gmzA00 1.4990148020090954
1clpA00 1oz6A00 1.3631432761692457
1clpA00 1b4wA00 0.9030554274697595
1clpA00 1po8A00 1.2779032261901484
1clpA00 1pp2L00 1.1504113974204517
1clpA00 1gmzA00 1.2916350450507952
1oz6A00 1b4wA00 1.1627905357011978
1oz6A00 1po8A00 1.148899959628754
1oz6A00 1pp2L00 1.2031965352265512
1oz6A00 1gmzA00 1.5303927084099813
1b4wA00 1po8A00 1.0490680388879345
1b4wA00 1pp2L00 0.758007431216874
1b4wA00 1gmzA00 1.3624851469747938
1po8A00 1pp2L00 1.2685334637718726
1po8A00 1gmzA00 1.5941041091645571
1pp2L00 1gmzA00 1.3006560901371724
