# Supplementary material for: An automatic method for assessing structural importance of amino acid positions
Source: BMC Struct Biol. 2009 Mar 4;9:10. doi: 10.1186/1472-6807-9-10 (PMC2667441; doi:10.1186/1472-6807-9-10)
Supplement: Additional file 2 — Sets of quality values, multiple sequence alignment (aln format) and CC values for each of the six datasets. [file 1472-6807-9-10-S2.zip › datasets/snake_venom_toxin/residue_classification/pla2_seqdep_CC_final.txt]

0      0.0000   0.0000   0.0000  -0.5184
1      0.0000   0.0000   0.0000  -0.5184
2      0.0000   0.0000   0.0000  -0.5184
3      0.0000   0.0000   0.0000  -0.5184
4      0.0000   0.0000   0.0000  -0.5184
5      0.0000   0.0000   0.0000  -0.5184
6      0.0000   0.0000   0.0000  -0.5184
7      0.0000   0.0000   0.0000  -0.5184
8      0.0000   0.0000   0.0000  -0.5184
9      0.0000   0.0000   0.0000  -0.5184
10     0.0000   0.0000   0.0000  -0.5184
11     0.0000   0.0000   0.0000  -0.5184
12     0.0000   0.0000   0.0000  -0.5184
13     0.0317   0.0541  -0.0522  -0.5184
14     0.0317   0.0541  -0.0522  -0.5184
15     0.0317   0.0541  -0.0522  -0.5184
16     0.0317   0.0541  -0.0522  -0.5184
17     0.0317   0.0541  -0.0522  -0.5184
18     0.0000   0.0000   0.0000  -0.5184
19     0.0000   0.0000   0.0000  -0.5184
20    -0.2554  -0.3417   0.2515  -0.5184
21    -0.1046  -0.2784   0.3772  -0.5184
22    -0.1102  -0.2345   0.2777  -0.5184
23    -0.1843  -0.4030   0.5172  -0.5184
24    -0.1242  -0.3260   0.4455  -0.5184
25    -0.0199  -0.2712   0.4945  -0.5184
26    -0.0987  -0.3578   0.5548  -0.5184
27    -0.1604  -0.3689   0.4793  -0.5184
28    -0.2553  -0.4553   0.5180  -0.5184
29    -0.1034  -0.3175   0.4612  -0.5184
30    -0.1222  -0.4274   0.6760  -0.5184
31    -0.1924  -0.4072   0.5132  -0.5184
32     0.0212  -0.2354   0.4847  -0.5184
33     0.0091  -0.3261   0.6406  -0.5184
34     0.0854  -0.0690   0.2688  -0.5184
35     0.0177  -0.1848   0.3836  -0.5184
36    -0.1892  -0.3599   0.4095  -0.5184
37    -0.0323  -0.1638   0.2646  -0.5184
38     0.0118  -0.3001   0.5946  -0.5184
39     0.0186  -0.0943   0.2119  -0.5184
40    -0.0003  -0.1767   0.3406  -0.5184
41    -0.0034  -0.2050   0.3904  -0.5184
42    -0.1600  -0.2861   0.3002  -0.5184
43    -0.0407  -0.3051   0.5316  -0.5184
44    -0.3073  -0.4789   0.4787  -0.5184
45    -0.3188  -0.4945   0.4979  -0.5184
46    -0.2982  -0.4735   0.4824  -0.5184
47    -0.1186  -0.3143   0.4297  -0.5184
48     0.0000   0.0000   0.0000  -0.5184
49    -0.2096  -0.3608   0.3755  -0.5184
50     0.0285  -0.1453   0.3248  -0.5184
51    -0.1138  -0.1763   0.1547  -0.5184
52    -0.1034  -0.2128   0.2451  -0.5184
53     0.0487  -0.3521   0.7339  -0.5184
54    -0.3188  -0.4945   0.4979  -0.5184
55     0.0000   0.0000   0.0000  -0.5184
56     0.0000   0.0000   0.0000  -0.5184
57     0.0000   0.0000   0.0000  -0.5184
58     0.0000   0.0000   0.0000  -0.5184
59     0.0000   0.0000   0.0000  -0.5184
60     0.0000   0.0000   0.0000  -0.5184
61    -0.1717  -0.4017   0.5358  -0.5184
62    -0.3248  -0.4898   0.4727  -0.5184
63     0.0410  -0.3150   0.6586  -0.5184
64    -0.2999  -0.4755   0.4844  -0.5184
65     0.1923  -0.2446   0.6989  -0.5184
66     0.1351  -0.3088   0.7445  -0.5184
67    -0.2096  -0.3608   0.3755  -0.5184
68    -0.0146  -0.2271   0.4163  -0.5184
69    -0.2096  -0.3608   0.3755  -0.5184
70     0.0000   0.0000   0.0000  -0.5184
71     0.1265  -0.2417   0.6286  -0.5184
72    -0.0289  -0.2466   0.4328  -0.5184
73    -0.1279  -0.1075  -0.0036  -0.5184
74    -0.0258  -0.0774   0.1070  -0.5184
75     0.1766  -0.2793   0.7360  -0.5184
76    -0.2096  -0.3608   0.3755  -0.5184
77    -0.2006  -0.3272   0.3175  -0.5184
78    -0.0032  -0.1540   0.2920  -0.5184
79    -0.0416  -0.2261   0.3725  -0.5184
80    -0.0554  -0.3981   0.7029  -0.5184
81    -0.0115  -0.1531   0.2772  -0.5184
82    -0.2228  -0.3470   0.3213  -0.5184
83    -0.0989  -0.2946   0.4203  -0.5184
84    -0.0627  -0.3237   0.5373  -0.5184
85    -0.0673  -0.2175   0.3141  -0.5184
86    -0.0382  -0.2729   0.4708  -0.5184
87     0.1556   0.0005   0.2476  -0.5184
88     0.1302  -0.0146   0.2369  -0.5184
89     0.1396  -0.0141   0.2503  -0.5184
90     0.2492  -0.0620   0.4802  -0.5184
91     0.1867  -0.0139   0.3187  -0.5184
92    -0.0201  -0.1832   0.3220  -0.5184
93    -0.1986  -0.3889   0.4592  -0.5184
94    -0.0261  -0.2480   0.4398  -0.5184
95    -0.0507  -0.1948   0.2959  -0.5184
96    -0.1429  -0.4147   0.6139  -0.5184
97    -0.1285  -0.3317   0.4506  -0.5184
98    -0.3194  -0.4953   0.4988  -0.5184
99    -0.2101  -0.3866   0.4336  -0.5184
100   -0.2096  -0.4254   0.5267  -0.5184
101   -0.0402  -0.2848   0.4917  -0.5184
102   -0.2168  -0.4752   0.6429  -0.5184
103   -0.1329  -0.4370   0.6829  -0.5184
104    0.0247  -0.1809   0.3865  -0.5184
105   -0.0669  -0.1685   0.2173  -0.5184
106   -0.0669  -0.2125   0.3047  -0.5184
107   -0.0343  -0.2948   0.5203  -0.5184
108   -0.1013  -0.4422   0.7409  -0.5184
109   -0.2999  -0.4755   0.4844  -0.5184
110    0.0862  -0.2569   0.6084  -0.5184
111   -0.0237  -0.1839   0.3178  -0.5184
112   -0.0831  -0.2815   0.4185  -0.5184
113   -0.1724  -0.2866   0.2800  -0.5184
114   -0.0881  -0.2599   0.3662  -0.5184
115   -0.0336  -0.2436   0.4197  -0.5184
116   -0.3073  -0.4789   0.4787  -0.5184
117   -0.0714  -0.2542   0.3814  -0.5184
118    0.2098  -0.0061   0.3376  -0.5184
119    0.0337  -0.2397   0.5102  -0.5184
120   -0.0432  -0.2389   0.3954  -0.5184
121   -0.2096  -0.3608   0.3755  -0.5184
122    0.0476  -0.2532   0.5538  -0.5184
123   -0.2096  -0.3608   0.3755  -0.5184
124    0.0000   0.0000   0.0000  -0.5184
125   -0.1002  -0.3158   0.4627  -0.5184
126    0.0237  -0.1517   0.3296  -0.5184
127   -0.1622  -0.3886   0.5214  -0.5184
128   -0.3405  -0.4986   0.4644  -0.5184
129    0.0542  -0.0897   0.2594  -0.5184
130   -0.2096  -0.3608   0.3755  -0.5184
131   -0.1846  -0.3744   0.4505  -0.5184
132   -0.1018  -0.3644   0.5644  -0.5184
133    0.2268  -0.0570   0.4450  -0.5184
134    0.2156  -0.2422   0.7157  -0.5184
135    0.1696  -0.0985   0.4411  -0.5184
136    0.2246  -0.0473   0.4264  -0.5184
137    0.0248  -0.4040   0.8038  -0.5184
138   -0.3073  -0.4789   0.4787  -0.5184
139   -0.0763  -0.1691   0.2028  -0.5184
140    0.0096  -0.1408   0.2868  -0.5184
141   -0.0338  -0.0811   0.1010  -0.5184
142    0.1800   0.0664   0.1648  -0.5184
143    0.1537  -0.2385   0.6524  -0.5184
144    0.0044  -0.1126   0.2243  -0.5184
145    0.0031  -0.1984   0.3875  -0.5184
146    0.0777  -0.3040   0.6804  -0.5184
147   -0.0873  -0.2958   0.4414  -0.5184
148    0.0811  -0.0323   0.1937  -0.5184
149    0.0470  -0.0880   0.2450  -0.5184
150    0.0334  -0.0412   0.1340  -0.5184
151    0.0900  -0.1190   0.3677  -0.5184
152    0.0281   0.0513  -0.0526  -0.5184
153    0.0281   0.0513  -0.0526  -0.5184
154    0.1026  -0.1776   0.4901  -0.5184
155    0.0869   0.0283   0.0882  -0.5184
156    0.1927   0.0653   0.1863  -0.5184
157    0.0000   0.0000   0.0000  -0.5184
158    0.1381   0.0108   0.2022  -0.5184
159    0.1513  -0.0161   0.2713  -0.5184
160    0.1960   0.0141   0.2829  -0.5184
161    0.2340   0.0274   0.3138  -0.5184
162    0.0000   0.0000   0.0000  -0.5184
163    0.0000   0.0000   0.0000  -0.5184
164    0.0000   0.0000   0.0000  -0.5184
165    0.0000   0.0000   0.0000  -0.5184
166    0.0000   0.0000   0.0000  -0.5184
167    0.0000   0.0000   0.0000  -0.5184
168    0.0000   0.0000   0.0000  -0.5184
169    0.0000   0.0000   0.0000  -0.5184
170    0.0000   0.0000   0.0000  -0.5184
171    0.0000   0.0000   0.0000  -0.5184
172    0.0000   0.0000   0.0000  -0.5184
173    0.0000   0.0000   0.0000  -0.5184
174    0.0000   0.0000   0.0000  -0.5184
175    0.0000   0.0000   0.0000  -0.5184
176    0.0000   0.0000   0.0000  -0.5184
177    0.0000   0.0000   0.0000  -0.5184
178    0.0000   0.0000   0.0000  -0.5184
179    0.0281   0.0513  -0.0526  -0.5184
180    0.0281   0.0513  -0.0526  -0.5184
181    0.0281   0.0513  -0.0526  -0.5184
182    0.0281   0.0513  -0.0526  -0.5184
183    0.0000   0.0000   0.0000  -0.5184
184    0.0000   0.0000   0.0000  -0.5184
185    0.0000   0.0000   0.0000  -0.5184
186    0.0000   0.0000   0.0000  -0.5184
187    0.0000   0.0000   0.0000  -0.5184
188    0.0000   0.0000   0.0000  -0.5184
189    0.0000   0.0000   0.0000  -0.5184
190    0.0000   0.0000   0.0000  -0.5184
191    0.0000   0.0000   0.0000  -0.5184
192    0.0000   0.0000   0.0000  -0.5184
193    0.0000   0.0000   0.0000  -0.5184
194    0.0000   0.0000   0.0000  -0.5184
195    0.0000   0.0000   0.0000  -0.5184
196    0.0000   0.0000   0.0000  -0.5184
197    0.0000   0.0000   0.0000  -0.5184
198    0.0000   0.0000   0.0000  -0.5184
