# Supplementary material for: An automatic method for assessing structural importance of amino acid positions
Source: BMC Struct Biol. 2009 Mar 4;9:10. doi: 10.1186/1472-6807-9-10 (PMC2667441; doi:10.1186/1472-6807-9-10)
Supplement: Additional file 2 — Sets of quality values, multiple sequence alignment (aln format) and CC values for each of the six datasets. [file 1472-6807-9-10-S2.zip › datasets/snake_venom_toxin/residue_classification/pla2_seqdep_p250_CC_final.txt]

0      0.0000   0.0000   0.0000  -0.5184
1      0.0000   0.0000   0.0000  -0.5184
2      0.0000   0.0000   0.0000  -0.5184
3      0.0000   0.0000   0.0000  -0.5184
4      0.0000   0.0000   0.0000  -0.5184
5      0.0000   0.0000   0.0000  -0.5184
6      0.0000   0.0000   0.0000  -0.5184
7      0.0000   0.0000   0.0000  -0.5184
8      0.0000   0.0000   0.0000  -0.5184
9      0.0000   0.0000   0.0000  -0.5184
10     0.0000   0.0000   0.0000  -0.5184
11     0.0000   0.0000   0.0000  -0.5184
12     0.0000   0.0000   0.0000  -0.5184
13     0.0317   0.0541  -0.0522  -0.5184
14     0.0317   0.0541  -0.0522  -0.5184
15     0.0317   0.0541  -0.0522  -0.5184
16     0.0317   0.0541  -0.0522  -0.5184
17     0.0317   0.0541  -0.0522  -0.5184
18     0.0000   0.0000   0.0000  -0.5184
19     0.0000   0.0000   0.0000  -0.5184
20    -0.2252  -0.3641   0.3550  -0.5184
21    -0.0685  -0.2355   0.3484  -0.5184
22    -0.1609  -0.2560   0.2359  -0.5184
23    -0.1641  -0.3926   0.5274  -0.5184
24    -0.2118  -0.4224   0.5154  -0.5184
25    -0.0858  -0.3325   0.5205  -0.5184
26    -0.0377  -0.2528   0.4316  -0.5184
27    -0.1945  -0.4065   0.5077  -0.5184
28    -0.2553  -0.4553   0.5180  -0.5184
29    -0.1203  -0.3333   0.4676  -0.5184
30    -0.1065  -0.4306   0.7062  -0.5184
31    -0.1957  -0.3994   0.4888  -0.5184
32    -0.0465  -0.2825   0.4776  -0.5184
33    -0.0604  -0.3428   0.5802  -0.5184
34     0.0854  -0.0690   0.2688  -0.5184
35     0.0066  -0.1844   0.3659  -0.5184
36    -0.1449  -0.3077   0.3717  -0.5184
37    -0.0269  -0.1831   0.3110  -0.5184
38     0.0601  -0.2765   0.6118  -0.5184
39    -0.0126  -0.1371   0.2445  -0.5184
40    -0.0533  -0.1847   0.2718  -0.5184
41    -0.0034  -0.2050   0.3904  -0.5184
42    -0.1410  -0.2599   0.2780  -0.5184
43    -0.0095  -0.2489   0.4662  -0.5184
44    -0.3073  -0.4789   0.4787  -0.5184
45    -0.3188  -0.4945   0.4979  -0.5184
46    -0.3073  -0.4789   0.4787  -0.5184
47    -0.1218  -0.3159   0.4279  -0.5184
48     0.0000   0.0000   0.0000  -0.5184
49    -0.2096  -0.3608   0.3755  -0.5184
50    -0.0050  -0.1154   0.2145  -0.5184
51    -0.1138  -0.1763   0.1547  -0.5184
52    -0.0847  -0.1773   0.2054  -0.5184
53     0.1302  -0.2293   0.6121  -0.5184
54    -0.2996  -0.4751   0.4840  -0.5184
55     0.0000   0.0000   0.0000  -0.5184
56     0.0000   0.0000   0.0000  -0.5184
57     0.0000   0.0000   0.0000  -0.5184
58     0.0000   0.0000   0.0000  -0.5184
59     0.0000   0.0000   0.0000  -0.5184
60     0.0000   0.0000   0.0000  -0.5184
61    -0.1010  -0.3117   0.4528  -0.5184
62    -0.2988  -0.4642   0.4570  -0.5184
63     0.0084  -0.3206   0.6292  -0.5184
64    -0.2782  -0.4501   0.4611  -0.5184
65     0.1117  -0.2658   0.6524  -0.5184
66     0.0459  -0.3605   0.7458  -0.5184
67    -0.2096  -0.3608   0.3755  -0.5184
68    -0.2169  -0.4026   0.4586  -0.5184
69    -0.2096  -0.3608   0.3755  -0.5184
70     0.0000   0.0000   0.0000  -0.5184
71     0.1545  -0.1584   0.5229  -0.5184
72    -0.1107  -0.2808   0.3722  -0.5184
73    -0.1279  -0.1075  -0.0036  -0.5184
74    -0.0291  -0.0868   0.1198  -0.5184
75     0.1857  -0.2733   0.7351  -0.5184
76    -0.2096  -0.3608   0.3755  -0.5184
77    -0.2006  -0.3272   0.3175  -0.5184
78    -0.0092  -0.1180   0.2128  -0.5184
79     0.0820  -0.1360   0.3870  -0.5184
80     0.0448  -0.3455   0.7180  -0.5184
81     0.0036  -0.1155   0.2286  -0.5184
82    -0.2072  -0.3300   0.3120  -0.5184
83    -0.0846  -0.2890   0.4316  -0.5184
84    -0.1017  -0.3650   0.5659  -0.5184
85    -0.0779  -0.2327   0.3275  -0.5184
86    -0.0382  -0.2729   0.4708  -0.5184
87     0.1599   0.0051   0.2458  -0.5184
88     0.1218  -0.0229   0.2393  -0.5184
89     0.1607   0.0037   0.2497  -0.5184
90     0.2672  -0.0347   0.4586  -0.5184
91     0.1815  -0.0118   0.3076  -0.5184
92    -0.1372  -0.3391   0.4521  -0.5184
93    -0.2073  -0.3994   0.4684  -0.5184
94     0.0056  -0.2016   0.3974  -0.5184
95    -0.1158  -0.2835   0.3695  -0.5184
96    -0.1961  -0.4476   0.6063  -0.5184
97    -0.2011  -0.4054   0.4935  -0.5184
98    -0.3194  -0.4953   0.4988  -0.5184
99    -0.2248  -0.3997   0.4377  -0.5184
100   -0.1773  -0.3964   0.5138  -0.5184
101   -0.1307  -0.3788   0.5508  -0.5184
102   -0.1556  -0.4663   0.7221  -0.5184
103   -0.1387  -0.4182   0.6288  -0.5184
104   -0.1815  -0.3813   0.4715  -0.5184
105   -0.0028  -0.1056   0.1993  -0.5184
106   -0.0667  -0.2360   0.3522  -0.5184
107   -0.0860  -0.3461   0.5492  -0.5184
108   -0.0187  -0.3720   0.6956  -0.5184
109   -0.2999  -0.4755   0.4844  -0.5184
110   -0.0072  -0.3403   0.6474  -0.5184
111   -0.0738  -0.2314   0.3316  -0.5184
112   -0.0987  -0.2952   0.4219  -0.5184
113   -0.2291  -0.3279   0.2684  -0.5184
114   -0.0521  -0.2334   0.3704  -0.5184
115   -0.0267  -0.2355   0.4142  -0.5184
116   -0.3119  -0.4885   0.4953  -0.5184
117   -0.0111  -0.1476   0.2671  -0.5184
118    0.1723   0.0175   0.2422  -0.5184
119    0.0440  -0.1962   0.4435  -0.5184
120   -0.0171  -0.2116   0.3822  -0.5184
121   -0.2096  -0.3608   0.3755  -0.5184
122   -0.0162  -0.2733   0.5041  -0.5184
123   -0.2096  -0.3608   0.3755  -0.5184
124    0.0000   0.0000   0.0000  -0.5184
125   -0.0848  -0.3207   0.4975  -0.5184
126    0.0273  -0.1022   0.2409  -0.5184
127   -0.1562  -0.3807   0.5132  -0.5184
128   -0.3405  -0.4986   0.4644  -0.5184
129    0.0576  -0.0894   0.2642  -0.5184
130   -0.2096  -0.3608   0.3755  -0.5184
131   -0.2049  -0.4003   0.4746  -0.5184
132    0.0172  -0.2509   0.5084  -0.5184
133    0.1832  -0.0602   0.3939  -0.5184
134    0.1458  -0.2792   0.7083  -0.5184
135    0.1634  -0.0950   0.4271  -0.5184
136    0.2237  -0.0482   0.4267  -0.5184
137   -0.0374  -0.3928   0.7146  -0.5184
138   -0.3073  -0.4789   0.4787  -0.5184
139   -0.0004  -0.1018   0.1958  -0.5184
140    0.0258  -0.1462   0.3223  -0.5184
141   -0.0338  -0.0811   0.1010  -0.5184
142    0.2093   0.0471   0.2440  -0.5184
143    0.1528  -0.2480   0.6664  -0.5184
144    0.0197  -0.1255   0.2733  -0.5184
145    0.0107  -0.1059   0.2215  -0.5184
146    0.1036  -0.2554   0.6260  -0.5184
147   -0.0772  -0.2690   0.4022  -0.5184
148    0.0593  -0.0370   0.1679  -0.5184
149    0.0306  -0.0928   0.2282  -0.5184
150    0.0550  -0.0352   0.1576  -0.5184
151    0.1058  -0.0954   0.3478  -0.5184
152    0.0281   0.0513  -0.0526  -0.5184
153    0.0281   0.0513  -0.0526  -0.5184
154    0.1086  -0.1601   0.4673  -0.5184
155    0.0783   0.0307   0.0697  -0.5184
156    0.1966   0.0674   0.1885  -0.5184
157    0.0000   0.0000   0.0000  -0.5184
158    0.1515   0.0099   0.2243  -0.5184
159    0.1558  -0.0084   0.2642  -0.5184
160    0.2222   0.0288   0.2948  -0.5184
161    0.2355   0.0275   0.3156  -0.5184
162    0.0259   0.0469  -0.0477  -0.5184
163    0.0000   0.0000   0.0000  -0.5184
164    0.0000   0.0000   0.0000  -0.5184
165    0.0000   0.0000   0.0000  -0.5184
166    0.0000   0.0000   0.0000  -0.5184
167    0.0000   0.0000   0.0000  -0.5184
168    0.0000   0.0000   0.0000  -0.5184
169    0.0000   0.0000   0.0000  -0.5184
170    0.0000   0.0000   0.0000  -0.5184
171    0.0000   0.0000   0.0000  -0.5184
172    0.0000   0.0000   0.0000  -0.5184
173    0.0000   0.0000   0.0000  -0.5184
174    0.0000   0.0000   0.0000  -0.5184
175    0.0000   0.0000   0.0000  -0.5184
176    0.0000   0.0000   0.0000  -0.5184
177    0.0000   0.0000   0.0000  -0.5184
178    0.0000   0.0000   0.0000  -0.5184
179    0.0281   0.0513  -0.0526  -0.5184
180    0.0281   0.0513  -0.0526  -0.5184
181    0.0281   0.0513  -0.0526  -0.5184
182    0.0281   0.0513  -0.0526  -0.5184
183    0.0000   0.0000   0.0000  -0.5184
184    0.0000   0.0000   0.0000  -0.5184
185    0.0000   0.0000   0.0000  -0.5184
186    0.0000   0.0000   0.0000  -0.5184
187    0.0000   0.0000   0.0000  -0.5184
188    0.0000   0.0000   0.0000  -0.5184
189    0.0000   0.0000   0.0000  -0.5184
190    0.0000   0.0000   0.0000  -0.5184
191    0.0000   0.0000   0.0000  -0.5184
192    0.0000   0.0000   0.0000  -0.5184
193    0.0000   0.0000   0.0000  -0.5184
194    0.0000   0.0000   0.0000  -0.5184
195    0.0000   0.0000   0.0000  -0.5184
196    0.0000   0.0000   0.0000  -0.5184
197    0.0000   0.0000   0.0000  -0.5184
198    0.0000   0.0000   0.0000  -0.5184
