# Supplementary material for: An automatic method for assessing structural importance of amino acid positions
Source: BMC Struct Biol. 2009 Mar 4;9:10. doi: 10.1186/1472-6807-9-10 (PMC2667441; doi:10.1186/1472-6807-9-10)
Supplement: Additional file 2 — Sets of quality values, multiple sequence alignment (aln format) and CC values for each of the six datasets. [file 1472-6807-9-10-S2.zip › datasets/snake_venom_toxin/residue_classification/pla2_tma_p250_CC_final.txt]

0      0.0000   0.0000   0.0000  -0.5646
1      0.0000   0.0000   0.0000  -0.5646
2      0.0000   0.0000   0.0000  -0.5646
3      0.0000   0.0000   0.0000  -0.5646
4      0.0000   0.0000   0.0000  -0.5646
5      0.0000   0.0000   0.0000  -0.5646
6      0.0000   0.0000   0.0000  -0.5646
7      0.0000   0.0000   0.0000  -0.5646
8      0.0000   0.0000   0.0000  -0.5646
9      0.0000   0.0000   0.0000  -0.5646
10     0.0000   0.0000   0.0000  -0.5646
11     0.0000   0.0000   0.0000  -0.5646
12     0.0000   0.0000   0.0000  -0.5646
13     0.0648   0.0829  -0.0522  -0.5646
14     0.0648   0.0829  -0.0522  -0.5646
15     0.0648   0.0829  -0.0522  -0.5646
16     0.0648   0.0829  -0.0522  -0.5646
17     0.0648   0.0829  -0.0522  -0.5646
18     0.0000   0.0000   0.0000  -0.5646
19     0.0000   0.0000   0.0000  -0.5646
20    -0.4265  -0.5296   0.3550  -0.5646
21    -0.1834  -0.3386   0.3484  -0.5646
22    -0.3142  -0.3852   0.2359  -0.5646
23    -0.4513  -0.6142   0.5274  -0.5646
24    -0.3685  -0.5516   0.5154  -0.5646
25    -0.1849  -0.4242   0.5205  -0.5646
26    -0.2935  -0.4622   0.4316  -0.5646
27    -0.4717  -0.6220   0.5077  -0.5646
28    -0.5796  -0.7017   0.5180  -0.5646
29    -0.0208  -0.2792   0.4676  -0.5646
30     0.1448  -0.3141   0.7062  -0.5646
31    -0.1535  -0.3865   0.4888  -0.5646
32    -0.1545  -0.3817   0.4776  -0.5646
33    -0.0515  -0.3621   0.5802  -0.5646
34     0.2570   0.0526   0.2688  -0.5646
35    -0.2237  -0.3784   0.3659  -0.5646
36    -0.1942  -0.3587   0.3717  -0.5646
37    -0.1680  -0.3074   0.3110  -0.5646
38     0.0810  -0.2925   0.6118  -0.5646
39    -0.1102  -0.2262   0.2445  -0.5646
40     0.0009  -0.1528   0.2718  -0.5646
41    -0.2308  -0.3958   0.3904  -0.5646
42    -0.2591  -0.3624   0.2780  -0.5646
43     0.0371  -0.2362   0.4662  -0.5646
44    -0.6345  -0.7301   0.4787  -0.5646
45    -0.6552  -0.7501   0.4979  -0.5646
46    -0.6345  -0.7301   0.4787  -0.5646
47    -0.0508  -0.2794   0.4279  -0.5646
48     0.0000   0.0000   0.0000  -0.5646
49    -0.4226  -0.5353   0.3755  -0.5646
50     0.0347  -0.0931   0.2145  -0.5646
51    -0.0511  -0.1290   0.1547  -0.5646
52    -0.0582  -0.1630   0.2054  -0.5646
53     0.2457  -0.1852   0.6121  -0.5646
54    -0.6112  -0.7147   0.4840  -0.5646
55     0.0000   0.0000   0.0000  -0.5646
56     0.0000   0.0000   0.0000  -0.5646
57     0.0000   0.0000   0.0000  -0.5646
58     0.0000   0.0000   0.0000  -0.5646
59     0.0000   0.0000   0.0000  -0.5646
60     0.0000   0.0000   0.0000  -0.5646
61     0.0395  -0.2266   0.4528  -0.5646
62    -0.5585  -0.6680   0.4570  -0.5646
63     0.0749  -0.3072   0.6292  -0.5646
64    -0.5658  -0.6747   0.4611  -0.5646
65     0.1683  -0.2631   0.6524  -0.5646
66     0.3382  -0.2352   0.7458  -0.5646
67    -0.4226  -0.5353   0.3755  -0.5646
68    -0.4857  -0.6152   0.4586  -0.5646
69    -0.4226  -0.5353   0.3755  -0.5646
70     0.0000   0.0000   0.0000  -0.5646
71     0.0951  -0.2283   0.5229  -0.5646
72    -0.2242  -0.3819   0.3722  -0.5646
73     0.0148   0.0143  -0.0036  -0.5646
74     0.1753   0.0760   0.1198  -0.5646
75     0.1317  -0.3413   0.7351  -0.5646
76    -0.4226  -0.5353   0.3755  -0.5646
77    -0.4241  -0.5112   0.3175  -0.5646
78    -0.0117  -0.1296   0.2128  -0.5646
79    -0.0853  -0.2834   0.3870  -0.5646
80     0.1739  -0.3054   0.7180  -0.5646
81     0.1449  -0.0126   0.2286  -0.5646
82     0.2004  -0.0190   0.3120  -0.5646
83     0.2370  -0.0672   0.4316  -0.5646
84     0.1633  -0.2084   0.5659  -0.5646
85     0.2373   0.0002   0.3275  -0.5646
86     0.1485  -0.1577   0.4708  -0.5646
87     0.2615   0.0704   0.2458  -0.5646
88     0.2104   0.0335   0.2393  -0.5646
89     0.2612   0.0678   0.2497  -0.5646
90     0.1403  -0.1560   0.4586  -0.5646
91    -0.0711  -0.2295   0.3076  -0.5646
92    -0.4541  -0.5896   0.4521  -0.5646
93    -0.3961  -0.5533   0.4684  -0.5646
94    -0.2524  -0.4155   0.3974  -0.5646
95    -0.2865  -0.4283   0.3695  -0.5646
96    -0.3351  -0.5623   0.6063  -0.5646
97    -0.3417  -0.5240   0.4935  -0.5646
98    -0.6576  -0.7520   0.4988  -0.5646
99    -0.4912  -0.6117   0.4377  -0.5646
100   -0.4257  -0.5915   0.5138  -0.5646
101   -0.4211  -0.6011   0.5508  -0.5646
102    0.0381  -0.3859   0.7221  -0.5646
103   -0.2697  -0.5281   0.6288  -0.5646
104   -0.4429  -0.5886   0.4715  -0.5646
105   -0.0892  -0.1847   0.1993  -0.5646
106   -0.2110  -0.3619   0.3522  -0.5646
107   -0.3999  -0.5859   0.5492  -0.5646
108   -0.2272  -0.5275   0.6956  -0.5646
109   -0.6131  -0.7162   0.4844  -0.5646
110   -0.3459  -0.5831   0.6474  -0.5646
111   -0.2126  -0.3528   0.3316  -0.5646
112    0.2285  -0.0672   0.4219  -0.5646
113   -0.2828  -0.3764   0.2684  -0.5646
114   -0.3368  -0.4673   0.3704  -0.5646
115   -0.1359  -0.3360   0.4142  -0.5646
116   -0.6378  -0.7370   0.4953  -0.5646
117    0.0941  -0.0760   0.2671  -0.5646
118    0.1012  -0.0556   0.2422  -0.5646
119    0.1927  -0.1078   0.4435  -0.5646
120   -0.1093  -0.2991   0.3822  -0.5646
121   -0.4226  -0.5353   0.3755  -0.5646
122   -0.1947  -0.4234   0.5041  -0.5646
123   -0.4226  -0.5353   0.3755  -0.5646
124    0.0000   0.0000   0.0000  -0.5646
125   -0.2944  -0.4917   0.4975  -0.5646
126   -0.0490  -0.1752   0.2409  -0.5646
127   -0.2328  -0.4547   0.5132  -0.5646
128   -0.6178  -0.7138   0.4644  -0.5646
129   -0.0807  -0.2134   0.2642  -0.5646
130   -0.4226  -0.5353   0.3755  -0.5646
131   -0.1160  -0.3522   0.4746  -0.5646
132    0.2210  -0.1300   0.5084  -0.5646
133    0.1330  -0.1215   0.3939  -0.5646
134    0.1851  -0.2921   0.7083  -0.5646
135   -0.0026  -0.2430   0.4271  -0.5646
136    0.0221  -0.2244   0.4267  -0.5646
137    0.0990  -0.3463   0.7146  -0.5646
138   -0.6345  -0.7301   0.4787  -0.5646
139   -0.2010  -0.2732   0.1958  -0.5646
140   -0.0821  -0.2462   0.3223  -0.5646
141   -0.0105  -0.0657   0.1010  -0.5646
142    0.1116  -0.0485   0.2440  -0.5646
143    0.1002  -0.3145   0.6664  -0.5646
144    0.0473  -0.1168   0.2733  -0.5646
145    0.0486  -0.0859   0.2215  -0.5646
146    0.0515  -0.3203   0.6260  -0.5646
147    0.1859  -0.0866   0.4022  -0.5646
148    0.1336   0.0139   0.1679  -0.5646
149   -0.0201  -0.1449   0.2282  -0.5646
150    0.0071  -0.0832   0.1576  -0.5646
151   -0.0870  -0.2637   0.3478  -0.5646
152    0.0731   0.0899  -0.0526  -0.5646
153    0.0731   0.0899  -0.0526  -0.5646
154    0.0750  -0.2091   0.4673  -0.5646
155   -0.0648  -0.0927   0.0697  -0.5646
156    0.0995  -0.0257   0.1885  -0.5646
157    0.0000   0.0000   0.0000  -0.5646
158    0.0478  -0.0882   0.2243  -0.5646
159    0.0613  -0.1004   0.2642  -0.5646
160    0.0859  -0.0987   0.2948  -0.5646
161    0.0687  -0.1244   0.3156  -0.5646
162    0.0547   0.0721  -0.0477  -0.5646
163    0.0000   0.0000   0.0000  -0.5646
164    0.0000   0.0000   0.0000  -0.5646
165    0.0000   0.0000   0.0000  -0.5646
166    0.0000   0.0000   0.0000  -0.5646
167    0.0000   0.0000   0.0000  -0.5646
168    0.0000   0.0000   0.0000  -0.5646
169    0.0000   0.0000   0.0000  -0.5646
170    0.0000   0.0000   0.0000  -0.5646
171    0.0000   0.0000   0.0000  -0.5646
172    0.0000   0.0000   0.0000  -0.5646
173    0.0000   0.0000   0.0000  -0.5646
174    0.0000   0.0000   0.0000  -0.5646
175    0.0000   0.0000   0.0000  -0.5646
176    0.0000   0.0000   0.0000  -0.5646
177    0.0000   0.0000   0.0000  -0.5646
178    0.0000   0.0000   0.0000  -0.5646
179    0.0731   0.0899  -0.0526  -0.5646
180    0.0731   0.0899  -0.0526  -0.5646
181    0.0731   0.0899  -0.0526  -0.5646
182    0.0731   0.0899  -0.0526  -0.5646
183    0.0000   0.0000   0.0000  -0.5646
184    0.0000   0.0000   0.0000  -0.5646
185    0.0000   0.0000   0.0000  -0.5646
186    0.0000   0.0000   0.0000  -0.5646
187    0.0000   0.0000   0.0000  -0.5646
188    0.0000   0.0000   0.0000  -0.5646
189    0.0000   0.0000   0.0000  -0.5646
190    0.0000   0.0000   0.0000  -0.5646
191    0.0000   0.0000   0.0000  -0.5646
192    0.0000   0.0000   0.0000  -0.5646
193    0.0000   0.0000   0.0000  -0.5646
194    0.0000   0.0000   0.0000  -0.5646
195    0.0000   0.0000   0.0000  -0.5646
196    0.0000   0.0000   0.0000  -0.5646
197    0.0000   0.0000   0.0000  -0.5646
198    0.0000   0.0000   0.0000  -0.5646
