# Supplementary material for: An automatic method for assessing structural importance of amino acid positions
Source: BMC Struct Biol. 2009 Mar 4;9:10. doi: 10.1186/1472-6807-9-10 (PMC2667441; doi:10.1186/1472-6807-9-10)
Supplement: Additional file 2 — Sets of quality values, multiple sequence alignment (aln format) and CC values for each of the six datasets. [file 1472-6807-9-10-S2.zip › datasets/snake_venom_toxin/residue_classification/pla2_tma_rms_CC_final.txt]

0      0.0000   0.0000   0.0000  -0.5646
1      0.0000   0.0000   0.0000  -0.5646
2      0.0000   0.0000   0.0000  -0.5646
3      0.0000   0.0000   0.0000  -0.5646
4      0.0000   0.0000   0.0000  -0.5646
5      0.0000   0.0000   0.0000  -0.5646
6      0.0000   0.0000   0.0000  -0.5646
7      0.0000   0.0000   0.0000  -0.5646
8      0.0000   0.0000   0.0000  -0.5646
9      0.0000   0.0000   0.0000  -0.5646
10     0.0000   0.0000   0.0000  -0.5646
11     0.0000   0.0000   0.0000  -0.5646
12     0.0000   0.0000   0.0000  -0.5646
13     0.0648   0.0829  -0.0522  -0.5646
14     0.0648   0.0829  -0.0522  -0.5646
15     0.0648   0.0829  -0.0522  -0.5646
16     0.0648   0.0829  -0.0522  -0.5646
17     0.0648   0.0829  -0.0522  -0.5646
18     0.0000   0.0000   0.0000  -0.5646
19     0.0000   0.0000   0.0000  -0.5646
20    -0.4251  -0.4816   0.2515  -0.5646
21    -0.2523  -0.4058   0.3772  -0.5646
22    -0.2354  -0.3434   0.2777  -0.5646
23    -0.4757  -0.6280   0.5172  -0.5646
24    -0.1709  -0.3778   0.4455  -0.5646
25    -0.0779  -0.3351   0.4945  -0.5646
26    -0.2260  -0.4684   0.5548  -0.5646
27    -0.4086  -0.5666   0.4793  -0.5646
28    -0.5796  -0.7017   0.5180  -0.5646
29     0.0659  -0.2122   0.4612  -0.5646
30     0.1279  -0.3039   0.6760  -0.5646
31    -0.1374  -0.3871   0.5132  -0.5646
32    -0.1144  -0.3563   0.4847  -0.5646
33     0.0931  -0.3027   0.6406  -0.5646
34     0.2570   0.0526   0.2688  -0.5646
35    -0.1936  -0.3641   0.3836  -0.5646
36    -0.2275  -0.4025   0.4095  -0.5646
37    -0.1067  -0.2343   0.2646  -0.5646
38     0.0423  -0.3077   0.5946  -0.5646
39    -0.0139  -0.1308   0.2119  -0.5646
40    -0.0311  -0.2164   0.3406  -0.5646
41    -0.2308  -0.3958   0.3904  -0.5646
42    -0.2062  -0.3318   0.3002  -0.5646
43     0.0504  -0.2649   0.5316  -0.5646
44    -0.6345  -0.7301   0.4787  -0.5646
45    -0.6552  -0.7501   0.4979  -0.5646
46    -0.6109  -0.7140   0.4824  -0.5646
47    -0.0314  -0.2660   0.4297  -0.5646
48     0.0000   0.0000   0.0000  -0.5646
49    -0.4226  -0.5353   0.3755  -0.5646
50     0.0743  -0.1254   0.3248  -0.5646
51    -0.0511  -0.1290   0.1547  -0.5646
52    -0.1008  -0.2190   0.2451  -0.5646
53     0.3228  -0.2334   0.7339  -0.5646
54    -0.6552  -0.7501   0.4979  -0.5646
55     0.0000   0.0000   0.0000  -0.5646
56     0.0000   0.0000   0.0000  -0.5646
57     0.0000   0.0000   0.0000  -0.5646
58     0.0000   0.0000   0.0000  -0.5646
59     0.0000   0.0000   0.0000  -0.5646
60     0.0000   0.0000   0.0000  -0.5646
61     0.0151  -0.2920   0.5358  -0.5646
62    -0.5913  -0.6969   0.4727  -0.5646
63     0.1009  -0.3092   0.6586  -0.5646
64    -0.6131  -0.7162   0.4844  -0.5646
65     0.1954  -0.2792   0.6989  -0.5646
66     0.2752  -0.2687   0.7445  -0.5646
67    -0.4226  -0.5353   0.3755  -0.5646
68    -0.1679  -0.3610   0.4163  -0.5646
69    -0.4226  -0.5353   0.3755  -0.5646
70     0.0000   0.0000   0.0000  -0.5646
71     0.0958  -0.2934   0.6286  -0.5646
72    -0.0841  -0.3069   0.4328  -0.5646
73     0.0148   0.0143  -0.0036  -0.5646
74     0.1882   0.0940   0.1070  -0.5646
75     0.1628  -0.3245   0.7360  -0.5646
76    -0.4226  -0.5353   0.3755  -0.5646
77    -0.4241  -0.5112   0.3175  -0.5646
78     0.0299  -0.1413   0.2920  -0.5646
79    -0.2257  -0.3831   0.3725  -0.5646
80     0.1916  -0.2843   0.7029  -0.5646
81     0.1896  -0.0062   0.2772  -0.5646
82     0.1650  -0.0525   0.3213  -0.5646
83     0.2136  -0.0773   0.4203  -0.5646
84     0.1630  -0.1899   0.5373  -0.5646
85     0.2072  -0.0150   0.3141  -0.5646
86     0.1485  -0.1577   0.4708  -0.5646
87     0.2608   0.0688   0.2476  -0.5646
88     0.2147   0.0384   0.2369  -0.5646
89     0.2464   0.0556   0.2503  -0.5646
90     0.1306  -0.1765   0.4802  -0.5646
91    -0.0592  -0.2263   0.3187  -0.5646
92    -0.1545  -0.3025   0.3220  -0.5646
93    -0.3469  -0.5136   0.4592  -0.5646
94    -0.2857  -0.4601   0.4398  -0.5646
95    -0.1650  -0.2972   0.2959  -0.5646
96    -0.1802  -0.4640   0.6139  -0.5646
97    -0.2098  -0.4090   0.4506  -0.5646
98    -0.6576  -0.7520   0.4988  -0.5646
99    -0.4716  -0.5955   0.4336  -0.5646
100   -0.4845  -0.6373   0.5267  -0.5646
101   -0.3130  -0.5026   0.4917  -0.5646
102    0.0206  -0.3500   0.6429  -0.5646
103   -0.2717  -0.5494   0.6829  -0.5646
104   -0.1165  -0.3069   0.3865  -0.5646
105   -0.1983  -0.2825   0.2173  -0.5646
106   -0.1333  -0.2768   0.3047  -0.5646
107   -0.3546  -0.5437   0.5203  -0.5646
108   -0.1682  -0.5116   0.7409  -0.5646
109   -0.6131  -0.7162   0.4844  -0.5646
110   -0.1242  -0.4249   0.6084  -0.5646
111   -0.1264  -0.2783   0.3178  -0.5646
112    0.2192  -0.0720   0.4185  -0.5646
113   -0.2000  -0.3166   0.2800  -0.5646
114   -0.3515  -0.4767   0.3662  -0.5646
115   -0.0616  -0.2831   0.4197  -0.5646
116   -0.6345  -0.7301   0.4787  -0.5646
117   -0.0026  -0.2174   0.3814  -0.5646
118    0.1675  -0.0604   0.3376  -0.5646
119    0.1636  -0.1719   0.5102  -0.5646
120   -0.1291  -0.3211   0.3954  -0.5646
121   -0.4226  -0.5353   0.3755  -0.5646
122   -0.0260  -0.3306   0.5538  -0.5646
123   -0.4226  -0.5353   0.3755  -0.5646
124    0.0000   0.0000   0.0000  -0.5646
125   -0.3697  -0.5317   0.4627  -0.5646
126   -0.0244  -0.2051   0.3296  -0.5646
127   -0.2391  -0.4628   0.5214  -0.5646
128   -0.6178  -0.7138   0.4644  -0.5646
129   -0.0802  -0.2104   0.2594  -0.5646
130   -0.4226  -0.5353   0.3755  -0.5646
131   -0.0649  -0.3022   0.4505  -0.5646
132    0.0957  -0.2534   0.5644  -0.5646
133    0.1932  -0.1085   0.4450  -0.5646
134    0.2804  -0.2424   0.7157  -0.5646
135   -0.0038  -0.2519   0.4411  -0.5646
136    0.0208  -0.2252   0.4264  -0.5646
137    0.1832  -0.3639   0.8038  -0.5646
138   -0.6345  -0.7301   0.4787  -0.5646
139   -0.1839  -0.2632   0.2028  -0.5646
140   -0.0695  -0.2169   0.2868  -0.5646
141   -0.0105  -0.0657   0.1010  -0.5646
142    0.0819  -0.0264   0.1648  -0.5646
143    0.1632  -0.2662   0.6524  -0.5646
144    0.0516  -0.0851   0.2243  -0.5646
145    0.0954  -0.1462   0.3875  -0.5646
146    0.0680  -0.3430   0.6804  -0.5646
147    0.1455  -0.1414   0.4414  -0.5646
148    0.1719   0.0298   0.1937  -0.5646
149   -0.0040  -0.1415   0.2450  -0.5646
150    0.0394  -0.0434   0.1340  -0.5646
151   -0.0964  -0.2816   0.3677  -0.5646
152    0.0731   0.0899  -0.0526  -0.5646
153    0.0731   0.0899  -0.0526  -0.5646
154    0.0788  -0.2200   0.4901  -0.5646
155   -0.0916  -0.1251   0.0882  -0.5646
156    0.1089  -0.0169   0.1863  -0.5646
157    0.0000   0.0000   0.0000  -0.5646
158    0.0423  -0.0800   0.2022  -0.5646
159    0.0552  -0.1093   0.2713  -0.5646
160    0.0795  -0.0968   0.2829  -0.5646
161    0.0674  -0.1244   0.3138  -0.5646
162    0.0000   0.0000   0.0000  -0.5646
163    0.0000   0.0000   0.0000  -0.5646
164    0.0000   0.0000   0.0000  -0.5646
165    0.0000   0.0000   0.0000  -0.5646
166    0.0000   0.0000   0.0000  -0.5646
167    0.0000   0.0000   0.0000  -0.5646
168    0.0000   0.0000   0.0000  -0.5646
169    0.0000   0.0000   0.0000  -0.5646
170    0.0000   0.0000   0.0000  -0.5646
171    0.0000   0.0000   0.0000  -0.5646
172    0.0000   0.0000   0.0000  -0.5646
173    0.0000   0.0000   0.0000  -0.5646
174    0.0000   0.0000   0.0000  -0.5646
175    0.0000   0.0000   0.0000  -0.5646
176    0.0000   0.0000   0.0000  -0.5646
177    0.0000   0.0000   0.0000  -0.5646
178    0.0000   0.0000   0.0000  -0.5646
179    0.0731   0.0899  -0.0526  -0.5646
180    0.0731   0.0899  -0.0526  -0.5646
181    0.0731   0.0899  -0.0526  -0.5646
182    0.0731   0.0899  -0.0526  -0.5646
183    0.0000   0.0000   0.0000  -0.5646
184    0.0000   0.0000   0.0000  -0.5646
185    0.0000   0.0000   0.0000  -0.5646
186    0.0000   0.0000   0.0000  -0.5646
187    0.0000   0.0000   0.0000  -0.5646
188    0.0000   0.0000   0.0000  -0.5646
189    0.0000   0.0000   0.0000  -0.5646
190    0.0000   0.0000   0.0000  -0.5646
191    0.0000   0.0000   0.0000  -0.5646
192    0.0000   0.0000   0.0000  -0.5646
193    0.0000   0.0000   0.0000  -0.5646
194    0.0000   0.0000   0.0000  -0.5646
195    0.0000   0.0000   0.0000  -0.5646
196    0.0000   0.0000   0.0000  -0.5646
197    0.0000   0.0000   0.0000  -0.5646
198    0.0000   0.0000   0.0000  -0.5646
