# Supplementary material for: An automatic method for assessing structural importance of amino acid positions
Source: BMC Struct Biol. 2009 Mar 4;9:10. doi: 10.1186/1472-6807-9-10 (PMC2667441; doi:10.1186/1472-6807-9-10)
Supplement: Additional file 2 — Sets of quality values, multiple sequence alignment (aln format) and CC values for each of the six datasets. [file 1472-6807-9-10-S2.zip › datasets/snake_venom_toxin/residue_classification/ss_out.txt]

1oz6A00:--------------------CHHHHHHHHHHHHC-SCHHHHHTTCTTTTSSSCCS------CCCSHHHHHHHHHHHHHHHCC--------SSCTTTCCCCEEEETTEEEECC-SSHHHHHHHHHHHHHHHHHHTSGGGCCG-GGGTCC--CC--CSC-CCCC-------------------------------------
1p7oA00:--------------------CHHHHHHHHHHHCTTSCHHHHTTTBTTTSSSCCCS------CCSSHHHHHHHHHHHHHHHHTTCTTCCSTTCSTTTCCCCEEEETTEEEECCCSCHHHHHHHHHHHHHHHHHHTS--CCCG-GGBTCCGGGC--C--------------------------------------------
1bk9000:--------------------CHHHHHHHHHHHHS-SCHHHHSSSBTTTBSSSCCS------CCCSHHHHHHHHHHHHHHTCC--------SSCTTTCCCEEEEETTEEEEES-SCHHHHHHHHHHHHHHHHHHHTGGGCCHHHHBTCCGGGS--CGGGCCCC-------------------------------------
1po8A00:--------------------CHHHHHHHHHHHCS--SCSHHHHTBTTTBSSSCCS------SCCSHHHHHHHHHHHHHHHHTTSTT-----CCTTTCCCCEEEETTEEEECCSSCHHHHHHHHHHHHHHHHHHHS--CCCT-TSTTCTTTTS--CC-------------------------------------------
1b4wA00:--------------------CHHHHHHHHHHHHC-SCHHHHTTTCTTTTSSSCCS------SCCSHHHHHHHHHHHHHHHCC--------SSCTTTCCCCEECGGGSCEECC-SCHHHHHHHHHHHHHHHHHHHTGGGCCG-GGTTCCGGGS--CSS-CCCC-------------------------------------
1mc2A00:--------------------CHHHHHHHHHHHHC-SCHHHHHSSCTTTSSSSCCC------SCSSHHHHHHHHHHHHHTTCS--------SSCTTTCCCCEEEETTEEEECS-CCHHHHHHHHHHHHHHHHHHHTGGGCCG-GGSSCCGGGC--CCC-CCCC-------------------------------------
1m8tA00:--------------------CHHHHHHHHHHHSTTCCHHHHSSEETTTEESSCCS------SCSSHHHHHHHHHHHHHHHTTSSTTC-----CTTTCCCCEEECSSCEEECTTCCHHHHHHHHHHHHHHHHHHHS--CCCG-GGBSCCHHHH--C--------------------------------------------
1owsA00:--------------------CHHHHHHHHHHHCT-TSCGGGGSSBTTTBTSC-CS------CCCSHHHHHHHHHHHHHHHHTTSTTC-----CTTTCCCCEEEETTEEEECTTCCHHHHHHHHHHHHHHHHHHHS--CCCG-GGBSCCHHHH--CC-------------------------------------------
1gmzA00:--------------------CHHHHHHHHHHHHS-SCHHHHTTTBTTTGGGTTCS------CCCSHHHHHHHHHHHHHHTCT--------TSCTTTCCCCEECTTSSCEECC--CHHHHHHHHHHHHHHHHHHHTGGGCCG-GGBTCCGGGC--CCC---CC-------------------------------------
1clpA00:--------------------CHHHHHHHHHHTTC-SCHHHHHSSCTTTSSSSCCB------CCSSHHHHHHHHHHHHHTTCC--------SSCTTTCCCCEEEETTEEEECC-CSTTHHHHHHHHHHHHHHHHHTTTTCCS-SGGGCCSSSS--CB--CCCC-------------------------------------
1a2aA00:--------------------CHHHHHHHHHHHHS-SCSTTTTTSBTTTSSSCCCS------SCCSHHHHHHHHHHHHHHHCT--------TSCTTTCCCCBCCBTTBCCBCS-CCHHHHHHHHHHHHHHHHHHHHGGGCCG-GGBTCCTTSC--CSC-CCCC-------------------------------------
1bunA00:--------------------CHHHHHHHHHTTSCTTCCTHHHHSBTTTBSSCCCS------CCSSHHHHHHHHHHHHHHHHHTTTCC-----CTTTCCCCEEEETTEEEECSCTTSHHHHHHHHHHHHHHHHHHS--CCCG-GGBTCCHHHH--CC-------------------------------------------
1vapA00:--------------------CHHHHHHHHHHHHS-SCHHHHSSEETTTEESCCCS------CCCSHHHHHHHHHHHHHHTCC--------SSCTTTCCCCEEEETTEEEECS-SCHHHHHHHHHHHHHHHHHHHTGGGCCHHHHBTCCGGGC--CSC-CCCC-------------------------------------
1ijlA00:--------------------CHHHHHHHHHHHTC-SCHHHHSSSBTTTBSSSCCS------CCCSHHHHHHHHHHHHHTTCC--------SSCTTTCCCCEEESSSSEEECC-SSHHHHHHHHHHHHHHHHHHHTGGGCCHHHHBTCCGGGG--CSC-CCCC-------------------------------------
1gp7A00:--------------------CHHHHHHHHHHHSTTSCCGGGGTSBTTTBSSSCCS------CCSSHHHHHHHHHHHHHHHHHHCGGGTTCTTHHHHCCCCEEEETTEEEECTTCCHHHHHHHHHHHHHHHHHHTS--CCCG-GGBTCCHHHH--C--------------------------------------------
1aokA00:--------------------CHHHHHHHHHHHHS-SCGGGTGGGBTTTTSSCCSS------CCCSHHHHHHHHHHHHHHHTG--------GGCGGGCCCCEEEETTEEEECC-CSHHHHHHHHHHHHHHHHHHHTGGGCCG-GGBTCGGGSC--CSS-CCCC-------------------------------------
1pwoA00:--------------------CHHHHHHHHHHHCTTSCHHHHHSEETTTEESCCCS------CCSSHHHHHHHHHHHHHHHHHHCTTCCSTTCSTTTCCCCEEEETTEEEECCSSCTTHHHHHHHHHHHHHHHHTS--CCCG-GGBTCCSSSC--C--------------------------------------------
1le6A00:--------------------CHHHHHHHHHHHSS--SCGGGGSSBTTTBSSSCCS------CCCSHHHHHHHHHHHHHHHHHHT-T-----CCTTTCCCCEEEETTEEEECCCSSHHHHHHHHHHHHHHHHHHTC--CCCG-GGBTCCGGGS--CSC-CCCCC------------------------------------
1mh7A00:--------------------CHHHHHHHHHHHCT-TSCGGGGSEETTTEESCCCS------CCCSHHHHHHHHHHHHHHHHTTSTTC-----CTTTCCCCEEEETTEEEECTTCCHHHHHHHHHHHHHHHHHHHS--CCCG-GGBTCCHHHH--CC-------------------------------------------
1u73A00:--------------------CHHHHHHHHHHHHC-TTHHHHHSSBTTTBSSSCCS------CCCSHHHHHHHHHHHHHTTCC--------SSCTTTCCCCEEEETTEEEECC-SCHHHHHHHHHHHHHHHHHHHTGGGCCG-GGBTCCGGGG--CSC-CCCC-------------------------------------
1owsB00:--------------------CHHHHHHHHHHHCT-TSCTHHHHTBTTTBTSC-CS------CCCSHHHHHHHHHHHHHHHHHTSTTC-----CTTTCCCCEEEETTEEEECTTCCHHHHHHHHHHHHHHHHHHHS--CCCG-GGBSCCHHHH--CC-------------------------------------------
1aokB00:--------------------CHHHHHHHHHHHHC-TTGGGGGSSBTTTBSSCCCS------CCCSHHHHHHHHHHHHHHTCC--------SSCTTTCCCCEEEETTEEEECS-CCHHHHHHHHHHHHHHHHHHHTGGGCCG-GGBTCCGGGS--CCC-CCCC-------------------------------------
1cl5A00:--------------------CHHHHHHHHHHHHS-SCHHHHTSSBTTTBSSCCCS------CCCSHHHHHHHHHHHHHTTCT--------TCCTTTCCCCEEEETTEEEECC-SCHHHHHHHHHHHHHHHHHHHTGGGCCG-GGBTCCGGGC--CSC--CCC-------------------------------------
1pp2L00:--------------------CHHHHHHHHHHHHS-SCHHHHHTTBTTTSSSCSSS------CCCSHHHHHHHHHHHHHTTCC--------SSCTTTCCCEEEECSSCEEEEC-SCHHHHHHHHHHHHHHHHHHTTGGGCCG-GGBTCCGGGC--CSC-CCCC-------------------------------------
1lwbA00:CCTTHHHHHHHTSSSSHH--HHHHHHHHHHTGGG--GGGGCCCCCCCTTTTSCCC------TTCCCCHHHHHHHHHHHHHHHHH-T-------------------C----------HHHHHHHHHHHHHHHHHHH--HTTC-CHHHHHHHHHHHHHH-HHHH-----------------HTTC----------------
1aypA00:--------------------CHHHHHHHHHHHHC-SCHHHHTTSCTTTSSSSCCS------SCSSTTHHHHHHHHHHHHHHHHH------TCCCSSCCCCEEEETTEEEECC-CCHHHHHHHHHHHHHHHHHHHTTTTCCS-SGGGCCGGGC--CSC-CCCC-------------------------------------
1ozyA00:--------------------CHHHHHHHHHHTSTTCCHHHHSTTCTTTTTTSCSS------SCCSTTTHHHHHHHHHHHHHTTCTTCCSSSCSTTSCCCCCCCBTTBCCCCCCSCTTHHHHHHHHHHHHHHHHHS--CCCG-GGSSCSCC-------------------------------------------------
1g0zA00:--------------------CHHHHHHHHHHHSS--SCGGGGSSBTTTSSSCCCS------CCCSHHHHHHHHHHHHHHHHTTSTT-----CCTTTCCCCEEEETTEEEECCSSCHHHHHHHHHHHHHHHHHHHS--CCCG-GGBSCTTSGG--GC-------------------------------------------
1poa000:--------------------CHHHHHHHHHHHCT-TSCGGGGTTBTTTBSSCCCS------CCSSHHHHHHHHHHHHHHHHTTSTTC-----CTTTCCCCEEEETTEEEECTTCCHHHHHHHHHHHHHHHHHTTS--CCCG-GGBSCCHHHH--C--------------------------------------------
1g2xA00:--------------------CHHHHHHHHHHHCS--SCGGGGTTBTTTSSSCCCS------CCCSHHHHHHHHHHHHHHHHTTSTT-----CCTTTCCCCEEEETTEEEECCSSCHHHHHHHHHHHHHHHHHHHS--CCCG-GGBSCTTSTT--CC-------------------------------------------
1dpyA00:--------------------CHHHHHHHHHHHCS--SCGGGGTTBTTTBSSSCCS------CCCSHHHHHHHHHHHHHHHHTTSTT-----CCTTTCCCCEEEETTEEEECCSSCHHHHHHHHHHHHHHHHHHHS--CCCG-GGBCCCCTTC--C--------------------------------------------
1lffA00:--------------------CHHHHHHHHHHHCT-TSCGGGGSEETTTEESCCCS------CCCSHHHHHHHHHHHHHHHHTTSTTC-----CTTTCCCCEEEETTEEEECTTCCHHHHHHHHHHHHHHHHHHHS--CCCG-GGBTCCHHHH--CC-------------------------------------------
1hn4B00:-------------CTTSCHHHHHHHHHHHHHHSTTCCHHHHHSSBTTTBSSCCCS------CCSSHHHHHHHHHHHHHHHHHTSGGGGGGTTCGGGCCCCEEEETTEEEECTTSCHHHHHHHHHHHHHHHHHHHS--CCCG-GGBSCCC--------------------------------------------------
1bp2000:--------------------CHHHHHHHHHHHCTTCCHHHHTTTBTTTBSSCCCS------SCSSHHHHHHHHHHHHHHHHTTCHHHHHTTCCTTTCCCCEEEETTEEEECTTCCHHHHHHHHHHHHHHHHHHTS--CCCG-GGBTCCGGGC-----------------------------------------------
1godA00:--------------------CHHHHHHHHHHHHS-SCHHHHTTTCTTTTSSSCCS------SCCSHHHHHHHHHHHHHTTCS--------SSCTTTCCCCCEESSSCEECCC-SSSHHHHHHHHHHHHHHHHHHTGGGCCT-TTTTCCSTTC--CC--CCCC-------------------------------------
