# Supplementary material for: An automatic method for assessing structural importance of amino acid positions
Source: BMC Struct Biol. 2009 Mar 4;9:10. doi: 10.1186/1472-6807-9-10 (PMC2667441; doi:10.1186/1472-6807-9-10)
Supplement: Additional file 2 — Sets of quality values, multiple sequence alignment (aln format) and CC values for each of the six datasets. [file 1472-6807-9-10-S2.zip › datasets/snake_venom_toxin/residue_classification/type_out.txt]

1oz6A00:--------------------NEENNNEBNEEENE-EEEEENBFEBFNFNFFFFEF------EEENNBBEBFNENFBNNEENE--------ENENEENEBENEEEEEEBEBEN-EEENEEEBBEBBEEBBEEBNENEEENEE-ENEEEE--EE--EEE-EEEE-------------------------------------
1p7oA00:--------------------NEENNNEBBENNNEEEEBEENBEEBBBNBEEEEEE------ENENEBBEBBEENNENBEEBIINIEIIIIIIIIIIBEBENEEEEEEBENENEEEEBNENBBEBBEEBBEEBEEN--ENEE-IINEIINIIB--E--------------------------------------------
1bk9000:--------------------NFENFNEBBEENBE-ENFFEEFFEBFNFFFFFFEF------EFFFFBBFBFBEFFNEFFENE--------ENENEEEEBENEEEEEENEBEE-EEENEEEBBEBBNEFBNEFEEFEEFNEEEENEENEEEEB--NEEEEFEE-------------------------------------
1po8A00:--------------------NFENFNNBFENNNE--NEFENFFEBFBFFFFFFEF------ENENEBBEBFEEFFENNEEBEEEEE-----BEBEENEBENEEEEEEBENENEEEEBBEEBBEBBEEFBEEFEEB--EEEE-ENEENFEEEE--NE-------------------------------------------
1b4wA00:--------------------IFFNFFIBFIENNE-EIFFINFFFBFBBFFFFFIF------ENENEBBEBFBENENEIIIII--------ENIIIIEEBENEEEEEEBENNE-EEENEEEBBEBBNEBBNNFEEEEEENEI-INIIIIIFII--III-IEIE-------------------------------------
1mc2A00:--------------------BFFNFFEBFENINF-NFFFEBFFEBBBBBFEFFEB------EEENIBBIBBBINNIINIINI--------ENEEEEEENENEEEIIIBENNE-NEENNIIBBIBBIEFBIIBIIIEIENEE-ENNENENEEN--EEN-EIII-------------------------------------
1m8tA00:--------------------FFFNNFFBBFNNNEFNEBFENNEEBFNFBFEFFEF------ENENEBBNBFEENFENBEEBEENEEN-----EBEEEEBENFFFFFEBENEEENEENBEEBBEBBEEBBEEBEEN--EEEE-EBEENEEEEE--E--------------------------------------------
1owsA00:--------------------NFENFFEBFENNNE-EEEFENFFFBFBNFFFF-EE------ENENEBBEBFEEFFENFEEBEEEEEN-----ENFEEEBENFEFFEENENEEENEENBEEBBEBBEEFBEEFEEN--ENEE-ENEFNEFEEE--NE-------------------------------------------
1gmzA00:--------------------IIINFFIBFIENNE-EIFIIIFFIBFBNFFNFFIN------NNENEBBEBFNEFENENEENE--------ENENIENIBENEEEEEEBENEE--EENEEEBBEBBEEBBNEFEENEEENEI-ENIINEEEEN--EEE---EE-------------------------------------
1clpA00:--------------------BEENNNEBNENNNE-EENEEBBENBBBBBEEEEEN------ENENNBBEBNNENNNNNEENE--------ENENEEEENENEEEEEEBENEN-EEEBNEEBBEBBNEBBNNBEEEEEEIEE-EENEEENEEN--EE--EEEE-------------------------------------
1a2aA00:--------------------NEENNEEBBEEINE-NENEEEBNEBBBBNEEEEEB------ENNNEBBIBBBINEIINIIII--------INENEEEENENIEIIIIIIIII-IIINNIIBBIBBIIBBIIBEFIEIENEE-EENENEEEEN--EEE-EIII-------------------------------------
1bunA00:--------------------NEENNEEBBIIIIIIINEEENBEEFFNFBFFFFIF------ENEFFFBEBFEENFEENFEBEEEEEN-----EBEEEENENEEIIIEBENENEEEENNNEBBEBBEEBBEEBFIF--FNFE-FFEENEEEEE--BE-------------------------------------------
1vapA00:--------------------NEENNEEBBEENNE-NNBEEEBEEBBBNBEEEEEN------ENENEBBEBNBENENENEENE--------ENENEEEEBEEEEEEEENENEE-EEENEEEBBEBBNEBBENBEENEEENNEEENEENENEEB--EEE-EEEE-------------------------------------
1ijlA00:--------------------BIINNIIBNIENBI-IIIIIIBIIBFNFBFIFFFF------ENENEBBEBFBENFNENFENE--------ENENIIEEBENEENEENNENEE-EEENEEEBBNBBEEBBNEBEENEEENENEENIIIIIEEN--EEE-FNEE-------------------------------------
1gp7A00:--------------------IIIINIIBNENNNEEENEIINNIIBFNFBFIFFEF------ENENEBBEBFNENFENBEEBNENEEBEEIEFIBIIIIBNNIEIIEIBINIIINEEBBNNBBEBBEEBBENBEEN--ENEE-ENEENEEEEE--E--------------------------------------------
1aokA00:--------------------IIINIIIBIEEENE-EEIIINBIIFFBIIFFIIIB------EBNFFFBEBBIENIINIIENI--------ININFINIBENEEEEEEBEBEN-EEEENEEBBEBBEEBBNNBFEFNEFFEE-ENNINIIIII--IEE-IEEI-------------------------------------
1pwoA00:--------------------NEENNEEBBENNNEEEEBEEBBEEBNNNBEEEEEE------ENENEBBEBBNENEENBEEBEENEENEEEENNBEEBEBENEEEEEEBENENEEEEBNNNBBEBBEEBBEEBNEN--ENEE-ENNENEEEEN--E--------------------------------------------
1le6A00:--------------------BEEBNEFBNFNNNE--NENFNNFEBFBFBFEFFEF------EBNNEBBENFNFNFNNNEEBEEE-E-----NEBEENENENEEEEEEBEEEEEEEENNEEBBEBBEENBEEBNEN--ENEE-ENEENEEEEN--EEE-EEEEE------------------------------------
1mh7A00:--------------------NEENNEEBBEIENE-EEENEENEEBBBNBEEEEEN------ENENEBBEBBNENNEEBEEBEEEEEB-----EBEEEEBNNEEEEEENENEEENEENBEEBBEBBNEBBEEBEEN--ENEE-ENEENEEEEE--BE-------------------------------------------
1u73A00:--------------------BEENNNEBBNENNE-EEBEENBEEBNNBNEEEEEB------ENNNNBBEBBNEBNNENEENE--------ENENEEEENENEEEEEENENEE-EEENEEEBBEBBEEBBNNBEEEEEENEE-ENEEEEEEEB--EEE-EEEE-------------------------------------
1owsB00:--------------------NEENNNEBBENNNE-EEEEENNNFBFBNBFEF-EI------ENNNEBBEBBEENEEENEEBEEEEEN-----ENEEEEBEEEEEEEENENEEENEENBEEBBEBBNEBBEEBEEN--ENEE-ENEFNEFEEE--BE-------------------------------------------
1aokB00:--------------------IIIIFIIBFIENNE-EINIIEFIIBFBFFFIFFIB------ENENEBBEBFIEFFNNIIIII--------IIIIIINIBENNEEEEEBENEE-NEENEEEBBEBBEEFBNNFEENEEENEE-ENEIIIIEEI--EIE-EEEE-------------------------------------
1cl5A00:--------------------NEEBNNEBBEENNE-EENEENBEEBNNNBEEEEEB------ENENIBBIBBIINEIINIIII--------INEBEEEEBENEEEEEEBENEI-EEINEIIBBIIBIIBBIIBEIIEIENNE-ENEENEEEEN--EEE--EII-------------------------------------
1pp2L00:--------------------NIENIIEBIEENNE-NNIIIEIIIBNNBIIIIIIB------ENENNBBEBINENINEIIEII--------IIIIIINENEEEEEEEENENNE-EEEBBNEBBEBBNEBBENIEEEEEENEE-ENIIIIIIEI--IEE-EEEE-------------------------------------
1lwbA00:EEEENEENBEEBBEEEEE--BNEEBNEBEEEEEE--EEENENENEEEENEEEEEE------EEEBEBEEBBNBNNBBNNBNEEE-E-------------------E----------NEENNENBBEBBNEBBEEN--BEEN-EEEEEENBEENBEEB-NEEN-----------------EEEE----------------
1aypA00:--------------------NFFNFFEBFEENBE-NEFFENFFFBFBFFFFFFFF------EBENEBBEBFNEFFNNFFENFII------FIFNFIIEBENEEEEEENENNE-NIEIINEBBEBBNENBENFEEEEEENEE-ENNEFEFFEN--EEE-EEEE-------------------------------------
1ozyA00:--------------------NEENNNEBBENNNEEEENEENNEEBBBNNEEEEEE------EEENEBBENNNENEENNEEBEENEENEEEENEBEEBEBENEEEEEEBENENEEEENEENBBEBBNEBBNNBEEN--EEEE-EENEEEEE-------------------------------------------------
1g0zA00:--------------------NEENNEEBBEBNNE--NEEENNEEBNBNNEEEEEN------ENENEBBEBBEENEENNEEBEENEE-----NENEENEBENEEEEEEBEEEFFFEEBBEEBBEBBEEBBEEBEEB--ENEE-ENEENEEEEE--BE-------------------------------------------
1poa000:--------------------EEENNEEBNEENNE-EEEEENNEFBFNFBFFFFEF------ENENEBBEBFNENFEENEEBEEEEEB-----EBEEEEBENEEEEEENENEEENEENBEEBBEBBEENBEEBEEN--ENEE-ENEFNEFEEE--E--------------------------------------------
1g2xA00:--------------------NEENNEEBBEBNNE--NEEENBEEBNNINEEEEEI------IIENEBBIBNIINEINNIIBEIIEE-----NENEENEBENIEIIIIIIIIIIIEEBBIIBBEBBIEBBEEBEEB--ENEE-ENNENEEEEE--NE-------------------------------------------
1dpyA00:--------------------NEENNEEBBENNNE--NEEENNEEBFNFNFEFFEF------IIENEBBIBFIINFINNEIBEIIEE-----NEBEENEBENIEIIIIBIIIIIIEEBBEIBBEBBIEBBEEBEEB--EEEE-ENEENEEEEN--E--------------------------------------------
1lffA00:--------------------NFENFEEBBEENNE-EEEEENNEEBFBFFFFFFEF------ENENEBBEBFNEFFEEFEFBEFEEEB-----EBFEEEBNNEEEEEENENEEENEENBEEBBEBBEEBBEEBEEN--ENEE-ENEENEEEEE--BE-------------------------------------------
1hn4B00:-------------EFFBNFEBFFNFFEBFENNNEEBEFFENFFEBFNFBFEFFEF------ENENEBBEBFEENFENNEEBEEEEEBEENEEENEEBIBENEEEEENNEEEEENEEBNEEBBEBBEEBBEEFEEN--EEEE-ENEEEEE--------------------------------------------------
1bp2000:--------------------NFEBFFFBFEBNNEEBEFFEEFFEBFBFFFEFFEF------ENENEBBEFFNFFFEFNEEBEENEEBEEEEEEBEEBEBENEEEEEEBENEEENEEBNEEBBFFBEFFBNFFEEN--EEEE-ENEENEEEEE-----------------------------------------------
1godA00:--------------------NEENNEEBBEENNE-NENEENBEEBNBBNNEENEB------ENNNEBBEBNNENNNENEENE--------EIENEEEEBENEEEEEEBENEN-EEENNNEBBEBBEENBEEBEENEEENEE-ENEENEEEEN--EE--EEEE-------------------------------------
